# Supplementary material for: The mosaic architecture of Aeromonas salmonicida subsp. salmonicida pAsa4 plasmid and its consequences on antibiotic resistance
Source: PeerJ. 2016 Oct 27;4:e2595. doi: 10.7717/peerj.2595 (PMC5088629; doi:10.7717/peerj.2595)
Supplement: Supplemental Information 4 [file peerj-04-2595-s004.zip]

Archive with 6 entries (3 files):
- Data_S1/
- Data_S1/stretcher_output
- __MACOSX/
- __MACOSX/Data_S1/
- __MACOSX/Data_S1/._stretcher_output
- Data_S1/stretcher_to_zoo.R
