# Supplementary material for: The mosaic architecture of Aeromonas salmonicida subsp. salmonicida pAsa4 plasmid and its consequences on antibiotic resistance
Source: PeerJ. 2016 Oct 27;4:e2595. doi: 10.7717/peerj.2595 (PMC5088629; doi:10.7717/peerj.2595)
Supplement: Supplemental Information 4 [file peerj-04-2595-s004.zip › Data_S1/stretcher_output]

########################################
# Program: stretcher
# Rundate: Wed 13 May 2015 09:40:56
# Commandline: stretcher
#    -asequence pAsa4_01B522.fasta
#    -bsequence pAsa4_JF2267.fasta
#    -outfile stretcher_output
# Align_format: markx0
# Report_file: stretcher_output
########################################

#=======================================
#
# Aligned_sequences: 2
# 1: pAsa4-01-B522
# 2: pAsa4-JF2267
# Matrix: EDNAFULL
# Gap_penalty: 16
# Extend_penalty: 4
#
# Length: 188411
# Identity:   153582/188411 (81.5%)
# Similarity: 153582/188411 (81.5%)
# Gaps:       31868/188411 (16.9%)
# Score: 619966
# 
#
#=======================================

               10        20        30        40        50
pAsa4- ATGGACAACCAACTAAACGGCACTAGCGGGATCAAGATGACAAGAAAAGC
       ::::::::::::::::::::::::::::::::::::::::::::::::::
pAsa4- ATGGACAACCAACTAAACGGCACTAGCGGGATCAAGATGACAAGAAAAGC
               10        20        30        40        50

               60        70        80        90       100
pAsa4- GAAAGACAAAGCTGTCGAGAAACTGCTAATTGAGAAAAACTCTCCGCAGA
       ::::::::::::::::::::::::::::::::::::::::::::::::::
pAsa4- GAAAGACAAAGCTGTCGAGAAACTGCTAATTGAGAAAAACTCTCCGCAGA
               60        70        80        90       100

              110       120       130       140       150
pAsa4- TGAGTCTTTTTGAGATAATTGAGTCTCCAGGCAAAGAGAGCGAATACTCA
       ::::::::::::::::::::::::::::::::::::::::::::::::::
pAsa4- TGAGTCTTTTTGAGATAATTGAGTCTCCAGGCAAAGAGAGCGAATACTCA
              110       120       130       140       150

              160       170       180       190       200
pAsa4- AACACAATTGAGCTTTACGATGCGTTACCAAAGTACGTTTGGGACACCAA
       ::::::::::::::::::::::::::::::::::::::::::::::::::
pAsa4- AACACAATTGAGCTTTACGATGCGTTACCAAAGTACGTTTGGGACACCAA
              160       170       180       190       200

              210       220       230       240       250
pAsa4- GAGGGAACAAGAGGACTTATCTAACGCTGTCGTAACGAGACAATGCACCC
       ::::::::::::::::::::::::::::::::::::::::::::::::::
pAsa4- GAGGGAACAAGAGGACTTATCTAACGCTGTCGTAACGAGACAATGCACCC
              210       220       230       240       250

              260       270       280       290       300
pAsa4- TGAGGGGTCAACAATTTACCGTCAAAGTAAAACCAGCGATTATTGAAAAA
       ::::::::::::::::::::::::::::::::::::::::::::::::::
pAsa4- TGAGGGGTCAACAATTTACCGTCAAAGTAAAACCAGCGATTATTGAAAAA
              260       270       280       290       300

              310       320       330       340       350
pAsa4- GATGACGGTCGTTCGGTTCTTATTTATGCGGGGCAACGAGAAGAGATTGT
       ::::: ::::::::::::::::::::::::::::::::::::::::::::
pAsa4- GATGATGGTCGTTCGGTTCTTATTTATGCGGGGCAACGAGAAGAGATTGT
              310       320       330       340       350

              360       370       380       390       400
pAsa4- TGAGGATGCTTTGCGCAAACTTGCAGTGAAGGGGGCAGGCCTTGTTATTG
       ::::::::::::::::::::::::::::::::::::::::::::::::::
pAsa4- TGAGGATGCTTTGCGCAAACTTGCAGTGAAGGGGGCAGGCCTTGTTATTG
              360       370       380       390       400

              410       420       430       440       450
pAsa4- AAGGTAAAGCCTCGGTAATGTTCTCACTGCACCAACTTCGACAAGAACTC
       ::::::::::::::::::::::::::::::::::::::::::::::::::
pAsa4- AAGGTAAAGCCTCGGTAATGTTCTCACTGCACCAACTTCGACAAGAACTC
              410       420       430       440       450

              460       470       480       490       500
pAsa4- GCAAAACTAGGTCACACGTACAGCTTCTATGAAATCAAAGAAGCAATCCT
       :::::::::::::::::::::::::::::::::::::::::::: :::::
pAsa4- GCAAAACTAGGTCACACGTACAGCTTCTATGAAATCAAAGAAGCGATCCT
              460       470       480       490       500

              510       520       530       540       550
pAsa4- TGTTTGTCGCGGCGCAACACTTGAGTGCATAAGCAATGATGGTGGAACGA
       ::::::::::::::::::::::::::::::::::::::::::::::::::
pAsa4- TGTTTGTCGCGGCGCAACACTTGAGTGCATAAGCAATGATGGTGGAACGA
              510       520       530       540       550

              560       570       580       590       600
pAsa4- TTTTCAGCTCAAGTTTTTTCCCAATGGTTGGACTTACCACGCTCAACGAC
       ::::::::::::::::::::::::::::::::::::::::::::::::::
pAsa4- TTTTCAGCTCAAGTTTTTTCCCAATGGTTGGACTTACCACGCTCAACGAC
              560       570       580       590       600

              610       620       630       640       650
pAsa4- CTGAAAAATAAAAAACAGGACGCTCGCTGTTATGTGCAATTTCACCCGTT
       ::::::::::::::::::::::::::::::::::::::::::::::::::
pAsa4- CTGAAAAATAAAAAACAGGACGCTCGCTGTTATGTGCAATTTCACCCGTT
              610       620       630       640       650

              660       670       680       690       700
pAsa4- GGTGCATGAATCAATTGTTAGTCTGACGTATCGGCAGTACAACTACAAAA
       :::::: :::::::::::::::::::::::::::::::::::::::::::
pAsa4- GGTGCACGAATCAATTGTTAGTCTGACGTATCGGCAGTACAACTACAAAA
              660       670       680       690       700

              710       720       730       740       750
pAsa4- TCGGCATGAATATACGCTCGCCGCTTGCGCGGTTTATATATAAGCGCATG
       ::::::::::::::::::::::::::::::::::::::::::::::::::
pAsa4- TCGGCATGAATATACGCTCGCCGCTTGCGCGGTTTATATATAAGCGCATG
              710       720       730       740       750

              760       770       780       790       800
pAsa4- AGTCATTACTGGACTCAAGCATCATTGAGCACACCTTATACTCCCTCGCT
       ::::::::::::::::::::::::::::::::::::::::::::::::::
pAsa4- AGTCATTACTGGACTCAAGCATCATTGAGCACACCTTATACTCCCTCGCT
              760       770       780       790       800

              810       820       830       840       850
pAsa4- AAAAAGCTTTCTGAGCCAAAGCCCGAGGGAATTAAGTCCGAGGATGCCGG
       ::::::::::::::::::::::::::::::::::::::::::::::::::
pAsa4- AAAAAGCTTTCTGAGCCAAAGCCCGAGGGAATTAAGTCCGAGGATGCCGG
              810       820       830       840       850

              860       870       880       890       900
pAsa4- AAAACGTCCGAGCAATGAAAAACGCTCTTGATGTTTTAGCTGGGGAACAA
       ::::::::::::::::::::::::::::::::::::::::::::::::::
pAsa4- AAAACGTCCGAGCAATGAAAAACGCTCTTGATGTTTTAGCTGGGGAACAA
              860       870       880       890       900

              910       920       930       940       950
pAsa4- GTAATTAGCGAATATGAGGCCAATCACATTAAAGACGGCCGCAAGACGCT
       ::::::::::::::::::::::::::::::::::::::::::::::::::
pAsa4- GTAATTAGCGAATATGAGGCCAATCACATTAAAGACGGCCGCAAGACGCT
              910       920       930       940       950

              960       970       980       990      1000
pAsa4- TGATGTGAGATATGTAATCCTGCCGCATGATAAATTCGTAAAGCAGATGA
       ::::::::::::::::::::::::::::::::::::::::::::::::::
pAsa4- TGATGTGAGATATGTAATCCTGCCGCATGATAAATTCGTAAAGCAGATGA
              960       970       980       990      1000

             1010      1020      1030      1040      1050
pAsa4- TGGCCTCTAACAAACGCAGACAGCAGGTTGAGCAAAAGGCATTGGATAAC
       ::::::::::::::::::::::::::::::::::::::::::::::::::
pAsa4- TGGCCTCTAACAAACGCAGACAGCAGGTTGAGCAAAAGGCATTGGATAAC
             1010      1020      1030      1040      1050

             1060      1070      1080      1090      1100
pAsa4- AAGGACATGAAAAACACCAAGGGTAAATAACCCGCGCATGACATTGCACA
       ::::::::::::::::::: ::::::::::::::::::::::::::::::
pAsa4- AAGGACATGAAAAACACCAGGGGTAAATAACCCGCGCATGACATTGCACA
             1060      1070      1080      1090      1100

             1110      1120      1130      1140      1150
pAsa4- TTACAGACAGAGCCTGCAATTATTGGCCTTGTTCTTCCGCGCCAATAATG
       ::::::::::::::::::::::::::::::::::::::::::::::::::
pAsa4- TTACAGACAGAGCCTGCAATTATTGGCCTTGTTCTTCCGCGCCAATAATG
             1110      1120      1130      1140      1150

             1160      1170      1180      1190      1200
pAsa4- ACACCAGACAATCCCCTGCCAACGTCCCCCCTACGATAGGTAGGTTTGCT
       ::::::::::::::::::::::::::::::::::::::::::::::::::
pAsa4- ACACCAGACAATCCCCTGCCAACGTCCCCCCTACGATAGGTAGGTTTGCT
             1160      1170      1180      1190      1200

             1210      1220      1230      1240      1250
pAsa4- GCACGGTTTGATTGAACCACCGTTCAGACCCATCACCCCACCACACACTC
       ::::::::::::::::::::::::::::::::::::::::::::::::::
pAsa4- GCACGGTTTGATTGAACCACCGTTCAGACCCATCACCCCACCACACACTC
             1210      1220      1230      1240      1250

             1260      1270      1280      1290      1300
pAsa4- ATGGTCATCAAACATCAACACAGGCGCTCAGGGCCGCCTGAGGCGAACCC
       :::::::::::::::::::::::::::::::::::::::::::::::: :
pAsa4- ATGGTCATCAAACATCAACACAGGCGCTCAGGGCCGCCTGAGGCGAACTC
             1260      1270      1280      1290      1300

             1310      1320      1330      1340      1350
pAsa4- AGACGACCAAGGGGCGGGGGAAGGACCCCGGCATCATCACGGCGCTCCTG
       ::::: ::::::::::::::::: ::::::::::::::::::::::::::
pAsa4- AGACGCCCAAGGGGCGGGGGAAGTACCCCGGCATCATCACGGCGCTCCTG
             1310      1320      1330      1340      1350

             1360      1370      1380      1390      1400
pAsa4- AGGCCGCATAGAGGCTATGAGCAAAGCGTAGGTGTGATCCACCAGCAACA
       ::::::::::::::::::::::::::::::::::  ::::::::::::::
pAsa4- AGGCCGCATAGAGGCTATGAGCAAAGCGTAGGTGCAATCCACCAGCAACA
             1360      1370      1380      1390      1400

             1410      1420      1430      1440      1450
pAsa4- AGACCAGACTCCATTATTATCAATCAGGAGGCCGCGAAGTACCGGCGCCC
       ::::::::::::::::::::::::::::::::::::::::::::::::::
pAsa4- AGACCAGACTCCATTATTATCAATCAGGAGGCCGCGAAGTACCGGCGCCC
             1410      1420      1430      1440      1450

             1460      1470      1480      1490      1500
pAsa4- AGTAAGCCATACTCGGCAAGCTGGTGGATCAGCAAAGGTGTCCCATACGT
       ::::::::::::::::::::::::::::::::::::::::::::::::::
pAsa4- AGTAAGCCATACTCGGCAAGCTGGTGGATCAGCAAAGGTGTCCCATACGT
             1460      1470      1480      1490      1500

             1510      1520      1530      1540      1550
pAsa4- ATCAAGCCCGGCGATCGGGTTTACTGGGGCCCTCCCCCCCCGGATATGAT
       ::::::::::::::::::::::::::::::::::::::::::::::::::
pAsa4- ATCAAGCCCGGCGATCGGGTTTACTGGGGCCCTCCCCCCCCGGATATGAT
             1510      1520      1530      1540      1550

             1560      1570      1580      1590      1600
pAsa4- TTCAAGACCGTCTACCCCGAACACAAGCAACCAAGATGAGCACAATGGTA
       ::::::::::::::::::::::::::::::::::::::::::::::::::
pAsa4- TTCAAGACCGTCTACCCCGAACACAAGCAACCAAGATGAGCACAATGGTA
             1560      1570      1580      1590      1600

             1610      1620      1630      1640      1650
pAsa4- ATCCCTGTTCAGTACGGCTGCACCAGGGGTTGCTATGCAACTCAGTTGAG
       ::::::::::::::::::::::::::::::::::::::::::::::::::
pAsa4- ATCCCTGTTCAGTACGGCTGCACCAGGGGTTGCTATGCAACTCAGTTGAG
             1610      1620      1630      1640      1650

             1660      1670      1680      1690      1700
pAsa4- CAGTCGCTGGCCCACCCTCACGCAGGATACTGGCAACCATGGGCAGATTT
       ::::::::::::: ::::::::::::::::::::::::::::::::::::
pAsa4- CAGTCGCTGGCCCCCCCTCACGCAGGATACTGGCAACCATGGGCAGATTT
             1660      1670      1680      1690      1700

             1710      1720      1730      1740      1750
pAsa4- CGGCATCGCCAGTTGGCGGCCGGAGTCAGCTATCGGCCACTGCCACAGCA
       ::::::::::::::::::::::::::::::::::::::::::::::::::
pAsa4- CGGCATCGCCAGTTGGCGGCCGGAGTCAGCTATCGGCCACTGCCACAGCA
             1710      1720      1730      1740      1750

             1760      1770      1780      1790      1800
pAsa4- GTACATGCAACCCCCGGTCGAGAGCCAAAATAGCTCAGAGCTGTCGGCAA
       ::::::::::::::: ::::::::::::::::::::::::::::::::::
pAsa4- GTACATGCAACCCCCTGTCGAGAGCCAAAATAGCTCAGAGCTGTCGGCAA
             1760      1770      1780      1790      1800

             1810      1820      1830      1840      1850
pAsa4- GCTCCCCGACAGCAGCGGATAACAGAGCAATGAGGCTCTGCGACCTATAC
       ::::::::::::::::::::::::::::::::::::::::::::::::::
pAsa4- GCTCCCCGACAGCAGCGGATAACAGAGCAATGAGGCTCTGCGACCTATAC
             1810      1820      1830      1840      1850

             1860      1870      1880      1890      1900
pAsa4- ACATCTTCGTCCATGCCCCTCCAACTAACTACCTCCAGCCACCAGCATAA
       ::::::::::::::::::::::::::::::::::::::::::::::::::
pAsa4- ACATCTTCGTCCATGCCCCTCCAACTAACTACCTCCAGCCACCAGCATAA
             1860      1870      1880      1890      1900

             1910      1920      1930      1940      1950
pAsa4- CTGCCGATCTGGTTCTGGTACGTAGCCCCCCGGCCATGAGCCGGTGAGCC
       ::::::::::::::::::::::::::::::::::::::::::::::::::
pAsa4- CTGCCGATCTGGTTCTGGTACGTAGCCCCCCGGCCATGAGCCGGTGAGCC
             1910      1920      1930      1940      1950

             1960      1970      1980      1990      2000
pAsa4- CATCCCATATTGAGCTACCCCCACATAGTTCGACTGCAAGTGATAACTCT
       ::::::::::::::::::::::::::::::::::::::::::::::::::
pAsa4- CATCCCATATTGAGCTACCCCCACATAGTTCGACTGCAAGTGATAACTCT
             1960      1970      1980      1990      2000

             2010      2020      2030      2040      2050
pAsa4- CGGGAGTTAGGTTAGCGGATCGATAGCAGCCTACCGTAGCGGATATCCAC
       ::::::::::::::::::::::::::::::::::::::::::::::::::
pAsa4- CGGGAGTTAGGTTAGCGGATCGATAGCAGCCTACCGTAGCGGATATCCAC
             2010      2020      2030      2040      2050

             2060      2070             2080      2090   
pAsa4- GGTAGGTTCGCTGCACGGTATTCGGTA-------GGTTTGTTAGGCGATA
       :::::::::::::::::::::::::::       ::::::::::::::::
pAsa4- GGTAGGTTCGCTGCACGGTATTCGGTATTCGGTAGGTTTGTTAGGCGATA
             2060      2070      2080      2090      2100

          2100      2110      2120      2130      2140   
pAsa4- GCGACCCGGTGACGGTAGGTTCGTGGCGCAAATAGGATGAGCGCCCTTAC
       ::::::::::::::::::::::::::::::::::::::::::::::::::
pAsa4- GCGACCCGGTGACGGTAGGTTCGTGGCGCAAATAGGATGAGCGCCCTTAC
             2110      2120      2130      2140      2150

          2150      2160      2170       2180      2190  
pAsa4- CCAAGAGGCATCGAGAACCAAACACCC-ACCAGGATGTTGCATATGAGTC
       ::::::::::::::::::::::::::: ::::::::::::::::::::::
pAsa4- CCAAGAGGCATCGAGAACCAAACACCCGACCAGGATGTTGCATATGAGTC
             2160      2170      2180      2190      2200

           2200      2210      2220      2230      2240  
pAsa4- TACCCACCTGCAAAATGCGGACACATTCGAACTCAATAATGGATGGTTCA
       :: :::::::::::::::::::::::::::::::::::            
pAsa4- TATCCACCTGCAAAATGCGGACACATTCGAACTCAATA------------
             2210      2220      2230                    

           2250      2260      2270      2280      2290  
pAsa4- GGTCATGAAAAAGTTATTGGCAGTTGCGTTGGTACTTACCTCGTTCTCTG
                                                         
pAsa4- --------------------------------------------------
                                                         

           2300      2310      2320      2330      2340  
pAsa4- GCTTTTCTTATACGTCCCCAGAGGACGCTTTCGAGGATTCAGATTTTGTG
                                                         
pAsa4- --------------------------------------------------
                                                         

           2350      2360      2370      2380      2390  
pAsa4- GATGTGGTATATGCCCCATTAGTCTCGGACGAGGCAATCTATCTTACTAA
                                                         
pAsa4- --------------------------------------------------
                                                         

           2400      2410      2420      2430      2440  
pAsa4- AGGGTACGAGTCATTGAGGGGGACGGATGAGTACATTGAAGTGATCATGA
                                                         
pAsa4- --------------------------------------------------
                                                         

           2450      2460      2470      2480      2490  
pAsa4- TGGTCAACAGCAAGCTGGCTGATGAATGCGGTGCAGTTGCTGAGCCATCA
                                                         
pAsa4- --------------------------------------------------
                                                         

           2500      2510      2520      2530      2540  
pAsa4- AATTTTGCGATGAGTCACTTGATCGCAATTATGGCTGACGCGCAGAAAAA
                                                         
pAsa4- --------------------------------------------------
                                                         

           2550      2560      2570      2580      2590  
pAsa4- CGGGAACCACGACGTGGTGAAGGTAGGGCTAGACAAGGTTACTTGTGCGA
                                                         
pAsa4- --------------------------------------------------
                                                         

           2600      2610      2620      2630      2640  
pAsa4- TCTTCAACCAGGACAGATTGAATCAAGAACTCGATGCAAAGAAGGGGCTC
                                                         
pAsa4- --------------------------------------------------
                                                         

           2650      2660      2670      2680       2690 
pAsa4- CAGACGCCAAAACAGGAAGTGGGACATCAGTAGTCACCCC-ATAAATACC
                         :::::::::::::::::::::: :::::::::
pAsa4- ------------------GTGGGACATCAGTAGTCACCCCGATAAATACC
                       2240      2250      2260      2270

            2700      2710       2720      2730      2740
pAsa4- TAAACCGCCGAATGGCGGTTTTTTT-GACCTATTTGAGCCGGGGAGGTTC
       ::::::::::::::::::::::::: ::::::::::::::::::::::::
pAsa4- TAAACCGCCGAATGGCGGTTTTTTTAGACCTATTTGAGCCGGGGAGGTTC
             2280      2290      2300      2310      2320

             2750      2760      2770      2780      2790
pAsa4- AAAGCGTAGGGCAAGAACGGTAGGTTCGCTGCACGGTAAGAGGCCGGGGG
       ::::::: ::::::::::::::::::::::::::::::::::::::::::
pAsa4- AAAGCGTGGGGCAAGAACGGTAGGTTCGCTGCACGGTAAGAGGCCGGGGG
             2330      2340      2350      2360      2370

             2800      2810      2820      2830      2840
pAsa4- GAAAGCGGTAGGTTTGCTGCACGGTAAGAGGCCGGGGGGAAAGCGGTAGG
       :::::::::::::: :::::::::::::::::::::::::::::::::::
pAsa4- GAAAGCGGTAGGTTCGCTGCACGGTAAGAGGCCGGGGGGAAAGCGGTAGG
             2380      2390      2400      2410      2420

             2850      2860      2870      2880      2890
pAsa4- TTCGCTGCACGGTAAGAGGCCGGGGGGAAAGCGGTAGGTTCGCTGCACGG
       :::::::::::::::::::::::::::::::::::::::: :::::::::
pAsa4- TTCGCTGCACGGTAAGAGGCCGGGGGGAAAGCGGTAGGTTTGCTGCACGG
             2430      2440      2450      2460      2470

             2900      2910      2920      2930      2940
pAsa4- TAAGAGGCCGGGGGGAAAGCGGTAGGTTTGCTGCACGGTAAGAGGCCGGG
       ::::::::::::::::::::::::::::::::::::::::::::::::::
pAsa4- TAAGAGGCCGGGGGGAAAGCGGTAGGTTTGCTGCACGGTAAGAGGCCGGG
             2480      2490      2500      2510      2520

             2950      2960      2970      2980      2990
pAsa4- GGGAAAGCGGTAGGTTTGCTGCACGGTAAGAGGCCGGGGGGAAAGCGGTA
       ::::::::::::::::::::::::::::::::::::::::::::::::::
pAsa4- GGGAAAGCGGTAGGTTTGCTGCACGGTAAGAGGCCGGGGGGAAAGCGGTA
             2530      2540      2550      2560      2570

             3000      3010       3020      3030         
pAsa4- GGTTTGCTGCACGGTAAGAGGCCGGGGGG-AAAGCGGTAGGTTCGCTGCA
       ::::::::::::::::::::::::::::: ::::::::::::: ::::::
pAsa4- GGTTTGCTGCACGGTAAGAGGCCGGGGGGGAAAGCGGTAGGTTTGCTGCA
             2580      2590      2600      2610      2620

    3040      3050      3060      3070      3080         
pAsa4- CGGTAAGAGGCCGGGGGGAAAGCGGTAGGTTCGCTGCACGGTAAGAGGCC
       ::::::::::::::::::::::::::::::: ::::::::::::::::::
pAsa4- CGGTAAGAGGCCGGGGGGAAAGCGGTAGGTTTGCTGCACGGTAAGAGGCC
             2630      2640      2650      2660      2670

    3090       3100      3110      3120      3130        
pAsa4- GGGGGG-AAAGCGGTAGGTTCGCTGCACGGTAGAAGATCGACTGTGCAGG
       :::::: ::::::::::::: :::::::::::::::::::::::::::::
pAsa4- GGGGGGGAAAGCGGTAGGTTTGCTGCACGGTAGAAGATCGACTGTGCAGG
             2680      2690      2700      2710      2720

     3140      3150      3160      3170      3180        
pAsa4- CGAAGAACGGTAGGTTTACTGCACGATAGAAGGCCGACAGTACGTTTGTT
       ::::::::::::::::::::::::::::::::::::::::::::::::::
pAsa4- CGAAGAACGGTAGGTTTACTGCACGATAGAAGGCCGACAGTACGTTTGTT
             2730      2740      2750      2760      2770

     3190      3200      3210      3220      3230        
pAsa4- GCACGAAAACATTCAGCTGGCGAAACCTGTCAAAGATTGACTCATCAGAA
       ::::::::::::::::::::::::::::::::::::::::::::::::::
pAsa4- GCACGAAAACATTCAGCTGGCGAAACCTGTCAAAGATTGACTCATCAGAA
             2780      2790      2800      2810      2820

     3240      3250      3260      3270      3280        
pAsa4- CAAAAGGGAATCGAACAAAAAAGAGACAAAAATGGTGCCCATGAACGCCG
       ::::::::::::::::::::::::::::::::::::::::::::::::::
pAsa4- CAAAAGGGAATCGAACAAAAAAGAGACAAAAATGGTGCCCATGAACGCCG
             2830      2840      2850      2860      2870

     3290      3300      3310      3320      3330        
pAsa4- TAGTCTGTGGATAACCATATGTCAGCTCGGTAGGTTTACTGCACGATAGG
       ::::::::::::::::::::::::::::::::::::::::::::::::::
pAsa4- TAGTCTGTGGATAACCATATGTCAGCTCGGTAGGTTTACTGCACGATAGG
             2880      2890      2900      2910      2920

     3340      3350      3360      3370      3380        
pAsa4- CGGTAGGTTAGTTGCACGGTTCATTTTTCGAGCGAAACGCACGGTAGGTT
       ::::::::::::::::::::::::::::::::::::::::::::::::::
pAsa4- CGGTAGGTTAGTTGCACGGTTCATTTTTCGAGCGAAACGCACGGTAGGTT
             2930      2940      2950      2960      2970

     3390      3400      3410      3420      3430        
pAsa4- TGTTGCACCGATACGGTAGGTTTGCTGCACGATAAGCATCTGCTCGGTAG
       ::::::::::::::::::::::::::::::::::::::::::::::::::
pAsa4- TGTTGCACCGATACGGTAGGTTTGCTGCACGATAAGCATCTGCTCGGTAG
             2980      2990      3000      3010      3020

     3440      3450      3460      3470      3480        
pAsa4- GTTTGTTGCACGGTAGAACGGATAGCCGTGAAGAAATGTGGATAGATCAA
       ::::::::::::::::::::::::::::::::::::::::::::::::::
pAsa4- GTTTGTTGCACGGTAGAACGGATAGCCGTGAAGAAATGTGGATAGATCAA
             3030      3040      3050      3060      3070

     3490      3500      3510      3520      3530        
pAsa4- CGACCTGCTGTGCAAAACCGGTGACGTATTCGGAGGGGGCGGTAGGTTTA
       :::::::::::::::::::::::::::::::::::::: :::::::::::
pAsa4- CGACCTGCTGTGCAAAACCGGTGACGTATTCGGAGGGGACGGTAGGTTTA
             3080      3090      3100      3110      3120

     3540      3550      3560      3570      3580        
pAsa4- CTGCACGGATTCCGGTAGGTTCGCTGCACGGATCCAGGTAGGTTTGTTGC
       ::::::::::::::::::::::::::::::::::::::::::::::::::
pAsa4- CTGCACGGATTCCGGTAGGTTCGCTGCACGGATCCAGGTAGGTTTGTTGC
             3130      3140      3150      3160      3170

     3590      3600      3610      3620      3630        
pAsa4- ACGATAGATTTTCAAAAACGTCAAAGATCTCAAAATGTTGTGTCAGAACG
       ::::::::::::::::::::::::::::::::::::::::::::::::::
pAsa4- ACGATAGATTTTCAAAAACGTCAAAGATCTCAAAATGTTGTGTCAGAACG
             3180      3190      3200      3210      3220

     3640      3650      3660      3670      3680        
pAsa4- GAGTGTCACTATCCTTTCTTTAACCTTGATCGATCCTTTAACCAGATCTA
       ::::::::::::::::::::::::::::::::::::::::::::::::::
pAsa4- GAGTGTCACTATCCTTTCTTTAACCTTGATCGATCCTTTAACCAGATCTA
             3230      3240      3250      3260      3270

     3690      3700      3710      3720      3730        
pAsa4- AAGATCTTTTATTTATTCTGTGCCAAGCGCATCTGTGAGTAAGGAGCTAC
       ::::::::::::::::::::::::::::::::::   :::::::::::::
pAsa4- AAGATCTTTTATTTATTCTGTGCCAAGCGCATCTACCAGTAAGGAGCTAC
             3280      3290      3300      3310      3320

     3740      3750      3760      3770      3780        
pAsa4- CTAAGCAACTCATAGAGCACGCCAACAACAAGGAAAAGCACGAACAGGAA
       :::::::::::::::::::::::::::::::::::::::::::::::: :
pAsa4- CTAAGCAACTCATAGAGCACGCCAACAACAAGGAAAAGCACGAACAGGGA
             3330      3340      3350      3360      3370

     3790      3800      3810      3820      3830        
pAsa4- AGCCAGCATCGCAATCAAATAGCCGAGTTCATGAACAACCCCTTTGATCA
        :::::::::::::::::::::::::::::::::::::::::::::::::
pAsa4- GGCCAGCATCGCAATCAAATAGCCGAGTTCATGAACAACCCCTTTGATCA
             3380      3390      3400      3410      3420

     3840      3850      3860      3870      3880        
pAsa4- GTGATTTCAGGCTGACGGATCTCCCTGTTATCCTGTGAACGATCCACTGA
       :::::::::::::::::::::::::::: :::::::::::::::::::::
pAsa4- GTGATTTCAGGCTGACGGATCTCCCTGTGATCCTGTGAACGATCCACTGA
             3430      3440      3450      3460      3470

     3890      3900      3910      3920      3930        
pAsa4- TACACAGCAAACGAGGCCAGCCCGCAAATTACCAGAACCCCCACCAGCAG
       ::::::::::::::::::::::::::::::::::::::::::::::::::
pAsa4- TACACAGCAAACGAGGCCAGCCCGCAAATTACCAGAACCCCCACCAGCAG
             3480      3490      3500      3510      3520

     3940      3950      3960      3970      3980        
pAsa4- GAGAATATTACCCTTCACCGCGGACATACTCAGCACACCAGACTGGATGC
       ::::::::::::::::::::::::::::::::::::::::::::::::::
pAsa4- GAGAATATTACCCTTCACCGCGGACATACTCAGCACACCAGACTGGATGC
             3530      3540      3550      3560      3570

     3990      4000      4010      4020      4030        
pAsa4- CCCATCCAACAAGCTTGCCCAAGCCAAAGCCCAACACCAAGGCTACAGTA
       ::::::::::::::::::::::::::::::::::::::::::::::::::
pAsa4- CCCATCCAACAAGCTTGCCCAAGCCAAAGCCCAACACCAAGGCTACAGTA
             3580      3590      3600      3610      3620

     4040      4050      4060      4070      4080        
pAsa4- CCCCGCCAAAGAACAACTTTCAGCGACTGACCCCAAGTGAGTTCGACCCC
       ::::::::::::::::::::::::::::::::::::::::::::::::::
pAsa4- CCCCGCCAAAGAACAACTTTCAGCGACTGACCCCAAGTGAGTTCGACCCC
             3630      3640      3650      3660      3670

     4090      4100      4110      4120      4130        
pAsa4- CATACTTCTTCTCGCCGAGAAGCGCACCAGTACCACCGATGTCACGATAC
       ::::::::::::::::::::::::::::::::::::::::::::::::::
pAsa4- CATACTTCTTCTCGCCGAGAAGCGCACCAGTACCACCGATGTCACGATAC
             3680      3690      3700      3710      3720

     4140      4150      4160      4170      4180        
pAsa4- CGATCACAACCATCAAAATGACGTCCAAATCCCTCACCCCATATCAATCT
       ::::::::::::::::::::::::::::::::::::::::::::::::::
pAsa4- CGATCACAACCATCAAAATGACGTCCAAATCCCTCACCCCATATCAATCT
             3730      3740      3750      3760      3770

     4190      4200      4210      4220      4230        
pAsa4- GAACCACATGCCTCACGGCCAAAAGCGCCTGGTGGCGTTTCCCATTTCTG
       ::::::::::::::::::::::::::::::::::::::::::::::::::
pAsa4- GAACCACATGCCTCACGGCCAAAAGCGCCTGGTGGCGTTTCCCATTTCTG
             3780      3790      3800      3810      3820

     4240      4250      4260      4270      4280        
pAsa4- TCCCGCTGGCACCAACACCGGCAACACGTATTGTTCCATCGACACCTGAT
       ::::::::::::::::::::::::::::::::::::::::::::::::::
pAsa4- TCCCGCTGGCACCAACACCGGCAACACGTATTGTTCCATCGACACCTGAT
             3830      3840      3850      3860      3870

     4290      4300      4310      4320      4330        
pAsa4- TCAACGCATCAACATCCGAAATCCGTATCGGTGAAACACCAGCGCTCAAG
       ::::::::::::::::::::::::::::::::::::::::::::::::::
pAsa4- TCAACGCATCAACATCCGAAATCCGTATCGGTGAAACACCAGCGCTCAAG
             3880      3890      3900      3910      3920

     4340      4350      4360      4370      4380        
pAsa4- TCAAGCACATCAATCCGCTTCCTTGAGACAGTCACGCCAAAGCTTTGTTC
       ::::::::::::::::::::::::::::: ::::::::::::::::::::
pAsa4- TCAAGCACATCAATCCGCTTCCTTGAGACCGTCACGCCAAAGCTTTGTTC
             3930      3940      3950      3960      3970

     4390      4400      4410      4420      4430        
pAsa4- ATAACGCGCAATCGACATCACCCGTTCAGGCCAATAGTGCTTGATCGTTG
       ::::::::::::::::::::::::::::::::::::::::::::::::::
pAsa4- ATAACGCGCAATCGACATCACCCGTTCAGGCCAATAGTGCTTGATCGTTG
             3980      3990      4000      4010      4020

     4440      4450      4460              4470      4480
pAsa4- CCCACACCCGCGGGGAGTTGTATATGCAAG--------ACGATCGACTCC
       ::::::::::::::::::::::::::::::        ::::::::::::
pAsa4- CCCACACCCGCGGGGAGTTGTATATGCAAGTCAGCCAGACGATCGACTCC
             4030      4040      4050      4060      4070

             4490      4500      4510      4520      4530
pAsa4- ACCCAAGCCGGTAGGGTACTGGTGGACTCACGCGATGTTTCTCCAGTACC
       :::::::::::::::::::::::: :::::::::::::::::::::::::
pAsa4- ACCCAAGCCGGTAGGGTACTGGTGCACTCACGCGATGTTTCTCCAGTACC
             4080      4090      4100      4110      4120

             4540      4550      4560      4570      4580
pAsa4- TCCCATACCAGTTCCTCAGTCCAATGCAGTACCGGCCTCCAAGCATCAAC
       :::::::::::::::::::::::::::: ::: ::::::::: :::::::
pAsa4- TCCCATACCAGTTCCTCAGTCCAATGCAATACTGGCCTCCAAACATCAAC
             4130      4140      4150      4160      4170

             4590      4600      4610      4620      4630
pAsa4- CCTCCGTGCAGTCCTACCATTCCTTCTGTCGCAAGCATGGGCCTCCAGCT
       ::::::::::::::: ::  :::::::::: :::::::::::::::::::
pAsa4- CCTCCGTGCAGTCCTGCCGCTCCTTCTGTCACAAGCATGGGCCTCCAGCT
             4180      4190      4200      4210      4220

             4640      4650      4660      4670      4680
pAsa4- GGTTGAACTTAGCCCTGTTGGCGCTTTCCTCTCGCCGCTCCCCCGTCACG
       ::::: :::::::::::::::::::::::::::::::::: :::::::::
pAsa4- GGTTGTACTTAGCCCTGTTGGCGCTTTCCTCTCGCCGCTCACCCGTCACG
             4230      4240      4250      4260      4270

             4690      4700      4710      4720      4730
pAsa4- AATAGGATCTTCTTACCCCTGAATCGATCTTGGTTGTTCAGCGCCCGACG
       ::::::::::::::::::::::::::::::::::: ::::::::::::::
pAsa4- AATAGGATCTTCTTACCCCTGAATCGATCTTGGTTATTCAGCGCCCGACG
             4280      4290      4300      4310      4320

             4740      4750      4760      4770      4780
pAsa4- ACCAACATCGATTTTCAACGCACTGGAGCACCACCTGGTTTGAAGTGAAG
       ::::::::::::::::::::::::::::::::::::::::::::::::::
pAsa4- ACCAACATCGATTTTCAACGCACTGGAGCACCACCTGGTTTGAAGTGAAG
             4330      4340      4350      4360      4370

             4790      4800      4810      4820      4830
pAsa4- GAGATTGTTGGGGGAAGCGAAGCCTAGTGGACTGTGATGCTCGCTGATGG
       :::::::::::::::::::::::::::::::: :::::::::::::::::
pAsa4- GAGATTGTTGGGGGAAGCGAAGCCTAGTGGACGGTGATGCTCGCTGATGG
             4380      4390      4400      4410      4420

             4840      4850      4860      4870      4880
pAsa4- TCCCTGGGCAGCACCAGAAGCCCCTCAGGCGTCTCAACGTGGTGTGGACG
       ::::::::::::::::::::::::::: ::::::::::::::::::::::
pAsa4- TCCCTGGGCAGCACCAGAAGCCCCTCATGCGTCTCAACGTGGTGTGGACG
             4430      4440      4450      4460      4470

             4890      4900      4910      4920      4930
pAsa4- ACTGTAGGCATTATCCTTTAGCAGCTCCCCCTCAAAACCGCCCTCAAGCC
       ::::::::::::::::::::::::::::::::::::::::::::::::::
pAsa4- ACTGTAGGCATTATCCTTTAGCAGCTCCCCCTCAAAACCGCCCTCAAGCC
             4480      4490      4500      4510      4520

             4940      4950      4960      4970      4980
pAsa4- ACGAAAAGTACAGTGGTACCTGGAATACCTCAGCCAACTGGTTGCAGTAG
       ::::::::::::::::::::::::::::::: :::::::::: :::::::
pAsa4- ACGAAAAGTACAGTGGTACCTGGAATACCTCCGCCAACTGGTGGCAGTAG
             4530      4540      4550      4560      4570

             4990      5000      5010      5020      5030
pAsa4- TCGCGCATAAACCCCCAGTCCATCAAAGAGCTCCCCTCCCGGCCATCGAC
       :::::::::: :::::::::::::::::::::::::::::::::::::::
pAsa4- TCGCGCATAACCCCCCAGTCCATCAAAGAGCTCCCCTCCCGGCCATCGAC
             4580      4590      4600      4610      4620

             5040      5050      5060      5070      5080
pAsa4- ATCATGATGCCAGAACTCTACCTTCGAGCGGTCTACCCCCATATCGAGCA
        ::::::::::::::::: :                       :::::::
pAsa4- GTCATGATGCCAGAACTCCA-----------------------TCGAGCA
             4630      4640                              

             5090      5100      5110      5120      5130
pAsa4- ACCTCAAGTAAGCAGCTATCGAATCCTTGCCGCCAGATAGACAAACTATG
       :::::::::: :::::::::::::::::::::::::::::::::::::::
pAsa4- ACCTCAAGTAGGCAGCTATCGAATCCTTGCCGCCAGATAGACAAACTATG
      4650      4660      4670      4680      4690       

             5140      5150      5160      5170      5180
pAsa4- ACGTGATCGTACAAAGCCAGATCTACTTCCGGGGCCGAGTAATACGATGT
       ::::::::::::::::::::::::::::::::::::::::::::::::::
pAsa4- ACGTGATCGTACAAAGCCAGATCTACTTCCGGGGCCGAGTAATACGATGT
      4700      4710      4720      4730      4740       

             5190      5200      5210      5220      5230
pAsa4- TTCAACGTGACAACCCTTCTTACTTGGAAGACCGGTCAAGGCCCCTTCGA
       ::::::::::::::::::::::::::::::::::::::::::::::::::
pAsa4- TTCAACGTGACAACCCTTCTTACTTGGAAGACCGGTCAAGGCCCCTTCGA
      4750      4760      4770      4780      4790       

             5240      5250      5260      5270      5280
pAsa4- GAGACGGGATGACCACTTGGTCGTCAAACAGATCGCCCTGAACATTACCT
       :::::::::: :::::::::::::::::::::::::::::::::::::::
pAsa4- GAGACGGGATAACCACTTGGTCGTCAAACAGATCGCCCTGAACATTACCT
      4800      4810      4820      4830      4840       

             5290      5300      5310      5320      5330
pAsa4- CTCATAAACAGCTCACCATTTTTGCTTTACCGTTCTATATCTTCATATTA
       :::::::::::::::::::::::::::::::::::::::: : :: ::::
pAsa4- CTCATAAACAGCTCACCATTTTTGCTTTACCGTTCTATATTTCCACATTA
      4850      4860      4870      4880      4890       

             5340      5350      5360      5370      5380
pAsa4- CAGTATTATAAATTGATTCTGTAATCAATGAAGTGCTTTTGACGATTACG
       ::::::::::::: ::: ::::::: :: :  ::::::::::: ::::::
pAsa4- CAGTATTATAAATCGATCCTGTAATTAACGGGGTGCTTTTGACCATTACG
      4900      4910      4920      4930      4940       

             5390      5400      5410      5420      5430
pAsa4- CCAGGCGCACCACAAGGAGTCATCAAAAAGCAATCTAAACGTCGCCTTTG
       :::::::::::::::::::::::::::::::::::::::::: :::::::
pAsa4- CCAGGCGCACCACAAGGAGTCATCAAAAAGCAATCTAAACGTAGCCTTTG
      4950      4960      4970      4980      4990       

             5440      5450      5460      5470      5480
pAsa4- GAATTGACTGGGATACTTGGCAACGCCGGGGTGGGTTAGGGAAGCGCAGA
       :::::::::::::::::::::::::::::::: :::::::::::::::::
pAsa4- GAATTGACTGGGATACTTGGCAACGCCGGGGTCGGTTAGGGAAGCGCAGA
      5000      5010      5020      5030      5040       

             5490      5500      5510      5520      5530
pAsa4- TAGGTTGCTTTTAGATGGGTTTTTGATTGGTTGGCTGGTTCCTTGTTCAA
       ::::::::::::::::::::: ::::::::::::::::::: ::::::::
pAsa4- TAGGTTGCTTTTAGATGGGTTCTTGATTGGTTGGCTGGTTCATTGTTCAA
      5050      5060      5070      5080      5090       

             5540      5550      5560      5570      5580
pAsa4- CGAGAAGGTGACGACAGTGGAAGCTATAAAGCGATTCATCGTCTGGGTGA
       ::::::::::::::::::::::::::::::::::::::::::::::::::
pAsa4- CGAGAAGGTGACGACAGTGGAAGCTATAAAGCGATTCATCGTCTGGGTGA
      5100      5110      5120      5130      5140       

             5590      5600      5610      5620      5630
pAsa4- ATTACGGTCTTGAGGGGTGGAGCATGTACGGCTCTAGCAACGATTGGAAA
       ::::::::::::::::::::::::::::::::::::::::::::::::::
pAsa4- ATTACGGTCTTGAGGGGTGGAGCATGTACGGCTCTAGCAACGATTGGAAA
      5150      5160      5170      5180      5190       

             5640      5650      5660      5670      5680
pAsa4- GAAGCCCTCTCCCTTCGCCTGGATGCGATAGAAGGAGGTGGCAATGACAA
       ::::::::::::::::::::::::::::::::::: ::::::::::::::
pAsa4- GAAGCCCTCTCCCTTCGCCTGGATGCGATAGAAGGGGGTGGCAATGACAA
      5200      5210      5220      5230      5240       

             5690      5700      5710      5720      5730
pAsa4- AGGGGATGTCTTCGTGACCGAGAACAAAGAAGCGCTGGTGGCTGAGACCG
       ::::::::::::::::::::::: ::::::::::::::::::::::::::
pAsa4- AGGGGATGTCTTCGTGACCGAGAGCAAAGAAGCGCTGGTGGCTGAGACCG
      5250      5260      5270      5280      5290       

             5740      5750      5760      5770      5780
pAsa4- AATTGACAGAATGGCACCGGGAGCTCGAAGCGGTGCTGATGGCCCTGGAT
       ::::::::::::::::::::::::::::::::::::::::::::::::::
pAsa4- AATTGACAGAATGGCACCGGGAGCTCGAAGCGGTGCTGATGGCCCTGGAT
      5300      5310      5320      5330      5340       

             5790      5800      5810      5820      5830
pAsa4- GATTGTCAGTTAGAGTGCGATGGCATGACTTGGGCCGTGAGTCACCTATT
       ::::::::::: ::::::::::::::::::::::::::::::::::::::
pAsa4- GATTGTCAGTTGGAGTGCGATGGCATGACTTGGGCCGTGAGTCACCTATT
      5350      5360      5370      5380      5390       

             5840      5850      5860      5870      5880
pAsa4- GAAGGCGGCCGGGATCCCCCACGATTGCATGAGCGGCATGGTGAGGAACG
       ::::::::::::::::::::::::::::::::::::::::::::::::::
pAsa4- GAAGGCGGCCGGGATCCCCCACGATTGCATGAGCGGCATGGTGAGGAACG
      5400      5410      5420      5430      5440       

             5890      5900      5910      5920      5930
pAsa4- AGCAGACCAAAGACATTGTGACCCCTCACTACTGGATAGCTCTCAATGGG
       ::::::::::::::::::::::::::::::::::::::::::::::::::
pAsa4- AGCAGACCAAAGACATTGTGACCCCTCACTACTGGATAGCTCTCAATGGG
      5450      5460      5470      5480      5490       

             5940      5950      5960      5970      5980
pAsa4- GGTTGGGTGGTGGACCTTCGGCTCCGGATGTGGTTCGGGGACCATGATGA
       ::::::::::::::::::::::::::::::::::::::::::::::::::
pAsa4- GGTTGGGTGGTGGACCTTCGGCTCCGGATGTGGTTCGGGGACCATGATGA
      5500      5510      5520      5530      5540       

             5990      6000      6010      6020      6030
pAsa4- GGTTCCCCATGGAATCTTTCACTCTCTAAGCGAACCGGGCTTCTTCTACC
       ::::::::::::::::::::::::::::::::::::::::::::::::::
pAsa4- GGTTCCCCATGGAATCTTTCACTCTCTAAGCGAACCGGGCTTCTTCTACC
      5550      5560      5570      5580      5590       

             6040      6050      6060      6070      6080
pAsa4- AGGGTGAGCTCGTCCAACAACACCAAGGAATGCGGTTATCGAGGGCGGTA
       ::::::::::::::::::::::::::::::::::::::::::::::::::
pAsa4- AGGGTGAGCTCGTCCAACAACACCAAGGAATGCGGTTATCGAGGGCGGTA
      5600      5610      5620      5630      5640       

             6090      6100      6110      6120      6130
pAsa4- CTGGACATGATGACCGATGGAAAAATTTCACATGTGAAAATTCCATCGCT
       ::::::::::::::::::::::::::::::::::::::::::::::::::
pAsa4- CTGGACATGATGACCGATGGAAAAATTTCACATGTGAAAATTCCATCGCT
      5650      5660      5670      5680      5690       

             6140      6150      6160      6170      6180
pAsa4- ACAAAGCGGAGAGAAGTAGAGTGGAACTGAACTACGACAAAGAAGTATCG
       ::::::::::::::::::::::::::::::::::::::::::::::::::
pAsa4- ACAAAGCGGAGAGAAGTAGAGTGGAACTGAACTACGACAAAGAAGTATCG
      5700      5710      5720      5730      5740       

             6190      6200      6210      6220      6230
pAsa4- GACGCACACTTGGCAGCTGCCGGTTGGGAGATGGACGCTTTCAATCATTC
       :::::::::::::::::::::::::::: :::::::::::::::::::::
pAsa4- GACGCACACTTGGCAGCTGCCGGTTGGGGGATGGACGCTTTCAATCATTC
      5750      5760      5770      5780      5790       

             6240      6250      6260      6270      6280
pAsa4- CAACCCTTTCGAAAGCCATGTCATCTACGTGCGAGACTATCGGAGCGACA
       ::::::::::::::::::::::::::::::: ::::::::::::::::::
pAsa4- CAACCCTTTCGAAAGCCATGTCATCTACGTGAGAGACTATCGGAGCGACA
      5800      5810      5820      5830      5840       

             6290      6300      6310      6320      6330
pAsa4- ACACTAGGCTGTTCACCATCAGGCAGGATGAGTTCGATGTGATCCGTGTC
       :::::::: :::::::::::::::::::::::::::::::::::::::::
pAsa4- ACACTAGGTTGTTCACCATCAGGCAGGATGAGTTCGATGTGATCCGTGTC
      5850      5860      5870      5880      5890       

             6340      6350      6360      6370      6380
pAsa4- CCTGCCCACCAGCCAATCGAGGTGATGACTTCTGTCATTGCAGCGTCAAT
       ::::::::::::::::::::::::::::::::: ::::::::::::::::
pAsa4- CCTGCCCACCAGCCAATCGAGGTGATGACTTCTATCATTGCAGCGTCAAT
      5900      5910      5920      5930      5940       

             6390      6400      6410      6420      6430
pAsa4- GATAAAGCTCGCTCGGGGAACTCTCAAAATCAACGAAAACTCAGGGTTGG
       ::::::::::::::::::::: :: ::::::::::::::::::::: :::
pAsa4- GATAAAGCTCGCTCGGGGAACACTAAAAATCAACGAAAACTCAGGGCTGG
      5950      5960      5970      5980      5990       

             6440      6450      6460      6470      6480
pAsa4- CTCATGCCTTGGTGGGCTACGCCAAAGCAACTCAGACATACCGCCAGTGG
       :::: :::::::::::::::::::::::::::::::::::::::::::::
pAsa4- CTCACGCCTTGGTGGGCTACGCCAAAGCAACTCAGACATACCGCCAGTGG
      6000      6010      6020      6030      6040       

             6490      6500      6510      6520      6530
pAsa4- CGTCTTGTCGCTGGTGCAAAAGAGCGTCTGCACTTGATCCTCAATATCTA
       ::::::::::::::::::::::::::::::::::: ::::::::::::::
pAsa4- CGTCTTGTCGCTGGTGCAAAAGAGCGTCTGCACTTAATCCTCAATATCTA
      6050      6060      6070      6080      6090       

             6540      6550      6560      6570      6580
pAsa4- CCCGACTCGTGGTGATGACGGACTACTCAGGCCCATTATCCTGCGCACCC
       ::: :::::::::::::::::::::::::: :::::::::::::::::::
pAsa4- CCCTACTCGTGGTGATGACGGACTACTCAGACCCATTATCCTGCGCACCC
      6100      6110      6120      6130      6140       

             6590      6600      6610      6620      6630
pAsa4- CTGAAACGGTCCTGAGCACGACCGAAGTTCTCATGACCTCCACCCAAATC
       ::::::: :::::::::::::::::::::::::::::: :  ::::::::
pAsa4- CTGAAACAGTCCTGAGCACGACCGAAGTTCTCATGACCGCAGCCCAAATC
      6150      6160      6170      6180      6190       

             6640      6650      6660      6670      6680
pAsa4- CGGGATGTGGATAGAGTTAATCATCCCGAGTGGTTCAAGACCAAAAAGCT
       ::::::::::::::::::::::: ::::::::::::::::::::::::::
pAsa4- CGGGATGTGGATAGAGTTAATCACCCCGAGTGGTTCAAGACCAAAAAGCT
      6200      6210      6220      6230      6240       

             6690      6700      6710      6720      6730
pAsa4- CGGCGGCCGGAGGTAGTGATGAAGCTTGTTCTCTGGATAGGAGCCCTGAT
       ::::::::::::::::::::::::::::::::::::::::::::::::::
pAsa4- CGGCGGCCGGAGGTAGTGATGAAGCTTGTTCTCTGGATAGGAGCCCTGAT
      6250      6260      6270      6280      6290       

             6740      6750      6760      6770      6780
pAsa4- CATTGCCCCCTTCGTTATCGCCAAGGTGGATTTGTGGCGCCGCCGCGGCA
       ::::::::::::::: :::::::::::::::::::::::::: :::::::
pAsa4- CATTGCCCCCTTCGTCATCGCCAAGGTGGATTTGTGGCGCCGACGCGGCA
      6300      6310      6320      6330      6340       

             6790      6800      6810      6820      6830
pAsa4- TCGGTGATGCCTGGGGCTGGTGGGAAACAGAGAACATGCCTCATGAGCTG
       ::::::: ::::::::::::::::::::::::::::::::::::::::::
pAsa4- TCGGTGAGGCCTGGGGCTGGTGGGAAACAGAGAACATGCCTCATGAGCTG
      6350      6360      6370      6380      6390       

             6840      6850      6860      6870      6880
pAsa4- CGTACCGCGACCCTGTTCCTATCGGAGCAGGACATCGCGACTTCCCTGCC
       ::::::::::::::::::::::::::::::::::::::::::::::::::
pAsa4- CGTACCGCGACCCTGTTCCTATCGGAGCAGGACATCGCGACTTCCCTGCC
      6400      6410      6420      6430      6440       

             6890      6900      6910      6920      6930
pAsa4- GGTGCCGATGCACGGCAGGGTTGACCAGGTGTACAAGACCAAGCGGGGGG
       ::::::::::::::::::::::::::::::::::::::::::::::::::
pAsa4- GGTGCCGATGCACGGCAGGGTTGACCAGGTGTACAAGACCAAGCGGGGGG
      6450      6460      6470      6480      6490       

             6940      6950      6960      6970      6980
pAsa4- TGCTCATCCCGCTTGATACCAAATCTCGTCCGATGACTCGCGTCTACGAA
       ::::::::::::::::::::::::::::::::::::::::::::::::::
pAsa4- TGCTCATCCCGCTTGATACCAAATCTCGTCCGATGACTCGCGTCTACGAA
      6500      6510      6520      6530      6540       

             6990      7000      7010      7020      7030
pAsa4- TCGGACATCATCCAGCTCTCGGTTTACCGGATCATCCTGTTGCATCAGTA
       ::::::::::::::::::::::::::::::::::::::::::::::::::
pAsa4- TCGGACATCATCCAGCTCTCGGTTTACCGGATCATCCTGTTGCATCAGTA
      6550      6560      6570      6580      6590       

             7040      7050      7060      7070      7080
pAsa4- CAACGTCCCCGTCGCCAACTACGGCTACGTCAGGACAGTGACTGAAACCT
       :::::::::::::::::::::::::::::::::::: :::::::::::::
pAsa4- CAACGTCCCCGTCGCCAACTACGGCTACGTCAGGACTGTGACTGAAACCT
      6600      6610      6620      6630      6640       

             7090      7100      7110      7120      7130
pAsa4- CAACCGGGGAGCGAGTCCGTTACATCAAGACAAAACTGCTCAGCGAAAGG
       ::::::::::::::::::::::::::::::::::::::::::::::::::
pAsa4- CAACCGGGGAGCGAGTCCGTTACATCAAGACAAAACTGCTCAGCGAAAGG
      6650      6660      6670      6680      6690       

             7140      7150      7160      7170      7180
pAsa4- AAAGTGGTCAAGCTATGGCGGCGCTATCAGTCGATACGCTCCGGCCAGGT
        ::::::::::::::::::::::::::::::::::::::::::::::: :
pAsa4- CAAGTGGTCAAGCTATGGCGGCGCTATCAGTCGATACGCTCCGGCCAGAT
      6700      6710      6720      6730      6740       

             7190      7200      7210      7220      7230
pAsa4- GACACCATCCTGTACCTGTGGTGGTGATTTCCACTCAACATCACATTGAG
       :::::::::::::::::::::::::::::::::::::::::::: :::::
pAsa4- GACACCATCCTGTACCTGTGGTGGTGATTTCCACTCAACATCACGTTGAG
      6750      6760      6770      6780      6790       

             7240      7250      7260      7270      7280
pAsa4- TGTTTGGTTGTTTACTCGGGCCGATTGGCCCTTTTCCCATGGAGAGGCAT
       ::::::::::::::::::::::::::::::::::::::::::::::::::
pAsa4- TGTTTGGTTGTTTACTCGGGCCGATTGGCCCTTTTCCCATGGAGAGGCAT
      6800      6810      6820      6830      6840       

             7290      7300      7310      7320      7330
pAsa4- ATGTGGTTCAAAAACTTGAGCGTCTATCGTTTCACCCGTCCATTCGAGCT
       ::::::::::::::::::::::::::::::::::::::::::::::::::
pAsa4- ATGTGGTTCAAAAACTTGAGCGTCTATCGTTTCACCCGTCCATTCGAGCT
      6850      6860      6870      6880      6890       

             7340      7350      7360      7370      7380
pAsa4- CACTGCGGAGCAGCTGGAGACCCAGCTTGAAACCTGTGCTTTCACCCCCT
       ::::::::::::::::::::::::::::::::::::::::::::::::::
pAsa4- CACTGCGGAGCAGCTGGAGACCCAGCTTGAAACCTGTGCTTTCACCCCCT
      6900      6910      6920      6930      6940       

             7390      7400      7410      7420      7430
pAsa4- GCGGTAGCCAGGACATTTCCAAGTTCGGCTGGGTTAAACCCCTTGGCAAA
       ::::::::::::::::::::::::::::::::::::::::::::::::::
pAsa4- GCGGTAGCCAGGACATTTCCAAGTTCGGCTGGGTTAAACCCCTTGGCAAA
      6950      6960      6970      6980      6990       

             7440      7450      7460      7470      7480
pAsa4- TTAGGATCGATGCTGACCCACTCAGCACAAGGCCACATCCTCATCTGCGC
       :: :: :::::::::::::::::::::::::: :::::::::::::::::
pAsa4- TTCGGTTCGATGCTGACCCACTCAGCACAAGGTCACATCCTCATCTGCGC
      7000      7010      7020      7030      7040       

             7490      7500      7510      7520      7530
pAsa4- TCGCAAGGAAGAGAAGATCCTGCCGACAGCCTTCGTTAACGAGCTGCTGG
       :::::::::::::::: ::::::::::::::::::::::::::: :::::
pAsa4- TCGCAAGGAAGAGAAGCTCCTGCCGACAGCCTTCGTTAACGAGCAGCTGG
      7050      7060      7070      7080      7090       

             7540      7550      7560      7570      7580
pAsa4- CCGAGAAGATCGAAGAAGTAGAGCATGAGCAGGGCCGAGCCCTCAAGAAG
       ::::::::::::::::::: ::::::::::::::::::::::::::::::
pAsa4- CCGAGAAGATCGAAGAAGTGGAGCATGAGCAGGGCCGAGCCCTCAAGAAG
      7100      7110      7120      7130      7140       

             7590      7600      7610      7620      7630
pAsa4- AAGGAAAAGGCAGCTCTGAAAGAGGAACTGCTGCACACCCTGCTGCCTCG
       :::::::::::::::::::::::::::::::::::: ::::::: :::::
pAsa4- AAGGAAAAGGCAGCTCTGAAAGAGGAACTGCTGCACTCCCTGCTACCTCG
      7150      7160      7170      7180      7190       

             7640      7650      7660      7670      7680
pAsa4- TGCATTCAGCCGCACAAACCAGACGATGGCTTGGCTGAACCCCGCGGAGA
       ::::::::::::::::::::::::  ::::::::::::: ::::: ::::
pAsa4- TGCATTCAGCCGCACAAACCAGACACTGGCTTGGCTGAATCCCGCAGAGA
      7200      7210      7220      7230      7240       

             7690      7700      7710      7720      7730
pAsa4- ACCTGCTGGTGGTCGATAGCAGTTCTGCCAAGAAGGCGGACGATTTGCTG
       :::::::::::::::::::::: :: ::::::: ::: :::::: :::::
pAsa4- ACCTGCTGGTGGTCGATAGCAGCTCAGCCAAGAGGGCAGACGATCTGCTG
      7250      7260      7270      7280      7290       

             7740      7750      7760      7770      7780
pAsa4- GCACTGCTGCGCAAGTCCATCGGCTCCCTGCCTGTGGTGCCGGTGGCCCT
       :::::::::::::: ::::: :::::::::::::::::::::::::: ::
pAsa4- GCACTGCTGCGCAAATCCATTGGCTCCCTGCCTGTGGTGCCGGTGGCTCT
      7300      7310      7320      7330      7340       

             7790      7800      7810      7820      7830
pAsa4- CAAGAACCCGCCCGAGATCACCATGACCGAGTGGCTGAACGAGGGTAATC
       ::::::::::::::::::::::::::::::::::::::::::::::::::
pAsa4- CAAGAACCCGCCCGAGATCACCATGACCGAGTGGCTGAACGAGGGTAATC
      7350      7360      7370      7380      7390       

             7840      7850      7860      7870      7880
pAsa4- TCCCCGCCAGCTTCACCCTGGAAGACGAAGCTGAACTGCGGAGCGCCATG
       ::::::::::::::::::::::::::::::::::::::::::::::::::
pAsa4- TCCCCGCCAGCTTCACCCTGGAAGACGAAGCTGAACTGCGGAGCGCCATG
      7400      7410      7420      7430      7440       

             7890      7900      7910      7920      7930
pAsa4- GAGGAAGGAGGAATTATCCGCTGCAAGAAACAGGACCTGATGACTGATGA
       ::::::::::::::::::::::::::::::::::::::::::::::::::
pAsa4- GAGGAAGGAGGAATTATCCGCTGCAAGAAACAGGACCTGATGACTGATGA
      7450      7460      7470      7480      7490       

             7940      7950      7960      7970      7980
pAsa4- GATCAAGCATCACCTGTCCAACGACAAACTGGTAACCAAGCTGGCCTTGA
       ::::::::::::::::::::::::::::: ::::::::::::::::::::
pAsa4- GATCAAGCATCACCTGTCCAACGACAAACAGGTAACCAAGCTGGCCTTGA
      7500      7510      7520      7530      7540       

             7990      8000      8010      8020      8030
pAsa4- ACTGGGGGGATACCCTGAGCTTCGTACTGGGGGACGATCTTTCCATCAAG
        :::::::::::::::::::::::::::::::::::::::::::::::::
pAsa4- CCTGGGGGGATACCCTGAGCTTCGTACTGGGGGACGATCTTTCCATCAAG
      7550      7560      7570      7580      7590       

             8040      8050      8060      8070      8080
pAsa4- AGGCTCAAGTTCAGCGAGGAGCTGCGCGAGCAGAACGATGATGTGAGTAA
        :::::::::::::::::::::::::::::::::::::::::::::::::
pAsa4- CGGCTCAAGTTCAGCGAGGAGCTGCGCGAGCAGAACGATGATGTGAGTAA
      7600      7610      7620      7630      7640       

             8090      8100      8110      8120      8130
pAsa4- TGAAGACCCCGCGGCCCGGATTGATGCGGACTTTGCCCTGGTGACTGCTG
       ::::::::::::::::::::::::::::::::::::::::::::::::::
pAsa4- TGAAGACCCCGCGGCCCGGATTGATGCGGACTTTGCCCTGGTGACTGCTG
      7650      7660      7670      7680      7690       

             8140      8150      8160      8170      8180
pAsa4- AGCTGTCCCAGTTTATCCCAGCCCTCTTTGCTGCCCTGGGGGGCGAGGAA
       ::::::: ::::::::::::::::::::::::::::::::::::::::::
pAsa4- AGCTGTCACAGTTTATCCCAGCCCTCTTTGCTGCCCTGGGGGGCGAGGAA
      7700      7710      7720      7730      7740       

             8190       8200      8210      8220         
pAsa4- CAGGCTAAATAGG-AGATACCGATGTATCACGCTTTCGACCTTTTCAGTA
       :::::: :::::: :::::::::::::::::::::::::::::::::: :
pAsa4- CAGGCTCAATAGGGAGATACCGATGTATCACGCTTTCGACCTTTTCAGCA
      7750      7760      7770      7780      7790       

    8230      8240      8250      8260      8270         
pAsa4- TCATTTCTCTTGTGCTGATTATTGCCGTAATCGTTATCGTTCTGTTCCAA
       ::::::::::::::::::::::::::::::::::::::: ::::::::::
pAsa4- TCATTTCTCTTGTGCTGATTATTGCCGTAATCGTTATCGCTCTGTTCCAA
      7800      7810      7820      7830      7840       

    8280      8290      8300      8310      8320         
pAsa4- CTGAACAGACCGGAGACGATAGTTCTTTCATCACCAAGTTGGCTTATTGC
       ::::::::::::: :::::::::::::::::::::::::::::: :::: 
pAsa4- CTGAACAGACCGGCGACGATAGTTCTTTCATCACCAAGTTGGCTGATTGT
      7850      7860      7870      7880      7890       

    8330      8340      8350      8360      8370         
pAsa4- GCTCATGAGCCCAGCAACAGTATTCCCTCTTGTCCCCATCTTATTTTTAC
       :::::::::::::::::::::::: :::::::::::::::::::::: ::
pAsa4- GCTCATGAGCCCAGCAACAGTATTACCTCTTGTCCCCATCTTATTTTCAC
      7900      7910      7920      7930      7940       

    8380      8390      8400      8410      8420         
pAsa4- TGTGGATTGTAGGATCCTCCTACTTATATGGGGCTACTGCTGGGAACGTC
       ::::::::::::::::::::::::::::::::::::::::::::::: ::
pAsa4- TGTGGATTGTAGGATCCTCCTACTTATATGGGGCTACTGCTGGGAACATC
      7950      7960      7970      7980      7990       

    8430      8440      8450      8460      8470         
pAsa4- TTTGGGCTCATTTTTACAGGCTTCTGCTGCTACGCATTTCACGCGATCCT
       :::::::::::::::::::::::::::: :::::::::::::::::::::
pAsa4- TTTGGGCTCATTTTTACAGGCTTCTGCTACTACGCATTTCACGCGATCCT
      8000      8010      8020      8030      8040       

    8480      8490      8500      8510      8520         
pAsa4- GCACAAAGGTGCGAGAGTGTTCATGTCAAAACCGGTTCGGGAGTTGCAGT
       ::::::::: :::::: : :::::::::::::::::: ::::::::::::
pAsa4- GCACAAAGGAGCGAGATTTTTCATGTCAAAACCGGTTAGGGAGTTGCAGT
      8050      8060      8070      8080      8090       

    8530      8540      8550      8560      8570         
pAsa4- GGTGGATCGACTACCGTGGCAACTTCCATCCGCACTTAATCGTCATGAAT
       ::::::::::::::::::::::::::::::::::::::::: ::::::::
pAsa4- GGTGGATCGACTACCGTGGCAACTTCCATCCGCACTTAATCATCATGAAT
      8100      8110      8120      8130      8140       

    8580      8590      8600      8610      8620         
pAsa4- AACACTGACGGGACACATTTCAGCAAAAGGAAGGAAAAAGCGTTAAGTCT
       ::::::::: :::::::::::::::: :::::::::::::::::::: ::
pAsa4- AACACTGACAGGACACATTTCAGCAAGAGGAAGGAAAAAGCGTTAAGACT
      8150      8160      8170      8180      8190       

    8630      8640      8650      8660      8670         
pAsa4- GCTGGCCGACATTGAGGAAGCCGGTCCATTTGGCAGACCCATTGTAGTGA
       ::::::::::::::::::::::::::::::::::::::::::::::::::
pAsa4- GCTGGCCGACATTGAGGAAGCCGGTCCATTTGGCAGACCCATTGTAGTGA
      8200      8210      8220      8230      8240       

    8680      8690      8700      8710      8720         
pAsa4- AAACGCCGTTCAAGCTTGATTACCTGTCAGCCCGTTTGGCTAGACAGGGG
       ::::::::::::::::::::::::::::::::::::::::::::::::: 
pAsa4- AAACGCCGTTCAAGCTTGATTACCTGTCAGCCCGTTTGGCTAGACAGGGA
      8250      8260      8270      8280      8290       

    8730      8740      8750      8760      8770         
pAsa4- TGGAAGATAGAGAGACGACCAGCCTCCCGTTGTCCCTGGATTGTGCGAGT
       :::::::: :::::::: :: :::::: ::::::::::::::::::::::
pAsa4- TGGAAGATCGAGAGACGCCCCGCCTCCAGTTGTCCCTGGATTGTGCGAGT
      8300      8310      8320      8330      8340       

    8780      8790      8800      8810      8820         
pAsa4- CGCGCTCCTGATGCGGCGCGGGAAATTACAGCTACCGTTACCTTCAAATG
       ::::::::::::::: ::::::::::::::: ::::::::::::::::::
pAsa4- CGCGCTCCTGATGCGACGCGGGAAATTACAGTTACCGTTACCTTCAAATG
      8350      8360      8370      8380      8390       

    8830      8840      8850      8860      8870         
pAsa4- GCTGGAGGCTCAAGCTGCCTACTCGTCGCGATTGGCGAGACCTTGCCATG
       ::::::::::::::::::::::::::::::::::::::::::::::::::
pAsa4- GCTGGAGGCTCAAGCTGCCTACTCGTCGCGATTGGCGAGACCTTGCCATG
      8400      8410      8420      8430      8440       

    8880      8890      8900      8910      8920         
pAsa4- ATGCACCATGCGGTACTCTCCCCTCCCGGCTATCCAAGTGTTGAGATCAC
       ::::::::::::::::::::::::::: ::::::::::::::::::::::
pAsa4- ATGCACCATGCGGTACTCTCCCCTCCCAGCTATCCAAGTGTTGAGATCAC
      8450      8460      8470      8480      8490       

    8930      8940      8950      8960      8970         
pAsa4- TCCACCAGCAGCAAGGCTGCTCAGGGATTAGTCACAGGTTGTGGGGGAGC
       :::: :::::::::: :::::::::::::::::::::: : :: ::::::
pAsa4- TCCATCAGCAGCAAGACTGCTCAGGGATTAGTCACAGGATATGAGGGAGC
      8500      8510      8520      8530      8540       

    8980      8990      9000      9010      9020         
pAsa4- TATCCCCAGAATTTGTGGATAAAACGAGCTCAACTTAGGCCCCTAATCGG
       ::::::::::::::::::::::::::::::::::::::::::::::::::
pAsa4- TATCCCCAGAATTTGTGGATAAAACGAGCTCAACTTAGGCCCCTAATCGG
      8550      8560      8570      8580      8590       

    9030      9040      9050      9060      9070         
pAsa4- GGCCTTTTTTTGCCTACAGAACGGCGGAGCTGTCAGCAGAAAGGGGGAAA
       ::::::::::::::::::::::::::::::::::::::::::::::::::
pAsa4- GGCCTTTTTTTGCCTACAGAACGGCGGAGCTGTCAGCAGAAAGGGGGAAA
      8600      8610      8620      8630      8640       

    9080      9090      9100      9110      9120         
pAsa4- AATTTCACATGTGAAATTTTCTTCGACTGACCGAAAGAAGAGTAGTCATA
       :::::::::::::::::::::::::::::::::::::::: :::::::::
pAsa4- AATTTCACATGTGAAATTTTCTTCGACTGACCGAAAGAAGGGTAGTCATA
      8650      8660      8670      8680      8690       

    9130      9140      9150      9160      9170         
pAsa4- TTTGACGGGTTGGAACGCCGAGGATACACTAGACATATATGACTACATGG
       :::::: ::::::::::::::: :::::::::::::::::::::::::::
pAsa4- TTTGACTGGTTGGAACGCCGAGAATACACTAGACATATATGACTACATGG
      8700      8710      8720      8730      8740       

    9180      9190      9200      9210      9220         
pAsa4- CGAGAGTTCATAACTATCCGGCGATACCGAAAAGGGCACTGGTTTGGGGG
       ::::::::::: ::::::::::::::::::::::::::::::::::::::
pAsa4- CGAGAGTTCATCACTATCCGGCGATACCGAAAAGGGCACTGGTTTGGGGG
      8750      8760      8770      8780      8790       

    9230      9240      9250      9260      9270         
pAsa4- ATGCAGACCCTTTGCTGATGGCGATGTCGTGCTTGCTTGGAAAATGAAAG
       :::::::::::::::::::::::::::::::::::::::::::::::: :
pAsa4- ATGCAGACCCTTTGCTGATGGCGATGTCGTGCTTGCTTGGAAAATGAAGG
      8800      8810      8820      8830      8840       

    9280      9290      9300      9310      9320         
pAsa4- GGCCAGACCCAGCTGGTCAGGCTGTTGAAAACAACGACGAGACAACCATC
       ::::::::::::::::::::::::::::::::::::::::::::::::::
pAsa4- GGCCAGACCCAGCTGGTCAGGCTGTTGAAAACAACGACGAGACAACCATC
      8850      8860      8870      8880      8890       

    9330      9340      9350      9360      9370         
pAsa4- AATTCCGAGGGGTGATGACCATGGCTAAGCGCACCACGATTTGTATAGAT
       ::::::::::::::::::::::::::::::::::::::::::::::::::
pAsa4- AATTCCGAGGGGTGATGACCATGGCTAAGCGCACCACGATTTGTATAGAT
      8900      8910      8920      8930      8940       

    9380      9390      9400      9410      9420         
pAsa4- CGACTGATCCATGACTTCCAGCTCTGCCAACACTTCGGCTATCCCTGCCG
       ::::::::::::::::::::::::::::::::::::::::::::::::::
pAsa4- CGACTGATCCATGACTTCCAGCTCTGCCAACACTTCGGCTATCCCTGCCG
      8950      8960      8970      8980      8990       

    9430      9440      9450      9460      9470         
pAsa4- TTTTACTGTTGGCCGCAACACCGGGTATGGGCCCAGCGTGGTCGCGGCGT
       ::::::::::::::::::::::::::::::::::::::::::::::::::
pAsa4- TTTTACTGTTGGCCGCAACACCGGGTATGGGCCCAGCGTGGTCGCGGCGT
      9000      9010      9020      9030      9040       

    9480      9490      9500      9510      9520         
pAsa4- TGGAAAAGCGTGGATACACCCTGGTCAAGGTGCGCAAGAGTTGTTTCGAG
       ::::::::::::::::::::::::::::::::::::::::::::::::::
pAsa4- TGGAAAAGCGTGGATACACCCTGGTCAAGGTGCGCAAGAGTTGTTTCGAG
      9050      9060      9070      9080      9090       

    9530      9540      9550      9560      9570         
pAsa4- ATCACTGGCGTCCAAGGTGGGCCTGACAAGACAAGCTGAGTTGGCCCACC
       ::::::::::::::::::::::::::::::::::::::::::::::::::
pAsa4- ATCACTGGCGTCCAAGGTGGGCCTGACAAGACAAGCTGAGTTGGCCCACC
      9100      9110      9120      9130      9140       

    9580      9590      9600      9610      9620         
pAsa4- AGCAGTTTGAAGGGGAGGCAGCTACTTTGCCGCCTCCGCACGATACTTCA
       ::::::::::::::::::::: ::::: ::::::::::::::::::::::
pAsa4- AGCAGTTTGAAGGGGAGGCAGTTACTTCGCCGCCTCCGCACGATACTTCA
      9150      9160      9170      9180      9190       

    9630      9640      9650      9660      9670         
pAsa4- CCAATTTAGCCTCCTTCGTCATACTGGCCTTGGTCAGCAGATTAATCAGC
       ::::::::::::::::::::::::::::::::::::::::::: ::::::
pAsa4- CCAATTTAGCCTCCTTCGTCATACTGGCCTTGGTCAGCAGATTGATCAGC
      9200      9210      9220      9230      9240       

    9680      9690      9700      9710      9720         
pAsa4- CTCGCATTGAGCATGGCCGCCCTGATCCCCTTCAACATGACCTCCCCTTC
       ::::::::::::::::::::::::::::::::::::::::::::::::::
pAsa4- CTCGCATTGAGCATGGCCGCCCTGATCCCCTTCAACATGACCTCCCCTTC
      9250      9260      9270      9280      9290       

    9730      9740      9750      9760      9770         
pAsa4- CTCGGTAACCATCAGAGCCAAGAAATCACGAATCTGTGTTGCATAGGTGA
       :::::::::::::::::::::::::::::::::::::: :::::::::::
pAsa4- CTCGGTAACCATCAGAGCCAAGAAATCACGAATCTGTGCTGCATAGGTGA
      9300      9310      9320      9330      9340       

    9780      9790      9800      9810      9820         
pAsa4- TGGCCCACTGGTCAGGATCTTTGATCTGGGACTCTCGCGGCATCGCGGAC
       ::::::::::::::::::::::::::::::::::::::::::::::::::
pAsa4- TGGCCCACTGGTCAGGATCTTTGATCTGGGACTCTCGCGGCATCGCGGAC
      9350      9360      9370      9380      9390       

    9830      9840      9850      9860      9870         
pAsa4- AGAAGGTTGTAGAGACGATTATCATTGCTGGTGGTCATGGTTCCCCAGAA
       ::::::::::::::::::::::::::::::::::::::::::::::::::
pAsa4- AGAAGGTTGTAGAGACGATTATCATTGCTGGTGGTCATGGTTCCCCAGAA
      9400      9410      9420      9430      9440       

    9880      9890      9900      9910      9920         
pAsa4- CTCAGCACACACACCGGCCATAACCGCCTTATCCGGCCCATCCAAGGCTA
       ::::::::::::::::::::::::::::::::::::::::::::::::::
pAsa4- CTCAGCACACACACCGGCCATAACCGCCTTATCCGGCCCATCCAAGGCTA
      9450      9460      9470      9480      9490       

    9930      9940      9950      9960      9970         
pAsa4- TATTGAAGAGGTTTGCCAAGCGCTCACGTCTATATCCAAGAACTGACTTC
       :::::::::::::::: : :::::::::::::::::::::::::::::::
pAsa4- TATTGAAGAGGTTTGCTAGGCGCTCACGTCTATATCCAAGAACTGACTTC
      9500      9510      9520      9530      9540       

    9980      9990     10000     10010     10020         
pAsa4- ATGGTTTTCCTGCACAACGCGGTATCAAGCTCACGGAGAAGCTTGGTTCT
       ::::::::::::::::::::::::::::::::::::::::::::::::::
pAsa4- ATGGTTTTCCTGCACAACGCGGTATCAAGCTCACGGAGAAGCTTGGTTCT
      9550      9560      9570      9580      9590       

   10030     10040     10050     10060     10070         
pAsa4- GACCGCCACCTTCACCAGGTCGGCCCTATAGAGCTCAACAATATCGGGCA
       ::::::::::::::::::::::::::::::::::::::::::::::::::
pAsa4- GACCGCCACCTTCACCAGGTCGGCCCTATAGAGCTCAACAATATCGGGCA
      9600      9610      9620      9630      9640       

   10080     10090     10100     10110     10120         
pAsa4- TGGTGAGATAACGAGCGCGGCCGAAGTCTACCGATTTCAGGATATGGGTA
       ::::::::::::::::::::::::::::::::::::::::::::::::::
pAsa4- TGGTGAGATAACGAGCGCGGCCGAAGTCTACCGATTTCAGGATATGGGTA
      9650      9660      9670      9680      9690       

   10130     10140     10150     10160     10170         
pAsa4- ATCTCGTTGCTGAGAGTCACGGCTGATACATCGCTGAGTTCGTCAGACGT
       ::::::::::::::::::::::::::::::::::::::::::::::::::
pAsa4- ATCTCGTTGCTGAGAGTCACGGCTGATACATCGCTGAGTTCGTCAGACGT
      9700      9710      9720      9730      9740       

   10180     10190     10200     10210     10220         
pAsa4- CTCCTCCTGTAACCCCTTAGGCAGTTGCGCGGAATGTACTCCAGCATCCT
       ::::::::::::::::::::::::::::::::::::: ::::::::::::
pAsa4- CTCCTCCTGTAACCCCTTAGGCAGTTGCGCGGAATGTTCTCCAGCATCCT
      9750      9760      9770      9780      9790       

   10230     10240     10250     10260     10270         
pAsa4- CACTCTGCCCATTATGGGGTGAGTGTTTATGGGAGATCCGGTGGCGTGTC
       ::::::::::::::::::: ::::::::::::::::::::::::::::::
pAsa4- CACTCTGCCCATTATGGGGCGAGTGTTTATGGGAGATCCGGTGGCGTGTC
      9800      9810      9820      9830      9840       

   10280     10290     10300     10310     10320         
pAsa4- AGCTCGATCTCGACCTTTAGGCCATCGAGAATGAATAGTTTGCAGTTCTC
       ::::::::::::::::::::::::::::::::::::::::::::::::::
pAsa4- AGCTCGATCTCGACCTTTAGGCCATCGAGAATGAATAGTTTGCAGTTCTC
      9850      9860      9870      9880      9890       

   10330     10340     10350     10360     10370         
pAsa4- AGGGGTAATGGGGGTGAATTGCGTATCGGTGTGTCTACGATAGGCGCACT
       ::::::::::::::::::::::::::::::::::::::::::::::::::
pAsa4- AGGGGTAATGGGGGTGAATTGCGTATCGGTGTGTCTACGATAGGCGCACT
      9900      9910      9920      9930      9940       

   10380     10390     10400     10410     10420         
pAsa4- CCAGTACCCCGCAGCCCACCAGCTCGACAAGGGCTACCTCCAGCATTTTG
       ::::::::::::::::::::::::::::::::::::::::::::::::::
pAsa4- CCAGTACCCCGCAGCCCACCAGCTCGACAAGGGCTACCTCCAGCATTTTG
      9950      9960      9970      9980      9990       

   10430     10440     10450     10460     10470         
pAsa4- ACGTGCCTCTTCTTGTAGTACCCGGCTTCTGTTAGGGGGTGAATACCCTC
       ::::::::::::::::::::::::::::::::::::::::::::::::::
pAsa4- ACGTGCCTCTTCTTGTAGTACCCGGCTTCTGTTAGGGGGTGAATACCCTC
     10000     10010     10020     10030     10040       

   10480     10490     10500     10510     10520         
pAsa4- AAGAATCCCTCGAACAGACAATTTCTTGTTGATGTAGACCCAATCTTGCT
       ::::::::::: :::::::::::: :::::::::::::::::::::::::
pAsa4- AAGAATCCCTCTAACAGACAATTTTTTGTTGATGTAGACCCAATCTTGCT
     10050     10060     10070     10080     10090       

   10530     10540     10550     10560     10570         
pAsa4- TGAACTGCCCATTCCCGATCGTTGTCAGCCAAAGGCTGAATATCCGGCTG
       ::::::::::::::::::::::::::::::::::::::::::::::::::
pAsa4- TGAACTGCCCATTCCCGATCGTTGTCAGCCAAAGGCTGAATATCCGGCTG
     10100     10110     10120     10130     10140       

   10580     10590     10600     10610     10620         
pAsa4- ATCGGATGCTCAAAACCAATGATGGTGCTCCTGTTGACTGCGATGAGACG
       ::::::::::::::::::::::::::::::::::::::::::::::::::
pAsa4- ATCGGATGCTCAAAACCAATGATGGTGCTCCTGTTGACTGCGATGAGACG
     10150     10160     10170     10180     10190       

   10630     10640     10650     10660     10670         
pAsa4- ACTTGCTGCTCTGTACATCTCGCGCATTGGCAAGTTGGGCGTGATCCGGA
       ::::::::::::::::::::::::::::::::::::::::::::::::::
pAsa4- ACTTGCTGCTCTGTACATCTCGCGCATTGGCAAGTTGGGCGTGATCCGGA
     10200     10210     10220     10230     10240       

   10680     10690     10700     10710     10720         
pAsa4- TGATGCCGTCCCCATCCAGGCTAATAACACTGACGAGGCCAACGATCATC
       ::::::::::::::::::::::::::::::::::::::::::::::::::
pAsa4- TGATGCCGTCCCCATCCAGGCTAATAACACTGACGAGGCCAACGATCATC
     10250     10260     10270     10280     10290       

   10730     10740     10750     10760     10770         
pAsa4- ACCGAGCCTTTCATCCGGGAGCTATCCTTACTCTCCTTACCACTATGGAC
       ::::::::::::::::::::::::::::::::::::::::::::::::::
pAsa4- ACCGAGCCTTTCATCCGGGAGCTATCCTTACTCTCCTTACCACTATGGAC
     10300     10310     10320     10330     10340       

   10780     10790     10800     10810     10820         
pAsa4- CTCTGCGTCCTCAGGTTGCCTGAACAAAGTCATTTGGAAGGCATGAAGAC
       ::::::::::::::::::::::::::::::::::::::::::::::::::
pAsa4- CTCTGCGTCCTCAGGTTGCCTGAACAAAGTCATTTGGAAGGCATGAAGAC
     10350     10360     10370     10380     10390       

   10830     10840     10850     10860     10870         
pAsa4- GCTTCATGGAGTGCAGGATCTTGTCGGTCCGCATGAAGTCGCTGATGTAG
       ::::::::::::::::::::::::::::::::::::::::::::::::::
pAsa4- GCTTCATGGAGTGCAGGATCTTGTCGGTCCGCATGAAGTCGCTGATGTAG
     10400     10410     10420     10430     10440       

   10880     10890     10900     10910     10920         
pAsa4- TTCCCAAATTCTGCTGGAGATAAAAACTCCGCTAATGGGGAGTAGAATTG
       ::::::::::::::::::::::::::::::::::::::::::::::::::
pAsa4- TTCCCAAATTCTGCTGGAGATAAAAACTCCGCTAATGGGGAGTAGAATTG
     10450     10460     10470     10480     10490       

   10930     10940     10950     10960     10970         
pAsa4- CTCCGGGGTGACCTCGATATACGACGCAGCGGCTCTCTCATACTGAGCAT
       ::::::::::::::::::::::::::::::::::::::::::::::::::
pAsa4- CTCCGGGGTGACCTCGATATACGACGCAGCGGCTCTCTCATACTGAGCAT
     10500     10510     10520     10530     10540       

   10980     10990     11000     11010     11020         
pAsa4- CAGTCATCGAACCAAGTAACTTGACTAGGCACAGGTACGTCTTGATGTCC
       ::::::::::::::::::::::::::::::::::::::::::::::::::
pAsa4- CAGTCATCGAACCAAGTAACTTGACTAGGCACAGGTACGTCTTGATGTCC
     10550     10560     10570     10580     10590       

   11030     11040     11050     11060     11070         
pAsa4- AGGTCTGTATCCAGCACAGGCCCAGCCAACGTCATTGCCTTGTACCCATT
       ::::::::::::::::::::::::::::::::::::::::::::::::::
pAsa4- AGGTCTGTATCCAGCACAGGCCCAGCCAACGTCATTGCCTTGTACCCATT
     10600     10610     10620     10630     10640       

   11080     11090     11100     11110     11120         
pAsa4- CATGAAGCGTGGATCCACCTCATAGACGATCTTGCTGTCCAGCACCGGGC
       ::::::::::::::::::::::::::::::::::::::::::::::::::
pAsa4- CATGAAGCGTGGATCCACCTCATAGACGATCTTGCTGTCCAGCACCGGGC
     10650     10660     10670     10680     10690       

   11130     11140     11150     11160     11170         
pAsa4- GCAAGGCGGGGTTGTTGATCAGGTTTCTGTTGAGTGTGCGAAAAATACCG
       ::::::::::::::::::::::::::::::::::::::::::::::::::
pAsa4- GCAAGGCGGGGTTGTTGATCAGGTTTCTGTTGAGTGTGCGAAAAATACCG
     10700     10710     10720     10730     10740       

   11180     11190     11200     11210     11220         
pAsa4- GTCCCGATAACCAGCTGGGTGTGATTGTCCAAAGTCACAGGTAGAGGCCC
       ::::::::::::::::::::::::::::::::::::::::::::::::::
pAsa4- GTCCCGATAACCAGCTGGGTGTGATTGTCCAAAGTCACAGGTAGAGGCCC
     10750     10760     10770     10780     10790       

   11230     11240     11250     11260     11270         
pAsa4- CCTTTGTTCTGACATGTCAAACACCCTGGTTGCACTCTCCGAAGCGGAAG
       ::::::::::::::::::::::::::::::::::::::::::::::::::
pAsa4- CCTTTGTTCTGACATGTCAAACACCCTGGTTGCACTCTCCGAAGCGGAAG
     10800     10810     10820     10830     10840       

   11280     11290     11300     11310     11320         
pAsa4- AGGGTAATTCCGGCTCTGACTTACCTGCTGGAGTGAGAGGCGGTACCCGC
       ::::::::::::::::::::::::::::::::::::::::::::::::::
pAsa4- AGGGTAATTCCGGCTCTGACTTACCTGCTGGAGTGAGAGGCGGTACCCGC
     10850     10860     10870     10880     10890       

   11330     11340     11350     11360     11370         
pAsa4- GCTGGCTCGACTTCGAGTTCCGGCTCAAGCTCCGGTTCTGGTTGAGGGGG
       ::::::::::::::::::::::::::::::::::::::::::::::::::
pAsa4- GCTGGCTCGACTTCGAGTTCCGGCTCAAGCTCCGGTTCTGGTTGAGGGGG
     10900     10910     10920     10930     10940       

   11380     11390     11400     11410     11420         
pAsa4- TAAAGGGTTATCACCAATCTGTGCTGATGGGACCGGGGCCGGAGCCGGAG
       :::::::::::::::::::::::::::::      :::::::::::::::
pAsa4- TAAAGGGTTATCACCAATCTGTGCTGATG------GGGCCGGAGCCGGAG
     10950     10960     10970           10980     10990 

   11430     11440     11450     11460     11470         
pAsa4- ATGGTAATACGGGGGCCAACCTCGGGCTTTGCTCGGAAGGTTCGCCCTGT
       ::::::::::::::::::::::::::::::::::::::::::::::::::
pAsa4- ATGGTAATACGGGGGCCAACCTCGGGCTTTGCTCGGAAGGTTCGCCCTGT
           11000     11010     11020     11030     11040 

   11480     11490     11500     11510     11520         
pAsa4- GTCGTCAACGACGGTTGAGGGTCACTATCCTCCTCCTCGATCAGCCAAGA
       ::::::::::::::::::::::::::::::::::::::::::::::::::
pAsa4- GTCGTCAACGACGGTTGAGGGTCACTATCCTCCTCCTCGATCAGCCAAGA
           11050     11060     11070     11080     11090 

   11530     11540     11550     11560     11570         
pAsa4- GCTATCATCAAAGAAGGCAACGAACCTTGCTACCACTTGGTCAGGATTCC
       ::::::::::::::::::::::::::::::::::::::::::::::::::
pAsa4- GCTATCATCAAAGAAGGCAACGAACCTTGCTACCACTTGGTCAGGATTCC
           11100     11110     11120     11130     11140 

   11580     11590     11600     11610     11620         
pAsa4- GAGAGGGAGAGTCCCTGAGGAATTGGCACATGGGGAGTATTTTGGCTCGG
       ::::::::::::::::::::::::::::::::::::::::::::::::::
pAsa4- GAGAGGGAGAGTCCCTGAGGAATTGGCACATGGGGAGTATTTTGGCTCGG
           11150     11160     11170     11180     11190 

   11630     11640     11650     11660     11670         
pAsa4- TCCACAAGGCTGCTAAAGAAAGCGATGCTCTTCTGGTTGGCAGGCAACCC
       ::::::::::::::::::::::::::::::::::::::::::::::::::
pAsa4- TCCACAAGGCTGCTAAAGAAAGCGATGCTCTTCTGGTTGGCAGGCAACCC
           11200     11210     11220     11230     11240 

   11680     11690     11700     11710     11720         
pAsa4- GATCTTCTGAGCCTCATATTTAGCGATTGCCGTCACAATTCGCGCTACCG
       ::::::::::::::::::::::::::::::::::::::::::::::::::
pAsa4- GATCTTCTGAGCCTCATATTTAGCGATTGCCGTCACAATTCGCGCTACCG
           11250     11260     11270     11280     11290 

   11730     11740     11750     11760     11770         
pAsa4- CATCATCTGTCATAACACATCCCTAGCAACCTGTAAGTAAGCTGTACATA
       ::::::::::::::::::::::::::::::::::::::::::::::::::
pAsa4- CATCATCTGTCATAACACATCCCTAGCAACCTGTAAGTAAGCTGTACATA
           11300     11310     11320     11330     11340 

   11780     11790     11800     11810     11820         
pAsa4- ACCACGTATAAGCTGTTGAAAAGCATAAATTAAGGCCCTATTGAGCCCCA
       :: ::::::::::::::::::::::::::::::: :::::::::::::::
pAsa4- ACTACGTATAAGCTGTTGAAAAGCATAAATTAAGACCCTATTGAGCCCCA
           11350     11360     11370     11380     11390 

   11830      11840     11850     11860     11870        
pAsa4- T-AAAATGACCTATTTGGGGGTTAAAACTTGGCTATTTGGGGGTTAAAAC
       : :::::::::: :::::::::::::::::::::::::::::::::::::
pAsa4- TGAAAATGACCTGTTTGGGGGTTAAAACTTGGCTATTTGGGGGTTAAAAC
           11400     11410     11420     11430     11440 

    11880     11890     11900     11910     11920        
pAsa4- CACCTTATTTGGAGGTCAAAAAACTCTGTGTGGGGGTCAAAATACCCAAT
       ::::::::::::::::::::::::::::::::::::::::::::::::::
pAsa4- CACCTTATTTGGAGGTCAAAAAACTCTGTGTGGGGGTCAAAATACCCAAT
           11450     11460     11470     11480     11490 

    11930     11940     11950     11960     11970        
pAsa4- ATGGAGGCCAAAATATACTGTTTGGGGGTTAAATTGATGTGCTTGGGGGT
       ::::::::::::::::::::::::::::::::::::::::::::::::::
pAsa4- ATGGAGGCCAAAATATACTGTTTGGGGGTTAAATTGATGTGCTTGGGGGT
           11500     11510     11520     11530     11540 

    11980     11990     12000     12010     12020        
pAsa4- TAATGTGGGCTGTTTGGGGGTTAAATTTAAGATTTAATTCAATTAAAACA
       ::::::::::::::::::::::::: ::::::::::::::::::::::::
pAsa4- TAATGTGGGCTGTTTGGGGGTTAAACTTAAGATTTAATTCAATTAAAACA
           11550     11560     11570     11580     11590 

    12030     12040     12050     12060     12070        
pAsa4- ACCGGTTGCGAGCTCTATCTTTTATCCTTGATCCTTTATCTATGATCTTA
       ::::::::::::::::::::::::::::::::::::::::::::::::::
pAsa4- ACCGGTTGCGAGCTCTATCTTTTATCCTTGATCCTTTATCTATGATCTTA
           11600     11610     11620     11630     11640 

    12080     12090     12100     12110     12120        
pAsa4- GGATCTAAAGAGGATCTAAAGAGGATCTACAGAAGATCTACAGATCAGGG
       :::::::::::::           ::::::::::::::::::::::::::
pAsa4- GGATCTAAAGAGG-----------ATCTACAGAAGATCTACAGATCAGGG
           11650                11660     11670     11680

    12130     12140     12150     12160     12170        
pAsa4- ATCTAAATAATTAAAGGACTCAAAAATTATAAGTTGTTCTCTCAACACAT
       :::::::::::::::::::: :::::::::::::::::::::::::::::
pAsa4- ATCTAAATAATTAAAGGACTAAAAAATTATAAGTTGTTCTCTCAACACAT
            11690     11700     11710     11720     11730

    12180     12190     12200     12210     12220        
pAsa4- TCTTCGATGCTCTCGTTTGGCTTCCGTTGGGGAGAGCAAGCAAGTCCCAG
       : ::::::::::::::::::::::::::::::::::::::::::::::::
pAsa4- TTTTCGATGCTCTCGTTTGGCTTCCGTTGGGGAGAGCAAGCAAGTCCCAG
            11740     11750     11760     11770     11780

    12230     12240     12250     12260     12270        
pAsa4- GGATGCGATATGAGGCCATCTATGCAAGCTTGCTGCGATAAGTCATTACC
       ::::::::::::::::::::::::::::::::::::::::::::::::::
pAsa4- GGATGCGATATGAGGCCATCTATGCAAGCTTGCTGCGATAAGTCATTACC
            11790     11800     11810     11820     11830

    12280     12290     12300     12310     12320        
pAsa4- TATACTAAAAAAACGCCGCACAGAGCGTCACAGCGCAGCTGTGTGGCATC
       ::::::::::::::::::::::::::::::::::::::::::::::::::
pAsa4- TATACTAAAAAAACGCCGCACAGAGCGTCACAGCGCAGCTGTGTGGCATC
            11840     11850     11860     11870     11880

    12330     12340     12350     12360     12370        
pAsa4- CTCAAGGTGGGGCGTGGTGCACCCAGCAGGTTTTGCCGGGATCCAAGCCT
       ::::::::::: ::::::::::::::::::::::::::::::::::::::
pAsa4- CTCAAGGTGGG-CGTGGTGCACCCAGCAGGTTTTGCCGGGATCCAAGCCT
            11890      11900     11910     11920         

    12380     12390     12400     12410     12420        
pAsa4- GCCCATGATGGATCCTCGCTATCCTGTTGTCGGTTCCCGTGAGCTTCACT
       ::::::::::::::::::::::::::::::::::::::::::::::::::
pAsa4- GCCCATGATGGATCCTCGCTATCCTGTTGTCGGTTCCCGTGAGCTTCACT
   11930     11940     11950     11960     11970         

    12430     12440     12450     12460     12470        
pAsa4- CTCATCTGACTTAACAGCCAAATTGGAACGATCCACCGCTTGATTTAACC
       ::::::::::::::::::::::::::::::::::::::::::::::::::
pAsa4- CTCATCTGACTTAACAGCCAAATTGGAACGATCCACCGCTTGATTTAACC
   11980     11990     12000     12010     12020         

    12480     12490     12500     12510     12520        
pAsa4- CCCAAACACAAAAGGCCCTGTTCGCTGGGAGCATCACTGTTAACAAGCCG
       :::::::::::::: :::::::::::::::::::::::::::::::::::
pAsa4- CCCAAACACAAAAGTCCCTGTTCGCTGGGAGCATCACTGTTAACAAGCCG
   12030     12040     12050     12060     12070         

    12530     12540     12550     12560     12570        
pAsa4- ATGACCATCTTTGGGCATGACTCAATCCCTCCATTCCCCACTCGCAACAC
       ::::::::::::::::::::::::::::::::::::::::::::::::::
pAsa4- ATGACCATCTTTGGGCATGACTCAATCCCTCCATTCCCCACTCGCAACAC
   12080     12090     12100     12110     12120         

    12580     12590     12600     12610     12620        
pAsa4- CTATCAATCCGCAACGAACACGAGTCGTACTAGCAGAACGCTGGTGGTTT
       ::::::::::::::::::::::::::::::::::::::::::::::::::
pAsa4- CTATCAATCCGCAACGAACACGAGTCGTACTAGCAGAACGCTGGTGGTTT
   12130     12140     12150     12160     12170         

    12630     12640     12650     12660     12670        
pAsa4- ACGTTGTTTACAGTATCATAAAGTGATGCTATGTTTTTACGGGATAGCTT
       ::::::::::::::::::::::::::::::::::::::::::: ::::::
pAsa4- ACGTTGTTTACAGTATCATAAAGTGATGCTATGTTTTTACGGGGTAGCTT
   12180     12190     12200     12210     12220         

    12680     12690     12700     12710     12720        
pAsa4- AAAGCAAACAGGTAACAGCGTGGTGATGCTCGACCCTGTTCGGCGTTGCA
       ::::::::::::::::::::::::::::::::::::::::::::::::::
pAsa4- AAAGCAAACAGGTAACAGCGTGGTGATGCTCGACCCTGTTCGGCGTTGCA
   12230     12240     12250     12260     12270         

    12730     12740     12750     12760     12770        
pAsa4- TGTGCCGCCATACCAGCAGGAAAAAATTTCACATGTGAAATTTTAGCGGT
       :::::::: :::::::::::::::::::::::::::::::::::::::::
pAsa4- TGTGCCGCTATACCAGCAGGAAAAAATTTCACATGTGAAATTTTAGCGGT
   12280     12290     12300     12310     12320         

    12780     12790     12800     12810     12820        
pAsa4- GTTGGTGCCCAATCCGGGCAGTTTCGCGGGCTTGCATTTTTGGGAAATCC
       ::::::::::::::::::::::::::::::::::::::::::::::::::
pAsa4- GTTGGTGCCCAATCCGGGCAGTTTCGCGGGCTTGCATTTTTGGGAAATCC
   12330     12340     12350     12360     12370         

    12830     12840     12850     12860     12870        
pAsa4- TGTAGGCTTGCTGGCATGAAAAGGAGATAAGCAGTGACCCAGTTTAAACG
       :::::::::::::::::::::::::::::::::::::::::::::::: :
pAsa4- TGTAGGCTTGCTGGCATGAAAAGGAGATAAGCAGTGACCCAGTTTAAATG
   12380     12390     12400     12410     12420         

    12880     12890     12900     12910     12920        
pAsa4- CAGCCGCGTCATCATGTTCGGCGCCTTTGCTCTGTCAGGAGCTTTAGCAA
       ::::::::::::::::::::::::::::::::::::::::::::::::::
pAsa4- CAGCCGCGTCATCATGTTCGGCGCCTTTGCTCTGTCAGGAGCTTTAGCAA
   12430     12440     12450     12460     12470         

    12930     12940     12950     12960     12970        
pAsa4- TCAGTGGAATGAATCTCCTAGCGTTGCTCTTTGGTTGGGTTGCTGTCTGG
       ::::::::::::::::::::::::::::::::::::::::::::::::::
pAsa4- TCAGTGGAATGAATCTCCTAGCGTTGCTCTTTGGTTGGGTTGCTGTCTGG
   12480     12490     12500     12510     12520         

    12980     12990     13000     13010     13020        
pAsa4- CAACTCACATCGAGCGCGAAGTCAGAAATGGTTCACACCAGTATCCAGGC
       ::::::::::::::::::::::::::::::::::::::::::::::::::
pAsa4- CAACTCACATCGAGCGCGAAGTCAGAAATGGTTCACACCAGTATCCAGGC
   12530     12540     12550     12560     12570         

    13030     13040     13050     13060     13070        
pAsa4- GGCGAAGAGTGCATTTGAGTCGCTGAATGTGGTGATGTTCGATAAGCGCT
       ::::::::::::::::::::::::::::::::::::::::::::::::::
pAsa4- GGCGAAGAGTGCATTTGAGTCGCTGAATGTGGTGATGTTCGATAAGCGCT
   12580     12590     12600     12610     12620         

    13080     13090     13100     13110     13120        
pAsa4- GGGTTGGCGATAGAGCAACAGTAGCGAAGGTATTGCACCAACAGCTTCCA
       ::::::::::::::::::::::::::::::::::::::::::::::::::
pAsa4- GGGTTGGCGATAGAGCAACAGTAGCGAAGGTATTGCACCAACAGCTTCCA
   12630     12640     12650     12660     12670         

    13130     13140     13150     13160     13170        
pAsa4- ACAGTTGAGTCAAATGGGCTGTCAGTGGTGCGGGTCATAGCTGTAGCTCA
       ::::::::::::::::::::::::::::::::::::::::::::::::::
pAsa4- ACAGTTGAGTCAAATGGGCTGTCAGTGGTGCGGGTCATAGCTGTAGCTCA
   12680     12690     12700     12710     12720         

    13180     13190     13200     13210     13220        
pAsa4- GGGGGGAACTTGGTTCAGTCTGGACATGGCTGTATCAAGAGCCCAAAACG
       ::::::::::::::::::::::::::::::::::::::::::::::::::
pAsa4- GGGGGGAACTTGGTTCAGTCTGGACATGGCTGTATCAAGAGCCCAAAACG
   12730     12740     12750     12760     12770         

    13230     13240     13250     13260     13270        
pAsa4- TAGAATTGCTTAACCTGCAACCGCTCAGCGAACCCGAAGCGAAGTTCATG
       ::::::::::::::::::::::::::::::::::::::::::::::::::
pAsa4- TAGAATTGCTTAACCTGCAACCGCTCAGCGAACCCGAAGCGAAGTTCATG
   12780     12790     12800     12810     12820         

    13280     13290     13300     13310     13320        
pAsa4- TTGGCCTCAGACCTTGAGGCATACGAAACCTTTTTCGGAAAGCCCGATAA
       ::::::::::::::::::::::::::::::::::::::::::::::::::
pAsa4- TTGGCCTCAGACCTTGAGGCATACGAAACCTTTTTCGGAAAGCCCGATAA
   12830     12840     12850     12860     12870         

    13330     13340     13350     13360     13370        
pAsa4- TGCTTGAGGACAAAGTGATGGAAAAGACCAATGAAGTAAGCGGCGCGGAG
       ::::::::::::::::::::::::::::::::::::::::::::::::::
pAsa4- TGCTTGAGGACAAAGTGATGGAAAAGACCAATGAAGTAAGCGGCGCGGAG
   12880     12890     12900     12910     12920         

    13380     13390     13400     13410     13420        
pAsa4- TTCACGGCCGAAGAAAAAAAAGCAATGAACCATGCTGCCTATGCCCAGTG
       ::::::::::::::::::::::::::::::::::::::::::::::::::
pAsa4- TTCACGGCCGAAGAAAAAAAAGCAATGAACCATGCTGCCTATGCCCAGTG
   12930     12940     12950     12960     12970         

    13430     13440     13450     13460     13470        
pAsa4- CATCTTCATCCTGGCCCAGGTTCTGCTGTACCCGGCCCTCGGGGCGACTG
       ::::::::::::::::::::::::::::::::::::::::::::::::::
pAsa4- CATCTTCATCCTGGCCCAGGTTCTGCTGTACCCGGCCCTCGGGGCGACTG
   12980     12990     13000     13010     13020         

    13480     13490     13500     13510     13520        
pAsa4- GCGCCATCTTGGCCGCGTTCTGTGGAATGATGCCGTGGCTGCCCCGCTTC
       ::::::::::::::::::::::::::::::::::::::::::::::::::
pAsa4- GCGCCATCTTGGCCGCGTTCTGTGGAATGATGCCGTGGCTGCCCCGCTTC
   13030     13040     13050     13060     13070         

    13530     13540     13550     13560     13570        
pAsa4- GTTAAACAAGCACCGTCGAAGGCCTTTGGTATGGTGCTGGCCTCTGTCTG
       ::::::::::::::::::::::::::::::::::::::::::::::::::
pAsa4- GTTAAACAAGCACCGTCGAAGGCCTTTGGTATGGTGCTGGCCTCTGTCTG
   13080     13090     13100     13110     13120         

    13580     13590     13600     13610     13620        
pAsa4- CCTGGCTCCACTTTATGCCAAGGTTTGCACCTTCATCGTAACAGCTGTCC
       ::::::::::::::::::::::::::::::::::::::::::::::::::
pAsa4- CCTGGCTCCACTTTATGCCAAGGTTTGCACCTTCATCGTAACAGCTGTCC
   13130     13140     13150     13160     13170         

    13630     13640     13650     13660     13670        
pAsa4- AGGGCATTTGATTCACCTGGCCTGGACGCAGGTTTAGTGAAAGGGAGTGC
       ::::::::::::::::::::::::::::::::::::::::::::::::::
pAsa4- AGGGCATTTGATTCACCTGGCCTGGACGCAGGTTTAGTGAAAGGGAGTGC
   13180     13190     13200     13210     13220         

    13680     13690     13700     13710     13720        
pAsa4- GGTAATCCCAGAAAGGAGGTTTTGGCCTCCTTTCTTTTTGAATGGAAAAT
       :::::::::::::::::::::::::::::::::::::: :::::::::::
pAsa4- GGTAATCCCAGAAAGGAGGTTTTGGCCTCCTTTCTTTT-GAATGGAAAAT
   13230     13240     13250     13260      13270        

    13730     13740     13750     13760     13770        
pAsa4- CCTTCCAGCCTCATCCCCTCCAGCAGAACTCAGCGTCCTGACTATTTTCC
       :::::: :::::::::::::::::::::::::::::::::::::::::::
pAsa4- CCTTCCTGCCTCATCCCCTCCAGCAGAACTCAGCGTCCTGACTATTTTCC
    13280     13290     13300     13310     13320        

    13780     13790     13800     13810     13820        
pAsa4- CATCAGGAGTGGTTTGACATGACCGTACTAAGCAGCAAGAAGATCCAGAT
       ::::::::::::::::::::::::::::::::::::::::::::::::::
pAsa4- CATCAGGAGTGGTTTGACATGACCGTACTAAGCAGCAAGAAGATCCAGAT
    13330     13340     13350     13360     13370        

    13830     13840     13850     13860     13870        
pAsa4- AGGTGTTATCGCAGCAATCGTATTGGGGGCCCTCGGTACCGGTATAGGGG
       ::::::::::::::::::::::::::::::::::::::::::::::::::
pAsa4- AGGTGTTATCGCAGCAATCGTATTGGGGGCCCTCGGTACCGGTATAGGGG
    13380     13390     13400     13410     13420        

    13880     13890     13900     13910     13920        
pAsa4- TGTACCAGTCAGTGAAGGTGGACCAACTGACGAATGACCTCGCCAAGGTG
       ::::::::::::::::::::::::::::::::::::::::::::::::::
pAsa4- TGTACCAGTCAGTGAAGGTGGACCAACTGACGAATGACCTCGCCAAGGTG
    13430     13440     13450     13460     13470        

    13930     13940     13950     13960     13970        
pAsa4- AATAATACTCTCAGCAACATGAATGCCATCACCACCAATTCAATCACTTT
       ::::::::::::::::::::::::::::::::::::::::::::::::::
pAsa4- AATAATACTCTCAGCAACATGAATGCCATCACCACCAATTCAATCACTTT
    13480     13490     13500     13510     13520        

    13980     13990     14000     14010     14020        
pAsa4- CAAGAACCAAACCGAGTTTGATACAGCAGTGGCCGCTAGTATCAACAAGC
       ::::::::::::::::::::::::::::::::::::::::::::::::::
pAsa4- CAAGAACCAAACCGAGTTTGATACAGCAGTGGCCGCTAGTATCAACAAGC
    13530     13540     13550     13560     13570        

    14030     14040     14050     14060     14070        
pAsa4- TGGTGGATAAGCAGCAGCAGGAGAAGATGAGCCAGAAGTATGCTCAGTTC
       ::::::::::::::::::::::::::::::::::::::::::::::::::
pAsa4- TGGTGGATAAGCAGCAGCAGGAGAAGATGAGCCAGAAGTATGCTCAGTTC
    13580     13590     13600     13610     13620        

    14080     14090     14100     14110     14120        
pAsa4- GATGCGGCGGCCGAGAAGGTAGCTGATGGTAAACACATCTACGGTGACCT
       ::::::::::::::::::::::::::::::::::::::::::::::::::
pAsa4- GATGCGGCGGCCGAGAAGGTAGCTGATGGTAAACACATCTACGGTGACCT
    13630     13640     13650     13660     13670        

    14130     14140     14150     14160     14170        
pAsa4- CAACGCCCGCTTCACCTTGGTCGAGTTCTCTGACATCGAATGCCCCTATT
       ::::::::::::::::::::::::::::::::::::::::::::::::::
pAsa4- CAACGCCCGCTTCACCTTGGTCGAGTTCTCTGACATCGAATGCCCCTATT
    13680     13690     13700     13710     13720        

    14180     14190     14200     14210     14220        
pAsa4- GCAAGCGATTCCATGACACACCAAAGCAGCTTGTTGATGCCAGCAAGGGG
       ::::::::::::::::::::::::::::::::::::::::::::::::::
pAsa4- GCAAGCGATTCCATGACACACCAAAGCAGCTTGTTGATGCCAGCAAGGGG
    13730     13740     13750     13760     13770        

    14230     14240     14250     14260     14270        
pAsa4- AATGTGAACTGGCAGTGGAAGCACATGCCACTCGATTTCCATAACCCAGC
       ::::::::::::::::::::::::::::::::::::::::::::::::::
pAsa4- AATGTGAACTGGCAGTGGAAGCACATGCCACTCGATTTCCATAACCCAGC
    13780     13790     13800     13810     13820        

    14280     14290     14300     14310     14320        
pAsa4- TGCATTCAAGGAAGCTGTGGCCGCTGAGTGTATTTCAGAACAGAAGGGTA
       ::::::::::::::::::::::::::::::::::::::::::::::::::
pAsa4- TGCATTCAAGGAAGCTGTGGCCGCTGAGTGTATTTCAGAACAGAAGGGTA
    13830     13840     13850     13860     13870        

    14330     14340     14350     14360     14370        
pAsa4- ACCGCGGGTTCTGGGTCTTCATCAATGACATGTTCGAGCACACCCAGGGT
       ::::::::::::::::::::::::::::::::::::::::::::::::::
pAsa4- ACCGCGGGTTCTGGGTCTTCATCAATGACATGTTCGAGCACACCCAGGGT
    13880     13890     13900     13910     13920        

    14380     14390     14400     14410     14420        
pAsa4- AATGGGGCCGGGGTCAAAGATCTGCCTCAGGTGGTGGCCGGTGTTGGAGC
       ::::::::::::::::::::::::::::::::::::::::::::::::::
pAsa4- AATGGGGCCGGGGTCAAAGATCTGCCTCAGGTGGTGGCCGGTGTTGGAGC
    13930     13940     13950     13960     13970        

    14430     14440     14450     14460     14470        
pAsa4- CGATTTGAGTGCGTTCCGCGAATGCCTTGCCGCTGGAAAGATGGATGAGA
       ::::::::::::::::::::::::::::::::::::::::::::::::::
pAsa4- CGATTTGAGTGCGTTCCGCGAATGCCTTGCCGCTGGAAAGATGGATGAGA
    13980     13990     14000     14010     14020        

    14480     14490     14500     14510     14520        
pAsa4- AGGTTCAGGAAAATATCCAGCAAGCGAAGAGCCTTGGGGTCAACGGCACA
       ::::::::::::::::::::::::::::::::::::::::::::::::::
pAsa4- AGGTTCAGGAAAATATCCAGCAAGCGAAGAGCCTTGGGGTCAACGGCACA
    14030     14040     14050     14060     14070        

    14530     14540     14550     14560     14570        
pAsa4- CCGGCCACCTTTGTCGTTGACAACAAAACGGGTAAGAGCCAGCTCTTGGG
       ::::::::::::::::::::::::::::::::::::::::::::::::::
pAsa4- CCGGCCACCTTTGTCGTTGACAACAAAACGGGTAAGAGCCAGCTCTTGGG
    14080     14090     14100     14110     14120        

    14580     14590     14600     14610     14620        
pAsa4- TGGCGCTCAGCCGCCTGAGGCCATCATGGCGGCGATGAGGAAAATGGTGG
       ::::::::::::::::::::::::::::::::::::::::::::::::::
pAsa4- TGGCGCTCAGCCGCCTGAGGCCATCATGGCGGCGATGAGGAAAATGGTGG
    14130     14140     14150     14160     14170        

    14630     14640     14650     14660     14670        
pAsa4- TTGAAGACCAGGAACAGAGTGCAGTGAAGCAATAAAAATTTCATATGTGA
       :::::::::::::::::::::::: :::::::::::::::::::::::::
pAsa4- TTGAAGACCAGGAACAGAGTGCAGCGAAGCAATAAAAATTTCATATGTGA
    14180     14190     14200     14210     14220        

    14680     14690     14700     14710     14720        
pAsa4- AAGTTGAGTCGGGCGCATGGGGGATGAGCTTCGTTGGGCTGGTGCCAAAG
       ::::::::::::::::::::::::::::::::::::::::::::::::::
pAsa4- AAGTTGAGTCGGGCGCATGGGGGATGAGCTTCGTTGGGCTGGTGCCAAAG
    14230     14240     14250     14260     14270        

    14730     14740     14750     14760     14770        
pAsa4- ATGACACCGCCAAGCGGTTTGACATTGAGGGAGAAGAAGATGGAAATCCG
       ::::::::::::::::::::::::::::::::::::::::::::::::::
pAsa4- ATGACACCGCCAAGCGGTTTGACATTGAGGGAGAAGAAGATGGAAATCCG
    14280     14290     14300     14310     14320        

    14780     14790     14800     14810     14820        
pAsa4- TGATCAAATGAGAATGTTGCTGGAGGCATTAGGAAAACATGATGCCGTTA
       ::::::::::::::::::::::::::::::::::::::::::::::::::
pAsa4- TGATCAAATGAGAATGTTGCTGGAGGCATTAGGAAAACATGATGCCGTTA
    14330     14340     14350     14360     14370        

    14830     14840     14850     14860     14870        
pAsa4- CTCGTGATTTGCTCATAGAGCACAGTGATCTGATCCGGGCAATCAGCAAA
       :::::::: :::::::::::::::::::::::::::::::::::::::::
pAsa4- CTCGTGATCTGCTCATAGAGCACAGTGATCTGATCCGGGCAATCAGCAAA
    14380     14390     14400     14410     14420        

    14880     14890     14900     14910     14920        
pAsa4- AAATGCCAGAGCTCTGGCCTGTACCTGGACTTTGAGCCAAGAATCCGCCA
       ::::::::::::::::::::::::::::::::::::::::::::::::::
pAsa4- AAATGCCAGAGCTCTGGCCTGTACCTGGACTTTGAGCCAAGAATCCGCCA
    14430     14440     14450     14460     14470        

    14930     14940     14950     14960     14970        
pAsa4- AGTTGCTCAGAAAATCGAAGCTGACCACAAGGCTGATGATCGCCTGATGT
       ::::::::::::::::::::::::::::::::::::::::::::::::::
pAsa4- AGTTGCTCAGAAAATCGAAGCTGACCACAAGGCTGATGATCGCCTGATGT
    14480     14490     14500     14510     14520        

    14980     14990     15000     15010     15020        
pAsa4- ATGTCTGGAACTGGTGTATGCAGCTCATTGTCAGTGCTCGGTCTCAGTTC
       ::::::::::::::::::::::::::::::::::::::::::::::::::
pAsa4- ATGTCTGGAACTGGTGTATGCAGCTCATTGTCAGTGCTCGGTCTCAGTTC
    14530     14540     14550     14560     14570        

    15030     15040     15050     15060     15070        
pAsa4- CTGCGTGATGGCGCCAGCATTCTTACCATACCTTTGGTCGCTAAGTATCT
       : :::::::::::::: :::::::::::::::::::::::::::::::::
pAsa4- CAGCGTGATGGCGCCATCATTCTTACCATACCTTTGGTCGCTAAGTATCT
    14580     14590     14600     14610     14620        

    15080     15090     15100     15110     15120        
pAsa4- GCCTGAAACGACGGAGCTGGAAAAGCCAGAGGCAATAATCATCAACCTCG
       ::::::::::::::::::::::::::::::::::::::::::::::::::
pAsa4- GCCTGAAACGACGGAGCTGGAAAAGCCAGAGGCAATAATCATCAACCTCG
    14630     14640     14650     14660     14670        

    15130     15140     15150     15160     15170        
pAsa4- ATCTGGACTACCGCGCACCAGAAGGGAGTAAAACACTGCGTCAGCTGGTC
       ::::::::::::::::::::::::::::::::::::::::::::::::::
pAsa4- ATCTGGACTACCGCGCACCAGAAGGGAGTAAAACACTGCGTCAGCTGGTC
    14680     14690     14700     14710     14720        

    15180     15190     15200     15210     15220        
pAsa4- AGCGAGCGGAGGGCATGGCCTAGCGGCGCAACCTGCGCGACCCAGGATGT
       ::::::::::::::::::::::::::::::::::::::::::::::::::
pAsa4- AGCGAGCGGAGGGCATGGCCTAGCGGCGCAACCTGCGCGACCCAGGATGT
    14730     14740     14750     14760     14770        

    15230     15240     15250     15260     15270        
pAsa4- AGAGGGCGAGATTCTCTATTGGGATGCGGAGGTTGAGCATGTGAAAACAA
        :: ::::::::::::::::::::::::::::::::::::::::::::::
pAsa4- CGAAGGCGAGATTCTCTATTGGGATGCGGAGGTTGAGCATGTGAAAACAA
    14780     14790     14800     14810     14820        

    15280     15290     15300     15310     15320        
pAsa4- CCGCAGGGGAGAGTCGTCGGGTGGAGTTCAGGCACCAGATCGATGCCTGG
       ::::::::::::::::::::::::::::::::::::::::::::::::::
pAsa4- CCGCAGGGGAGAGTCGTCGGGTGGAGTTCAGGCACCAGATCGATGCCTGG
    14830     14840     14850     14860     14870        

    15330     15340     15350     15360     15370        
pAsa4- TTCGCAGACATAGACAACCCACTCTTGGCAACTGACTGGACTACCGCCGT
       :::::::: :::::::::::::::::::::::::::::::::::::::::
pAsa4- TTCGCAGATATAGACAACCCACTCTTGGCAACTGACTGGACTACCGCCGT
    14880     14890     14900     14910     14920        

    15380     15390     15400     15410     15420        
pAsa4- CGTTACTCCCGAAGAGTTGGATGATGAGTACCAGCTTGATCCGGAGTGGG
       :::::: :::::::::::::::::::::::::::::::::::::::::::
pAsa4- CGTTACCCCCGAAGAGTTGGATGATGAGTACCAGCTTGATCCGGAGTGGG
    14930     14940     14950     14960     14970        

    15430     15440     15450     15460     15470        
pAsa4- TGTTCTCTCACTCGGGAGCATGATTTAACGTCCAAATAACTTGGCTGGTG
       ::::::::::::::::::::::::::::::::::::::::::::::::::
pAsa4- TGTTCTCTCACTCGGGAGCATGATTTAACGTCCAAATAACTTGGCTGGTG
    14980     14990     15000     15010     15020        

    15480     15490     15500     15510     15520        
pAsa4- GGCGCTGAAAAATTTCACATGTGAAATTTATTTTGCCTATGAAGGCGCAT
       ::::::::::::::::::::::::::::::::::::::::::::::::::
pAsa4- GGCGCTGAAAAATTTCACATGTGAAATTTATTTTGCCTATGAAGGCGCAT
    15030     15040     15050     15060     15070        

    15530     15540     15550     15560     15570        
pAsa4- TTTTGCCGGGAAGAGGTTCGATCAATGACAGTCGATGTGCAATCAGTCCA
       :::::: :::::::::::::::::::::::::::::::::::::::::::
pAsa4- TTTTGCAGGGAAGAGGTTCGATCAATGACAGTCGATGTGCAATCAGTCCA
    15080     15090     15100     15110     15120        

    15580     15590     15600     15610     15620        
pAsa4- TAAATTTGGCAGGGCAATCCTGCTGCTCACTCTTGGCTTGACTTCGCCCT
       ::::::::::::::::::::::::::::::::::::::::::::::::::
pAsa4- TAAATTTGGCAGGGCAATCCTGCTGCTCACTCTTGGCTTGACTTCGCCCT
    15130     15140     15150     15160     15170        

    15630     15640     15650     15660     15670        
pAsa4- TTGTGTCGGCCGAGACCTTTACTGGTCAAGTCGTCGGTGTTTCCGATGGC
       ::::::::::::::::::::::::::::::::::::::::::::::::::
pAsa4- TTGTGTCGGCCGAGACCTTTACTGGTCAAGTCGTCGGTGTTTCCGATGGC
    15180     15190     15200     15210     15220        

    15680     15690     15700     15710     15720        
pAsa4- GATACTGTCAAAGTCCTGACAGAACAAACCTGTAATTCCGGGGAAGAATG
       ::::: :::::::: :::::::::::::::::::::::::::::::::::
pAsa4- GATACGGTCAAAGTTCTGACAGAACAAACCTGTAATTCCGGGGAAGAATG
    15230     15240     15250     15260     15270        

    15730     15740     15750     15760     15770        
pAsa4- CCGAAGTGGTAAAGTGCAGTACCGGGTTCGGTTGGCCGAGATCGATGCTC
       ::::::::::::::::::::::::::::::::::::::::::::::::::
pAsa4- CCGAAGTGGTAAAGTGCAGTACCGGGTTCGGTTGGCCGAGATCGATGCTC
    15280     15290     15300     15310     15320        

    15780     15790     15800     15810     15820        
pAsa4- CCGAGAAGAAGCAGCCATTTGGCTCAAAGGCCAAGGCTGCACTGTCGGAG
       ::::::::::::::::::::::::::::::::::::::::::::::::::
pAsa4- CCGAGAAGAAGCAGCCATTTGGCTCAAAGGCCAAGGCTGCACTGTCGGAG
    15330     15340     15350     15360     15370        

    15830     15840     15850     15860     15870        
pAsa4- CTGGTGGCTGGGCAGATGATCACCGTTGAGCAAGTGGACAAAGACCGCTA
       ::::::::::::::::::::::::::::::::::::::::::::::::::
pAsa4- CTGGTGGCTGGGCAGATGATCACCGTTGAGCAAGTGGACAAAGACCGCTA
    15380     15390     15400     15410     15420        

    15880     15890     15900     15910     15920        
pAsa4- TGGCCGTCTGGTTGCCAATCTCTACGTCGATGGCAAATGGGTAAACGCCG
       :::::::::::::::::::::::::: :::::::::::::::::::::::
pAsa4- TGGCCGTCTGGTTGCCAATCTCTACGCCGATGGCAAATGGGTAAACGCCG
    15430     15440     15450     15460     15470        

    15930     15940     15950     15960     15970        
pAsa4- AGATGGTCCGCTCAGGTGATGCCTGGGTGTACCGCCAATACGCTAAAACC
       ::::::::::::::::::::::::::::::::::::::::::::::::::
pAsa4- AGATGGTCCGCTCAGGTGATGCCTGGGTGTACCGCCAATACGCTAAAACC
    15480     15490     15500     15510     15520        

    15980     15990     16000     16010     16020        
pAsa4- CCTGAGCTATTCCAATTGGAAGAAGAGGCAAGGGAAGGGAAGCGCGGCCT
       ::::::::::::::::::::::::::::::::::::::::::::::::::
pAsa4- CCTGAGCTATTCCAATTGGAAGAAGAGGCAAGGGAAGGGAAGCGCGGCCT
    15530     15540     15550     15560     15570        

    16030     16040     16050     16060     16070        
pAsa4- CTGGGCTCTGCCTGAACAGGAACGGACTCCTCCCTGGGAATGGCGTAAAG
       ::::::::::::::::::::::::::::::::::::::::::::::::::
pAsa4- CTGGGCTCTGCCTGAACAGGAACGGACTCCTCCCTGGGAATGGCGTAAAG
    15580     15590     15600     15610     15620        

    16080     16090     16100     16110     16120        
pAsa4- CGCGCTAATCACAACCCCTTCTGTGATAAGGAAGGGGGCAATTATAACCA
       ::: ::::::::::::::::::::::::::::::::::::::::::::::
pAsa4- CGCACTAATCACAACCCCTTCTGTGATAAGGAAGGGGGCAATTATAACCA
    15630     15640     15650     15660     15670        

    16130     16140     16150     16160     16170        
pAsa4- CGACAGAGTAGGAATACGTATGAACAAAAGTGATTTGATAATGGCGATAG
       :::::::::::::: :::::::::::::::::::::::::::::::::::
pAsa4- CGACAGAGTAGGAAGACGTATGAACAAAAGTGATTTGATAATGGCGATAG
    15680     15690     15700     15710     15720        

    16180     16190     16200     16210     16220        
pAsa4- CTGAGTCAGCTGACATCACCAAGGCTAAGGCAGAGGCTGCGGTTAACGCT
       ::::::::::::::::::::::::::::::::::::::::::::::::::
pAsa4- CTGAGTCAGCTGACATCACCAAGGCTAAGGCAGAGGCTGCGGTTAACGCT
    15730     15740     15750     15760     15770        

    16230     16240     16250     16260     16270        
pAsa4- TTGATGGCTACTATCACCACCGAACTCAAGGAAGGTGGTTCCGTAGCTCT
       ::::::::::::::::::::::::::::::::::::::::::::::::::
pAsa4- TTGATGGCTACTATCACCACCGAACTCAAGGAAGGTGGTTCCGTAGCTCT
    15780     15790     15800     15810     15820        

    16280     16290     16300     16310     16320        
pAsa4- CACTGGCTTCGGAACCTTCCAGGTGAGAGCTAGAGCCGCCCGTACTGGGC
       ::::::::::::::::::::::::::::::::::::::::::::::::::
pAsa4- CACTGGCTTCGGAACCTTCCAGGTGAGAGCTAGAGCCGCCCGTACTGGGC
    15830     15840     15850     15860     15870        

    16330     16340     16350     16360     16370        
pAsa4- GCAATCCGCAAACCGGAGAGGCAATTGAGGTTGCCGCGGCAAACATCCCT
       ::::::::::::::::::::::::::::::::::::::::::::::::::
pAsa4- GCAATCCGCAAACCGGAGAGGCAATTGAGGTTGCCGCGGCAAACATCCCT
    15880     15890     15900     15910     15920        

    16380     16390     16400     16410     16420        
pAsa4- AGCTTCAAGGCTGGCAAATCACTGAAAGATGCGGTGAATTAACCAATTAT
       ::::::::::::::::::::::::::::::::::::::::::::::::::
pAsa4- AGCTTCAAGGCTGGCAAATCACTGAAAGATGCGGTGAATTAACCAATTAT
    15930     15940     15950     15960     15970        

    16430     16440     16450     16460     16470        
pAsa4- TCATGTGCCACATGAATAAGAATGGTGTTTACATTGGGCTCCCCTCGTGG
       :::::::::::::::::::::::::::::::::::::::::: :::::::
pAsa4- TCATGTGCCACATGAATAAGAATGGTGTTTACATTGGGCTCCTCTCGTGG
    15980     15990     16000     16010     16020        

    16480     16490     16500     16510     16520        
pAsa4- GAGCCTTATTCATGTGGAACATGAGTAAGGTGAAAATATGAGGCTATCGG
       ::::::::::::::::: ::::::::::::::::::::::::::::::::
pAsa4- GAGCCTTATTCATGTGGCACATGAGTAAGGTGAAAATATGAGGCTATCGG
    16030     16040     16050     16060     16070        

    16530     16540     16550     16560     16570        
pAsa4- CAACGCAAAAGGACGTGTTGTACATCCTGTTTTCTATAGAGGCTAGGGGA
       ::::::::::::::::::::::::::::::: ::::::::::::::::::
pAsa4- CAACGCAAAAGGACGTGTTGTACATCCTGTTCTCTATAGAGGCTAGGGGA
    16080     16090     16100     16110     16120        

    16580     16590     16600     16610     16620        
pAsa4- CGGTTTGACCCTGTACCTGGTATGAAGTTGCTGGGGATGCTTAATCTGAC
        :::::::::::::::::::::::::::::::::::::::::::::::::
pAsa4- AGGTTTGACCCTGTACCTGGTATGAAGTTGCTGGGGATGCTTAATCTGAC
    16130     16140     16150     16160     16170        

    16630     16640     16650     16660     16670        
pAsa4- ACGCAGTAGCGAGATTCACGATACGAACTTTCGCACATCATGCCATACCT
       ::::::::::::::::::::::::::::::::::::::::::::::::::
pAsa4- ACGCAGTAGCGAGATTCACGATACGAACTTTCGCACATCATGCCATACCT
    16180     16190     16200     16210     16220        

    16680     16690     16700     16710     16720        
pAsa4- TAGTCGCTAATGGTCTGTTGAGTAAGTACCGATCGTCATCGCTGATGCTG
       ::::::: ::::::::::::::::::::::::::::::::::::::::::
pAsa4- TAGTCGCCAATGGTCTGTTGAGTAAGTACCGATCGTCATCGCTGATGCTG
    16230     16240     16250     16260     16270        

    16730     16740     16750     16760     16770        
pAsa4- GCCTTCACGTTGACTGCTGACGGGCGGGAGAAGGCCAAAGATATTTATCA
       ::::::::::::::::::::::::::::::::::::::::::::::::::
pAsa4- GCCTTCACGTTGACTGCTGACGGGCGGGAGAAGGCCAAAGATATTTATCA
    16280     16290     16300     16310     16320        

    16780     16790     16800     16810     16820        
pAsa4- GACCAGGGCGGAAGCAACAAGTTAGCGTTTTGAGAACCCGAGATCTTACC
       ::::::::::::::::::::::::::::::::::::::::::::::::::
pAsa4- GACCAGGGCGGAAGCAACAAGTTAGCGTTTTGAGAACCCGAGATCTTACC
    16330     16340     16350     16360     16370        

    16830     16840     16850     16860     16870        
pAsa4- AAAATACTGAGCCGACGTGCTCCCCTGTCTGCACGTCACAGCCATCGGAA
       ::::::::::::::::::::::::::::::::::::::::::::::::::
pAsa4- AAAATACTGAGCCGACGTGCTCCCCTGTCTGCACGTCACAGCCATCGGAA
    16380     16390     16400     16410     16420        

    16880     16890     16900     16910     16920        
pAsa4- ACAAGCCGGATAGAGCTCTTTTTCTTTTTTCTGGCTGCATTTCCCTCAGT
       ::::::::::::::::::::::::::::::::::::::::::::::::::
pAsa4- ACAAGCCGGATAGAGCTCTTTTTCTTTTTTCTGGCTGCATTTCCCTCAGT
    16430     16440     16450     16460     16470        

    16930     16940     16950     16960     16970        
pAsa4- CTGGTCTTTTGGTGCGGCGAGTAAACCATAGAACAGCCCGCCTACAAGGG
       ::::::::::::::::::::::::::::::::::::::::::::::::::
pAsa4- CTGGTCTTTTGGTGCGGCGAGTAAACCATAGAACAGCCCGCCTACAAGGG
    16480     16490     16500     16510     16520        

    16980     16990     17000     17010     17020        
pAsa4- CCCCCTGCCAAGTGAATAAAGCCACCAGCCCCCAGAAAGCCAAACCCACC
       :::: :::::::::::::::::::::::::::::::::::::::::::::
pAsa4- CCCCTTGCCAAGTGAATAAAGCCACCAGCCCCCAGAAAGCCAAACCCACC
    16530     16540     16550     16560     16570        

    17030     17040     17050     17060     17070        
pAsa4- CAGTAATTCTTGTGGAGCAGGTCCAGCACGGTTTTTACCCAGTAAACCAC
       ::::::::::::::::::::::::::::::::::::::::::::::::::
pAsa4- CAGTAATTCTTGTGGAGCAGGTCCAGCACGGTTTTTACCCAGTAAACCAC
    16580     16590     16600     16610     16620        

    17080     17090     17100     17110     17120        
pAsa4- TGCAATCGCGATCACAGCGTAACCCCAACCAGTCGCTTGCAGCATCGCGG
       ::::::::::::::::::::::::::::::::::::::::::::::::::
pAsa4- TGCAATCGCGATCACAGCGTAACCCCAACCAGTCGCTTGCAGCATCGCGG
    16630     16640     16650     16660     16670        

    17130     17140     17150     17160     17170        
pAsa4- TACCAAGGACAACTACGGCCATCAGGAAAATGTTGATTAAGTCTTTCATG
       ::::::::::::::::::::::::::::::::::::::::::::::::::
pAsa4- TACCAAGGACAACTACGGCCATCAGGAAAATGTTGATTAAGTCTTTCATG
    16680     16690     16700     16710     16720        

    17180     17190     17200     17210     17220        
pAsa4- GTCTATCTCCTCACAAGTTATGTATCCACTTTATCACAGGTGCAAATAAT
       ::::::::::::::::::::::::::::::::::::: ::::::::::::
pAsa4- GTCTATCTCCTCACAAGTTATGTATCCACTTTATCACGGGTGCAAATAAT
    16730     16740     16750     16760     16770        

    17230     17240     17250     17260     17270        
pAsa4- GCAACTGTAATTGGCCTATAAAACGAGCCTTTTGTGATGTTTTTTCACCG
       ::::::::::::::::::::::::::::::::::::::::::::::::::
pAsa4- GCAACTGTAATTGGCCTATAAAACGAGCCTTTTGTGATGTTTTTTCACCG
    16780     16790     16800     16810     16820        

    17280     17290     17300     17310     17320        
pAsa4- CACTGAGCGATGAGGTCGCTAGCGTTAACGTTATCAATCACCGCTAAATT
       ::::::::::::::::::::::::::::::::::::::::::::::::: 
pAsa4- CACTGAGCGATGAGGTCGCTAGCGTTAACGTTATCAATCACCGCTAAATC
    16830     16840     16850     16860     16870        

    17330     17340     17350     17360     17370        
pAsa4- AATGGGTTCAAATGGATGCTTAAAATGTGCTGCCTAATATTTACTGGATC
       ::::::::::::: ::: ::: :::::::::::: :::::::::::: ::
pAsa4- AATGGGTTCAAATAGATACTTGAAATGTGCTGCCCAATATTTACTGGGTC
    16880     16890     16900     16910     16920        

    17380     17390     17400     17410     17420        
pAsa4- ATTAAGTGGTGCTATTGTTTATCTCGATTTTGATTTGAACTGGTCGCATT
       ::::::::::::::::::::::::::::::::::::::::::::::::::
pAsa4- ATTAAGTGGTGCTATTGTTTATCTCGATTTTGATTTGAACTGGTCGCATT
    16930     16940     16950     16960     16970        

    17430     17440     17450     17460     17470        
pAsa4- TTGGATGACGTAGCCGGTGATGTGCAGCTAGGTAAGCGCAAAGTTATTTT
       ::::::::::::::::::::::::::::::::::::::::::::::::::
pAsa4- TTGGATGACGTAGCCGGTGATGTGCAGCTAGGTAAGCGCAAAGTTATTTT
    16980     16990     17000     17010     17020        

    17480     17490     17500     17510     17520        
pAsa4- GGATTAGTGGGCACGTGGTCAATGAAGCAAAAAGAAATGGATCGAACAGA
       ::::::::::::::::::::::::::::::::::::::::::::::::::
pAsa4- GGATTAGTGGGCACGTGGTCAATGAAGCAAAAAGAAATGGATCGAACAGA
    17030     17040     17050     17060     17070        

    17530     17540     17550     17560     17570        
pAsa4- CTGGCTCATCAAATTTCGGCGGGCCAAGTGCAATGAAACCCTTGATGTGA
       ::::::::::::::::::::::::::::::::::::::::::::::::::
pAsa4- CTGGCTCATCAAATTTCGGCGGGCCAAGTGCAATGAAACCCTTGATGTGA
    17080     17090     17100     17110     17120        

    17580     17590     17600     17610     17620        
pAsa4- TGCGTGATGCAGCGCTTCGCGAGCTGACAAATATCAGAGAAGTAGCCAAT
       ::::::::::::::::::::::::::::::::::::::::::::::::::
pAsa4- TGCGTGATGCAGCGCTTCGCGAGCTGACAAATATCAGAGAAGTAGCCAAT
    17130     17140     17150     17160     17170        

    17630     17640     17650     17660     17670        
pAsa4- ATGCTCTTTGCACATGAGAAGAGAGAGGATGAAATTGAGATAGGGCTGTA
       ::::::::::::::::::::::::::::::::::::::::::::::::::
pAsa4- ATGCTCTTTGCACATGAGAAGAGAGAGGATGAAATTGAGATAGGGCTGTA
    17180     17190     17200     17210     17220        

    17680     17690     17700     17710     17720        
pAsa4- CTGTCGGAAAATATAAGGCTTCTAGCCTCTCGTTTTGATGATGTTCCAGA
       ::::::::::::::::::::::::::::::::::::::::::::::::::
pAsa4- CTGTCGGAAAATATAAGGCTTCTAGCCTCTCGTTTTGATGATGTTCCAGA
    17230     17240     17250     17260     17270        

    17730     17740     17750     17760     17770        
pAsa4- TGAGGTCTGGTCTGATAACCGGAGCTTTTTCACTGACTTCAATGAACGGA
       :: :::::::::::::::::::::::::::::::::::::::::::::::
pAsa4- TGCGGTCTGGTCTGATAACCGGAGCTTTTTCACTGACTTCAATGAACGGA
    17280     17290     17300     17310     17320        

    17780     17790     17800     17810     17820        
pAsa4- TCCATCGGTGTGTGACCTCGCCACCTTATCCACTGCGGGTCACCCGCGGC
       ::: ::::::::::::::::::::::::::::::::::::::::::::::
pAsa4- TCCGTCGGTGTGTGACCTCGCCACCTTATCCACTGCGGGTCACCCGCGGC
    17330     17340     17350     17360     17370        

    17830     17840     17850     17860     17870        
pAsa4- TATGGCAATGTACAGGAGATGCAGTGGGTCGATTTCATTACCCAGACGCT
       ::::::::::::::::::::::::::::::::::::::::::::::::::
pAsa4- TATGGCAATGTACAGGAGATGCAGTGGGTCGATTTCATTACCCAGACGCT
    17380     17390     17400     17410     17420        

    17880     17890     17900     17910     17920        
pAsa4- CGAACCTATCGCGAAGAACTTGGTTCCCGGTGGTAGTGTCGTGCTCAACG
       ::::::::::: ::::::::::::::::::::::::::::::::::::::
pAsa4- CGAACCTATCGTGAAGAACTTGGTTCCCGGTGGTAGTGTCGTGCTCAACG
    17430     17440     17450     17460     17470        

    17930     17940     17950     17960     17970        
pAsa4- TGAGCAACGATATTTTCGAGTCAAAGCGTCCCTCGCGCTCGATGTACCTG
       ::::::::::::::::::::::::::::::::::::::::::::::::::
pAsa4- TGAGCAACGATATTTTCGAGTCAAAGCGTCCCTCGCGCTCGATGTACCTG
    17480     17490     17500     17510     17520        

    17980     17990     18000     18010     18020        
pAsa4- GAGCGTATGGTGCTGGCACTGCATGACAGACTGAGGTTATCGCTGATGGA
       ::::::::::::::::::::::::::::::::::::::::::::::::::
pAsa4- GAGCGTATGGTGCTGGCACTGCATGACAGACTGAGGTTATCGCTGATGGA
    17530     17540     17550     17560     17570        

    18030     18040     18050     18060     18070        
pAsa4- CCAATGGCCGTGGATCAACACCTCCAAGCCGCCGTCGCCCACGCAATGGA
       ::::::::::::::::::::::::::::::::::::::::::::::::::
pAsa4- CCAATGGCCGTGGATCAACACCTCCAAGCCGCCGTCGCCCACGCAATGGA
    17580     17590     17600     17610     17620        

    18080     18090     18100     18110     18120        
pAsa4- CGTGCGTGAATCGCGTCCAGCTATGTTCAGGGTGGGAGCCGGTGTACTGC
       ::::::::::::::::::::::::::::::::::::::::::::::::::
pAsa4- CGTGCGTGAATCGCGTCCAGCTATGTTCAGGGTGGGAGCCGGTGTACTGC
    17630     17640     17650     17660     17670        

    18130     18140     18150     18160     18170        
pAsa4- TTTACTAATGACCCCAGTTGCGTCCGCTCGGACAATCGCAGGGTCCTGCT
       ::::::::::::::::::::::::::::::::::::::::::::::::::
pAsa4- TTTACTAATGACCCCAGTTGCGTCCGCTCGGACAATCGCAGGGTCCTGCT
    17680     17690     17700     17710     17720        

    18180     18190     18200     18210     18220        
pAsa4- TCCTCATATCGACGCCCACCAGAGCCTGATGGATTCGGGGGGCGATCGCC
       ::::::::::::::::::::::::::::::::::::::: ::::::::::
pAsa4- TCCTCATATCGACGCCCACCAGAGCCTGATGGATTCGGGTGGCGATCGCC
    17730     17740     17750     17760     17770        

    18230     18240     18250     18260     18270        
pAsa4- GCGTGGTGAGCTACGGCGATGGTGCTTACCGGCTACGGGGTAATGCTTTC
       : ::::::::::::::::::::::::::::::::::::::::::::::::
pAsa4- GTGTGGTGAGCTACGGCGATGGTGCTTACCGGCTACGGGGTAATGCTTTC
    17780     17790     17800     17810     17820        

    18280     18290     18300     18310     18320        
pAsa4- GGAAAACAGACAGAGGAACGTATCCCAAAAACGTGGTCCAGCGGGGCCAC
       ::::::::::::::::::::::::::::::::::::::::::::::::::
pAsa4- GGAAAACAGACAGAGGAACGTATCCCAAAAACGTGGTCCAGCGGGGCCAC
    17830     17840     17850     17860     17870        

    18330     18340     18350     18360     18370        
pAsa4- CGTTGTGCTGACACGATGGTAATCCGGTTTCTCACTGAGGCTGGCGATCT
       ::::::::::::::::::: ::::::::::::::::::::::::::::::
pAsa4- CGTTGTGCTGACACGATGGCAATCCGGTTTCTCACTGAGGCTGGCGATCT
    17880     17890     17900     17910     17920        

    18380     18390     18400     18410     18420        
pAsa4- CGTGGTTGATCCCTTCTGCGGCTCCAACAAGAGCTGCCTCGCGGCAGATC
       ::::::::::::::::::::::::::::::::::::::::::::::::::
pAsa4- CGTGGTTGATCCCTTCTGCGGCTCCAACAAGAGCTGCCTCGCGGCAGATC
    17930     17940     17950     17960     17970        

    18430     18440     18450     18460     18470        
pAsa4- GATGACCGGCGCTGGGCAGCCTGTGACAACACCCTTGAGTACATCAGGCA
       ::::::::::::::::::::::::::::::::: ::::::::::::::::
pAsa4- GATGACCGGCGCTGGGCAGCCTGTGACAACACCTTTGAGTACATCAGGCA
    17980     17990     18000     18010     18020        

    18480     18490     18500     18510     18520        
pAsa4- GCAGGACGAGATGTTCACCGTTTTTGATGGATTTTGGATGAACCCTGCAA
       ::::::::::::::::::::::::::::::::::::::::::::::::::
pAsa4- GCAGGACGAGATGTTCACCGTTTTTGATGGATTTTGGATGAACCCTGCAA
    18030     18040     18050     18060     18070        

    18530     18540     18550     18560     18570        
pAsa4- TTGCAATGGTGGGCAATGGGGGAGCCTGTAATTGAGTGAAGTGAACGAGA
       ::::::::::::::::::::::::::::::::::::::::::::::::::
pAsa4- TTGCAATGGTGGGCAATGGGGGAGCCTGTAATTGAGTGAAGTGAACGAGA
    18080     18090     18100     18110     18120        

    18580     18590     18600     18610     18620        
pAsa4- AAGACATGGAACCACGAATTGCGGCGGCACAGCCAAAGCTCAAAGCGTGG
       :::::::::::: :::::::::::::::::::::::::::::::::::::
pAsa4- AAGACATGGAACAACGAATTGCGGCGGCACAGCCAAAGCTCAAAGCGTGG
    18130     18140     18150     18160     18170        

    18630     18640     18650     18660     18670        
pAsa4- TTCGCGTGGAATGAGCCACCACAGATTAGATTTGTACTGACAACACAAAC
       ::::::::::::::::::::::::::::::::::::::::::::::::::
pAsa4- TTCGCGTGGAATGAGCCACCACAGATTAGATTTGTACTGACAACACAAAC
    18180     18190     18200     18210     18220        

    18680     18690     18700     18710     18720        
pAsa4- TCTTACAAAAAACGGCCATTGGCCGTTTTTGCTTTGTGAATGTTTTTACA
       ::::::::::::::::::::::::::::::::::::::::::::::::::
pAsa4- TCTTACAAAAAACGGCCATTGGCCGTTTTTGCTTTGTGAATGTTTTTACA
    18230     18240     18250     18260     18270        

    18730     18740     18750     18760     18770        
pAsa4- GCACCATCATAAGAGATTGCAGCATCATTTTATGAACGATAGAATGTTTC
       ::::::::::::::::::::::::::::::::::::::::::::::::::
pAsa4- GCACCATCATAAGAGATTGCAGCATCATTTTATGAACGATAGAATGTTTC
    18280     18290     18300     18310     18320        

    18780     18790     18800     18810     18820        
pAsa4- ACATGTGAAAGTTTGGGGGTGATTTGGATCACCTGGAGAAAACAACATAG
       ::::::::::::::::::::::::::::::::::::::::::::::::::
pAsa4- ACATGTGAAAGTTTGGGGGTGATTTGGATCACCTGGAGAAAACAACATAG
    18330     18340     18350     18360     18370        

    18830     18840     18850     18860     18870        
pAsa4- GGGTCGGTATGGCAAAAGTCATCAGCTTCGCCAACCAGAAAGGCGGAGTG
       ::::::::::::::::::::::::::::::::::::::::::::::::::
pAsa4- GGGTCGGTATGGCAAAAGTCATCAGCTTCGCCAACCAGAAAGGCGGAGTG
    18380     18390     18400     18410     18420        

    18880     18890     18900     18910     18920        
pAsa4- GGTAAGAGCACCATATGTATCCAGCAAGCCTTTTATCTGTCGATGAAAAA
       ::::::::::::::::::::::::::::::::::::::::::::::::::
pAsa4- GGTAAGAGCACCATATGTATCCAGCAAGCCTTTTATCTGTCGATGAAAAA
    18430     18440     18450     18460     18470        

    18930     18940     18950     18960     18970        
pAsa4- GAAGAAGAAAGTGCTGGTTGTGGACATGGATGGTCAGGGCAATACGTCCT
       ::::::::::::::::::::::::::::::::::::::::::::::::::
pAsa4- GAAGAAGAAAGTGCTGGTTGTGGACATGGATGGTCAGGGCAATACGTCCT
    18480     18490     18500     18510     18520        

    18980     18990     19000     19010     19020        
pAsa4- CTCGGCTGGCTGCCAAGCGCGAGCTTGAAGATGGCGAGTTCGAGCCGGTT
       ::::::::::::::::::::::::::::::::::::::::::::::::::
pAsa4- CTCGGCTGGCTGCCAAGCGCGAGCTTGAAGATGGCGAGTTCGAGCCGGTT
    18530     18540     18550     18560     18570        

    19030     19040     19050     19060     19070        
pAsa4- TTTTCGGGCACGAAGACAGCAGAGCTGTTTGCCCATGAGATCTCGCACAT
       ::::::::::::::::::::::::::::::::::::::::::::::::::
pAsa4- TTTTCGGGCACGAAGACAGCAGAGCTGTTTGCCCATGAGATCTCGCACAT
    18580     18590     18600     18610     18620        

    19080     19090     19100     19110     19120        
pAsa4- CGAAGTCATGCACTGTCCATGCGGGGCGGACCTCATTCACACTCCAAAGA
       ::::::::::::::::::::::::::::::::::::::::::::::::::
pAsa4- CGAAGTCATGCACTGTCCATGCGGGGCGGACCTCATTCACACTCCAAAGA
    18630     18640     18650     18660     18670        

    19130     19140     19150     19160     19170        
pAsa4- ATGACCCGGATTTGTTTGAGATGGAGGCGGTGCCTCTGGATCAAGCTATG
       ::::::::::::::::::::::::::::::::::::::::::::::::::
pAsa4- ATGACCCGGATTTGTTTGAGATGGAGGCGGTGCCTCTGGATCAAGCTATG
    18680     18690     18700     18710     18720        

    19180     19190     19200     19210     19220        
pAsa4- AACCCCGCCCGTCACTTGGCTGTGCTTTTTGAGCAATATGACTATGTGCT
       ::::::::::::::::::::::::::::::::::::::::::::::::::
pAsa4- AACCCCGCCCGTCACTTGGCTGTGCTTTTTGAGCAATATGACTATGTGCT
    18730     18740     18750     18760     18770        

    19230     19240     19250     19260     19270        
pAsa4- GATAGATTGCGCACCGAGCCTCGGCAGAAAGCTTGTGGCCGCGCTGGTGA
       ::::::::::::::::::::::::::::::::::::::::::::::::::
pAsa4- GATAGATTGCGCACCGAGCCTCGGCAGAAAGCTTGTGGCCGCGCTGGTGA
    18780     18790     18800     18810     18820        

    19280     19290     19300     19310     19320        
pAsa4- TGTCTACCCATGTTGCATGTCCGGTAAAGCTATCAGGGTTCGCTGTAGAC
       ::::::::::::::::::::::::::::::::::::::::::::::::::
pAsa4- TGTCTACCCATGTTGCATGTCCGGTAAAGCTATCAGGGTTCGCTGTAGAC
    18830     18840     18850     18860     18870        

    19330     19340     19350     19360     19370        
pAsa4- GGCGTGGAAGGCCTACTCAACACCATCATCGGTGTTAGGGCCGAGTACAA
       ::::::::::::::::::::::::::::::::::::::::::::::::::
pAsa4- GGCGTGGAAGGCCTACTCAACACCATCATCGGTGTTAGGGCCGAGTACAA
    18880     18890     18900     18910     18920        

    19380     19390     19400     19410     19420        
pAsa4- CCCGGCGTTGGAGATCCTAGGGATTTTAATTAACGATATGGATCGCTCTG
       ::::: ::::::::::::::::::::::::::::::::::::::::::::
pAsa4- CCCGGAGTTGGAGATCCTAGGGATTTTAATTAACGATATGGATCGCTCTG
    18930     18940     18950     18960     18970        

    19430     19440     19450     19460     19470        
pAsa4- TCAACCATGACAAATCCCTAAAGGCACTTCAAAAAGAAGTGCCGGAGCTC
       ::::::::::::::::::::::::::::::::::::::::::::::::::
pAsa4- TCAACCATGACAAATCCCTAAAGGCACTTCAAAAAGAAGTGCCGGAGCTC
    18980     18990     19000     19010     19020        

    19480     19490     19500     19510     19520        
pAsa4- CTGTTCCAGAACAAGATTATGCACCGTCCGCCTCTGGACACCGCAACCAC
       ::::::::::::::::::::::::::::::::::::::::::::::::::
pAsa4- CTGTTCCAGAACAAGATTATGCACCGTCCGCCTCTGGACACCGCAACCAC
    19030     19040     19050     19060     19070        

    19530     19540     19550     19560     19570        
pAsa4- CGATGGCGTTCCTGTGTGGGAATTGCAGTACGGCCATGTTGCAGCGAAAG
       ::::::::::::::: ::::::::::::::::::::::::::::::::::
pAsa4- CGATGGCGTTCCTGTTTGGGAATTGCAGTACGGCCATGTTGCAGCGAAAG
    19080     19090     19100     19110     19120        

    19580     19590     19600     19610     19620        
pAsa4- AGGTGCAAGCTGTGTTGGAAGAAATGATAGAGAAGGTGGGTTAACGATGG
       ::::::::::::::::::::::::::::::::::::::::::::::::::
pAsa4- AGGTGCAAGCTGTGTTGGAAGAAATGATAGAGAAGGTGGGTTAACGATGG
    19130     19140     19150     19160     19170        

    19630     19640     19650     19660     19670        
pAsa4- CTCTTGGTAACCTCAAAGGTCTTTCCGAGCTCGCTAATGTCGCGAAGGGA
       ::::::::::::::::::::::::::::::::::::::::::::::::::
pAsa4- CTCTTGGTAACCTCAAAGGTCTTTCCGAGCTCGCTAATGTCGCGAAGGGA
    19180     19190     19200     19210     19220        

    19680     19690     19700     19710     19720        
pAsa4- AAGACAGGCAAGCAGGTATTAAGTGTGCCTGTTGAAGATGTGGTTTCGAA
       ::::::::::::::::::::::::::::::::::::::::::::::::::
pAsa4- AAGACAGGCAAGCAGGTATTAAGTGTGCCTGTTGAAGATGTGGTTTCGAA
    19230     19240     19250     19260     19270        

    19730     19740     19750     19760     19770        
pAsa4- GGCGCAGGTTCGTAAGCGCTTTCGGAACATTGAAGAACTTGCGGCAACTC
       ::::::::::::::::::::::::::::::::::::::::::::::::::
pAsa4- GGCGCAGGTTCGTAAGCGCTTTCGGAACATTGAAGAACTTGCGGCAACTC
    19280     19290     19300     19310     19320        

    19780     19790     19800     19810     19820        
pAsa4- TCGTTACAGAAGGCCAGCAATCACCGATCATTGTTTCCCCCAAGGGCGAG
       ::::::::::::::::::::::::::::::::::::::::::::::::::
pAsa4- TCGTTACAGAAGGCCAGCAATCACCGATCATTGTTTCCCCCAAGGGCGAG
    19330     19340     19350     19360     19370        

    19830     19840     19850     19860     19870        
pAsa4- GATGGTAAATACGTCATCCAGAAGGGAGAGCGACGTTGGAGGGCCTGCAA
       ::::::::::::::::::::::::::::::::::::::::::::::::::
pAsa4- GATGGTAAATACGTCATCCAGAAGGGAGAGCGACGTTGGAGGGCCTGCAA
    19380     19390     19400     19410     19420        

    19880     19890     19900     19910     19920        
pAsa4- ACATGCAGACATTCCAACGATCGACATCATTGTCAATGATAAGAACCAAG
       ::::::::::::::::::::::::::::::::::::::::::::::::::
pAsa4- ACATGCAGACATTCCAACGATCGACATCATTGTCAATGATAAGAACCAAG
    19430     19440     19450     19460     19470        

    19930     19940     19950     19960     19970        
pAsa4- GCGAACTGGATGAGACCGCTGGGGAGCTGATAGAGAACATACAGCGTGAT
       ::::::::::::::::::::::::::::::::::::::::::::::::::
pAsa4- GCGAACTGGATGAGACCGCTGGGGAGCTGATAGAGAACATACAGCGTGAT
    19480     19490     19500     19510     19520        

    19980     19990     20000     20010     20020        
pAsa4- GATCTTACACCGTTGGAAATAGCAGAAGCGCTGGACAAATTCGTCAAAGC
       ::::::::::::::::::::::::::::::::::::::::::::::::::
pAsa4- GATCTTACACCGTTGGAAATAGCAGAAGCGCTGGACAAATTCGTCAAAGC
    19530     19540     19550     19560     19570        

    20030     20040     20050     20060     20070        
pAsa4- GGACTGGAAGAAAAAAGACATCGCTCTACGTCTGGGCGTGAACAATTCGT
       ::::::::::::::::::::::::::::::::::::::::::::::::::
pAsa4- GGACTGGAAGAAAAAAGACATCGCTCTACGTCTGGGCGTGAACAATTCGT
    19580     19590     19600     19610     19620        

    20080     20090     20100     20110     20120        
pAsa4- TCGTCTCGTCGCATTTGTCATTATTGAAGATGCCTGACTGTGTGCGTGAG
       ::::::::::::::::::::::::::::::::::::::::::::::::::
pAsa4- TCGTCTCGTCGCATTTGTCATTATTGAAGATGCCTGACTGTGTGCGTGAG
    19630     19640     19650     19660     19670        

    20130     20140     20150     20160     20170        
pAsa4- CTCTATGACGGCGACATCTCTTCTGACACTGAAACCTTGAACAACCTGCG
       ::::::::::::::::::::::::::::::::::::::::::::::::::
pAsa4- CTCTATGACGGCGACATCTCTTCTGACACTGAAACCTTGAACAACCTGCG
    19680     19690     19700     19710     19720        

    20180     20190     20200     20210     20220        
pAsa4- TCTACTGTTCGAACTGAATGCTGAGCGCTGCCGAGCCATCTGTGCTGTTG
       ::::::::::::::::::::::::::::::::::::::::::::::::::
pAsa4- TCTACTGTTCGAACTGAATGCTGAGCGCTGCCGAGCCATCTGTGCTGTTG
    19730     19740     19750     19760     19770        

    20230     20240     20250     20260     20270        
pAsa4- CTATAACTGATGGGATCACTCGTAAGCAGAGTCGTGAGCTGCTGAATGAC
       ::::::::::::::::::::::::::::::::::::::::::::::::::
pAsa4- CTATAACTGATGGGATCACTCGTAAGCAGAGTCGTGAGCTGCTGAATGAC
    19780     19790     19800     19810     19820        

    20280     20290     20300     20310     20320        
pAsa4- GCTAAGCGCATCCAGGAAGGGCTGGAGAAGGCTCAACTTTCTGGACGTGG
       ::::::::::::::::::::::::::::::::::::::::::::::::::
pAsa4- GCTAAGCGCATCCAGGAAGGGCTGGAGAAGGCTCAACTTTCTGGACGTGG
    19830     19840     19850     19860     19870        

    20330     20340     20350     20360     20370        
pAsa4- CGGAGATAATCCTGGTGCCGGTGCAGAGAGCAATAGCGATCATCTTCCTC
       ::::::::::::::::::::: ::::::::::::::::::::::::::::
pAsa4- CGGAGATAATCCTGGTGCCGGGGCAGAGAGCAATAGCGATCATCTTCCTC
    19880     19890     19900     19910     19920        

    20380     20390     20400     20410     20420        
pAsa4- CAGAACAAGAACATGTCACGTCAGTACAAGGTGACGGGCATCAGGTTGGA
       ::::::::::::::::::::::::::::::::::::::::::::::::::
pAsa4- CAGAACAAGAACATGTCACGTCAGTACAAGGTGACGGGCATCAGGTTGGA
    19930     19940     19950     19960     19970        

    20430     20440     20450     20460     20470        
pAsa4- AGCAGTAGTGGGAATCGCAACCTCGATCCTCTTGAGGAAGGAGCAGGAGC
       ::::::::::::::::::::::::::::::::::::::::: :::::: :
pAsa4- AGCAGTAGTGGGAATCGCAACCTCGATCCTCTTGAGGAAGGTGCAGGAAC
    19980     19990     20000     20010     20020        

    20480     20490     20500     20510     20520        
pAsa4- CGGTACAGATAACTCTACCCCTGGAGCTCCCGAAAAGCAGAATAAGGCCA
       ::::::::::::::::::::::::::::::::::::::::::::::::::
pAsa4- CGGTACAGATAACTCTACCCCTGGAGCTCCCGAAAAGCAGAATAAGGCCA
    20030     20040     20050     20060     20070        

    20530     20540     20550     20560     20570        
pAsa4- ACAGGACCACGATTACCGAAGGTGGGGACGCGCTTCCTCCCTTGGAAAAG
       ::::::::::::::::::::::::::::::::::::::::: ::::::::
pAsa4- ACAGGACCACGATTACCGAAGGTGGGGACGCGCTTCCTCCCCTGGAAAAG
    20080     20090     20100     20110     20120        

    20580     20590     20600     20610     20620        
pAsa4- GATCGGGAATGGAAGACGGCTAGGGCCGATAATCTGATCTTCGCTGTGCA
       ::::::::::::::::::::::::::::::::::::::::::::::::::
pAsa4- GATCGGGAATGGAAGACGGCTAGGGCCGATAATCTGATCTTCGCTGTGCA
    20130     20140     20150     20160     20170        

    20630     20640     20650     20660     20670        
pAsa4- TGTGCTGGTGGACGATGAGGTGAGGAAGGGTGTTATCATGACTGATCGTG
       ::::::::::::::::::::::::::::::::::::::::::::::::::
pAsa4- TGTGCTGGTGGACGATGAGGTGAGGAAGGGTGTTATCATGACTGATCGTG
    20180     20190     20200     20210     20220        

    20680     20690     20700     20710     20720        
pAsa4- TAGCGCTCAATCCGTCTACCGTCTGGGTTAAGACGCTGGACAGTGCTGGA
       ::::::::::::::::::::::::::::::::::::::::::::::::::
pAsa4- TAGCGCTCAATCCGTCTACCGTCTGGGTTAAGACGCTGGACAGTGCTGGA
    20230     20240     20250     20260     20270        

    20730     20740     20750     20760     20770        
pAsa4- AAAGAAAAGCATCTTAATGTGCCAGCATCAGATATCGAGATTTTGAGTAT
       ::::::::::::::::::::::::::::::::::::::::::::::::::
pAsa4- AAAGAAAAGCATCTTAATGTGCCAGCATCAGATATCGAGATTTTGAGTAT
    20280     20290     20300     20310     20320        

    20780     20790     20800     20810     20820        
pAsa4- CGAAGGTTAAGTGACAGTCCCATCTTCTAAGTCGGGACTTTATGAAAAAC
       ::::::::::::::::::::::::::::::::::::::::::::::::::
pAsa4- CGAAGGTTAAGTGACAGTCCCATCTTCTAAGTCGGGACTTTATGAAAAAC
    20330     20340     20350     20360     20370        

    20830     20840     20850     20860     20870        
pAsa4- GGGGGCTTATGGCGATTTCGCGAGACATTAAACGTAAATTTGAGCTGGTG
       ::::::::::::::::::::::::::::::::::::::::::::::::::
pAsa4- GGGGGCTTATGGCGATTTCGCGAGACATTAAACGTAAATTTGAGCTGGTG
    20380     20390     20400     20410     20420        

    20880     20890     20900     20910     20920        
pAsa4- AATGCCCTGTCGAAGAAGAACAGGCCTAGCCTCAATGATCTGCATCTCGA
       ::::::::::::::::::::::::::::: ::::::::::::::::::::
pAsa4- AATGCCCTGTCGAAGAAGAACAGGCCTAGTCTCAATGATCTGCATCTCGA
    20430     20440     20450     20460     20470        

    20930     20940     20950     20960     20970        
pAsa4- AACGGGTATCCCCGAATCAACCATCAAGAGGCAGATCTCCGCACTACGCG
       ::::::::::::::::::::::::::::::::::::::::::::::::::
pAsa4- AACGGGTATCCCCGAATCAACCATCAAGAGGCAGATCTCCGCACTACGCG
    20480     20490     20500     20510     20520        

    20980     20990     21000     21010     21020        
pAsa4- AAGAGTTCGGGATGGAGATCTTGTTCATAAGAGGGGCCCGAGGCGCACCG
       ::::::::::::::::::::::::::::::::::::::::::::::::::
pAsa4- AAGAGTTCGGGATGGAGATCTTGTTCATAAGAGGGGCCCGAGGCGCACCG
    20530     20540     20550     20560     20570        

    21030     21040     21050     21060     21070        
pAsa4- GGCGAACCTGGTACGGCCGGTTACTACATGCTGACGAACTGGGGAATTCT
       ::::::::::::::::::::::::::::::::::::::::::::::::::
pAsa4- GGCGAACCTGGTACGGCCGGTTACTACATGCTGACGAACTGGGGAATTCT
    20580     20590     20600     20610     20620        

    21080     21090     21100     21110     21120        
pAsa4- GGAAAGAGCCGCGTTCTTGAGTAGGTATGGCAAGCTATAGCAAGCCTCGA
       ::::::::::::::::::::::::::::::::::::::::::::::::::
pAsa4- GGAAAGAGCCGCGTTCTTGAGTAGGTATGGCAAGCTATAGCAAGCCTCGA
    20630     20640     20650     20660     20670        

    21130     21140     21150     21160     21170        
pAsa4- AATGAAAACCCGCCATTACGGCGGGTTTTTTACTATGCGGCTATGCTGGT
       ::::::::::::::::::::::::::::::::::::::::::::::::::
pAsa4- AATGAAAACCCGCCATTACGGCGGGTTTTTTACTATGCGGCTATGCTGGT
    20680     20690     20700     20710     20720        

    21180     21190     21200     21210     21220        
pAsa4- GTCCACCCTTTGCTGGGCGTAGTAGCCAATCCCGGTAGGGCGCCGTGAGA
       ::::::::::::::::::::::::::::::::::::::::::::::::::
pAsa4- GTCCACCCTTTGCTGGGCGTAGTAGCCAATCCCGGTAGGGCGCCGTGAGA
    20730     20740     20750     20760     20770        

    21230     21240     21250     21260     21270        
pAsa4- GAGTATCGATCCCAACAATGCTGAGTGTTTTAGGCGAGACATTACGGGAC
       ::::::::::::::::::::::::::::::::::::::::::::::::::
pAsa4- GAGTATCGATCCCAACAATGCTGAGTGTTTTAGGCGAGACATTACGGGAC
    20780     20790     20800     20810     20820        

    21280     21290     21300     21310     21320        
pAsa4- TCAAAGAAGTGGAACAACTGCAACATACAGCACTTGACCATTAATCTATC
       ::::::::::::::::::::::::::::::::::::::::::::::::::
pAsa4- TCAAAGAAGTGGAACAACTGCAACATACAGCACTTGACCATTAATCTATC
    20830     20840     20850     20860     20870        

    21330     21340     21350     21360     21370        
pAsa4- GATGTCTTCGAGATAGATCGATGCACTACTCAGGGCTTCCGGCCCTTGGC
       ::::::::::::::::::::::::::::::::::::::::::::::::::
pAsa4- GATGTCTTCGAGATAGATCGATGCACTACTCAGGGCTTCCGGCCCTTGGC
    20880     20890     20900     20910     20920        

    21380     21390     21400     21410     21420        
pAsa4- TCTCAAGCAGATGTTCCATCCATTGGATGGCATTTATTCCCGATCCGCAG
       ::::::::::::::::::::::::::::::::::::::::::::::::::
pAsa4- TCTCAAGCAGATGTTCCATCCATTGGATGGCATTTATTCCCGATCCGCAG
    20930     20940     20950     20960     20970        

    21430     21440     21450     21460     21470        
pAsa4- CACGGTTCGAAAAAATCTGCCGACGGAGTTGAGCCAACCAGCTGTGACAG
       ::::::::::::::::::::::::::::::::::::::::::::::::::
pAsa4- CACGGTTCGAAAAAATCTGCCGACGGAGTTGAGCCAACCAGCTGTGACAG
    20980     20990     21000     21010     21020        

    21480     21490     21500     21510     21520        
pAsa4- GAGGCGGCCAACCCCTGGAGGTGTCGGAAAGTAGTTGGTTCCCTTCTTGT
       ::::::::::::::::::::::::::::::::::::::::::::::::::
pAsa4- GAGGCGGCCAACCCCTGGAGGTGTCGGAAAGTAGTTGGTTCCCTTCTTGT
    21030     21040     21050     21060     21070        

    21530     21540     21550     21560     21570        
pAsa4- GAAAACCGGACATGCTAAGCACGTAACCAATTACATCGCTGGTAGGATCT
       ::::::::::::::::::::::::::::::::::::::::::::::::::
pAsa4- GAAAACCGGACATGCTAAGCACGTAACCAATTACATCGCTGGTAGGATCT
    21080     21090     21100     21110     21120        

    21580     21590     21600     21610     21620        
pAsa4- TGCTTCATGGCCGCAGAGAGAACGTGTGACAGCTCGATAGCGACGGGCTG
       ::::::::::::::::::::::::::::::::::::::::::::::::::
pAsa4- TGCTTCATGGCCGCAGAGAGAACGTGTGACAGCTCGATAGCGACGGGCTG
    21130     21140     21150     21160     21170        

    21630     21640     21650     21660     21670        
pAsa4- TAGTTCATCAGGAATGGTGTTGGCGGGAGGATAGAGCCCAGTTTGGAGGT
       ::::::::::::::::::::::::::::::::::::::::::::::::::
pAsa4- TAGTTCATCAGGAATGGTGTTGGCGGGAGGATAGAGCCCAGTTTGGAGGT
    21180     21190     21200     21210     21220        

    21680     21690     21700     21710     21720        
pAsa4- AGGCCCATTGGTCGATAAACGCCTCAACAAATGCCGAGGTACCCATCCGA
       ::::::::::::::::::::::::::::::::::::::::::::::::::
pAsa4- AGGCCCATTGGTCGATAAACGCCTCAACAAATGCCGAGGTACCCATCCGA
    21230     21240     21250     21260     21270        

    21730     21740     21750     21760     21770        
pAsa4- TAACGCGCTTGCTCAATGAGTGTCAGCGCCTTGTTAGCTAGGGGGGTTAT
       ::::::::::::::::::::::::::::::::::::::::::::::::::
pAsa4- TAACGCGCTTGCTCAATGAGTGTCAGCGCCTTGTTAGCTAGGGGGGTTAT
    21280     21290     21300     21310     21320        

    21780     21790     21800     21810     21820        
pAsa4- CTGAGGTGTCATTGGATGCTCCAGTGTAGTAACAGAAAAAGTTGTTTGCG
       ::::::::::::::::::::::::::::::::::::::::::::::::::
pAsa4- CTGAGGTGTCATTGGATGCTCCAGTGTAGTAACAGAAAAAGTTGTTTGCG
    21330     21340     21350     21360     21370        

    21830     21840     21850     21860     21870        
pAsa4- CCCAAAGAAGACCCCCGGCCAAGGCCGGGGGTCATTGAGACAACCTTAGG
       ::::::::::::::::::::::::::::::::::::::::::::::::::
pAsa4- CCCAAAGAAGACCCCCGGCCAAGGCCGGGGGTCATTGAGACAACCTTAGG
    21380     21390     21400     21410     21420        

    21880     21890     21900     21910     21920        
pAsa4- AGGGCTGCCTGTTACCTATCTGCGAGCTACACATCTTTGCAATCGCCTCC
       ::::::::::::::::::::::::::::::::::::::::::::::::::
pAsa4- AGGGCTGCCTGTTACCTATCTGCGAGCTACACATCTTTGCAATCGCCTCC
    21430     21440     21450     21460     21470        

    21930     21940     21950     21960     21970        
pAsa4- CCACACCATTCCGGCATTGTAGAAATCAAGGGAAGCGCGGTCTCCAGCGG
       ::::::::::::::::::::::::::::::::::::::::::::::::::
pAsa4- CCACACCATTCCGGCATTGTAGAAATCAAGGGAAGCGCGGTCTCCAGCGG
    21480     21490     21500     21510     21520        

    21980     21990     22000     22010     22020        
pAsa4- CATATTGGGGACATCGATCAGACGGACCCGCTTTGCGGATCGACGGGCGT
       ::::::::::::::::::::: ::::::::::::::::::::::::::::
pAsa4- CATATTGGGGACATCGATCAGGCGGACCCGCTTTGCGGATCGACGGGCGT
    21530     21540     21550     21560     21570        

    22030     22040     22050     22060     22070        
pAsa4- TGTTACTTACAGTATGATGAGATTGCATACGAACTCCTCCGATAAGAGTG
       ::::::::::::::::::::::::::::::::::::::::::::::::::
pAsa4- TGTTACTTACAGTATGATGAGATTGCATACGAACTCCTCCGATAAGAGTG
    21580     21590     21600     21610     21620        

    22080     22090     22100     22110     22120        
pAsa4- TGTGTAGGCCCCCTGTTCGCCCAGGGGGCTTTTTTTTTGCCCTCACATTA
       ::::::::::::::::::::::::::::::::::::::::::::::::::
pAsa4- TGTGTAGGCCCCCTGTTCGCCCAGGGGGCTTTTTTTTTGCCCTCACATTA
    21630     21640     21650     21660     21670        

    22130     22140     22150     22160     22170        
pAsa4- CAGCACCATAAAGTGGTGTCGGTCAAATCAAAATATGACCTAGTAAAGAT
       ::::::::::::::::::  ::::::::::::::::::::::::::::::
pAsa4- CAGCACCATAAAGTGGTGCTGGTCAAATCAAAATATGACCTAGTAAAGAT
    21680     21690     21700     21710     21720        

    22180     22190     22200     22210     22220        
pAsa4- TGGTGTATGTCGGCCATCAACAACTTGACGGGAGAGGTGAGTGATTTAAT
       ::::::::::::::::::::::::::::::::::::::::::::::::::
pAsa4- TGGTGTATGTCGGCCATCAACAACTTGACGGGAGAGGTGAGTGATTTAAT
    21730     21740     21750     21760     21770        

    22230     22240     22250     22260     22270        
pAsa4- ATGAGCTCATTATTTGAGTTAGTAAAAGGTAGGGCGAATCATGCGTACTT
       ::::::::::::::::::::::::::::::::::::::::::::::::::
pAsa4- ATGAGCTCATTATTTGAGTTAGTAAAAGGTAGGGCGAATCATGCGTACTT
    21780     21790     21800     21810     21820        

    22280     22290     22300     22310     22320        
pAsa4- ACGTGATCGTGCCCGTGCGCAGTCGGGCAAAAATTTCACATGTGAAATAA
       ::::::::::::::::::::::::::::::::::::::::::::::::::
pAsa4- ACGTGATCGTGCCCGTGCGCAGTCGGGCAAAAATTTCACATGTGAAATAA
    21830     21840     21850     21860     21870        

    22330     22340     22350     22360     22370        
pAsa4- AAGAATGAACCGGTAGTACAAAGCGTGAGACTACAGACCTACACGGTAGC
       ::::::::::::::::::::::::::::::::::::::::::::::::::
pAsa4- AAGAATGAACCGGTAGTACAAAGCGTGAGACTACAGACCTACACGGTAGC
    21880     21890     21900     21910     21920        

    22380     22390     22400     22410     22420        
pAsa4- GAGGAAAAACAGATAATGGCTTTGGATCACGGCATTCTCAATGTCCCGCT
       ::::::::::::::::::::::::::::::::::::::::::::::::::
pAsa4- GAGGAAAAACAGATAATGGCTTTGGATCACGGCATTCTCAATGTCCCGCT
    21930     21940     21950     21960     21970        

    22430     22440     22450     22460     22470        
pAsa4- CACCAAGCGAAACGGCGATATGGACAAGCAACTAGCCCAGTTCACACAAG
       : ::::::::::::::::::::::::::::::: ::::::::::::::::
pAsa4- CGCCAAGCGAAACGGCGATATGGACAAGCAACTGGCCCAGTTCACACAAG
    21980     21990     22000     22010     22020        

    22480     22490     22500     22510     22520        
pAsa4- AGCGGACCAAGGCCAGAAAAGGAGCCCACAAGGAGGCGAAGGCTAGGTAC
       ::::::::::::::::::::::::::::::::::::::::::::::::::
pAsa4- AGCGGACCAAGGCCAGAAAAGGAGCCCACAAGGAGGCGAAGGCTAGGTAC
    22030     22040     22050     22060     22070        

    22530     22540     22550     22560     22570        
pAsa4- CGTGACGAGAAAGCCATTGCGCAGCGTATGCTCGACATAGCAGGCCCTCA
       ::::::::::::::::::::::::::::::::::::::::::::::::::
pAsa4- CGTGACGAGAAAGCCATTGCGCAGCGTATGCTCGACATAGCAGGCCCTCA
    22080     22090     22100     22110     22120        

    22580     22590     22600     22610     22620        
pAsa4- GTTGCTTGCAGAATGGGCTGTGAAGAAGGGCATGACCGAGCGGGCCTTTC
       ::::::::::::::::::::::::::::::::::::::::::::::::::
pAsa4- GTTGCTTGCAGAATGGGCTGTGAAGAAGGGCATGACCGAGCGGGCCTTTC
    22130     22140     22150     22160     22170        

    22630     22640     22650     22660     22670        
pAsa4- GCACTTTCTTGGTAGATCTGATTAACGACAAGCCCGGCAAGGCCAAAAAG
       :::::::::::::::: :::::::::::::::::::::::::::::::::
pAsa4- GCACTTTCTTGGTAGAGCTGATTAACGACAAGCCCGGCAAGGCCAAAAAG
    22180     22190     22200     22210     22220        

    22680     22690     22700     22710     22720        
pAsa4- GTACTTGAGTTGATCGTCCAGAACGGGGCACTCCCACCTCACACTCAGCC
       ::::::::::::::::::::::::::::::::::::::::::::::::::
pAsa4- GTACTTGAGTTGATCGTCCAGAACGGGGCACTCCCACCTCACACTCAGCC
    22230     22240     22250     22260     22270        

    22730     22740     22750     22760     22770        
pAsa4- TACCGAAGACATAGCTAAAGCAGCTGTGCGCGGGCAACTGTTTGCCAGCA
       ::::::::::::::::::::: ::::::::::::::: ::::::::::::
pAsa4- TACCGAAGACATAGCTAAAGCCGCTGTGCGCGGGCAATTGTTTGCCAGCA
    22280     22290     22300     22310     22320        

    22780     22790     22800     22810     22820        
pAsa4- TCTCCAGCCTCAATGTTGTGAGCAAGGCCCTTGGCTTCGATCAGAGCAAG
       ::::::::::::::: ::::::::::::::::::::::::::::::::::
pAsa4- TCTCCAGCCTCAATGCTGTGAGCAAGGCCCTTGGCTTCGATCAGAGCAAG
    22330     22340     22350     22360     22370        

    22830     22840     22850     22860     22870        
pAsa4- ATATATGTGACCCTTGATGGGCAGCAGATCCACGTAGCTGAAAAGGTGGC
       ::::::::::::::::::::::::::::::::::::::::::::::::::
pAsa4- ATATATGTGACCCTTGATGGGCAGCAGATCCACGTAGCTGAAAAGGTGGC
    22380     22390     22400     22410     22420        

    22880     22890     22900     22910     22920        
pAsa4- CTCTGACAATCTGGTTCAAGCCAGCGGCAAAACGATAATGAAAGCCGTTC
       ::::::::::::::::::::::::::::::: :::: ::::::::::: :
pAsa4- CTCTGACAATCTGGTTCAAGCCAGCGGCAAAGCGATTATGAAAGCCGTCC
    22430     22440     22450     22460     22470        

    22930     22940     22950     22960     22970        
pAsa4- AGGGACAGGAGAAGATACGAGACGCTCAGCAGCTGCGCCTCATAGAACGC
       ::::::::::::::::: ::::::::::::::::::::: :::::: :::
pAsa4- AGGGACAGGAGAAGATATGAGACGCTCAGCAGCTGCGCCGCATAGAGCGC
    22480     22490     22500     22510     22520        

    22980     22990     23000     23010     23020        
pAsa4- ATCACACGGGGCCGCACACGCGGCGCCGGGGCGGGAGGGTTTAACCGGGA
       ::::  :: :::::::::::::::::::::::::::::::::::::::::
pAsa4- ATCAAGCGAGGCCGCACACGCGGCGCCGGGGCGGGAGGGTTTAACCGGGA
    22530     22540     22550     22560     22570        

    23030     23040     23050     23060     23070        
pAsa4- CATCGGTAACATCGAGCACAGAATCAACGATGCTAACACCAAAATAAGCT
       ::::::::::::::::::::::::::::::::::::::::::::::::::
pAsa4- CATCGGTAACATCGAGCACAGAATCAACGATGCTAACACCAAAATAAGCT
    22580     22590     22600     22610     22620        

    23080     23090     23100     23110     23120        
pAsa4- TACTCCAGGGGGAACTGAAACGTCGGATCTTGATCACGACCATTTAAGTT
       : ::::::::::::::::::::::::::::     :::::      ::  
pAsa4- TGCTCCAGGGGGAACTGAAACGTCGGATCTCT---ACGAC------AG--
    22630     22640     22650     22660                  

    23130     23140     23150     23160     23170        
pAsa4- GGATACCGTGACATTGAAGTTGGAAACCGACCATTTAAGTTGGAAACTAA
            ::::        ::: : :: ::    :  ::::  ::::: :: 
pAsa4- -----CCGTCC------AGTGGCAAGCC----AAGTAAG--GGAAAATAG
          22670           22680         22690       22700

    23180     23190     23200     23210     23220        
pAsa4- AAGGCCCTGCAATAGCAGGGCCTTTTTTATGCTTGGTTTGATAAAACGTA
       :                          ::::                   
pAsa4- A--------------------------TATGG------------------
                                                         

    23230     23240     23250     23260     23270        
pAsa4- ATTAAATTACAAATTAAGAATTTATTAGACCGTCGTTAGTAGATCAGTAG
          :: : ::: :::                             ::::  
pAsa4- ---AACTGACAGATT-----------------------------CAGT--
         22710                                  22720    

    23280     23290     23300     23310     23320        
pAsa4- CATTCATATATCAAGGGCGCGGTATACTTTATACAAAAGTTTGCGTTATT
       : :::    ::::   ::::    :::::                     
pAsa4- CCTTC----ATCAGCTGCGC----TACTT---------------------
              22730         22740                        

    23330     23340     23350     23360     23370        
pAsa4- ACTCAAATTTCCCTATCGGGCTAAGCACCGGCATGGTGCCAAAGGATAAT
                         :::  ::::          :::: ::      
pAsa4- ------------------GGCAGAGCAA---------GCCACAG------
                           22750              22760      

    23380     23390     23400     23410     23420        
pAsa4- CTGGGTACCGAAGGAGGGCCAACGATAGGCACATGAAGGGGTAAAGCAAC
       : ::: :  :  ::::: :        : :: :: : :: ::   ::   
pAsa4- CCGGGGA--GTGGGAGGCC--------GTCA-ATAACGGCGTGGTGC---
              22770             22780      22790         

    23430     23440     23450     23460     23470        
pAsa4- TCACCAACACATAATGGTAACAACATCAGCCATTCACAACACTAAGTATG
                       ::: :::                           
pAsa4- ----------------GTATCAA---------------------------
                      22800                              

    23480     23490     23500     23510     23520        
pAsa4- CGATGTTCCGTCGTGGGCATTGCACCTAAACATTGAGCTAACGCAAGCAT
                     :::::                  :::        ::
pAsa4- --------------GGGCA------------------CTA--------AT
                                         22810           

    23530     23540     23550     23560     23570        
pAsa4- AGCTTAGATAATCTAAAAAATCCTAACTTGAAAATTCACTTCGATACCTC
       :::                                 ::            
pAsa4- AGC---------------------------------CA------------
                                                         

    23580     23590     23600     23610     23620        
pAsa4- ATTTTTGGTATAGTTGAAGAGTTCTTTGTTTTCCTCATATGTATTTCCTG
                                                         
pAsa4- --------------------------------------------------
                                                         

    23630     23640     23650     23660     23670        
pAsa4- AGTGTAATCATGATCGTAATTATCGACCCTTTTTTCAGTAAAGATGCCAT
                  :::::            ::  :: ::         ::::
pAsa4- -----------GATCG------------CTGCTTGCA---------CCAT
               22820                 22830               

    23680     23690     23700     23710     23720        
pAsa4- ATTGCGAACTTGTTACGGGTTTGCAGGTAATTTTAATTTCGAAATTCAAA
        :                                            :: :
pAsa4- GT--------------------------------------------CAGA
                                                  22840  

    23730     23740     23750     23760     23770        
pAsa4- TGAAAAGTGGAATGTATTTCATTACTGTTGCGGCATTGGATACCACTCCG
       :::               :::                             
pAsa4- TGAC--------------TCA-----------------------------
                                                         

    23780     23790     23800     23810     23820        
pAsa4- ATAGCCAGCGACTTTGAGGCTGAATTTAAAAATGCGCTGATTGACCACGA
            :::::         :: ::: :       :::             
pAsa4- -----CAGCG---------CTCAATCT-------CGC-------------
        22850              22860                         

    23830     23840     23850     23860     23870        
pAsa4- GTTGCGGGTAGTGATTGAGGAAAAAACGAAGGTAGTGAAAGAGGCGTTGG
                                                         
pAsa4- --------------------------------------------------
                                                         

    23880     23890     23900     23910     23920        
pAsa4- TGTGTGCTGCGCTGCGTGAAGCATGGAGCGAACCGGTTGATGCGAAATAA
                : :::   ::::::   :::    ::::: ::         
pAsa4- ---------CACTG---GAAGCAAATAGC----CGGTTTAT---------
                22870        22880         22890         

    23930     23940     23950     23960     23970        
pAsa4- ATTTAAGAATAAAGCCTATTTTGCTGACAAAGATAAAGACTATACACTGT
                            ::: :                        
pAsa4- ---------------------TGCCG------------------------
                                                         

    23980     23990     24000     24010     24020        
pAsa4- TTCCTTTTAACTTTGAACGCTTGAGTCAAGATGAAGTACTCATCGTCAAT
                 :: :: :  ::                             
pAsa4- ----------CTGTGCAACCT-----------------------------
                 22900                                   

    24030     24040     24050     24060     24070        
pAsa4- GCAGTTGGTGAATTTTCATTTATTCAGGATCGAGAATTGCAAGAATTGGT
       :: ::::        ::                                 
pAsa4- GCCGTTG--------TC---------------------------------
      22910                                              

    24080     24090     24100     24110     24120        
pAsa4- GGCTGGCGAACTGCCAACTGACACTGAGTTATATCAAGAGTTAAAACGAA
         :::::::                              : :: : ::  
pAsa4- --CTGGCGA-----------------------------TGGTAGAGCG--
         22920                                  22930    

    24130     24140     24150     24160     24170        
pAsa4- AGAGTTTCTTGGCAGGTTCTGAGGATTCGTATGCACTGCGCTGTTTATCA
              ::::::                           : :::::   
pAsa4- -------CTTGGC---------------------------CCGTTTA---
                                            22940        

    24180     24190     24200     24210     24220        
pAsa4- GCCAAATACAGGCAGCGCAAATCTTTCCTCAGTGGCGGGCCGGGACTGCA
                                                         
pAsa4- --------------------------------------------------
                                                         

    24230     24240     24250     24260     24270        
pAsa4- TATCTTTGTGATCACATTGCGTTGTGGAAATTCTTGCGAGTATTGTCAGG
                :::::: : :            ::              :::
pAsa4- ---------GATCACCTGG------------TCA-------------AGG
                22950                              22960 

    24280     24290     24300     24310     24320        
pAsa4- CGAGCCGCAAATCAGTGACATCGTCACAGCACGACATGTCACAAGAGACG
       :::::    :: :::                                   
pAsa4- CGAGC----AAGCAG-----------------------------------
               22970                                     

    24330     24340     24350     24360     24370        
pAsa4- GCCAGAAATGCGGTAGATCGGGTGTTCGAATCACCCAACCAGCGCATCAC
                         : :::: :                        
pAsa4- ------------------CTGGTGCT------------------------
                            22980                        

    24380     24390     24400     24410     24420        
pAsa4- CATTGAGTTTCAGGGAGGTGAGCCTTTGCTCGCCTTCGATTTAATTAAAT
                    :: :: :  :  : :::: ::                
pAsa4- -------------GGCGGAGGCCGATAGCTCCCC----------------
                         22990     23000                 

    24430     24440     24450     24460     24470        
pAsa4- TTATCGTGGACTACGCTCACGAAAAAAACAGTGTGCATGGCAAGAGCCTC
               ::::                    :::: :   ::::     
pAsa4- --------GACTG-------------------GTGCTTTTAAAGA-----
                                      23010              

    24480     24490     24500     24510     24520        
pAsa4- GTGTTTGTCATTGCCACTAGCCTGCAATACATTACCGATGAGATGCTGGA
                  ::::: ::: :::                       :: 
pAsa4- -----------TGCCA-TAGACTG-----------------------GGT
              23020      23030                           

    24530     24540     24550     24560     24570        
pAsa4- TTTTATCAAGCTCCACAGTATTCAGATCTCAACGTCGCTGGATGGCCCAG
       : :::  :::             ::: :: :        :::        
pAsa4- TATTA--AAG-------------AGA-CTAA--------GGA--------
          23040                           23050          

    24580     24590     24600     24610     24620        
pAsa4- AAGCGCTACACAACAAAAATCGGCCATCCTCATGTGGTAATAGCTATCAA
           :::                           :::: :         :
pAsa4- ----GCT---------------------------TGGTTA---------A
                                         23060           

    24630     24640     24650     24660     24670        
pAsa4- AGTACCCTTGCGGGTATTCGAAAGGTGAGAGAGGCCATTGGCGATGAGGC
       :: :     :: :: :                         :::::: : 
pAsa4- AGGA-----GCAGGAA-------------------------CGATGATG-
               23070                              23080  

    24680     24690     24700     24710     24720        
pAsa4- CATCGCCGCCATGACCACCATCACCAAAGACAGTCTACCTTTTCACCAGG
           :: :  ::  :: :: :::         ::: :  ::         
pAsa4- ----GCTGGAAT--CCGCCCTCA---------GTCGATATT---------
                 23090              23100                

    24730     24740     24750     24760     24770        
pAsa4- AGATCGTAGATGAGTATGTGAAGCATGGCTTCCATTCGATATTCTTGCGG
        :::  ::  ::  ::::          :: :::  ::  : ::: :: :
pAsa4- -GATGTTATGTGCCTATG----------CTGCCA--CGCCACTCTGGCTG
      23110     23120               23130       23140    

    24780     24790     24800     24810     24820        
pAsa4- CCGCTCAACATGTATGGCTTTGCCGTCAAAAGGGAAAGCAAGGTCAGCTA
                  :: ::: :::   ::::                      
pAsa4- -----------GTGTGGATTTTTGGTCA----------------------
                   23150     23160                       

    24830     24840     24850     24860     24870        
pAsa4- TACCTCTGCCGAGTATTTCGCGTTTTATCAAAAGAGCCTGCAATACATCA
         :::::                                     ::::  
pAsa4- --CCTCT-------------------------------------ACAT--
                                                  23170  

    24880     24890     24900     24910     24920        
pAsa4- TCGATATCAATAAAGCAGGCTACTACCTAGATGAAGTCACGGCGTCCTTG
                     :::::                               
pAsa4- --------------GCAGG-------------------------------
                                                         

    24930     24940     24950     24960     24970        
pAsa4- GCACTGAACAACATGCTGACCGGACGTGCGGTGGGCTATGTGGATCTGCG
         ::: :::                                         
pAsa4- --ACTTAAC-----------------------------------------
         23180                                           

    24980     24990     25000     25010     25020        
pAsa4- CTCGCCCTGTGGCGATGGCACCGGGGTGCTGGTCTATCACTACAACAGCT
            : :: ::: ::   :: :::: :  ::   ::            :
pAsa4- -----CTTGAGGCAATTCTAC-GGGGAGGGGG---AT------------T
               23190      23200        23210             

    25030     25040     25050     25060     25070        
pAsa4- ATGTATACCCGTCCGATGAAGCCCGAATGCTCTATGACATGGGCGATAAC
       :::::                       :::::                 
pAsa4- ATGTAC----------------------GCTCTC----------------
                                 23220                   

    25080     25090     25100     25110     25120        
pAsa4- AAATTCTGTTTGGGCTCAGTAGAGGCGCCCTATGTGGAGCTGATTTCGTC
                       ::: :::     : ::::                
pAsa4- ----------------CAGCAGAT----CATATG----------------
                         23230                           

    25130     25140     25150     25160     25170        
pAsa4- GGATGTGATGGGTGAGATATTGATGAGCGGGGTGGCCGAATCCCTTCCGG
           ::::::::                                      
pAsa4- ----GTGATGGG--------------------------------------
         23240                                           

    25180     25190     25200     25210     25220        
pAsa4- CTTGCGCCTATTGCGCCTATTTACCCTACTGTGGTGCCAACCCCATCCAG
                                            ::::       ::
pAsa4- -------------------------------------CAAC-------AG
                                                   23250 

    25230     25240     25250     25260     25270        
pAsa4- AACTATTCCCGTACTGGCGACTTGGGTGGACACAGGGCTAAGAATGACTT
                ::::  :::: :                         ::: 
pAsa4- ---------CGTA--GGCGTCC------------------------ACTA
                      23260                              

    25280     25290     25300     25310     25320        
pAsa4- CTGCAATAAGCAGAAACCGTTGTATCGCCACTTGTTCAGCCTCCTTGAAG
       :  :::      : ::: :    :  ::::                    
pAsa4- CCTCAA------GGAACTG----AGGGCCA--------------------
      23270               23280                          

    25330     25340     25350     25360     25370        
pAsa4- AGAACAAGGATGTATTCACTTCATGGGTCACAAGGGGTAAGTGAGCGATG
         :::::::                                    ::: :
pAsa4- --AACAAGG------------------------------------CGACG
        23290                                            

    25380     25390     25400     25410     25420        
pAsa4- AGCTTCAAACTGAAATTAAGAGCGGTCATTCATTATCCCTCTACAACTCG
       :                         ::: :: ::::  : :    ::::
pAsa4- A-------------------------CATGCAGTATCAATGT----CTCG
                             23300     23310             

    25430     25440     25450     25460     25470        
pAsa4- CCGCCCGTTGCGGGTAACGACAGTTGATAGCTACATCGCCACAGGAAGAT
                  : ::::: :                              
pAsa4- -----------GAGTAACAA------------------------------
              23320                                      

    25480     25490     25500     25510     25520        
pAsa4- CACCGGACGAGTTATGCCTGATCTACCCCGACGGGCAATATAGAGGCGAA
                    :::::           ::::: ::         : ::
pAsa4- -------------ATGCC-----------GACGG-CA---------CCAA
                 23330                 23340             

    25530     25540     25550     25560     25570        
pAsa4- GCCCTGCTTTCCATCAAGTGGGGGGCTATTGTCATTTATGACCATGCAAC
       :::            ::::         ::::: :::             
pAsa4- GCC------------AAGT---------TTGTCGTTT-------------
                    23350              23360             

    25580     25590     25600     25610     25620        
pAsa4- CCCGCTTTTTGACGGTCAAATCATTCACGTCACCGAGGAAGGTGAGCGCC
                                :: ::::      :::::::::   
pAsa4- -------------------------CAAGTCA------AAGGTGAGCC--
                                           23370         

    25630     25640     25650     25660     25670        
pAsa4- TTGACGATGGCGACATCATTGTGACGTTAACGGATGCCGTGTATATCGCC
                                              :::::   :: 
pAsa4- ---------------------------------------TGTAT---GC-
                                            23380        

    25680     25690     25700     25710     25720        
pAsa4- TACAAGCAGCGCAGTGACTCCAACTCACTGTTCTTGACAGAGCGGTGCGA
                                                         
pAsa4- --------------------------------------------------
                                                         

    25730     25740     25750     25760     25770        
pAsa4- TAACTTCTGCATCATGTGCTCGCAGCCGCCGAAAAATGTGGATGACGCGT
                       ::::::  : :     ::::              
pAsa4- ----------------TGCTCGTTGGC-----AAAA--------------
                        23390                            

    25780     25790     25800     25810     25820        
pAsa4- GGCGGGTGAATGATGCACTGGACATCATTGATTTGTTGGACGATGAGCCG
                                                         
pAsa4- --------------------------------------------------
                                                         

    25830     25840     25850     25860     25870        
pAsa4- CGCACTTTGGGGATCAGCGGCGGTGAACCGACGACGTTAGGGGCGGATTT
                  :::::: :: :                            
pAsa4- -----------GATCAGTGGAG----------------------------
              23400     23410                            

    25880     25890     25900     25910     25920        
pAsa4- TTTGAAAATTCTGACCCATTGCCACCAGAAATTGCCGCAAACCCAGCTTC
                       :::                      :::  ::::
pAsa4- ----------------CAT----------------------CCC--CTTC
                                                    23420

    25930     25940     25950     25960     25970        
pAsa4- ATATTTTGACCAATGGAAAAAACCTGAGTAATAGGGAGCTGATCGATGAG
       : :     :: : :::  : : :::                         
pAsa4- AAA-----ACTATTGGTGACAGCCTC------------------------
                 23430     23440                         

    25980     25990     26000     26010     26020        
pAsa4- ATTCAGCAGATTGGGCATGAGCGGGTGCTATGGGGTGTCCCATTGTATGG
          :: :                  :::::::                 :
pAsa4- ---CACC------------------TGCTATG----------------CG
                                23450                    

    26030     26040     26050     26060     26070        
pAsa4- GGCAATGGCCCGCGATCACGATTACCATGTGCAGTCTCGCGGGGCATTCA
       :  :::::::::     ::::                             
pAsa4- GAAAATGGCCCG-----ACGA-----------------------------
        23460          23470                             

    26080     26090     26100     26110     26120        
pAsa4- ATCAGACCATCAACGGCCTCTATCACCTAAAAACGATTGAACAGTCCATC
                                         :: ::::         
pAsa4- ----------------------------------GAATGAA---------
                                                         

    26130     26140     26150     26160     26170        
pAsa4- GAACTGCGGATCGTCTTGACGAAAGATGTACTCAGAAATATCGAAGCGCT
                                                         
pAsa4- --------------------------------------------------
                                                         

    26180     26190     26200     26210     26220        
pAsa4- GTGTGAGTTTATTGTCAGAAATTTATCGTTTGTCTCTTTTGTTGCCCTTA
                 :::::                                   
pAsa4- ----------ATTGT-----------------------------------
               23480                                     

    26230     26240     26250     26260     26270        
pAsa4- TGGGGATCGAATTTACGGGCTTTGCCAAGCAAAATTACGCTACGGTGTAC
           ::: ::                                        
pAsa4- ----GAT-GA----------------------------------------
                                                         

    26280     26290     26300     26310     26320        
pAsa4- TCTCCCATTGCTGAGCATTTGCCCGCGTTAAGCTCTGCCATGAATACCCT
        :::::::  ::::               :::       :::::::    
pAsa4- -CTCCCATACCTGA---------------AAGG------ATGAATAG---
      23490     23500                          23510     

    26330     26340     26350     26360     26370        
pAsa4- GAAAATGAATAATGTGCAGTACTGCCTTTACAATATTCCGCATTGTCACT
                  ::: ::                                 
pAsa4- -----------ATGAGC---------------------------------
                                                         

    26380     26390     26400     26410     26420        
pAsa4- TGCCGCTGAGTTTGCGCGATTTTGCCGCGCAAAGTATTTCCGACTGGAAA
                    ::: ::::::                        :: 
pAsa4- -------------GCG-GATTTT------------------------AAG
                 23520                              23530

    26430     26440     26450     26460     26470        
pAsa4- AATGGATTCCCGCAAGGTTGTGACGATTGTGCTTCGAAGGCAGTCTGCTG
        ::::                           :::: :::          
pAsa4- CATGG---------------------------TTCGGAGG----------
                                       23540             

    26480     26490     26500     26510     26520        
pAsa4- TGGCTTCTTCGCGAATTCAACTTCGAAGTGCGACACTCGCCTATGCCGCC
        ::  ::   :::                         ::: :::  :: 
pAsa4- -GGTATCCCTGCG-------------------------GCCAATGTTGC-
          23550                              23560       

    26530     26540     26550     26560     26570        
pAsa4- TGACGGTACTCTTCGAATACCTTGACAGGCTGCCTGAATCCGAGACATTT
           ::::               :  :::            : :: ::: 
pAsa4- ----GGTA---------------GCAAGG------------GGGA-ATT-
          23570                                23580     

    26580     26590     26600     26610     26620        
pAsa4- CCGAGGTCGTAGGTTGAGCCACTGCTCCGCTCTCCTGACATCCTCGTCCG
         :::  ::  ::          : : ::                     
pAsa4- --GAGCACGGGGG----------GGTGCG---------------------
           23590               23600                     

    26630     26640     26650     26660     26670        
pAsa4- TGACCTCTCTCAGGTCTGTTCCCTTTGGGATAAACTGCCTCAACAGCCCA
                  :: :::::                               
pAsa4- -----------AGCTCTGT-------------------------------
                                                         

    26680     26690     26700     26710     26720        
pAsa4- TTGCTGTTCTCGTTCAGACCGCGCTCCCACGAAGAGTAAGGGTGCGCAAA
                                     :::: : ::::: :      
pAsa4- ------------------------------GAAGGGGAAGGGGG------
                                  23610     23620        

    26730     26740     26750     26760     26770        
pAsa4- GTAAGTCTCGGCACCCAGCGCTTCCTCTATCGCCTTGTGTTCGGCAAACT
                                             :::         
pAsa4- --------------------------------------GTT---------
                                                         

    26780     26790     26800     26810     26820        
pAsa4- CGCCGCCGTTGTCAAAGGTGATGGTCATGCACCTGCTCGATGTAGGGCGT
          ::: : :: ::::::::::::: :                       
pAsa4- ---CGCTGATG-CAAAGGTGATGGTTA-----------------------
          23630      23640                               

    26830     26840     26850     26860     26870        
pAsa4- TAACATCTCGATTATCGCATCCCGCACCACCCCAGCCTGTTTGCTCGCGA
                                                         
pAsa4- --------------------------------------------------
                                                         

    26880     26890     26900     26910     26920        
pAsa4- CCCGCTTGACCAGATAGAGCCGGCTCTTGCGCTCCACCAGGGTGACCAGT
       ::::: ::: ::: ::                  : :::  :        
pAsa4- CCCGCGTGATCAGCTA------------------CGCCAAAG--------
    23650     23660                       23670          

    26930     26940     26950     26960     26970        
pAsa4- GCACCTGTGCCTTGCTTGCCCAGCACCGTGTCCGCCTCCCAATCACCGAG
                                                :: ::::: 
pAsa4- -----------------------------------------ATAACCGA-
                                                   23680 

    26980     26990     27000     27010     27020        
pAsa4- CCGCTCCCGGCTATCGACGATAGCCGGCCGTTCATCAATAGAGCGGGCTT
          :: ::::                                        
pAsa4- ---CTGCCGG----------------------------------------
                                                         

    27030     27040     27050     27060     27070        
pAsa4- CCTTGATGGGAGAACGCAGGCTGCTCGCCCCCTTGCGGTAGCGCTTGTGG
          ::::                                  ::::     
pAsa4- ---TGAT----------------------------------CGCT-----
        23690                                            

    27080     27090     27100     27110     27120        
pAsa4- CCCTGGCGCAGATGGCGGTACAACTGGCCACCCCGGGCTTTGTCGGCGGC
                                           :: ::::::     
pAsa4- ------------------------------------GCCTTGTCG-----
                                           23700         

    27130     27140     27150     27160     27170        
pAsa4- CACATGGCGGTATATCCACTCGTGACTCACCATGAGGCCTATCTGCTTGC
                          :: :                       ::::
pAsa4- -------------------TCTT-----------------------TTGC
                                                  23710  

    27180     27190     27200     27210     27220        
pAsa4- CCACCGCGCTTATCTGCTCCGGGCTCCACCACCAGGCGAGTGTCAGCTCG
       :                                                 
pAsa4- C-------------------------------------------------
                                                         

    27230     27240     27250     27260     27270        
pAsa4- ACAAACTGGATGACATCGGCAGATAGCCGAGATTTGGCCGCACTGGCCCG
                                       :::   ::::        
pAsa4- --------------------------------TTT---CGCA--------
                                            23720        

    27280     27290     27300     27310     27320        
pAsa4- TCGGTGGGTGGCGTGCTGATGCGCATTGTCTGGCTGGTAGCCCTGCGGCC
                             :::::: :                    
pAsa4- ----------------------GCATTGCC--------------------
                                                         

    27330     27340     27350     27360     27370        
pAsa4- CGGCGTTACGACGCAGCTCCCGGTAGAGGGTGGAGCGATGAACGCCAATG
              ::::               ::::     : ::::::       
pAsa4- -------ACGA---------------AGGG-----CCATGAAC-------
           23730                         23740           

    27380     27390     27400     27410     27420        
pAsa4- GCGCGTGCGGTGGCAAGGATGGACATCCCCTGTGCGCGAAGCACCGATAA
        ::::::                                           
pAsa4- -CGCGTG-------------------------------------------
         23750                                           

    27430     27440     27450     27460     27470        
pAsa4- CTGGTATCGTTGCCCCTCGGTCAACTGCTGATAGCTCATGGTGATACTGC
                                       ::::              
pAsa4- --------------------------------AGCTA-------------
                                                         

    27480     27490     27500     27510     27520        
pAsa4- TTTTACTTTGGCGAGCAGAAGGGTACCACCAATCAGCAGTTGGCCACCTC
        ::::        :::                                  
pAsa4- -TTTA--------AGC----------------------------------
                23760                                    

    27530     27540     27550     27560     27570        
pAsa4- TCGCCATTCATCCATGAGTGTCGCACTTATTATCTGAATTCCCGCTTTGC
              ::: ::: :::               :: ::: ::: :    :
pAsa4- -------TCAGCCAGGAG---------------CTCAATGCCCCC----C
                 23770                    23780          

    27580     27590     27600     27610     27620        
pAsa4- GTCGAACCTTGATCACAAGTCGGGTGTTTTAACTAAATCATTATGTAGTG
       ::  :::::                                         
pAsa4- GT--AACCT-----------------------------------------
        23790                                            

    27630     27640     27650     27660     27670        
pAsa4- TTGATGATGACTCTTATATTGGAGTAATAAATTTGTTATGAAAAAACTAA
            :::::                                        
pAsa4- -----GATGA----------------------------------------
                                                         

    27680     27690     27700     27710     27720        
pAsa4- TGTCCACGTTGCAGCGTTGGGGTGTACTGGGTCTGGGTGTGCTAAGTGGG
                                    ::: ::::::           
pAsa4- -----------------------------GGTATGGGTG-----------
                                 23800                   

    27730     27740     27750     27760     27770        
pAsa4- CATGGGGTCACGGCTAGCGAAGCGCATCTCTCCGATGACGCCTTCAATCA
                                                         
pAsa4- --------------------------------------------------
                                                         

    27780     27790     27800     27810     27820        
pAsa4- GTTGAACTTAGACAACTTGCCCAACATGGAAGCCTCGTTGAACATGGATG
                                  ::: :::: :  ::         
pAsa4- ---------------------------GGATGCCTGGGAGA---------
                               23810     23820           

    27830     27840     27850     27860     27870        
pAsa4- TGAACAACCTCTATGCAGGCCACCGTTCACATCGCTCGCACAGTTCACAT
                :::::::                                  
pAsa4- ---------TCTATGC----------------------------------
                                                         

    27880     27890     27900     27910     27920        
pAsa4- CGCTCGCACTCCAGTCATCGTTCTCACTACTCAGGCTACGGCACCTCGAC
                                                         
pAsa4- --------------------------------------------------
                                                         

    27930     27940     27950     27960     27970        
pAsa4- CTATTCGGCCCCTGTCGCTGTGCCTTCGCGAGCATATGGCAGCAGTGTAA
                                                         
pAsa4- --------------------------------------------------
                                                         

    27980     27990     28000     28010     28020        
pAsa4- ACAGCCTTAACCAAAGCTTGCAGGCCCCTCTCGAAGTCACTTCACCAGCC
                                                         
pAsa4- --------------------------------------------------
                                                         

    28030     28040     28050     28060     28070        
pAsa4- AGACGGCTGACAGCCAATGATAGCGCCATGATGGATCTGGTCATGCGGGT
                             ::: :::::                   
pAsa4- ----------------------GCGACATGA-------------------
                         23830                           

    28080     28090     28100     28110     28120        
pAsa4- GCAATTAGCACTGTTCACCAAAGGCTATGATGTAGGTATTATCGATGGCA
                            ::::                         
pAsa4- ---------------------AGGC-------------------------
                         23840                           

    28130     28140     28150     28160     28170        
pAsa4- AGATTGGCCCGAAAACCCGCGCCCAGATAAAACGCTATCAGAGTGATAAC
                                                 :::::: :
pAsa4- ------------------------------------------GTGATACC
                                                    23850

    28180     28190     28200     28210     28220        
pAsa4- AGGTTAAGTAGTACGGGAACACTGACGACCTCCTTACTCACAAGTTTGGG
                                ::: ::                   
pAsa4- -------------------------CGAACT-------------------
                                                         

    28230     28240     28250     28260     28270        
pAsa4- TATTCAAATTCAGTGAGTCATCCGGGCATTCTTAACTTAATTTAAAAAGG
                               :::                       
pAsa4- ------------------------GGC-----------------------
                                                         

    28280     28290     28300     28310     28320        
pAsa4- ATTACAGATGAAAAAAATAACAATCACTCTAGCTTTCTTTGCTGCAATAA
                                                         
pAsa4- --------------------------------------------------
                                                         

    28330     28340     28350     28360     28370        
pAsa4- TGTCTTCTAATATTTATGCATGGGAAGGTGTTGACAATGATTCTGGGAGT
                                            ::::         
pAsa4- -------------------------------------TGAT---------
                                        23860            

    28380     28390     28400     28410     28420        
pAsa4- GACATTGAGATTGAAAGCGGTAATTTAGTAAGAGCTGGGGAGGAAATTGA
                                         ::::::          
pAsa4- ----------------------------------CTGGGG----------
                                                         

    28430     28440     28450     28460     28470        
pAsa4- ATATTATGACCATGATTATGGAGAGTATCGTTCAGCGGATGTTGAGAGCG
                                                       ::
pAsa4- ------------------------------------------------CG
                                                   23870 

    28480     28490     28500     28510     28520        
pAsa4- TAGAGTCTAGTGGTAGTGGTGCAGAGGTAGAAGTATATGATCATGAATCA
       ::: :::                                           
pAsa4- TAGCGTCA------------------------------------------
                                                         

    28530     28540     28550     28560     28570        
pAsa4- GGTGAATATCGGACATTTGAAATGGAATGACTTCGCAGTTTCACTTGGGT
                                                         
pAsa4- --------------------------------------------------
                                                         

    28580     28590     28600     28610     28620        
pAsa4- AATACCTCTAATCGGTTGAGCACCGTGCCCTGACCAGCTAAGGAGGGTGC
                                :::                    ::
pAsa4- -------------------------TGC--------------------GC
                            23880                        

    28630     28640     28650     28660     28670        
pAsa4- GAATAAGTGTCCTCTACAATAAAATTGAAATTTTTAGTCCTTAAAATTCA
       ::::                                              
pAsa4- GAAT----------------------------------------------
                                                         

    28680     28690     28700     28710     28720        
pAsa4- ACTTGTTATAAAGGCATGGCATTGTGTTTGGTGGCTTATTCGCATCATCC
           : :::::                                       
pAsa4- ----GGTATAA---------------------------------------
        23890                                            

    28730     28740     28750     28760     28770        
pAsa4- CCCTGTGGGGGCGCTGTTCCCCCCATGGCCGGATCACGCTTAACCCACAC
                                                   :::: :
pAsa4- --------------------------------------------CCACTC
                                                   23900 

    28780     28790     28800     28810     28820        
pAsa4- CTCGTCAAAGCGTCTCGCGAGTGTATCGATTACGTCATCCTGCACGAGCT
       :: :                                         ::   
pAsa4- CTGG-----------------------------------------GA---
                                                         

    28830     28840     28850     28860     28870        
pAsa4- CTGCTACATTGCCGAGCACAACCACAGCGAGTCGTTTCGGCTGATGAGCC
            ::::: : :::                          ::::::  
pAsa4- -----ACATTTC-GAG--------------------------GATGAG--
          23910                                23920     

    28880     28890     28900     28910     28920        
pAsa4- AAGTGATGCCAGGCTGGGAAAAGACAAAAGAGCGATTGGATGGGATGGCG
                                                     : ::
pAsa4- ----------------------------------------------GTCG
                                                         

    28930     28940     28950     28960     28970        
pAsa4- GCTCGATTGTTGGCGTGAGTTATCTGATCGTCAGTCACTCCCACAGCCCG
       :::      ::: :: :                                 
pAsa4- GCT------TTGACGCG---------------------------------
     23930                                               

    28980     28990     29000     29010     29020        
pAsa4- GCAGGTTACCCTTGCCGGGCTGTTTCTTTGGTACTGATGCCTTCTACTGA
                                                         
pAsa4- --------------------------------------------------
                                                         

    29030     29040     29050     29060     29070        
pAsa4- TCCTCAAAGGATCCCTCTCATGGCCGAAAAGGCCATTTTTTCTGTGCAGA
                             :::::                       
pAsa4- ----------------------GCCGA-----------------------
                          23940                          

    29080     29090     29100     29110     29120        
pAsa4- ACAATCGATAGCCTCAGAATCATGCTCTATATCAGTTGTCCTCTTATATC
                                                         
pAsa4- --------------------------------------------------
                                                         

    29130     29140     29150     29160     29170        
pAsa4- TAAATTGGAATAAAAAACTTGTACTTATTATTTATAAAAATAAATATGCA
                                                         
pAsa4- --------------------------------------------------
                                                         

    29180     29190     29200     29210     29220        
pAsa4- CTGTTGTGTGTATTTATGCGCATATAGGTAAGTTTTTGTTTTTAAAGGGG
                          ::::::                         
pAsa4- -------------------GCATAT-------------------------
                                                         

    29230     29240     29250     29260     29270        
pAsa4- AAATATAAAAATTCAATACGTGTGGAGTTTTCACCACAGCAGCATCATCA
                                                         
pAsa4- --------------------------------------------------
                                                         

    29280     29290     29300     29310     29320        
pAsa4- GTTAATATTTATAAAAATAAATAAGATAAAACAACATCTTACGTTCATTC
                               :::              :: :::   
pAsa4- ------------------------GAT--------------CGCTCA---
                           23950                         

    29330     29340     29350     29360     29370        
pAsa4- TTGTTGTTGACGATCCCCTGCCTGCTGACTAGGTTGTATGCAAGTCAGAT
                                                         
pAsa4- --------------------------------------------------
                                                         

    29380     29390     29400     29410     29420        
pAsa4- AGGAGCGGTCATGAAACAAAAGATGGTTAAGCAGCCAATTATCACAGATG
          :::                     ::::                  :
pAsa4- ---AGC---------------------TAAG------------------G
       23960                                             

    29430     29440     29450     29460     29470        
pAsa4- CGGAAATCGCCAAAACGGAGCGATACAACCGAGACATCCAGGCTTGGGGG
       :::::    :::         :::: ::: :::        ::: :    
pAsa4- CGGAA----CCA---------GATAAAACAGAG--------GCTCG----
      23970                  23980             23990     

    29480     29490     29500     29510     29520        
pAsa4- TATCGGCCCTGGGTCACAGTGCGACAGTCCCATACCCATGGGCAGGGTCA
               :::::                 : ::::              
pAsa4- --------CTGGG-----------------CTTACC--------------
                                    24000                

    29530     29540     29550     29560     29570        
pAsa4- GATTGTGTATAGTCACAAGACCAAACGTGAGCATCATCTGCTCAGCCGTG
                                             :::::::     
pAsa4- --------------------------------------TGCTCAG-----
                                                         

    29580     29590     29600     29610     29620        
pAsa4- GTGAGCGACGCCCATTTTTTTACTTCGAACATGACCCAACGGTTATCGAT
        :::                                              
pAsa4- -TGA----------------------------------------------
    24010                                                

    29630     29640     29650     29660     29670        
pAsa4- ATTCTGGAGCAGTACCCGCTGCCCCTGCATAAAACTCTAGAAATTGCTGC
                                                         
pAsa4- --------------------------------------------------
                                                         

    29680     29690     29700     29710     29720        
pAsa4- CTCTCTGAACATTGTCCATCCAGGTAATTACAAAGAGAGGGGCAATCATG
                                          :::: ::     :::
pAsa4- -----------------------------------AGAGTGG-----ATG
                                                  24020  

    29730     29740     29750     29760     29770        
pAsa4- GTGGTCGTATTCCAGCCAAAACCATGACTCAGGATTTTTTAGTGTTGAGG
       :::: :::: ::                              :::     
pAsa4- GTGG-CGTAGTC------------------------------TGT-----
           24030                                         

    29780     29790     29800     29810     29820        
pAsa4- CAATCCGATAGTGGCAACGCGCGATTGACAGCGTACAGCTATAAATATTC
        :::      ::::                                    
pAsa4- -AAT------GTGG------------------------------------
             24040                                       

    29830     29840     29850     29860     29870        
pAsa4- CGATGCTCTGGATCCTGCCATCACCAATCCTCGAGTCGTTAATCGAACAC
        ::::                    :: ::: : :::    :::      
pAsa4- -GATG--------------------AAACCT-GTGTC----ATCC-----
                              24050          24060       

    29880     29890     29900     29910     29920        
pAsa4- GAGCAAAAGAGAAAATTGCCCTTGAATATTGGCGTGCTGAAAATATCGAT
                                           :::::::::     
pAsa4- ------------------------------------CTGAAAATA-----
                                              24070      

    29930     29940     29950     29960     29970        
pAsa4- TTTGTGATGGTAACTGAGAAAGATTTTGATGCTACATTTATCTACAATGT
                                                         
pAsa4- --------------------------------------------------
                                                         

    29980     29990     30000     30010     30020        
pAsa4- AGAGTTCTTGCGGGAGTGTTTTGATTCAAAAAATCTTCTCCAAGTTTCAG
        :::::                                            
pAsa4- -GAGTT--------------------------------------------
                                                         

    30030     30040     30050     30060     30070        
pAsa4- CAGATCTTTATGATCATGTAGTTTTAAAATTTAAAAATCACATGATTATG
                    ::::                                 
pAsa4- -------------TCAT---------------------------------
                   24080                                 

    30080     30090     30100     30110     30120        
pAsa4- GCACCCTTATCCACACTTAGGATGTTAGCCTTGCTGGTCGCTCAAGAGAT
                                   :::::                 
pAsa4- ----------------------------CCTTG-----------------
                                                         

    30130     30140     30150     30160     30170        
pAsa4- GAACATTGATGAGAGGCATGCTGTTTGCTTATTCCAACATGCAGTATATA
                                                         
pAsa4- --------------------------------------------------
                                                         

    30180     30190     30200     30210     30220        
pAsa4- CCGGTCGTATTGATATGGATTTGACACAGCGTATTGAGTTATACCACCCT
                                                         
pAsa4- --------------------------------------------------
                                                         

    30230     30240     30250     30260     30270        
pAsa4- CTTCCCGCATTGCGAGGGTCTCATGAGAATTAACCAAAAAATTGTATCTA
                                                         
pAsa4- --------------------------------------------------
                                                         

    30280     30290     30300     30310     30320        
pAsa4- ACACAAAAAATAAATCCGAGTTGCTTATTGTTGATATCTGTCTGGATAAC
             ::::::::                         ::::      :
pAsa4- ------AAAATAAA-------------------------GTCT------C
             24090                                       

    30330     30340     30350     30360     30370        
pAsa4- AGGTTAATAGCTGTATCAGATTTGTTGACTGACTCACCTAAGCGCCCATT
       :   ::::   : :::::           :::: ::              
pAsa4- ACCCTAAT---TTTATCA-----------TGACCCA--------------
    24100        24110                24120              

    30380     30390     30400     30410     30420        
pAsa4- TTTTATTTCTTTGGAACATGTCGAGTCTGATATAAATTCTGCTAGGGTTT
                           :::: :::                      
pAsa4- --------------------TCGAATCT----------------------
                                                         

    30430     30440     30450     30460     30470        
pAsa4- CTATTGCAGATCATGATTTTCCAGAGATATTCTATCAACCAGATTCAGCT
        ::: ::::                                : :   :::
pAsa4- -TATGGCAG--------------------------------GCTGGCGCT
     24130                                     24140     

    30480     30490     30500     30510     30520        
pAsa4- TTTGATCCTAGATGGATTGATAAAAGAGATCAATGTCTTGCTACTATCAA
         ::        :::          :::::::::                
pAsa4- GGTG--------TGG----------GAGATCAAT----------------
               24150               24160                 

    30530     30540     30550     30560     30570        
pAsa4- ACCACTGATAGTAGATCCAGATCTTAAACATCGTTATCTATATGGTGAAT
              : ::::                                     
pAsa4- -------AAAGTA-------------------------------------
                                                         

    30580     30590     30600     30610     30620        
pAsa4- CAAACGGCATATTGAAACAACTCATAATTCAGTCAGGTCGTAGTAAAAAA
                                            :: :: :::  ::
pAsa4- -------------------------------------TCATACTAAGTAA
                                          24170     24180

    30630     30640     30650     30660     30670        
pAsa4- TATGTAAGCAGTTGTTTGAATCGCTATTTCAAATGTGGAGGGATGAAAAA
       ::                                            :: :
pAsa4- TA--------------------------------------------AAGA
                                                         

    30680     30690     30700     30710     30720        
pAsa4- TTCACTATTGCCACGATATTACGAGTGTGGTTTGAATCATCAACTACCAA
       ::::              :  :::::                        
pAsa4- TTCA--------------TACCGAGT------------------------
      24190                                              

    30730     30740     30750     30760     30770        
pAsa4- CTAAAACTATTAAGTTGGACGATGGGAAAATCTGTCTGGCCTCAAAAAGA
               :::::                                     
pAsa4- --------ATTAA-------------------------------------
            24200                                        

    30780     30790     30800     30810     30820        
pAsa4- GGACGTGAAACTAATTACGGCAATCCTTATCGAGGTATTACCCAGCAGGA
                                                  ::: :::
pAsa4- -------------------------------------------AGCGGGA
                                                    24210

    30830     30840     30850     30860     30870        
pAsa4- CATTAAAAACATTGATTTATTCTCAAAGTCGATTCGCTCTGGAGAGGAAG
                         ::::                            
pAsa4- ------------------ATTC----------------------------
                                                         

    30880     30890     30900     30910     30920        
pAsa4- TCGTTCTCTCTAAATTATATTTAGACTATTGTATGACCTATGCATCTGTC
                                                         
pAsa4- --------------------------------------------------
                                                         

    30930     30940     30950     30960     30970        
pAsa4- GAATTGAGTCCAAAAAGTGTTGGAGATGGTGAAGTATCAGAATCAGTGAA
                              ::::             ::: ::::  
pAsa4- -----------------------AGAT-------------AATAAGTG--
                                            24220        

    30980     30990     31000     31010     31020        
pAsa4- AGTATTACTTCCAAAAGATCACTTGATTTCTCCCCGTTCATTCAAACGAC
                                                     ::::
pAsa4- ----------------------------------------------CGAC
                                                    24230

    31030     31040     31050     31060     31070        
pAsa4- AATTAATGAAATGTATCGATAAACTAACATTTATCAAAAAGCGAGTTGGT
       : : :          : ::: ::                       ::  
pAsa4- ACTCA----------TGGATGAA-----------------------TG--
                      24240                              

    31080     31090     31100     31110     31120        
pAsa4- AGCATTAATTATGCGCGAGATCATGCGGCTAAACCTGGTGTGGCTAAAAA
                     ::::::                   ::::: ::   
pAsa4- --------------GCGAGAG------------------GTGGCCAA---
                     24250                       24260   

    31130     31140     31150     31160     31170        
pAsa4- AGGGCTGCGCGGACCAACTTATCGGTATGAAATAGATAGTACCATTGCCG
           ::::                                          
pAsa4- ----CTGC------------------------------------------
                                                         

    31180     31190     31200     31210     31220        
pAsa4- ACATTTATATTCGTGATGAATATTCACAAGATGAATTAGTGAGTATTGGA
                                                         
pAsa4- --------------------------------------------------
                                                         

    31230     31240     31250     31260     31270        
pAsa4- CGACCTACAATATATTTGGTTGTTGATACGTATAGTACCATGATTGTTGG
                                               :::::: :::
pAsa4- ----------------------------------------TGATTGGTGG
                                                24270    

    31280     31290     31300     31310     31320        
pAsa4- AATTCATGTGGGATTTGGCAATCCCTGCTGGCATGGTGCCAGTCAGGCTC
        :                    :::: :::                 :::
pAsa4- TA--------------------CCCTTCTG-----------------CTC
                            24280                        

    31330     31340     31350     31360     31370        
pAsa4- TTTTTAATGCCATGAGTAATAAAATTGATTTCTGTCGGGAGTATGGCGTT
                                                         
pAsa4- --------------------------------------------------
                                                         

    31380     31390     31400     31410     31420        
pAsa4- GATATAAAGGAGTCTGAATGGCCCTGCCAAGAAGTATGTCGTGAGTTAAC
                                                         
pAsa4- --------------------------------------------------
                                                         

    31430     31440     31450     31460     31470        
pAsa4- GATGGATCGGGGATCTGAAAATTCGGATAACAATATTACTGCAATATTGC
                                                         
pAsa4- --------------------------------------------------
                                                         

    31480     31490     31500     31510     31520        
pAsa4- AAGGCCAAATCGGCATCAAGGCCGCAAATTTAAATGCACTCCACCGTGGC
          ::::::                                         
pAsa4- ---GCCAAA-----------------------------------------
        24290                                            

    31530     31540     31550     31560     31570        
pAsa4- GATATGAAAGGCACGGTCGAAAAAAGCTTCCATTTACTGCAAGAAATGGC
                         : ::::                        ::
pAsa4- ------------------GTAAAA------------------------GC
                                                   24300 

    31580     31590     31600     31610     31620        
pAsa4- AATACCACCTCATGCAGGAAAAGTGATGAAAGTGCCGAAAAAAGAGGACC
       : :: ::::                ::::                     
pAsa4- AGTATCACC----------------ATGA---------------------
           24310                                         

    31630     31640     31650     31660     31670        
pAsa4- AACATCCGTCTCGTAAACCATTGTATAGTTACAGCGACTTTATGAACCGC
                                                         
pAsa4- --------------------------------------------------
                                                         

    31680     31690     31700     31710     31720        
pAsa4- TTGATAAATACTATTCTCTTTTTGAATAATAATCGCGCTAGTATTAATTC
                                                         
pAsa4- --------------------------------------------------
                                                         

    31730     31740     31750     31760     31770        
pAsa4- TCAAAACTTTGAAATGTCACGAGATGGTGTTGGTTTTACTCCTCGTGATG
                                                         
pAsa4- --------------------------------------------------
                                                         

    31780     31790     31800     31810     31820        
pAsa4- TCTGGAATTGGGGGCTAAAGCAAGCTGTCATAGGTTCCAGAGTGTCCGCA
                              ::: :::                 :::
pAsa4- -----------------------GCTATCA-----------------GCA
                               24320                     

    31830     31840     31850     31860     31870        
pAsa4- GATAAGCTGCGTTTTGCATTATTGCCCGAGGCTGAGGCAACGGTTATGTC
       :                    ::: ::::::    ::::::: :      
pAsa4- G--------------------TTGACCGAGG----GGCAACGAT------
                            24330         24340          

    31880     31890     31900     31910     31920        
pAsa4- ACAGGGCATTTATTTTAGAGGCTTGTACTATAGTTGCAATGAAATTGTTC
                                                         
pAsa4- --------------------------------------------------
                                                         

    31930     31940     31950     31960     31970        
pAsa4- GTAGGAACTATCTGGATAAAGCCAGGAATCTTGGTAGGTTTAAGATTAAA
                                                         
pAsa4- --------------------------------------------------
                                                         

    31980     31990     32000     32010     32020        
pAsa4- ATTCGCTACTCAGATGTCACCACCAATTATATATGGCTTAAAGATGCGGT
                            :::: ::::                    
pAsa4- ---------------------ACCAGTTAT--------------------
                             24350                       

    32030     32040     32050     32060     32070        
pAsa4- ATTGGGCGATGTTATCCAGTTGGATATTAATGACCGGAGTGAGGCCTATA
             :: :: :                                     
pAsa4- ------CGGTGCT-------------------------------------
               24360                                     

    32080     32090     32100     32110     32120        
pAsa4- AAAATCATAATTGGGAGAATGTCATGCGACAGCAGGAAATCACTAAGGAA
                                                         
pAsa4- --------------------------------------------------
                                                         

    32130     32140     32150     32160     32170        
pAsa4- CGTCTCGCAAATATGAAGGAGCGCGAGTTCAGTGAGCGAGTCGCACTTGT
           ::::                                  ::::    
pAsa4- ----TCGC----------------------------------GCAC----
                                                         

    32180     32190     32200     32210     32220        
pAsa4- ACAAAAGTTCGATAAACAGGATAAACAAATACAGGCCAGTATCAGGCGGC
                                                         
pAsa4- --------------------------------------------------
                                                         

    32230     32240     32250     32260     32270        
pAsa4- ATATAAAAAGCAATGCCAAAAGCATTCAAGGCGGCATGAAAGATCGCAAA
                                                         
pAsa4- --------------------------------------------------
                                                         

    32280     32290     32300     32310     32320        
pAsa4- ATGATAGATGCTGCCATGCAACGACATCGGGAGGGGCAGTCCATTGTTGC
                                      :::::  ::::::  ::::
pAsa4- -------------------------------AGGGGATGTCCATCCTTGC
                                   24370     24380       

    32330     32340     32350     32360     32370        
pAsa4- CGAATTGGTTCCTGTCGCTCAGCTAGATACAAATCCTCGACCATTATCGG
       :                                      :::        
pAsa4- C--------------------------------------ACC--------
                                           24390         

    32380     32390     32400     32410     32420        
pAsa4- CGATAGGCCAGCAAGATCTCACTGATCCAACAATATTCACAGTTCAGGAA
                                                         
pAsa4- --------------------------------------------------
                                                         

    32430     32440     32450     32460     32470        
pAsa4- AAGTAACCATGGCGGAACCGAAATATTTTGCACACCCCAATGTGAGTTAT
                                    :::: : ::: ::        
pAsa4- -----------------------------GCACGCGCCATTG--------
                                        24400            

    32480     32490     32500     32510     32520        
pAsa4- CGTGGTAATCCCTATATTGAGGGGTTAGGTATGCCACTCTCTTCGGCACA
        : : : ::: ::                    :::: :::: :      
pAsa4- -GCGTTCATCGCT--------------------CCACCCTCTAC------
         24410                         24420             

    32530     32540     32550     32560     32570        
pAsa4- GTTTTATGCGAACTGTGAGATTCCTTTTCACTATGAATTAGATCTTAGCG
                                                       ::
pAsa4- ------------------------------------------------CG
                                                         

    32580     32590     32600     32610     32620        
pAsa4- GGGTAGATGAATCGCTACATTCATATTTTATCCGTACTGCCATTGACCAA
       ::                                                
pAsa4- GG------------------------------------------------
   24430                                                 

    32630     32640     32650     32660     32670        
pAsa4- CTGGCGGCGGTTTATACATCTCCAGATGAGGCGTACCGTTTATACGACCA
                              :: :: : :::: ::            
pAsa4- -----------------------AGCTGCGTCGTAACG------------
                                  24440                  

    32680     32690     32700     32710     32720        
pAsa4- GATGCGACGGATGATCGAGGCCGGGTATGTTCGACGCAACCCAGTTGGGG
                           :::::         ::::         :::
pAsa4- --------------------CCGGGC--------CGCA---------GGG
                          24450                          

    32730     32740     32750     32760     32770        
pAsa4- CTGATGTACGTCGGATATTAGCTGCGATTGATCGTGATAAGGCTGAACCG
       ::                 : : :: :        :: ::          
pAsa4- CT-----------------ACCAGCCA--------GACAA----------
   24460                              24470              

    32780     32790     32800     32810     32820        
pAsa4- TGGAAGGCTGCACATGTATTGGAACTGGAGTTGTCGGTTCAATACAGCCT
               ::: :::                             ::::  
pAsa4- --------TGCGCAT-----------------------------CAGC--
                24480                                    

    32830     32840     32850     32860     32870        
pAsa4- GTTACTGCTGGGACTGAGTGGACGTGGAAAGTCCACGATGGTAAAGCAGA
                            :::        ::::              
pAsa4- ---------------------ACG--------CCAC--------------
                                    24490                

    32880     32890     32900     32910     32920        
pAsa4- TTTGCAGGCAGATCCCACAGACGATAGAGCATGGTGATTATACGGATCAC
                     :::: ::::         ::               :
pAsa4- --------------CCACCGACG---------GG---------------C
                        24500                            

    32930     32940     32950     32960     32970        
pAsa4- CATGGCAACGAGTTTGTTATTAACAGAATACAGGTGACCTATCTGTATAT
       ::  ::                                            
pAsa4- CAGTGC--------------------------------------------
        24510                                            

    32980     32990     33000     33010     33020        
pAsa4- CGAGGTACATGATCGCCGTGGCCAAAAGGCATTACTACTGAACTTGTTGG
                          :::::::                        
pAsa4- -------------------GGCCAAA------------------------
                                                         

    33030     33040     33050     33060     33070        
pAsa4- AATCGCTGGATGCAGTCACTGGCGAGGATTACAGTCATGCGCATCGAGGT
                                                         
pAsa4- --------------------------------------------------
                                                         

    33080     33090     33100     33110     33120        
pAsa4- AGATCTGTCAATGAATTGATTTCGGTGGTGCAAAAGGCGTTTATCAGCCA
                          : ::::                         
pAsa4- -------------------TCTCGG-------------------------
                        24520                            

    33130     33140     33150     33160     33170        
pAsa4- TGGGGTTGGTTTGTTGATCCTCGACGAAGCACAGAATCTGGCCAAGTCGG
                          ::              ::::: : : :::  
pAsa4- -------------------CT--------------ATCTGCCGATGTCAT
                                          24530     24540

    33180     33190     33200     33210     33220        
pAsa4- CCAAGAGTGAGGTGATCAGCAACAACGAAAAAACCACCATGAAATTTCTG
       :::                                               
pAsa4- CCA-----------------------------------------------
                                                         

    33230     33240     33250     33260     33270        
pAsa4- GAGGAATTATTCAATCGAGTTGGTATACCACTGATGTTTGTCGGGACGCT
                                          ::::::::       
pAsa4- -----------------------------------GTTTGTCG-------
                                            24550        

    33280     33290     33300     33310     33320        
pAsa4- GGCCACGATGAAATTATTTGAAAGCGAGATGACGCTCACTCGCCGAGCGA
                                 :: ::::    :::::::      
pAsa4- --------------------------AGCTGAC----ACTCGCC------
                                         24560           

    33330     33340     33350     33360     33370        
pAsa4- CCAAAAATGGTTCTATGCAATTGGTGAGTTGTGACCTCGAAAGCTCATTT
              ::::           ::::      :: : :: :         
pAsa4- -------TGGT-----------GGTG------GAGCCCGGAG--------
                         24570           24580           

    33380     33390     33400     33410     33420        
pAsa4- TGGCACCGCTTTATTCGCCTGATCTGCCAGACTAGATTGCTGAAAAACCA
                                                       ::
pAsa4- ------------------------------------------------CA
                                                         

    33430     33440     33450     33460     33470        
pAsa4- GACAACCTCGGAAGACGTGTTGCGCCAGCACATTCATTATTTAAGCGCAG
       :: :: : :::         :: :: ::::                    
pAsa4- GATAAGCGCGG---------TGGGCAAGCA--------------------
       24590              24600                          

    33480     33490     33500     33510     33520        
pAsa4- GTATTCCAGCTATTGCGACTAGCCTAGTGCGGGTCACGCTTTCGTATCTG
                                                         
pAsa4- --------------------------------------------------
                                                         

    33530     33540     33550     33560     33570        
pAsa4- ACCCATTTGAAACCTCAAGATCAAGATCTCTCGATAGCTGCATTGGATCG
                                       :::::             
pAsa4- --------------------------------GATAG-------------
                                      24610              

    33580     33590     33600     33610     33620        
pAsa4- CTGCTTTAATCGCGATTTTAGAATACTCAATCCTGCGCTGACCGCATTGC
                                                       ::
pAsa4- ------------------------------------------------GC
                                                         

    33630     33640     33650     33660     33670        
pAsa4- GTAATGGTGCCTATTACCAATTTGAGGATCTCTCACCGATGCTCATACTG
        : ::::::                                         
pAsa4- CTCATGGTGA----------------------------------------
         24620                                           

    33680     33690     33700     33710     33720        
pAsa4- GAATCGGTGGCGAGTGGTCATGAGGTCGCTCAGCAGGTGCAACCACAGTC
                       :::: :::                          
pAsa4- ----------------GTCACGAG--------------------------
                         24630                           

    33730     33740     33750     33760     33770        
pAsa4- TGGAACTCATCTGCTGCAAGGTGATGTTAAGCTCAGCAATAAGTCGCAGA
                                                         
pAsa4- --------------------------------------------------
                                                         

    33780     33790     33800     33810     33820        
pAsa4- AAATAGATGTAAAACAACAGAAAACATTGGAACAGTTATCGCCGGAATTA
                                                         
pAsa4- --------------------------------------------------
                                                         

    33830     33840     33850     33860     33870        
pAsa4- TTGTTAGGCCAGCTTGGGTATCACCTGGATACAGGTAAGCCGAAATGATC
                                ::::::                   
pAsa4- -------------------------TGGATA-------------------
                                                         

    33880     33890     33900     33910     33920        
pAsa4- CTGCATCGATTGGAGTTGCTACCGGGCGAACATCTGGGGGCGGTGGTAGG
                          :::::                          
pAsa4- -------------------TACCG--------------------------
                        24640                            

    33930     33940     33950     33960     33970        
pAsa4- CCGGATGCATGTGTTGAGCACGCACGGAACGTTTACAGCAACGGCCCGGG
              ::::::                                     
pAsa4- ------CCATGTG-------------------------------------
                                                         

    33980     33990     34000     34010     34020        
pAsa4- CGTTGGGGCTGAGCAGCCCACAAATCCGCCCTCACCGTTTATGTCACCCC
                   :: ::: ::::: ::                       
pAsa4- ------------GCCGCCGACAAAGCC-----------------------
               24650     24660                           

    34030     34040     34050     34060     34070        
pAsa4- GACGATCCTACCCTCGATACCCAGTTTCGGGCACGAGACGTTCAACGTGC
                                                         
pAsa4- --------------------------------------------------
                                                         

    34080     34090     34100     34110     34120        
pAsa4- GTGGCAGGATCACTCTGTCGGCAATTATTTAGCCCCCTTCCTGACTCCGC
                                                         
pAsa4- --------------------------------------------------
                                                         

    34130     34140     34150     34160     34170        
pAsa4- ACGAGCAAGGGAGCGTGGTGGCAGCGTTGGCGGGTCATACGCCGCTCCGG
                    :: ::::::                            
pAsa4- -------------CGGGGTGGC----------------------------
                     24670                               

    34180     34190     34200     34210     34220        
pAsa4- CTGAGGGTGACCGGCCAACATAATATACAGCACCGACACTGGCGCTGGTG
                                                         
pAsa4- --------------------------------------------------
                                                         

    34230     34240     34250     34260     34270        
pAsa4- CGCAGGCTGTATCGCAGAAGATCACGAGATCCATGGCATGCCGTATTACC
                                                         
pAsa4- --------------------------------------------------
                                                         

    34280     34290     34300     34310     34320        
pAsa4- ACCGGGATCATCAGTTGCCAGGGGTGTTTCATTGTCATCGACATCAACTC
                  ::::::                                 
pAsa4- -----------CAGTTG---------------------------------
                                                         

    34330     34340     34350     34360     34370        
pAsa4- GGCTTGTCCGGGTGCTGCGCAGGCTGTGGTTTTACCGCCACGCTGTTGTC
                                       ::::::::          
pAsa4- --------------------------------TACCGCCA----------
                                   24680                 

    34380     34390     34400     34410     34420        
pAsa4- GGAACAACCCATCCCTCCCTACGATAACCTCTGCTCACAGTGCGGCCACT
                                    ::::: : :::   :::::: 
pAsa4- -----------------------------TCTGCGC-CAG---GGCCAC-
                                  24690         24700    

    34430     34440     34450     34460     34470        
pAsa4- GGGTGGGGGGATATGATGGTCATTTTACCGAGCCGATGCGCGAGATCGAG
                                          : :::: :       
pAsa4- -----------------------------------AAGCGCTA-------
                                            24710        

    34480     34490     34500     34510     34520        
pAsa4- TTAGCGTCGCTGGTATTGGCCCATTCCGCCAGCGCACTTACCCTACGCTC
                                :::: :                   
pAsa4- -------------------------CCGCAA-------------------
                                                         

    34530     34540     34550     34560     34570        
pAsa4- GCTGACCCAGTTGGTGAGTGATTCGATGGGGATATCGGGCGAGGCGATGC
                                  ::::                   
pAsa4- ---------------------------GGGG-------------------
                                24720                    

    34580     34590     34600     34610     34620        
pAsa4- GCACGGTCAAGAGTATTAAAGCGATCAATATGTGGTTCAAGCAGATGGAT
                           :::: ::   ::                  
pAsa4- --------------------GCGAGCAGCCTG------------------
                               24730                     

    34630     34640     34650     34660     34670        
pAsa4- GCGCAGAGCGATCCCCAGACATTGGCTGCGTATTTCATCAACTCTGGACG
               :: :: ::                   ::::::    ::: :
pAsa4- --------CGTTCTCC-------------------CATCAA----GGAAG
                 24740                            24750  

    34680     34690     34700     34710     34720        
pAsa4- GATCGGTCAGGGCTGGCAGTTACCCCCCCAACTGCGTAATGCACGGGGCT
                             ::: : : : ::    ::: ::::    
pAsa4- ----------------------CCCGCTCTATTG----ATGAACGG----
                                24760         24770      

    34730     34740     34750     34760     34770        
pAsa4- ATCATGAGCAGTCAGCCCGAGATCCGTTGCATCCTCTGGCCCACCTTCTG
                       :::                              :
pAsa4- ----------------CCG------------------------------G
                                                         

    34780     34790     34800     34810     34820        
pAsa4- CTATTGCAGCATGCAGGTATCGATCTGGTAGGGCTCCTGGGATCTGAGGG
       :::: :             :::::                      ::  
pAsa4- CTATCG-------------TCGAT----------------------AGCC
      24780                                        24790 

    34830     34840     34850     34860     34870        
pAsa4- GTGAGCGGTGTTGACCTCAGTGAGCCCAACCTATATTCCTGGCGAATCAG
       : ::::::       ::: ::::                           
pAsa4- GGGAGCGG-------CTCGGTGA---------------------------
                  24800                                  

    34880     34890     34900     34910     34920        
pAsa4- CCTACAGCTGGGTTAGCCAGTGTTTCGTACATTCTGCCTACAGTGACCGA
                                                         
pAsa4- --------------------------------------------------
                                                         

    34930     34940     34950     34960     34970        
pAsa4- AACCGCTTCTGTGAACGATTGTTCCATCGTCCTGCCATTCGGTTGCATCC
                                                         
pAsa4- --------------------------------------------------
                                                         

    34980     34990     35000     35010     35020        
pAsa4- GGTATTGCCAGGCCATATTGAGGTTACTGCCCAGGCTGCTGGAGTGGATC
           :::  ::::                                :::  
pAsa4- ----TTGGGAGGC--------------------------------GGA--
         24810                                           

    35030     35040     35050     35060     35070        
pAsa4- CGCAATACCTGCTGCACTATGGCACGGGCTTCCCGCTCTATGCCTTCGCG
                             :::::                       
pAsa4- ----------------------CACGG-----------------------
                         24820                           

    35080     35090     35100     35110     35120        
pAsa4- CTGGACGAGCAATCCCAAGTCCACGCCCTAGCGGCCGCCATGCTGGGTGA
                                               :::::::   
pAsa4- ----------------------------------------TGCTGGG---
                                                24830    

    35130     35140     35150     35160     35170        
pAsa4- GGGGAGGGGGATCATCGCCCTGTCAGGGCAGGCCGCCAGCAAACTACATT
                                          : :::::        
pAsa4- -----------------------------------CAAGCAA--------
                                                         

    35180     35190     35200     35210     35220        
pAsa4- TTGGCGGTGTCTGCCTTAAATGGTGTCCCGCCTGCCTGCGGGGGGATGAA
         :::                                            :
pAsa4- --GGC--------------------------------------------A
      24840                                              

    35230     35240     35250     35260     35270        
pAsa4- CAGGTCGTGGGTTGCGGCTACTGGCATACGGCGCACCAACTGTACGGGGT
       :::::                           ::::           :::
pAsa4- CAGGT---------------------------GCACT----------GGT
                                     24850               

    35280     35290     35300     35310     35320        
pAsa4- CACCGCCTGTGAAACGCACCAGCTGCGTCTGCATACCCTGGTGGCCGGTG
       ::                                 :::::::::   : :
pAsa4- CA---------------------------------CCCTGGTGGA--GCG
                                        24860       24870

    35330     35340     35350     35360     35370        
pAsa4- CAGGCGGCATCGACCGCCGATTGTTCCTGCCGGATCCCGCGATACCCTGT
       :: : :                       ::::                 
pAsa4- CAAGAG-----------------------CCGG-----------------
                                   24880                 

    35380     35390     35400     35410     35420        
pAsa4- GAACCATCACGACCATCCGCACATGAAATCTATCTCTCTGCATATATCAC
                                        ::::             
pAsa4- ---------------------------------CTCT-------------
                                                         

    35430     35440     35450     35460     35470        
pAsa4- CGCTCTGCATCGGCATCTGTGCGTCCAGTCACCAACGGAGTCGCTAGCGG
                     :::::        ::::  : ::: ::::: :::  
pAsa4- --------------ATCTG--------GTCA--AGCGG-GTCGCGAGCA-
                              24890        24900         

    35480     35490     35500     35510     35520        
pAsa4- AGCTGTACCAGCGATGGCTCGGGCAACAGGGCTATCTGACGGCCCGAGGC
                               ::::::                    
pAsa4- ------------------------AACAGG--------------------
                            24910                        

    35530     35540     35550     35560     35570        
pAsa4- CATCTGCGCAGCCAGGCCCTGTTGCAGGCCATGACGGAGTTCTGGCAGGG
          ::: :           :: :::                       ::
pAsa4- ---CTGGGG----------TGGTGC-----------------------GG
           24920                                         

    35580     35590     35600     35610     35620        
pAsa4- GTTGTTTGCCGATATAACGCCGATAGTGCCGCCGGGACTGGCCAACTATC
       : ::                :::::                      :::
pAsa4- GATG----------------CGATA----------------------ATC
    24930                                           24940

    35630     35640     35650     35660     35670        
pAsa4- GATACGTCTCGGGGCTGGTGCACGGTGACCGCAGTCACCACTACCTGAAA
       ::                                                
pAsa4- GA------------------------------------------------
                                                         

    35680     35690     35700     35710     35720        
pAsa4- CATGTGATGCTGATGGCGTTTGTGAGTCGCAGCCCAGCGGAGTTCTTCTC
            :::: : : : :                              :: 
pAsa4- -----GATGTTAACGCC------------------------------CTA
               24950                                     

    35730     35740     35750     35760     35770        
pAsa4- CATCGAGGCGCAGCAGGTGTTGCCTGTGCCGCCAGCGCGTGACGCGCAAG
       :::::::      ::::::                               
pAsa4- CATCGAG------CAGGTG-------------------------------
     24960           24970                               

    35780     35790     35800     35810     35820        
pAsa4- CCGCCGAGCGAGCAGTGCTAAGGTGGTTGGCAGAGCCGCTCTCCATGCGC
                                     :: :        ::::    
pAsa4- ------------------------------CATA--------CCAT----
                                                         

    35830     35840     35850     35860     35870        
pAsa4- CAGATCGCCCGCCACACCGGTTACAGTGTCGGTTATATCAAGCAACTCGC
                     ::::  : :::  : :::               :: 
pAsa4- --------------CACCTTTGACAACGGCGG---------------CGA
                  24980     24990                        

    35880     35890     35900     35910     35920        
pAsa4- GTTGCGACACAACCACCCCGTCGAACACCGAATCCAGCGCATCACTGCGG
       :::                : :::::::                      
pAsa4- GTTT---------------GCCGAACACA---------------------
   25000                    25010                        

    35930     35940     35950     35960     35970        
pAsa4- CAGTGGCGCAGGGGATATGGCGGCAGGCGTTCATGGGGGTAAGCCGACAG
                ::: ::::                   : : ::::     :
pAsa4- ---------AGGCGATA-------------------GAGGAAGC-----G
                  25020                             25030

    35980     35990     36000     36010     36020        
pAsa4- CAGATCGCCCATTGCCATGGCGTCTCAGTCGGTGCGGTCGAAGCCATCAT
       : :                           ::::: :    :: : :  :
pAsa4- CTG---------------------------GGTGCCG----AGACTTACT
                                       25040             

    36030     36040     36050     36060     36070        
pAsa4- TCAGAGCCATCAGGGGTTGTCTGATTGGCGGCGGCATTTGGGCAGAGTGC
       :                                              :::
pAsa4- T----------------------------------------------TGC
   25050                                                 

    36080     36090     36100     36110     36120        
pAsa4- GCAAGCTGCGTGAGCACCGCGATACATTGACGACATATCTGGCACAGCAT
       :::  ::               :::            :::          
pAsa4- GCACCCT---------------TAC------------TCT----------
         25060                                           

    36130     36140     36150     36160     36170        
pAsa4- GTCCATGCCAGTCGCGGTGTCATCGAGCAGGCGTGCCGAACGGCATTCAG
                  ::: ::       ::::  :::  : :::::      ::
pAsa4- -----------TCGTGG-------GAGC--GCGGTCTGAACG------AG
                 25070              25080           25090

    36180     36190     36200     36210     36220        
pAsa4- CTGGCTCTATCAGCATGATCGCGTCTGGCTGTATCAGCAGTTGCCCGCTC
               : :::::                                   
pAsa4- --------AACAGCA-----------------------------------
                                                         

    36230     36240     36250     36260     36270        
pAsa4- CCAAACGGGCTGTTCACCATCCCAGCGTGGATTGGGCACAACGGGATCTG
           : :::::::: :                                  
pAsa4- ----ATGGGCTGTTGA----------------------------------
         25100                                           

    36280     36290     36300     36310     36320        
pAsa4- GAACTGGCTGCACGACTTGGGCAGCTGGCCGCACAGGCAAGATCATTGTC
                          ::::: :   : :: ::: ::         :
pAsa4- -------------------GGCAGTTTATCCCAAAGGGAA---------C
                      25110     25120     25130          

    36330     36340     36350     36360     36370        
pAsa4- AGCCCTGGAGCGTGCGCTTGGCAAACCGGATTGGCTCAGGAAATACAAAG
       :: ::::                                         ::
pAsa4- AGACCTG-----------------------------------------AG
                                                    25140

    36380     36390     36400     36410     36420        
pAsa4- CTAGATTACCGCTCAGCTATGCGCTGGCTGTGCGACTTGTCGCTGCTTAC
         :::                                             
pAsa4- --AGA---------------------------------------------
                                                         

    36430     36440     36450     36460     36470        
pAsa4- GCAGCCCAGCATGCCAAACCCTGATGGTTGCCGTCGATATAGGCACGGCT
                                :::               :::::  
pAsa4- -------------------------GGT---------------CACGG--
                                                 25150   

    36480     36490     36500     36510     36520        
pAsa4- GTCAGGGGTCAACACGAGGAGTATTGCCATGAAAGTCGAAGCCATCGTCC
                    :::::::    :: :: :: ::  ::           
pAsa4- -------------ACGAGGA----TGTCAGGAGAGCGGA-----------
                            25160     25170              

    36530     36540     36550     36560     36570        
pAsa4- CCACCACGCAGGTCGTCGATATTCTCTGCGATGTCTGTGGCAGTAGCACG
                                              ::::: :: : 
pAsa4- ---------------------------------------GCAGTGGCTC-
                                                25180    

    36580     36590     36600     36610     36620        
pAsa4- ACAACCACCATTGGTACGCAGGAGTTCGGCACGCTGGCAGCGCGCTGGGG
         ::::        :::    ::  :::: :                   
pAsa4- --AACC--------TAC----GACCTCGGAA-------------------
                   25190         25200                   

    36630     36640     36650     36660     36670        
pAsa4- GTATGGTTCGCAGCACGATGGTGCGCAATATCAGGTGCATCTTTGCGAAA
         :::  ::: :                                      
pAsa4- --ATGTCTCGGA--------------------------------------
              25210                                      

    36680     36690     36700     36710     36720        
pAsa4- CCTGTTTTTTCGAAGCGTTGGCAAACCTGAGGCAGGCTCATCGGTTGCAA
               :::                  ::::::               
pAsa4- --------TTC------------------AGGCAG---------------
                                                         

    36730     36740     36750     36760     36770        
pAsa4- AACCTGTTCGCGGAAGACTATCAACCCGCCGATCCGGACCACTTTGGGCG
         :::::                                           
pAsa4- --CCTGTC------------------------------------------
     25220                                               

    36780     36790     36800     36810     36820        
pAsa4- AGTTGAAGGAAATCAGGAGCTTATCTAACGATGAAGCGATTGAGACCCGT
            :::: : ::                  ::::      ::  ::::
pAsa4- -----AAGGTATTC------------------GAAG------AGTACCGT
            25230                             25240      

    36830     36840     36850     36860     36870        
pAsa4- CGGCTCACGCAGGAGCGTGCCAGCCTGCGCCCAACGGCAATCAGACAACA
       :         :::                     :::::           
pAsa4- C---------AGG---------------------CGGCA-----------
               25250                                     

    36880     36890     36900     36910     36920        
pAsa4- GATACTCTCGTGTTGCATGGGAATAATTGCATTCTGCCCGTCACAGCAGG
         ::  :  :::: :::                                 
pAsa4- --TAGGCGAGTGTCGCA---------------------------------
         25260     25270                                 

    36930     36940     36950     36960     36970        
pAsa4- TTGTCCAAGAACCTAATTTATCCTGCGCTATGAAAGGAGCCGTGGTATGA
                             :: ::                       
pAsa4- ----------------------CTTCG-----------------------
                                                         

    36980     36990     37000     37010     37020        
pAsa4- AAGTTACACCAGAGGGGTGGGTGGTATTGCGTATCCCACCAGATGAAAAG
       :::::                                             
pAsa4- AAGTT---------------------------------------------
       25280                                             

    37030     37040     37050     37060     37070        
pAsa4- GAGGAGCGAGTTGGCGTATTCAAAATATTTGCATCTTGGCGACAAGATGA
              :: :: :::      :: :::   :::                
pAsa4- -------GAATTCGCG------AAGTAT---CAT----------------
                         25290                           

    37080     37090     37100     37110     37120        
pAsa4- CAGATGGCGACTTTCCAGCGGAACTGGAACCCTATCAACGATAGCAAGAC
                        :: ::: :::        :: ::::  ::    
pAsa4- -----------------GCTGAAGTGG--------CAGCGATCACAT---
                     25300             25310     25320   

    37130     37140     37150     37160     37170        
pAsa4- AGGGTGACTTTCTAGTATGGAAACAGTCATCTGGTAATGATTACTGGCTG
       :::                                      :::  ::::
pAsa4- AGG--------------------------------------TAC--GCTG
                                                    25330

    37180     37190     37200     37210     37220        
pAsa4- CCATTTGATGGGGAAAATGGCATGACTTTTTATACCTGCGGGGTCCTTGA
       ::::::                        :: :::         ::: :
pAsa4- CCATTTC-----------------------TAAACC---------CTTTA
                                   25340                 

    37230     37240     37250     37260     37270        
pAsa4- GAACATGTTAAATGCGCTTGAACTAGATCAAGGCGAGGTCATCATTCATC
                   ::: :           ::: ::::: :           
pAsa4- ------------TGCCC-----------CAAAGCGAGTT-----------
                25350                25360               

    37280     37290     37300     37310     37320        
pAsa4- TCCTCAGGGATGGGCAGTTTGACTACGAAGAGCTTCGTCACCTTGAGTTT
                            :: :: ::                     
pAsa4- ---------------------ACAACCAA---------------------
                             25370                       

    37330     37340     37350     37360     37370        
pAsa4- TGATTGCGTCAAAATAGCTTCGGAAATACTGGCCATTCATGTTAATGGAT
                                  ::: :::                
pAsa4- ---------------------------ACTTGCC----------------
                                                         

    37380     37390     37400     37410     37420        
pAsa4- TCGTTTGGGCTTAAGCGGGCGATTCGACACGCTGCAAGCGGTTGAAAGGG
                                         :::::: :        
pAsa4- ----------------------------------CAAGCGATC-------
                                     25380               

    37430     37440     37450     37460     37470        
pAsa4- GTCGTTCTGGTATAAACGATGACATGTACGGGTGAATCAATAAGGGACGC
        : ::::          ::  ::::::     :::               
pAsa4- -TAGTTC----------GA--ACATGT-----TGA---------------
     25390                 25400                         

    37480     37490     37500     37510     37520        
pAsa4- CGTGTTCAATTCCTCCTGCAAGGTCGATAACCGCCTGAGCGCCCATCGGT
                                                         
pAsa4- --------------------------------------------------
                                                         

    37530     37540     37550     37560     37570        
pAsa4- GAGGTGAGCACCTCAGCGGGCCTTTCACCCCCAAATCCCCAGGCTGGTCG
                                     ::::::              
pAsa4- ------------------------------CCAAATT-------------
                                     25410               

    37580     37590     37600     37610     37620        
pAsa4- AGTGAGCCATCGTAATGACTTGGTAATATCGCCGTTGTACAGGGATATGA
                          :: :::::   ::     :::::    ::::
pAsa4- -------------------TTAGTAAT---GC-----TACAGA---ATGA
                             25420                25430  

    37630     37640     37650     37660     37670        
pAsa4- CAGCCTCCAGCGCTAGTACAACCCAGTAGAGGCGATCTCCCTGAGCGGGA
       :                         ::   ::::               
pAsa4- C-------------------------TATTTGCGA---------------
                                   25440                 

    37680     37690     37700     37710     37720        
pAsa4- GATAGGTGAACTCCCCGCCTGATTTGGCGACTCAACTCATCACGGTGAAT
          :::: :: :                                 :::::
pAsa4- ---AGGTTAAATA--------------------------------TGAAT
             25450                                       

    37730     37740     37750     37760     37770        
pAsa4- GCCGATCATCGCACAAACAGTACGAGTGTCCGACCCTAGCAGGGCAACCA
       :  : :::          ::::                            
pAsa4- GAAGCTCA----------AGTA----------------------------
     25460                                               

    37780     37790     37800     37810     37820        
pAsa4- ACTTGATGACGACCTCAGGGGAGACTCCGGCAACAATGTGCTGATGAGCC
         ::                          :::                 
pAsa4- --TT--------------------------CAA-----------------
     25470                                               

    37830     37840     37850     37860     37870        
pAsa4- GCCAGCCTATTGCGAGGCATATCGAGGGATGCAAGAACATCGGTCACAGA
                                     ::::::: ::   : :    
pAsa4- ------------------------------GCAAGAAGATTTCTTA----
                                      25480     25490    

    37880     37890     37900     37910     37920        
pAsa4- TGAACTGCTAGCGGTGAGAGCGTGGTTAGCACGATTCATGTAGCCAGTTG
                   :::::::                            :: 
pAsa4- ------------GGTGAGA----------------------------TTT
                                                    25500

    37930     37940     37950     37960     37970        
pAsa4- TCTCCATATGGGCTCTGTTGATGATGGTCGTGAACGTTGTCGGGCCCAAT
       :                             ::::             :::
pAsa4- T-----------------------------TGAA-------------AAT
                                                         

    37980     37990     38000     38010     38020        
pAsa4- GTAATCCATCACTCAAGAGTTCATTGGGATCTCACCTAGTTTGGCGCACT
       :             :::                                 
pAsa4- G-------------AAG---------------------------------
                 25510                                   

    38030     38040     38050     38060     38070        
pAsa4- TCGTTGGCCGTCGACGAAAGCGTTGGCGCTTTTGTGACGAATCAGGACCT
                     ::::::::::            :: ::         
pAsa4- --------------CGAAAGCGTT------------ACTAA---------
                        25520                            

    38080     38090     38100     38110     38120        
pAsa4- GATTTGGCGATGAGCCGATTAGTGACGTTAATCGGCTCATTATCTAGGCC
             :::::      ::::                             
pAsa4- ------GCGAT------ATTA-----------------------------
           25530                                         

    38130     38140     38150     38160     38170        
pAsa4- TTTTTGAGCCGATTAGGTTCTGGCATCGGCAACGCAGGCGTGTGTCAACC
                                                         
pAsa4- --------------------------------------------------
                                                         

    38180     38190     38200     38210     38220        
pAsa4- GGTGAGAGGTGTCATCTGATGACGAAAGCTTTCGCTCAGTCTCCGCTTTG
                :::::::    :::       ::: :: :::          
pAsa4- ---------TGTCATC----GAC-------TTC-CTTAGT----------
               25540                 25550               

    38230     38240     38250     38260     38270        
pAsa4- CCGTCTGGCATCTCGCCCGAGCAGGGCTATCAACTGGCGTTCGCGTCTGC
                :::::                                    
pAsa4- ---------ATCTC------------------------------------
                25560                                    

    38280     38290     38300     38310     38320        
pAsa4- CGGTAGCGGGTGGGTCATTGAGTTAAACCGATCAAAATACCCGCTTGATG
                             :::                         
pAsa4- ----------------------TTA-------------------------
                                                         

    38330     38340     38350     38360     38370        
pAsa4- GCTTTTCTTGGAGTAAATCAGAGTGGCCTCCTCGCTGAGTCAAACTCACC
                                                         
pAsa4- --------------------------------------------------
                                                         

    38380     38390     38400     38410     38420        
pAsa4- AGCGATTTGTCATAAACTTTCACGCTAATCAGGCCCAGACTAGCTTCGGC
                                                         
pAsa4- --------------------------------------------------
                                                         

    38430     38440     38450     38460     38470        
pAsa4- TGAGGGTGTAAAACTGGCGCTAATTTACTATTTGGCTGCGAAGTGACCAT
             ::::                                        
pAsa4- ------TGTA----------------------------------------
                                                         

    38480     38490     38500     38510     38520        
pAsa4- TTTGCTAAGCAAACACTGCAATTAAACATAATGGGCATTATGCGCTGACA
                                                         
pAsa4- --------------------------------------------------
                                                         

    38530     38540     38550     38560     38570        
pAsa4- GATTGGCATGGTGGCTTGCAATTGTGGAGGACAGTTCTTTATTCTGTTTA
                       :::: ::: ::: ::                   
pAsa4- ----------------TGCATTTGAGGAAGA-------------------
                     25570     25580                     

    38580     38590     38600     38610     38620        
pAsa4- CCATACTTTCAGTATGGCGACAGTCGTTATGGAGTAGCGTTAATACTACT
                          :::                   : :::    
pAsa4- -------------------ACA-------------------AGTAC----
                                                25590    

    38630     38640     38650     38660     38670        
pAsa4- CAAATAATATGGCTTGCATTGTAGGTTCTCGTAGTAGTCCAATGTGTTAC
             ::: :::   ::::: :                        :::
pAsa4- ------ATAAGGC---CATTGAA------------------------TAC
                     25600                               

    38680     38690     38700     38710     38720        
pAsa4- ATTCACAATTTCTGATGCTGTGCAACGGTCGGTTTCACGTCTAGGAATTG
       :::                            :::         :::::  
pAsa4- ATT----------------------------GTT---------GGAAT--
     25610                                               

    38730     38740     38750     38760     38770        
pAsa4- GGGGCATTCAGTTACCATTACCATTTAAAGAAATGGCTGTGAATTGCTCT
                             :::::: ::                   
pAsa4- ----------------------ATTTAATGA-------------------
                          25620                          

    38780     38790     38800     38810     38820        
pAsa4- GATTTTTCGGGTGGACTGCCCTGCCGGGATAGAAAAACCTCAGTATAGTC
                                                         
pAsa4- --------------------------------------------------
                                                         

    38830     38840     38850     38860     38870        
pAsa4- AGTGCAACTACATACAATCCGCATCCAACTATCCACACCCAACCATTCCA
        ::::       :::::                                 
pAsa4- -GTGC-------TACAA---------------------------------
      25630                                              

    38880     38890     38900     38910     38920        
pAsa4- AGATTCGTGGGTTGCACTATACAAAAATGCAAAAATAAGTGGACCGATTA
         :::::                                           
pAsa4- --ATTCG-------------------------------------------
        25640                                            

    38930     38940     38950     38960     38970        
pAsa4- CACCCGTGAGGTGTGTCAAACTGGTCAGCAACCCTTGCAATTGTCCCTGT
                              :::: :     ::              
pAsa4- -----------------------GTCATC-----TT--------------
                                                         

    38980     38990     39000     39010     39020        
pAsa4- GCTACCTGACCGACACGAACAGATATAATTCCCTGCAAAGCGGGAAGAGT
                                           ::::          
pAsa4- ------------------------------------AAAGT---------
                                       25650             

    39030     39040     39050     39060     39070        
pAsa4- TATGCCACCACAAGCGAGTAACAGCACAACTGGCCAAACCATCCAGCTTT
         ::::::  :::::         :  ::::: :           :::::
pAsa4- --TGCCACATCAAGCT--------CCGAACTGAC-----------GCTTT
          25660             25670                25680   

    39080     39090     39100     39110     39120        
pAsa4- GCGTAATGACTGCCAATAAAAGTAGGCCACAGCCATCAGCCAAGATGCCA
       : :                  ::: :: :                     
pAsa4- GTGG-----------------GTATGCAAT--------------------
                          25690                          

    39130     39140     39150     39160     39170        
pAsa4- ACCACGATAGCTCTCTGTTCTCCCAAATGTTTAGCGATAAAACCAGCAGC
                : : : :::::  ::: ::                  :: :
pAsa4- ---------GATTTTTGTTCATCCACAT------------------CATC
               25700     25710                           

    39180     39190     39200     39210     39220        
pAsa4- AAGTCCTTGAAACAGAGCGTGTGTAAGCCCAAACACAGCCAATGAAACAC
       ::                                                
pAsa4- AAT-----------------------------------------------
   25720                                                 

    39230     39240     39250     39260     39270        
pAsa4- CGACCATTACGCCATCCCATGCGAAGCGCTCTTCTCCGAATAAAACCCAT
                :: :::                 :::::  ::::::  :: 
pAsa4- ---------CGGCATA----------------TCTCC--ATAAAATACA-
                                   25730       25740     

    39280     39290     39300     39310     39320        
pAsa4- AATGTTGCAGGGATTTGGCCAATCAATTGAATGATGAAAAAGACAACTAG
                  :::::          ::::                   :
pAsa4- -----------GATTT----------TTGA-------------------G
                             25750                       

    39330     39340     39350     39360     39370        
pAsa4- CAATCCCGATAATGGGGAGATCATCTCGCGTATGGAGGATGTGGTTTCAT
       ::                           :: : ::::  ::::      
pAsa4- CA---------------------------GTTTAGAGGGCGTGG------
                                   25760     25770       

    39380     39390     39400     39410     39420        
pAsa4- TGATTGTTTCATTCTTTATCTCGTCACTAACCTGATTAGCATTATGGGTC
                                             ::          
pAsa4- --------------------------------------GC----------
                                                         

    39430     39440     39450     39460     39470        
pAsa4- TCATGTAAAATGAATAGGGAGACCAGAAATGCCAGCCCGTTAATGGCAGC
                     ::::::                              
pAsa4- --------------TAGGGA------------------------------
                                                         

    39480     39490     39500     39510     39520        
pAsa4- AGCGAACATAAACGGTGCCTGTACCGAAAGTTGACCTGCAAAACCACCAA
                                                         
pAsa4- --------------------------------------------------
                                                         

    39530     39540     39550     39560     39570        
pAsa4- TGACTGGTCCAGCAATCATACCGCCACCAAAACAGGCACCCATCATACCA
          :::                                            
pAsa4- ---CTG--------------------------------------------
      25780                                              

    39580     39590     39600     39610     39620        
pAsa4- AACCAATGTGTCCTGGATTCCTCAGGTGTGACATCGGCAATTGTTGAGGC
                                             :: :::::    
pAsa4- --------------------------------------AAATGTTG----
                                                25790    

    39630     39640     39650     39660     39670        
pAsa4- TGCAACAGCTCCAGTCGCACCGGTAATACCAGCAATTAAGCGTCCCAGAT
                  :::::::                                
pAsa4- -----------CAGTCGCT-------------------------------
                                                         

    39680     39690     39700     39710     39720        
pAsa4- ACAACACCCACACTACGCTGGCTGTTGCCATTAATGCGTAGTCCAGTGTT
                                             :::::       
pAsa4- --------------------------------------TAGTC-------
                                          25800          

    39730     39740     39750     39760     39770        
pAsa4- GCACCTAAAAGTGAAAGTAATAATACAGGGCGACGACCTATGCGATCTGA
                         ::: ::  ::              :::: :: 
pAsa4- ------------------AATCATTTAG--------------CGATTTG-
                           25810                   25820 

    39780     39790     39800     39810     39820        
pAsa4- CCAGCGGCCGAGAAGAGGGGCAAAAATCACTTGCATCATTGCATACAGCG
                        :::: ::                          
pAsa4- -----------------GGGCTAA--------------------------
                                                         

    39830     39840     39850     39860     39870        
pAsa4- CCAATAAAACACCGTAGTTCTCCGCAACATTAGCCTTTCCAACAAACTCC
                                          :::            
pAsa4- -----------------------------------TTT------------
                                        25830            

    39880     39890     39900     39910     39920        
pAsa4- CGTAATAACGCCGGTAAGACAGGCATAATTATGCCAATCCCTATGGCATC
        :::::::::              ::::       ::::           
pAsa4- -GTAATAACG--------------ATAA-------AATC-----------
                           25840                         

    39930     39940     39950     39960     39970        
pAsa4- TAAAAAAATGATGACCAGTGCCATCATCACAGTGCGGTTCATAGTTAACG
                                                         
pAsa4- --------------------------------------------------
                                                         

    39980     39990     40000     40010     40020        
pAsa4- CTCTCTATCGGTGATAGGGTTTGAAAAGTAACTCTATCAGTGATAGATTG
                                                         
pAsa4- --------------------------------------------------
                                                         

    40030     40040     40050     40060     40070        
pAsa4- TCAACAGCGAAAGGAGATAGTGATGGCACGACTAAGCTTGGACGACGTAA
                                                         
pAsa4- --------------------------------------------------
                                                         

    40080     40090     40100     40110     40120        
pAsa4- TTTCAATGGCGCTCACCCTGCTGGACAGAGAAGGGCTAGAGGGCCTGACT
                                                         
pAsa4- --------------------------------------------------
                                                         

    40130     40140     40150     40160     40170        
pAsa4- ACGCGTAAGCTGGCGCAGTCCCTCAAAATTGAGCAACCGACTCTGTATTG
                                :::::                    
pAsa4- -------------------------AAATT--------------------
                              25850                      

    40180     40190     40200     40210     40220        
pAsa4- GCACGTGCGCAACAAGCAGACCCTTATGAACATGCTTTCAGAGGCAATAC
                              ::::::::                   
pAsa4- -----------------------TTATGAAC-------------------
                                 25860                   

    40230     40240     40250     40260     40270        
pAsa4- TGGCGAAGCATCACACCCGTTCAGTACCGTTACCGACTGAGAGTTGGCAG
                                                         
pAsa4- --------------------------------------------------
                                                         

    40280     40290     40300     40310     40320        
pAsa4- CAGTTTCTCCAGGAAAATGCTCTGAGTTTCCGTAAAGCATTATTGGTCCA
                                      :::: : :::         
pAsa4- -------------------------------GTAACGGATTT--------
                                           25870         

    40330     40340     40350     40360     40370        
pAsa4- TCGTGATGGAGCCCGATTGCACATAGGGACCTCTCCTACGCCCCCCCAGT
                                                         
pAsa4- --------------------------------------------------
                                                         

    40380     40390     40400     40410     40420        
pAsa4- TTGAACAAGCAGAGGCGCAACTACGCTGTCTATGCGATGCAGGGTTTTCG
             :::                       :::: ::           
pAsa4- ------AAG-----------------------TGCGTTG-----------
                                        25880            

    40430     40440     40450     40460     40470        
pAsa4- GTCGAGGAGGCTCTTTTCATTCTGCAATCTATCAGCCATTTTACGCTGGG
                                         :: ::: ::       
pAsa4- ----------------------------------GCGATTATA-------
                                             25890       

    40480     40490     40500     40510     40520        
pAsa4- TGCAGTATTGGAAGAGCAAGCCACAAACCCGACAGAATACAATACAGTGA
                  ::: :: ::                       :::::::
pAsa4- -----------AAGTGCCAG-----------------------ACAGTGA
                                              25900      

    40530     40540     40550     40560     40570        
pAsa4- TGGACGCTGTGCCACCATTATTACAGGAGGCATTTAATGTTCAGACGAGA
        :                             :::: :             
pAsa4- CG-----------------------------ATTTTA-------------
                                   25910                 

    40580     40590     40600     40610     40620        
pAsa4- ACCACTGCTGAAACGGCCTTCCATTTCGGGCTGAAATCATTAATAGTTGG
                 ::: : ::                                
pAsa4- ----------AAATGTCC--------------------------------
                  25920                                  

    40630     40640     40650     40660     40670        
pAsa4- ATTCTCTGCACAATTAGATGAAAAATATATGTCCATCCAGGGTAATAATA
                             ::: ::::::  :: ::::         
pAsa4- ----------------------AAACATATGT--ATACAGG---------
                                25930                    

    40680     40690     40700     40710     40720        
pAsa4- AATGATGCTGTCTATGGGGCAGTGCTAACGGTAGTAATTTTAAATCTATC
               : ::::                                    
pAsa4- --------TCTCTA------------------------------------
           25940                                         

    40730     40740     40750     40760     40770        
pAsa4- GCCAGTGATTTTTATTTTTCACGCGACAAGTATTCTTGAAAATGTGTATG
                                         :::::     :::   
pAsa4- ----------------------------------CTTGA-----TGT---
                                         25950           

    40780     40790     40800     40810     40820        
pAsa4- TGCATAGCCTTTGATAAATTAGGGAGATCCGAACAAAAGGGGGATTTCTT
         :: :  ::                       :::::            
pAsa4- --CAAACTCT-----------------------CAAAA------------
           25960                                         

    40830     40840     40850     40860     40870        
pAsa4- TGCGGGTCTGGCGGTGTTTGCCATTGAACTCGTAGTCAGCGAAGGTCAGT
                                                      :::
pAsa4- -----------------------------------------------AGT
                                                         

    40880     40890     40900     40910     40920        
pAsa4- TGATGGCTCACGTTGGTTCTCATCCATGGTACTAAGAAAATCTGATGATC
       ::::::::               :: ::                      
pAsa4- TGATGGCTG--------------CCCTG----------------------
   25970                   25980                         

    40930     40940     40950     40960     40970        
pAsa4- TCGTGTCAAGGATTTGTTCGCACCCTCCCCATCACGTCAAATAGAGCCTG
                     :::::                               
pAsa4- --------------TGTTC-------------------------------
                                                         

    40980     40990     41000     41010     41020        
pAsa4- TTTTCCAACTTAAATGTCCTGTTTGCTCACGGAGCAGATGTAGTATTACT
       ::::      ::::::                     :::          
pAsa4- TTTT------TAAATG---------------------ATG----------
    25990                                26000           

    41030     41040     41050     41060     41070        
pAsa4- TTTGAGTTTCCAACTTAAATGTCACATTTGGTATCGTTAACTCATTGAAT
                :: ::::::  :  :   :::: : : ::   :::  ::::
pAsa4- ---------CCGACTTAAGGGCTA---TTGGCAGCATT---TCA--GAAT
                    26010        26020        26030      

    41080     41090     41100     41110     41120        
pAsa4- ACTTTGATCTGCCAGTTTCCAACTTAAATGGTTGTGATCAGATCTCGACG
                   :: ::::                  : ::  :: :: :
pAsa4- ------------CACTTTC------------------TTAGCACTTGATG
                    26040                       26050    

    41130     41140     41150     41160     41170        
pAsa4- ATAGCCGTCCAGTGGCAAGCCAAGTAAGGGAAAATAGATATGGAACTGAC
        :          ::::: ::                              
pAsa4- CT----------TGGCAGGC------------------------------
                  26060                                  

    41180     41190     41200     41210     41220        
pAsa4- AGATTCAGTCCTTCATCAGCTGCGCTACTTGGCAGAGCAAGCCACAGCCG
                           :: :: : :: :  ::: :           
pAsa4- --------------------TGTGCCATTTAGTTGAGTAT----------
                            26070     26080              

    41230     41240     41250     41260     41270        
pAsa4- GGGAGTGGGAGGCCGTCAATAACGGCGTGTTATACGGCGTGGTGCGTATC
                                       : ::::::          
pAsa4- --------------------------------TGCGGCGT----------
                                        26090            

    41280     41290     41300     41310     41320        
pAsa4- AAGGACACTAATAGCCAGATCGCTGCTTGCACCATGTCAGATGACTCACC
                  :::              ::::                  
pAsa4- -----------TAG--------------GCAC------------------
                                                         

    41330     41340     41350     41360     41370        
pAsa4- GCGCTCAATCTCGCCACTGGAAGCAAACAGCCGGTTTATTGCCGCTGTGC
               ::::::: :         : : ::  ::: :::::       
pAsa4- --------TCTCGCCGC---------ATAACCCATTTTTTGCC-------
           26100              26110     26120            

    41380     41390     41400     41410     41420        
pAsa4- AACCTGCCGTTGTCCTGGCGATGGTAGAGCGCTTGGCCCGTTTAGATCAC
             :::  ::             ::::                 :::
pAsa4- ------CCGAAGT-------------GAGC-----------------CAC
             26130                                       

    41430     41440     41450     41460     41470        
pAsa4- CTGGTCAAGGCGAGCAAACAGCTGGTGCTGGCGGAGGCCGATAGCTCCCC
             ::  :::: :                                  
pAsa4- ------AA--CGAGTA----------------------------------
         26140                                           

    41480     41490     41500     41510     41520        
pAsa4- GACTGGTGCTTTTAGAGATGCCATAGACTGGGTTATTAAAGAGACGAAGG
          :: : ::::                      ::::            
pAsa4- ---TGATACTTT----------------------ATTA------------
        26150                           26160            

    41530     41540     41550     41560     41570        
pAsa4- ATCTTGGTTAAAGGAGCAGGAACGGTGATGGCTGGAATCCGCCCTCAGTC
         :: :::: :::                  :: :: ::           
pAsa4- --CTCGGTTGAAG------------------CTCGATTC-----------
              26170                                      

    41580     41590     41600     41610     41620        
pAsa4- GATATTGATTGATGTTATGTGCCTATGCTGCCACGCCACTCTGGCTGGTG
                                                         
pAsa4- --------------------------------------------------
                                                         

    41630     41640     41650     41660     41670        
pAsa4- TGGATTTTTGGTCACCTCTACATGCAGGACTTAACCTTGAGGCAATTCTA
                                 ::::::  : : :  ::::::   
pAsa4- --------------------------GGACTT--CGTAGTAGCAATT---
                             26180       26190           

    41680     41690     41700     41710     41720        
pAsa4- CGGGGAGGGGGATTATGTACGCTCTCCAGCAGATCATATGGTGATGGGCA
                                                         
pAsa4- --------------------------------------------------
                                                         

    41730     41740     41750     41760     41770        
pAsa4- ACAGCGTAGGCGTTCACTACCTCAAGGAACTGAGGGCTAAACAAGGCGAC
                                                         
pAsa4- --------------------------------------------------
                                                         

    41780     41790     41800     41810     41820        
pAsa4- GACATGCAGTATCAATGTCTCGGAGTAACAAATGCCGACGGCACCAAGCC
              ::::: ::: : :                              
pAsa4- -------AGTATGAATCTTT------------------------------
           26200     26210                               

    41830     41840     41850     41860     41870        
pAsa4- AAGTTTGTCATTTCAAGTCAAAGGTGAGCCTGTATGCTGCTCGTTGGCAA
       :: ::::         ::::          :::                 
pAsa4- AATTTTG---------GTCA----------TGT-----------------
                    26220                                

    41880     41890     41900     41910     41920        
pAsa4- AAGATCAGTGGAGCATCCCCTTCAAAACCATTGGTGACAGCCTCCACCTG
                           ::::                          
pAsa4- --------------------TTCA--------------------------
                                                         

    41930     41940     41950     41960     41970        
pAsa4- CTATGCGGAAAATGGCCCGACGAGAATGAAATTGTGATGACTCCCATACC
        :::    ::::                                      
pAsa4- -TAT----AAAA--------------------------------------
    26230                                                

    41980     41990     42000     42010     42020        
pAsa4- TGAAAGGATGAATAGATGAGCGCGGATTTTAAGCATGGTTCTGAGGGATA
                                                         
pAsa4- --------------------------------------------------
                                                         

    42030     42040     42050     42060     42070        
pAsa4- TCCCTGCGGCCAATGTTGCGGTAGCAAGGGGGAATTGAGCGCGGGGGGAT
                         :::::            :::::          
pAsa4- ------------------CGGTA------------TGAGC----------
                        26240                            

    42080     42090     42100     42110     42120        
pAsa4- GCGAGCTCTGTGAAGGGGAAGGGGGGTTCGCTGATGCAAAGGTGATGGTT
                          ::::: :                        
pAsa4- -------------------AGGGGTG------------------------
                         26250                           

    42130     42140     42150     42160     42170        
pAsa4- ACCCGAGTGATCAGCTACGCCAAAGATAACCGACTGCCGGTGATCGCTGC
                                                         
pAsa4- --------------------------------------------------
                                                         

    42180     42190     42200     42210     42220        
pAsa4- CTTGTCGTCTTTTGCCTTTCGCAGCATTGCCACTAAGGGCCATGAACCGT
                                                         
pAsa4- --------------------------------------------------
                                                         

    42230     42240     42250     42260     42270        
pAsa4- GTGAGCTATTTAAGCTCAGCCAGGAGCTCAATGCCCCCCGTAACTTGATG
                                                  :::::: 
pAsa4- -------------------------------------------CTTGAT-
                                                         

    42280     42290     42300     42310     42320        
pAsa4- AGGTATGGGTGGGATGCCTGGGAGATCTATGCGCGACATGAAGGCGTGAT
                                                         
pAsa4- --------------------------------------------------
                                                         

    42330     42340     42350     42360     42370        
pAsa4- ACCCGAACTGGCTGAGCTGGGGCGTAGCGTCATGCGCGAATGGTATAACC
                                                         
pAsa4- --------------------------------------------------
                                                         

    42380     42390     42400     42410     42420        
pAsa4- ACTCCTGGGAACATTTCGAGGATGAGGTCGGCTTTGACGCGGCCGAGCAT
                                                         
pAsa4- --------------------------------------------------
                                                         

    42430     42440     42450     42460     42470        
pAsa4- ATGATCGCTCAAGCTAAGGCGGAACCAGATAAAACAGAGGCTCGATGGGC
                                                         
pAsa4- --------------------------------------------------
                                                         

    42480     42490     42500     42510     42520        
pAsa4- TTACCTGCTCAGTGAAGAGTGGATGGTGGCGTAGTCTGTAATGTGGGATG
            :: :::::                                  :::
pAsa4- -----TGTTCAGT----------------------------------ATG
        26260                                       26270

    42530     42540     42550     42560     42570        
pAsa4- AAACCTCTGTCATCCCTGAAAATAGAGTTTCATCCTTGAAAATAAAGTCT
       ::::    :: :: :::                                 
pAsa4- AAAC----GTTATTCCTC--------------------------------
                26280                                    

    42580     42590     42600     42610     42620        
pAsa4- CATCCTAATTTTATCATGACCCATCGAATCTTATGGCAGGCTGGTGCTGG
         :::::       ::                             :::::
pAsa4- --TCCTA-------CA-----------------------------GCTGG
                 26290                                   

    42630     42640     42650     42660     42670        
pAsa4- CGACCGGCCTGCTTTTCCACTACTTCACTCACTGATGCCGAGTTATCCAA
       ::::::::::::: :::::: :::::::::::::::::::::::::::::
pAsa4- CGACCGGCCTGCTCTTCCACAACTTCACTCACTGATGCCGAGTTATCCAA
      26300     26310     26320     26330     26340      

    42680     42690     42700     42710     42720        
pAsa4- TGCCGCGACTCAAGGCAATGGTAAGGCTCAATATGAGTTGGCCAAACGTC
       ::::::::::::::::::::::::::::::::::::::::::::::::::
pAsa4- TGCCGCGACTCAAGGCAATGGTAAGGCTCAATATGAGTTGGCCAAACGTC
      26350     26360     26370     26380     26390      

    42730     42740     42750     42760     42770        
pAsa4- TGGCCAGCCAACCTGATTACCCCAATGCCATGCACTGGATGCAGCAAGCG
       ::::::::::::::::::::::::::::::::::::::::::::::::::
pAsa4- TGGCCAGCCAACCTGATTACCCCAATGCCATGCACTGGATGCAGCAAGCG
      26400     26410     26420     26430     26440      

    42780     42790     42800     42810     42820        
pAsa4- GCAGAGCAGTCGGGCCCTTTGGCTGCCGATGAGCAGGTCCGTGCCAATGC
       ::::::::::::::::::::::::::::::::::::::::::::::::::
pAsa4- GCAGAGCAGTCGGGCCCTTTGGCTGCCGATGAGCAGGTCCGTGCCAATGC
      26450     26460     26470     26480     26490      

    42830     42840     42850     42860     42870        
pAsa4- TGCCTGGCATTATTACGCATTATTGGTCGTTTTTTTTGCAACAACCTTAC
       ::::::::::::::::::::::::::::::::::::::::::::::::::
pAsa4- TGCCTGGCATTATTACGCATTATTGGTCGTTTTTTTTGCAACAACCTTAC
      26500     26510     26520     26530     26540      

    42880     42890     42900     42910     42920        
pAsa4- CGGTAGTATTGTCCATGCGGTACTGCGAGATTGTTCCATCCAAAATGTGG
       ::::::::::::::::::::::::::::::::::::::::::::::::::
pAsa4- CGGTAGTATTGTCCATGCGGTACTGCGAGATTGTTCCATCCAAAATGTGG
      26550     26560     26570     26580     26590      

    42930     42940     42950     42960     42970        
pAsa4- TGAATAACTTCAAGGATGGTTGTCAATGGAGTATGGAACCATTCTCTCGG
       ::::::::::::::::::::::::::::::::::::::::: ::::::::
pAsa4- TGAATAACTTCAAGGATGGTTGTCAATGGAGTATGGAACCACTCTCTCGG
      26600     26610     26620     26630     26640      

    42980     42990     43000     43010     43020        
pAsa4- GGCATAGCTGGTGCCATCAACCCCCTTCAAGGTGATATCGAGGCGCTGCT
       ::::::::::::::::::::::::::::::::::::::::::::::::::
pAsa4- GGCATAGCTGGTGCCATCAACCCCCTTCAAGGTGATATCGAGGCGCTGCT
      26650     26660     26670     26680     26690      

    43030     43040     43050     43060     43070        
pAsa4- TGGCGAGAAAACCGTGCACCAAGGTCTCCAACTTGTGGGTGTTCATGTTG
       ::::::::::::::::::::::::::::::: ::::::::::::::::::
pAsa4- TGGCGAGAAAACCGTGCACCAAGGTCTCCAATTTGTGGGTGTTCATGTTG
      26700     26710     26720     26730     26740      

    43080     43090     43100     43110     43120        
pAsa4- AAACACAGGAAGGTCGTGATGACCCTGACCGGGGCTTGCAGGAACGTCTT
       :::::: :::: :::::::::: ::: :::::::::::::::::::::::
pAsa4- AAACACTGGAATGTCGTGATGATCCTAACCGGGGCTTGCAGGAACGTCTT
      26750     26760     26770     26780     26790      

    43130     43140     43150     43160     43170        
pAsa4- GTCTTTCTCGGCGTGCTTTATCCGGTCTTCGACGGTGCCCTCGGTGAAAC
       :::::::::::::::::::::::::::::::::::: :::::::::::::
pAsa4- GTCTTTCTCGGCGTGCTTTATCCGGTCTTCGACGGTACCCTCGGTGAAAC
      26800     26810     26820     26830     26840      

    43180     43190     43200     43210     43220        
pAsa4- CTATCTTGTAGAGATTTTGTTTAAAGGGCATCAATACCGGGTCCGTGCTC
       :::::::::::::::::::  : :::::::::::::  ::::::::::::
pAsa4- CTATCTTGTAGAGATTTTGCATGAAGGGCATCAATATAGGGTCCGTGCTC
      26850     26860     26870     26880     26890      

    43230     43240     43250     43260     43270        
pAsa4- TTTGTTGCGAGTACATAGACAAAGCCGCTTGGAATAGGCGCGTCATTTGG
       ::::: ::::: ::::::::::::::::::::::: ::::::: ::::::
pAsa4- TTTGTCGCGAGCACATAGACAAAGCCGCTTGGAATGGGCGCGTAATTTGG
      26900     26910     26920     26930     26940      

    43280     43290     43300     43310     43320        
pAsa4- CAAGAGGGGTTTGTCACCTAGCATGACCTTACGGCCCTCCTTGTCACGAA
       ::::::: ::::::::::::::::::::::::::::::::::::::::::
pAsa4- CAAGAGGAGTTTGTCACCTAGCATGACCTTACGGCCCTCCTTGTCACGAA
      26950     26960     26970     26980     26990      

    43330     43340     43350     43360     43370        
pAsa4- TAAGCCCCTGGGTTAGTGACTGGTAGAGCATATGCAGCTCAGTGCCATTA
       ::::::::::::::::::::::::::::::::::::::::::::::::::
pAsa4- TAAGCCCCTGGGTTAGTGACTGGTAGAGCATATGCAGCTCAGTGCCATTA
      27000     27010     27020     27030     27040      

    43380     43390     43400     43410     43420        
pAsa4- TCAAAAACCAGGTGAAGTCGTGCGTTATACCTCTCGTATTGTTCCAATCG
       :::::::::::::::::::::::::::::::::::::: :::::::::::
pAsa4- TCAAAAACCAGGTGAAGTCGTGCGTTATACCTCTCGTACTGTTCCAATCG
      27050     27060     27070     27080     27090      

    43430     43440     43450     43460     43470        
pAsa4- TTCTCCAGCACTATGCACATAACCCATCACCCCATTCAGAATGAAGAAAT
       ::: ::::::::::::::::::::::::::::::::::: ::::::::::
pAsa4- TTCCCCAGCACTATGCACATAACCCATCACCCCATTCAGGATGAAGAAAT
      27100     27110     27120     27130     27140      

    43480     43490     43500     43510     43520        
pAsa4- CCCCAACCTGAAAACCATGCTCGTTTCGATAGCGCACGAGGGAGAACTCT
       ::::::::::::::::::::::::::::::::::::::::::::::::::
pAsa4- CCCCAACCTGAAAACCATGCTCGTTTCGATAGCGCACGAGGGAGAACTCT
      27150     27160     27170     27180     27190      

    43530     43540     43550     43560     43570        
pAsa4- TGGCCTTGCAGGCCCGTTTTCACGGTCTCAAACAGCGGCGCAAAACGAGC
       ::::::::::::::::::::::::::::::::::::::::::::::::::
pAsa4- TGGCCTTGCAGGCCCGTTTTCACGGTCTCAAACAGCGGCGCAAAACGAGC
      27200     27210     27220     27230     27240      

    43580     43590     43600     43610     43620        
pAsa4- GAAATCAGGACAGGGCTGGCGCTGGGCTATCTCGTCAGGTAACGCCTTTT
       :::::: :::::::::::::::::::::::::::::::::::::::::::
pAsa4- GAAATCTGGACAGGGCTGGCGCTGGGCTATCTCGTCAGGTAACGCCTTTT
      27250     27260     27270     27280     27290      

    43630     43640     43650     43660     43670        
pAsa4- TCTCCCTAGGCACATGCTGCATGCTGAATATATCGGGAGCATCAAAATCC
       : ::::::::::::::::::::::::::::::::::::::::::::::::
pAsa4- TTTCCCTAGGCACATGCTGCATGCTGAATATATCGGGAGCATCAAAATCC
      27300     27310     27320     27330     27340      

    43680     43690     43700     43710     43720        
pAsa4- AATAACCCGAGATCATCGTCGGCAAAAATATCGTCAAGCGAGGTCACTAG
       ::::::::::: ::::: ::::::::::::::::: ::::::::::: ::
pAsa4- AATAACCCGAGGTCATCATCGGCAAAAATATCGTCCAGCGAGGTCACCAG
      27350     27360     27370     27380     27390      

    43730     43740     43750     43760     43770        
pAsa4- CTCAGACGTGTCAACGGTCGATGCATTAACCGTCTCAGCAGCTACATCCT
       ::: ::::: :::::::: : ::::::::: ::::::  ::::::  :: 
pAsa4- CTCCGACGTATCAACGGTGGGTGCATTAACAGTCTCAAGAGCTACTCCCC
      27400     27410     27420     27430     27440      

    43780     43790     43800     43810     43820        
pAsa4- TTGCATGATACTGCTCATGCTTCTCTGCCACACTCCCAACAACCTCGATC
       : ::: :::: :::::::::: ::: :: ::  :::: :: :: :: :: 
pAsa4- TGGCAGGATATTGCTCATGCTCCTCGGCAACCATCCCCACTACTTCTATG
      27450     27460     27470     27480     27490      

    43830     43840     43850     43860     43870        
pAsa4- CCTGCCAACAGGCCATGGATATCCTGACCTGAAAGGGCACGGCATTGATC
       ::: ::: ::: :::::::::::::::::::::::::::: :::::: : 
pAsa4- CCTACCAGCAGACCATGGATATCCTGACCTGAAAGGGCACTGCATTGCTT
      27500     27510     27520     27530     27540      

    43880     43890     43900     43910     43920        
pAsa4- TGGATCTGTGCGTATCGCCTGCAATCGCCTTGCAAGACGCTTCTCGGACA
       :::::: ::::::::::::::::: :::::::::::::::::::::: ::
pAsa4- TGGATCCGTGCGTATCGCCTGCAAGCGCCTTGCAAGACGCTTCTCGGGCA
      27550     27560     27570     27580     27590      

    43930     43940     43950     43960     43970        
pAsa4- TATCGGCAGAGTACGAGTTCTGAGGGGCTCTACTGTGTTGTTCAAAAAAC
       :::::::: ::  :::::: :: :::::::::: ::::::::::::::::
pAsa4- TATCGGCACAGGTCGAGTTTTGGGGGGCTCTACCGTGTTGTTCAAAAAAC
      27600     27610     27620     27630     27640      

    43980     43990     44000     44010     44020        
pAsa4- GCCACTATGTCCCCAAACTGGTTGCTCACGAGGTCAACTGGCGTGCTTCT
       ::::: :: :::::::::::::::::::: :::::::::::::  ::: :
pAsa4- GCCACGATATCCCCAAACTGGTTGCTCACAAGGTCAACTGGCGCACTTTT
      27650     27660     27670     27680     27690      

    44030     44040     44050     44060     44070        
pAsa4- CGGTTTTAGGGGCTCTACATCAAGCAAACCCAATACATCGTCTTCAGCGA
       ::::::::::::::::::::  :::: :::::::::::::::::: :: :
pAsa4- CGGTTTTAGGGGCTCTACATTGAGCAGACCCAATACATCGTCTTCGGCAA
      27700     27710     27720     27730     27740      

    44080     44090     44100     44110     44120        
pAsa4- AGATATCTTCAAGAGATGCTTTGGGTTTGAGCTGATGTGATCGCAACAGG
       :::::::::::::::: :::::::::::::::::::: ::::::::::::
pAsa4- AGATATCTTCAAGAGACGCTTTGGGTTTGAGCTGATGCGATCGCAACAGG
      27750     27760     27770     27780     27790      

    44130     44140     44150     44160     44170        
pAsa4- ATCATTACTTAGCTCTCCTGTTTAGCCGCAGATTGTTGTTTCTTCTGTTT
       ::::::::::::  :::::::::::::::::::::::::::::: :::::
pAsa4- ATCATTACTTAGTCCTCCTGTTTAGCCGCAGATTGTTGTTTCTTGTGTTT
      27800     27810     27820     27830     27840      

    44180     44190     44200     44210     44220        
pAsa4- GATGTAGGCCAGCGCTTCTGCCAATCGTACCTCGATGGGATCAGGCGCAT
       ::::::::: ::::::::::::: ::::::::::::::::::::::::::
pAsa4- GATGTAGGCGAGCGCTTCTGCCAGTCGTACCTCGATGGGATCAGGCGCAT
      27850     27860     27870     27880     27890      

    44230     44240     44250     44260     44270        
pAsa4- GCAAGGAAGGTGCCCGCTGGTTTTGCTGTGTAAACTCCTTGATCCTCGGC
       :::: ::::: :: ::::: :::::::: :::::: ::::::::::::::
pAsa4- GCAACGAAGGCGCACGCTGTTTTTGCTGAGTAAACGCCTTGATCCTCGGC
      27900     27910     27920     27930     27940      

    44280     44290     44300     44310     44320        
pAsa4- CACAGCATGACCGCCTCTTCCTCGGAGAGTTGTGACTTGCTGGCACTGAC
       :: :::::::: ::::: :::::::::::::::::::::::::: :::::
pAsa4- CATAGCATGACGGCCTCCTCCTCGGAGAGTTGTGACTTGCTGGCGCTGAC
      27950     27960     27970     27980     27990      

    44330     44340     44350     44360     44370        
pAsa4- TGCTTCCTGAATGGTTTTGAGCATGGTGGCCGTCACAGATTTGGAGAGGA
        :::::::::::::: :::::::::::::::::::: :::::::::::::
pAsa4- CGCTTCCTGAATGGTCTTGAGCATGGTGGCCGTCACGGATTTGGAGAGGA
      28000     28010     28020     28030     28040      

    44380     44390     44400     44410     44420        
pAsa4- TTTCATAGGCCCCGTGGAACGGGTTAACCGATTCGATCAGGTCGATGTTC
       ::::::::::::::::::::::::::::::::::::::::::::::: ::
pAsa4- TTTCATAGGCCCCGTGGAACGGGTTAACCGATTCGATCAGGTCGATGCTC
      28050     28060     28070     28080     28090      

    44430     44440     44450     44460     44470        
pAsa4- AGGTTGTCGATGTTGATGAACTTCTCACCGATTTTTAAGAACTGCTTACT
       ::::::::::::::::: :::::::: :::::::::::::::::::::::
pAsa4- AGGTTGTCGATGTTGATAAACTTCTCGCCGATTTTTAAGAACTGCTTACT
      28100     28110     28120     28130     28140      

    44480     44490     44500     44510     44520        
pAsa4- GGCCGTTGCTTCATCCTTGGTCGCATCGGGGTTTGCCCCTCCGATAGAGG
       ::: :: :::: ::: ::::  ::::::::: ::::::::::::::::::
pAsa4- GGCGGTCGCTTGATCATTGGCGGCATCGGGGCTTGCCCCTCCGATAGAGG
      28150     28160     28170     28180     28190      

    44530     44540     44550     44560     44570        
pAsa4- TGGGGCTCGGTCCTCCGACAATCTCGGCATCGGGAGGCAAATCACTCTCA
       ::::: :::: : ::: ::::::::::::::::::::::: ::::: :::
pAsa4- TGGGGTTCGGGCTTCCTACAATCTCGGCATCGGGAGGCAAGTCACTTTCA
      28200     28210     28220     28230     28240      

    44580     44590     44600     44610     44620        
pAsa4- TTGATCAGCCCGCCCTGTTGATTGATATACATGCTTTGCAGCAGGCCGGA
       ::::::::::: :::::::::::::::::::::::::: :::::::::::
pAsa4- TTGATCAGCCCTCCCTGTTGATTGATATACATGCTTTGTAGCAGGCCGGA
      28250     28260     28270     28280     28290      

    44630     44640     44650     44660     44670        
pAsa4- ACGAACTTGCTCTATCTCATGAGGCAGTAGATCGGGGTAGAGCTCCTGAA
       ::::::::::::::::::::: :::: :::::::::::::::::::::::
pAsa4- ACGAACTTGCTCTATCTCATGGGGCAATAGATCGGGGTAGAGCTCCTGAA
      28300     28310     28320     28330     28340      

    44680     44690     44700     44710     44720        
pAsa4- TGACCGAGGGCAGTTCTAACTGAGTAAATACCTCGGGCGGCGCTGTTTCA
       :::::::::::::::::::::::::::::::::::::::: :::::::::
pAsa4- TGACCGAGGGCAGTTCTAACTGAGTAAATACCTCGGGCGGAGCTGTTTCA
      28350     28360     28370     28380     28390      

    44730     44740     44750     44760     44770        
pAsa4- GTAATGGCCTCTTTGACCACCTTCTCCTTGGCCATCAGCGCAGCCAGGAT
       ::::: :::::::::::::::::::::::::::::::: :::::::::::
pAsa4- GTAATTGCCTCTTTGACCACCTTCTCCTTGGCCATCAGTGCAGCCAGGAT
      28400     28410     28420     28430     28440      

    44780     44790     44800     44810     44820        
pAsa4- CTCCTCTTTGCCTCCATTGAGAATATCTAACACTGTTTGCGACACTGGCA
       :::::::::::: ::::::::::::::::::::::::::::: :: ::::
pAsa4- CTCCTCTTTGCCACCATTGAGAATATCTAACACTGTTTGCGAGACCGGCA
      28450     28460     28470     28480     28490      

    44830     44840     44850     44860     44870        
pAsa4- CGGTCTCATCACCAACGAGCACGGTATTGGGTGGCAGTACCTCCCCAGTC
       ::::: ::::::::::::::::::::::::::::::   :::::::::::
pAsa4- CGGTCGCATCACCAACGAGCACGGTATTGGGTGGCAACGCCTCCCCAGTC
      28500     28510     28520     28530     28540      

    44880     44890     44900     44910     44920        
pAsa4- CATTGCGAGCGAGGCTTGAACTGAATACTGGGAGCCAGGATCTGTTCCAT
       :: :::::::::::::: :::::::::::::: :: :::::::: :::::
pAsa4- CACTGCGAGCGAGGCTTAAACTGAATACTGGGGGCTAGGATCTGCTCCAT
      28550     28560     28570     28580     28590      

    44930     44940     44950     44960     44970        
pAsa4- CAGTAGGGAAGTGGTGATCGCCTTGAGCATGTTGTTGACCGACACCTTCA
       ::: ::::: :: :::::::::::::::::::::::::: ::::: ::::
pAsa4- CAGCAGGGATGTCGTGATCGCCTTGAGCATGTTGTTGACTGACACTTTCA
      28600     28610     28620     28630     28640      

    44980     44990     45000     45010     45020        
pAsa4- CATCGTCATCCTGGGCATCAGGCTGGGCAATCAGGTTTGTGAACTGGGCG
       ::::::::::::::::::: ::::::::::::::::: ::::::::::::
pAsa4- CATCGTCATCCTGGGCATCGGGCTGGGCAATCAGGTTCGTGAACTGGGCG
      28650     28660     28670     28680     28690      

    45030     45040     45050     45060     45070        
pAsa4- TGGGTCTTACCTGGACAATCACGAGTCGCACGACCGATGATCTGCACGAC
       ::::::::::: ::::::::::: ::::::::::::::::::::::::::
pAsa4- TGGGTCTTACCAGGACAATCACGGGTCGCACGACCGATGATCTGCACGAC
      28700     28710     28720     28730     28740      

    45080     45090     45100     45110     45120        
pAsa4- TTCGGTCAGCGAGCTGCGATAACCAATGGTCAGCACATGCTCGCAATAGG
       :::::::::::: :::::::: ::::::::::::::::::::::::::::
pAsa4- TTCGGTCAGCGAACTGCGATAGCCAATGGTCAGCACATGCTCGCAATAGG
      28750     28760     28770     28780     28790      

    45130     45140     45150     45160     45170        
pAsa4- GCCAATCAAAGCCTTCTTTCGCCATGCCAAGGGCAATGATGATATCCATG
       :::: :::::::::::::: ::::::::::::::::::::::: ::::: 
pAsa4- GCCAGTCAAAGCCTTCTTTTGCCATGCCAAGGGCAATGATGATGTCCATA
      28800     28810     28820     28830     28840      

    45180     45190     45200     45210     45220        
pAsa4- TCGTCGGCTGATTGGATTGTACGTAAATAAGCTTGGACCTTAGGACGCTC
       :: :: :: ::::: :: :: :: :::::::: :: ::::: :: :: ::
pAsa4- TCATCAGCCGATTGAATGGTGCGCAAATAAGCCTGCACCTTGGGGCGGTC
      28850     28860     28870     28880     28890      

    45230     45240     45250     45260     45270        
pAsa4- ATTGGCATCGTCATCCACCAGATTGGCAACCTTGAGCAGCTTGCCATCTT
       :::   ::::::::::::::::::::: :: :::::::::::::: :: :
pAsa4- ATT---ATCGTCATCCACCAGATTGGCTACTTTGAGCAGCTTGCCGTCCT
         28900     28910     28920     28930     28940   

    45280     45290     45300     45310     45320        
pAsa4- CATGTCGTTTCACCAGGTAGATGCCAGTGTCGGGATCTTTCGACTGCACC
       : :  ::::::::   :::::: :: :::::::::::::: :::::::: 
pAsa4- CTTTCCGTTTCACGCAGTAGATACCGGTGTCGGGATCTTTTGACTGCACA
         28950     28960     28970     28980     28990   

    45330     45340     45350     45360     45370        
pAsa4- TCGCCCAGCACATCCAAGATGGCATCGACCTCGGTGTGCTTGTCCTTGGT
       :::::::::::::::::::: :::::::::::::: :  :::::::::::
pAsa4- TCGCCCAGCACATCCAAGATCGCATCGACCTCGGTATATTTGTCCTTGGT
         29000     29010     29020     29030     29040   

    45380     45390     45400     45410     45420        
pAsa4- GGACTCGCCAGAATTCACGTTCGGGATGTGGATAATGGTTTTCAGGGAAG
       :::::: ::::::::::::::::::::::  :::::::::::::: ::::
pAsa4- GGACTCACCAGAATTCACGTTCGGGATGTAAATAATGGTTTTCAGTGAAG
         29050     29060     29070     29080     29090   

    45430     45440     45450     45460     45470        
pAsa4- CGTTCAACACTGAGGGTAGCGCTCCGATATATTGACCCTGGTAGAAGTGA
       ::: :::::: :: :: :: :: :::::::::::::::::::::::::: 
pAsa4- CGTCCAACACCGAAGGCAGAGCACCGATATATTGACCCTGGTAGAAGTGG
         29100     29110     29120     29130     29140   

    45480     45490     45500     45510     45520        
pAsa4- TAACCAATCCCGAGAGATTTCAGGTGTTGATAGCCGTTCAGTTGCTCGTA
       :::::::::::::::::::::::::: :::::::::::::::::::::::
pAsa4- TAACCAATCCCGAGAGATTTCAGGTGCTGATAGCCGTTCAGTTGCTCGTA
         29150     29160     29170     29180     29190   

    45530     45540     45550     45560     45570        
pAsa4- ATATGTGTAGGTGACCTTGGTAAACTGGGCTTCATCCTCAGGTGTCAGGA
       ::: ::::::::::::::::::::::::::::::::::: ::::::::::
pAsa4- ATAGGTGTAGGTGACCTTGGTAAACTGGGCTTCATCCTCTGGTGTCAGGA
         29200     29210     29220     29230     29240   

    45580     45590     45600     45610     45620        
pAsa4- TGGGCACGGTATCGCCACGGAAATAAGATCCTGTCATAGCAACAATATGT
       :::::::::: ::::::::::: ::::: :: ::::: :: :::::::: 
pAsa4- TGGGCACGGTGTCGCCACGGAAGTAAGACCCCGTCATGGCCACAATATGC
         29250     29260     29270     29280     29290   

    45630     45640     45650     45660     45670        
pAsa4- GCATTGGACTGCTGGATTAAGCCGTCGAGTAGCGCTCCTAGGCGGCTATC
       :::::::::::::::::::: :::::::::::::: :: :::::::::::
pAsa4- GCATTGGACTGCTGGATTAAACCGTCGAGTAGCGCGCCGAGGCGGCTATC
         29300     29310     29320     29330     29340   

    45680     45690     45700     45710     45720        
pAsa4- TTCACTGGCGGAAACATGGTGAAACTCGTCGATGGCAATCAGGCAATCGT
       ::::::::::::::::::::: ::::::::::::::::::::::::::::
pAsa4- TTCACTGGCGGAAACATGGTGGAACTCGTCGATGGCAATCAGGCAATCGT
         29350     29360     29370     29380     29390   

    45730     45740     45750     45760     45770        
pAsa4- TAAACGAGGCGATATCTACCTCGTCAAAAGCGAAACGTAGCGTGGCGTGG
       :::::::::: ::::: :: :::::::::::::: :: :: :::::::::
pAsa4- TAAACGAGGCTATATCAACTTCGTCAAAAGCGAAGCGCAGGGTGGCGTGG
         29400     29410     29420     29430     29440   

    45780     45790     45800     45810     45820        
pAsa4- GTGCAGACAAGGATCTGGTCATCACTCCCCATAAAGCGCTTAAACGCGGC
       :::::::::::::::::::::: :::: ::::::::::::::::::::::
pAsa4- GTGCAGACAAGGATCTGGTCATAACTCTCCATAAAGCGCTTAAACGCGGC
         29450     29460     29470     29480     29490   

    45830     45840     45850     45860     45870        
pAsa4- CACCTTGCTCTTTTCACCGCCATGAATGCAGAGATTATTTTCAGGTTTAA
       :::::::::::::::::::::::::::::::::::: :::::::::::::
pAsa4- CACCTTGCTCTTTTCACCGCCATGAATGCAGAGATTGTTTTCAGGTTTAA
         29500     29510     29520     29530     29540   

    45880     45890     45900     45910     45920        
pAsa4- CCTGCCAGTTCGCAAAGAATCCATATTCGGTCAATGCAGTGTCTTTAAAC
       :::::::::::::::: ::::: ::::::::::: :::::::::::::::
pAsa4- CCTGCCAGTTCGCAAAAAATCCGTATTCGGTCAACGCAGTGTCTTTAAAC
         29550     29560     29570     29580     29590   

    45930     45940     45950     45960     45970        
pAsa4- GATGCGCCGATAGACATCTCAGGCACCGCGACGATGACTTTGCGCAAGCC
       :: ::::::::::::::::::::::::::::::::::::::::::: :::
pAsa4- GACGCGCCGATAGACATCTCAGGCACCGCGACGATGACTTTGCGCAGGCC
         29600     29610     29620     29630     29640   

    45980     45990     46000     46010     46020        
pAsa4- CTGATTGAGCAGCTTGTCCAGCCCCAAAAACATCAGCGCACGAGATTTGC
       :::::::::::::::::::: ::::::::::::::: ::::: :::::::
pAsa4- CTGATTGAGCAGCTTGTCCAACCCCAAAAACATCAGTGCACGGGATTTGC
         29650     29660     29670     29680     29690   

    46030     46040     46050     46060     46070        
pAsa4- CGCAGGCGGGCGGCGCTTTGATAAGCAGATAGGGGCTGTTGCGTTGAGCG
       :::::::::: ::::::::::::::::: :::::::::::::::::::::
pAsa4- CGCAGGCGGGTGGCGCTTTGATAAGCAGGTAGGGGCTGTTGCGTTGAGCG
         29700     29710     29720     29730     29740   

    46080     46090     46100     46110     46120        
pAsa4- AAGGCACGGGCCTGCATCTCCCGCATTCCCATGCTGTTAAGCGCCGAGCT
       ::::  ::::::::::::::::::::::::::: ::::::::::::::::
pAsa4- AAGGTGCGGGCCTGCATCTCCCGCATTCCCATGTTGTTAAGCGCCGAGCT
         29750     29760     29770     29780     29790   

    46130     46140     46150     46160     46170        
pAsa4- CTGCCCGTTCTGGGCATAGGTCACTTGCAAGATGTTTTCCATGCTTGAAT
       ::::::::::::::::::::::::::::::::::::::::::::::::::
pAsa4- CTGCCCGTTCTGGGCATAGGTCACTTGCAAGATGTTTTCCATGCTTGAAT
         29800     29810     29820     29830     29840   

    46180     46190     46200     46210     46220        
pAsa4- CCTTGTCAAAATTGGCTAGAGGGTAGCAGCGGTTAGCTTTTCATAGAGCC
       ::::::::::::::::::::::::::::::::: :::::::::::::: :
pAsa4- CCTTGTCAAAATTGGCTAGAGGGTAGCAGCGGTGAGCTTTTCATAGAGTC
         29850     29860     29870     29880     29890   

    46230     46240     46250     46260     46270        
pAsa4- CGAGCAGATGGCTTACCCGCTCCGCAGCATCCTTAAAGGGGCGATCCCGA
       :::::::::: ::::::::::: :: :::::::: :: ::::: ::::::
pAsa4- CGAGCAGATGACTTACCCGCTCTGCCGCATCCTTGAATGGGCGGTCCCGA
         29900     29910     29920     29930     29940   

    46280     46290     46300     46310     46320        
pAsa4- TAGAGCTTATCGACAGCGTTATCCAGTGCCTGATGTGCTTCAAGCAGCCC
       :: ::: ::::::: ::   :::::: ::::: :::::::::::::: ::
pAsa4- TACAGCCTATCGACCGCTCGATCCAGAGCCTGGTGTGCTTCAAGCAGGCC
         29950     29960     29970     29980     29990   

    46330     46340     46350     46360     46370        
pAsa4- TACAGGCATTTTTTCGGGGTCATAGAGCTCAGCAAGCGTCTTGCCTGGGT
         :::::::: : :::::::::::::: :: :: ::::::::::: ::::
pAsa4- AGCAGGCATTATGTCGGGGTCATAGAGTTCGGCCAGCGTCTTGCCGGGGT
         30000     30010     30020     30030     30040   

    46380     46390     46400     46410     46420        
pAsa4- AATCCTCCCGGACCAGCTCGACTTCCTCTGCCAATCGCTCAATTTCTTTA
       ::::::::::::::::::::::::::::::::::::::::::::::::::
pAsa4- AATCCTCCCGGACCAGCTCGACTTCCTCTGCCAATCGCTCAATTTCTTTA
         30050     30060     30070     30080     30090   

    46430     46440     46450     46460     46470        
pAsa4- CGCTGATTTGCCGAAACGGTGGGCCAAGGAAAGGTGTTGTAAACGACCTT
       ::::::::::::: ::::::::::::::::::::::::::::::::::::
pAsa4- CGCTGATTTGCCGTAACGGTGGGCCAAGGAAAGGTGTTGTAAACGACCTT
         30100     30110     30120     30130     30140   

    46480     46490     46500     46510     46520        
pAsa4- GTTACCATAGCTGTAATCACTTTTCATGCGCATCGCAACTAGTCGCATCC
       ::::::::::::::::::::::::::: ::::::::::::::::::::::
pAsa4- GTTACCATAGCTGTAATCACTTTTCATCCGCATCGCAACTAGTCGCATCC
         30150     30160     30170     30180     30190   

    46530     46540     46550     46560     46570        
pAsa4- AATCGTTATGGATCATTGAGGAGAGGATGCCGAATTCATACAGAGTTCCA
       ::::::::::::::::::::::::: ::::: :: : ::::::::: :::
pAsa4- AATCGTTATGGATCATTGAGGAGAGAATGCCAAACTGATACAGAGTACCA
         30200     30210     30220     30230     30240   

    46580     46590     46600     46610     46620        
pAsa4- TTTGGAAGAATGAAGTTTCGGTCAGAACAAATGACATCCGAACTAAAGAA
       :::::::::::::: ::::: :::::  :::: ::::: : : : :: ::
pAsa4- TTTGGAAGAATGAAATTTCGATCAGAGGAAATAACATCTGCATTTAAAAA
         30250     30260     30270     30280     30290   

    46630     46640     46650     46660     46670        
pAsa4- TCCCATAGGTACATAGGTTCTACGCTCAGATGAAACACGGGGTACCAGAA
        ::::: :::: ::::: :: ::: ::::::::::: :: :: :::::::
pAsa4- ACCCATTGGTATATAGGGTCGACGTTCAGATGAAACTCGAGGCACCAGAA
         30300     30310     30320     30330     30340   

    46680     46690     46700     46710     46720        
pAsa4- TATAATGGCCGGAAGTCGGCTGGCTAACCTGCATAAAAATATGTGGCTTT
       : ::::  :::::::: :: :: :: ::::::::::::: :::::: :::
pAsa4- TGTAATCACCGGAAGTTGGTTGACTGACCTGCATAAAAACATGTGGTTTT
         30350     30360     30370     30380     30390   

    46730     46740     46750     46760     46770        
pAsa4- TCGGCCATCTTAAGTGCTGCTGGGTGACCAGCTTTGATGCGAAGTTGTCG
       :::::::: :: :  :: :: :: ::::::::::::: ::::::::::::
pAsa4- TCGGCCATTTTTAAAGCCGCAGGATGACCAGCTTTGAGGCGAAGTTGTCG
         30400     30410     30420     30430     30440   

    46780     46790     46800     46810     46820        
pAsa4- AATAGCCGAGATTCTTTTCATGACAACTGGCATGGCTAGCAACTCATCCT
       ::::::::::::::::::::::::: ::::::: :: :::::::::::::
pAsa4- AATAGCCGAGATTCTTTTCATGACAGCTGGCATTGCCAGCAACTCATCCT
         30450     30460     30470     30480     30490   

    46830     46840     46850     46860     46870        
pAsa4- CAGAAGCATCTAGCAGCCATAAACACCATCGTTCCTTGGCATTTAAAAAC
       :::::::::::::::::::::::::::: :::::::::::::::::::::
pAsa4- CAGAAGCATCTAGCAGCCATAAACACCAACGTTCCTTGGCATTTAAAAAC
         30500     30510     30520     30530     30540   

    46880     46890     46900     46910     46920        
pAsa4- TCATCTGCTCCTAATATTTTTCTTATCCAACGCTCTGCTTGTGGTTCAAT
       ::::: :::::::::::: :::::::::::::::::::::::::::: ::
pAsa4- TCATCCGCTCCTAATATTCTTCTTATCCAACGCTCTGCTTGTGGTTCGAT
         30550     30560     30570     30580     30590   

    46930     46940     46950     46960     46970        
pAsa4- TTTCAGCAGTTCGTCACGCTCATCTCGACTCATCAGGAAATTGCCGCCAT
       : :::::::::::::::::::::::::: :::: ::::::::::: ::::
pAsa4- TCTCAGCAGTTCGTCACGCTCATCTCGAGTCATAAGGAAATTGCCACCAT
         30600     30610     30620     30630     30640   

    46980     46990     47000     47010     47020        
pAsa4- CCGTTGGTTTATTACCAAAAAATAGTGGTGGTATATCTTTTATTAATGGT
       :::::::::::::::::::::::::::::::::::::  :: ::::::::
pAsa4- CCGTTGGTTTATTACCAAAAAATAGTGGTGGTATATCGCTTGTTAATGGT
         30650     30660     30670     30680     30690   

    47030     47040     47050     47060     47070        
pAsa4- TTTTTTTGTGCTGTAACCGCAATGTTGCTACCTTCCACCAGATAGGGGCT
       ::::::::::::::::: :::::::: ::::::::::: :::::::::::
pAsa4- TTTTTTTGTGCTGTAACAGCAATGTTACTACCTTCCACTAGATAGGGGCT
         30700     30710     30720     30730     30740   

    47080     47090     47100     47110     47120        
pAsa4- TATATTTTCAACCGCACGGCAATGCCACTCGCCATTAACTTGTTGGAATA
       ::::::::::::   ::::::::::::::: :::::::::::::::::::
pAsa4- TATATTTTCAACTATACGGCAATGCCACTCTCCATTAACTTGTTGGAATA
         30750     30760     30770     30780     30790   

    47130     47140     47150     47160     47170        
pAsa4- GTTTTTTTGATTTTGGACTAGAATATAGCCCAACAATTACCACATGCACG
       : :::::::::::: :::::::::::::::::::::::::::::::::::
pAsa4- GCTTTTTTGATTTTTGACTAGAATATAGCCCAACAATTACCACATGCACG
         30800     30810     30820     30830     30840   

    47180     47190     47200     47210     47220        
pAsa4- GCAGCCTTGTCGCGAGCATTGTTAGCCCAAGGGAACGTTGGATAGGCAAG
       ::::::::::::::::::::::::::::::::::::::::::::::::::
pAsa4- GCAGCCTTGTCGCGAGCATTGTTAGCCCAAGGGAACGTTGGATAGGCAAG
         30850     30860     30870     30880     30890   

    47230     47240     47250     47260     47270        
pAsa4- GTGAATACTCAGACCAAGGTTAAATATTCGTGGCCAAAGAGTGGCCACCT
       :::::::::::: ::::::::::::::::: :::::::::::::::::::
pAsa4- GTGAATACTCAGGCCAAGGTTAAATATTCGCGGCCAAAGAGTGGCCACCT
         30900     30910     30920     30930     30940   

    47280     47290     47300     47310     47320        
pAsa4- GCTCACCCTGGCAGATAGAGTTAGTCGACACCAGTGCCAGCTCAGCCCGT
       :::::::::::::::::::::::::::: :::::::::::::::::::::
pAsa4- GCTCACCCTGGCAGATAGAGTTAGTCGATACCAGTGCCAGCTCAGCCCGT
         30950     30960     30970     30980     30990   

    47330     47340     47350     47360     47370        
pAsa4- GAGCCTTGAATATACTGTGCCCCCTTCCAGAACCAGCAGGCGACAAAATC
       :::::::: :::::::::::::::::::::::::::::::::::::::::
pAsa4- GAGCCTTGTATATACTGTGCCCCCTTCCAGAACCAGCAGGCGACAAAATC
         31000     31010     31020     31030     31040   

    47380     47390     47400     47410     47420        
pAsa4- CAGATAACCCAGCGTTTTATCATTGTTAAACACGGCCTGCATATTGGCGC
       :::::::::::::: ::::::::::::::: :::::::::::::::::::
pAsa4- CAGATAACCCAGCGCTTTATCATTGTTAAAAACGGCCTGCATATTGGCGC
         31050     31060     31070     31080     31090   

    47430     47440     47450     47460     47470        
pAsa4- GCTGTTCATCTGAACGACCTAAAGTACCTAAGAAAGGCGGATTCCCGATC
       ::::::::::::::::::: :: :: :: :::::::::::::::::::::
pAsa4- GCTGTTCATCTGAACGACCCAATGTGCCCAAGAAAGGCGGATTCCCGATC
         31100     31110     31120     31130     31140   

    47480     47490     47500     47510     47520        
pAsa4- ACATAGACTTCATCCTCGATGCCTTTGGGGCAGACCTTATGCCAATCCAG
       :::::::: : :::::: :: :::::::::::::::::::::::::::::
pAsa4- ACATAGACCTTATCCTCAATCCCTTTGGGGCAGACCTTATGCCAATCCAG
         31150     31160     31170     31180     31190   

    47530     47540     47550     47560     47570        
pAsa4- CACCAGACTATCACCGCTCACGATATTGCCAGATGATCTCAGTGGCAATG
       :::::: :::::::: :::::::::::::: ::::::::::: :: :  :
pAsa4- CACCAGGCTATCACCACTCACGATATTGCCGGATGATCTCAGCGGTAGCG
         31200     31210     31220     31230     31240   

    47580     47590     47600     47610     47620        
pAsa4- ACGGTGGTGCATAGCCGAAAGTCTGCTCCCACTGCTTGTTAAGCTGGTGT
         :: :: :::::::: :: :: :::::::: :::::::: :: :: :::
pAsa4- CGGGGGGAGCATAGCCAAAGGTTTGCTCCCATTGCTTGTTGAGTTGATGT
         31250     31260     31270     31280     31290   

    47630     47640     47650     47660     47670        
pAsa4- TCGGCCAGCCAGAGTGCAAGGCGGGCGATCTCACAGGCGAAGTCGTCTAT
       :::::::::::::::::::::::::::::::::::::::::::: :::::
pAsa4- TCGGCCAGCCAGAGTGCAAGGCGGGCGATCTCACAGGCGAAGTCATCTAT
         31300     31310     31320     31330     31340   

    47680     47690     47700     47710     47720        
pAsa4- CTCGATACCGTAAAACTGATCGAGGTGCAGGCTGCTCATGGAGAAGCCCT
       ::::::::::::::::::::::::::::::::::::::::::::::::::
pAsa4- CTCGATACCGTAAAACTGATCGAGGTGCAGGCTGCTCATGGAGAAGCCCT
         31350     31360     31370     31380     31390   

    47730     47740     47750     47760     47770        
pAsa4- GCTGCGGTTCAAGCTGTTGCAAGGCTTGAATGACCATTCGCTCCAGTGTG
       :::::::::: :: :: :::::::::::::::::::::::::::::::::
pAsa4- GCTGCGGTTCGAGTTGCTGCAAGGCTTGAATGACCATTCGCTCCAGTGTG
         31400     31410     31420     31430     31440   

    47780     47790     47800     47810     47820        
pAsa4- TGCAACTCCTTGTAGGCGATGATCAAGAAGTTGCCGGAGCCACAGGCGGG
       ::::::::::::::::::::::::::::::::::::::::::::::::::
pAsa4- TGCAACTCCTTGTAGGCGATGATCAAGAAGTTGCCGGAGCCACAGGCGGG
         31450     31460     31470     31480     31490   

    47830     47840     47850     47860     47870        
pAsa4- ATCGAAGACTTTGATATTACCGAGGCGCACCAGCAGTTTCTTAAGGCCAT
       ::::::::::::::::::::::::::::::::::::::::::::::::::
pAsa4- ATCGAAGACTTTGATATTACCGAGGCGCACCAGCAGTTTCTTAAGGCCAT
         31500     31510     31520     31530     31540   

    47880     47890     47900     47910     47920        
pAsa4- TGGCACTCTTTCGATTTTTTTCCAGCTCGGCCCGCAGTGAATCCAGAAAT
       :::::::::::::::::::::::: :::::::::::::::::::::::: 
pAsa4- TGGCACTCTTTCGATTTTTTTCCAACTCGGCCCGCAGTGAATCCAGAAAC
         31550     31560     31570     31580     31590   

    47930     47940     47950     47960     47970        
pAsa4- AGCGGTTGGATCACCTTCATTATGTTGCTGTAAGAGGTGTAGTGCTGGCC
       :::::::::::::::::::: :::::::::::::::::::::::::::::
pAsa4- AGCGGTTGGATCACCTTCATGATGTTGCTGTAAGAGGTGTAGTGCTGGCC
         31600     31610     31620     31630     31640   

    47980     47990     48000     48010     48020        
pAsa4- CAGATTGCCACGCTGCTCGACATCAATCACCGCTTGGAACATTGAACCGA
       :::::::::::::::::::::::::::::::::::::::::::::::: :
pAsa4- CAGATTGCCACGCTGCTCGACATCAATCACCGCTTGGAACATTGAACCAA
         31650     31660     31670     31680     31690   

    48030     48040     48050     48060     48070        
pAsa4- AGATATCCGGGTTGATGTCCCCCCAGTTCATCATGCAGCACTCCAGCAGG
       ::::::::::::::::::::::::::::::::::::::::::::::::::
pAsa4- AGATATCCGGGTTGATGTCCCCCCAGTTCATCATGCAGCACTCCAGCAGG
         31700     31710     31720     31730     31740   

    48080     48090     48100     48110     48120        
pAsa4- ATCTTGCGACCCTGCTTGCCGAGCGCTGGGATGGGTTCATCTACCGCGAA
       :::::::::::::::::::::::::: :::::::::::::::::::::::
pAsa4- ATCTTGCGACCCTGCTTGCCGAGCGCCGGGATGGGTTCATCTACCGCGAA
         31750     31760     31770     31780     31790   

    48130     48140     48150     48160     48170        
pAsa4- CAGTCCACCATTTACATAGGGGAAGGCCGCCAGATGAGACGGTAGGGTTT
       ::: :::::::::::::::::::::::::::::::: :::::::::::::
pAsa4- CAGCCCACCATTTACATAGGGGAAGGCCGCCAGATGGGACGGTAGGGTTT
         31800     31810     31820     31830     31840   

    48180     48190     48200     48210     48220        
pAsa4- TGCGTAAATCGCTATTAGGTTCGCTGTTCATGACGGTGAACAAGTCACTG
       ::::::: :::::::: :::::::::::::::: :: :::::::::::: 
pAsa4- TGCGTAACTCGCTATTGGGTTCGCTGTTCATGATGGCGAACAAGTCACTC
         31850     31860     31870     31880     31890   

    48230     48240     48250     48260     48270        
pAsa4- AGGAACTGATCGAGGTCGCTGCCATCCTCCTCGGTGTAGCCTTTAATGGC
       ::::::::::::::::::::::: ::::::::::::::::::::::::::
pAsa4- AGGAACTGATCGAGGTCGCTGCCGTCCTCCTCGGTGTAGCCTTTAATGGC
         31900     31910     31920     31930     31940   

    48280     48290     48300     48310     48320        
pAsa4- AGAGGTGAACTGACCCTGATTAAAGATCCCCGTATCTTCGGCGAACAGGC
       ::::::::::::::::::::::::::::::::::::::::::::::::::
pAsa4- AGAGGTGAACTGACCCTGATTAAAGATCCCCGTATCTTCGGCGAACAGGC
         31950     31960     31970     31980     31990   

    48330     48340     48350     48360     48370        
pAsa4- AGAACAGCAGCCGGGTCAGGAATACGTTGAGGGCATGAATATCCTCAGGT
       ::::::::::::: ::::::::::::::::: ::::::::::::::::::
pAsa4- AGAACAGCAGCCGAGTCAGGAATACGTTGAGAGCATGAATATCCTCAGGT
         32000     32010     32020     32030     32040   

    48380     48390     48400     48410     48420        
pAsa4- CTACTCAATTCATTGAGGCTCTTGATGAGATCGAAGAGCTTGCCCATCTT
       ::::::::::::::::::::::::::::::::::: ::::::::::::::
pAsa4- CTACTCAATTCATTGAGGCTCTTGATGAGATCGAAAAGCTTGCCCATCTT
         32050     32060     32070     32080     32090   

    48430     48440     48450     48460     48470        
pAsa4- CTCGGCAGCCTTCACATCGGCAGGGTTCTCGGCACCCAGAATCGCCTTCT
       ::::::::::::::::::::: ::::::::::::::::::::::::::::
pAsa4- CTCGGCAGCCTTCACATCGGCTGGGTTCTCGGCACCCAGAATCGCCTTCT
         32100     32110     32120     32130     32140   

    48480     48490     48500     48510     48520        
pAsa4- CAAGGCCTGCTAAGGGTAGGAAGAAACCATATTCGCGGAACAGTTCGCCG
       ::::::::::::::::::::::::::::::::::::::::::::::::::
pAsa4- CAAGGCCTGCTAAGGGTAGGAAGAAACCATATTCGCGGAACAGTTCGCCG
         32150     32160     32170     32180     32190   

    48530     48540     48550     48560     48570        
pAsa4- AGCTCAGTATCGAGTCTCTCCTCAGTCAGAACGTCCCACGCGAGGAAGCG
       :::::::::::::::::::: :::::::: :::::::::: :::::::::
pAsa4- AGCTCAGTATCGAGTCTCTCTTCAGTCAGTACGTCCCACGAGAGGAAGCG
         32200     32210     32220     32230     32240   

    48580     48590     48600     48610     48620        
pAsa4- AACAAAATCGGTGAGGATGACGAAGCGGTATTTGTGCTTGGTGCTGGCAC
       ::::::::::::::::::::::::::::::::::::::::::::::::::
pAsa4- AACAAAATCGGTGAGGATGACGAAGCGGTATTTGTGCTTGGTGCTGGCAC
         32250     32260     32270     32280     32290   

    48630     48640     48650     48660     48670        
pAsa4- ATTCTGCAATCCGCTGTTCAAAAAGGAGCTCGATATCGGCGCCTTCATCC
       ::::::::::::::::::::::::::::::::::::::::::::::::::
pAsa4- ATTCTGCAATCCGCTGTTCAAAAAGGAGCTCGATATCGGCGCCTTCATCC
         32300     32310     32320     32330     32340   

    48680     48690     48700     48710     48720        
pAsa4- ACCGGCTGAAAGTAGAACTTTGAGTTGATGCCAACGTGGCCCGATTCTTT
       ::::::::::::::::::::::::::::::::::::::::::: ::::::
pAsa4- ACCGGCTGAAAGTAGAACTTTGAGTTGATGCCAACGTGGCCCGCTTCTTT
         32350     32360     32370     32380     32390   

    48730     48740     48750     48760     48770        
pAsa4- GGCAAGGTTGCGACTCCCCCCTTGCCTGATATGCGTGATCGTGGCCTTGG
       :::::::::::: :::::::::::::::::::::::::::::::::::::
pAsa4- GGCAAGGTTGCGGCTCCCCCCTTGCCTGATATGCGTGATCGTGGCCTTGG
         32400     32410     32420     32430     32440   

    48780     48790     48800     48810     48820        
pAsa4- GCAGTCCATAGGCGGCCATAAAGGCAAAGATAAATTCGGATTGGTCAGGT
       ::::::::::::::::::::::: ::::::::::::::::::::::::::
pAsa4- GCAGTCCATAGGCGGCCATAAAGCCAAAGATAAATTCGGATTGGTCAGGT
         32450     32460     32470     32480     32490   

    48830     48840     48850     48860     48870        
pAsa4- GCGCTGACCAGCGCTTTCAAGTCATCGGAGATTTTGGTCTGATTGACGGC
       ::::::::::::::::::::::::::::::::::::::::::::::::::
pAsa4- GCGCTGACCAGCGCTTTCAAGTCATCGGAGATTTTGGTCTGATTGACGGC
         32500     32510     32520     32530     32540   

    48880     48890     48900     48910     48920        
pAsa4- CATGATGATCCTTGGTGCTCTACTGCAATGTCACATCCACGTAGGGAGGG
       ::::::::::::::::::::::::::::::::::::::::::::::::::
pAsa4- CATGATGATCCTTGGTGCTCTACTGCAATGTCACATCCACGTAGGGAGGG
         32550     32560     32570     32580     32590   

    48930     48940     48950     48960     48970        
pAsa4- CAGTGTTCATATTCGATTGGGCACAATGGTAAACCATTGACGCTACGAGA
       ::::::::::::::::::::::::::::::::::::::::::::::::::
pAsa4- CAGTGTTCATATTCGATTGGGCACAATGGTAAACCATTGACGCTACGAGA
         32600     32610     32620     32630     32640   

    48980     48990     49000     49010     49020        
pAsa4- CACGAGACACGAGACACAATCTTTGCGAGAAGCGGGCACAATTCATGTTC
       ::::::::::::::::::::::::::::::::: :::::::: :::::::
pAsa4- CACGAGACACGAGACACAATCTTTGCGAGAAGCAGGCACAATCCATGTTC
         32650     32660     32670     32680     32690   

    49030     49040     49050     49060     49070        
pAsa4- CCGATCTGGTCATCGGAGTTCACTGAAATCGTGTCCACTCGTCCAAATTT
       :::::::::::::: :::::::::::::::::::::::::::::::::::
pAsa4- CCGATCTGGTCATCAGAGTTCACTGAAATCGTGTCCACTCGTCCAAATTT
         32700     32710     32720     32730     32740   

    49080     49090     49100     49110     49120        
pAsa4- GTACAACTGCACCAGTATCATGACTTGCGGGATAGTAGAGGCTATTCAGC
       ::::::::::::::::::::::::  ::::::::::::::::::::::::
pAsa4- GTACAACTGCACCAGTATCATGACGGGCGGGATAGTAGAGGCTATTCAGC
         32750     32760     32770     32780     32790   

    49130     49140     49150     49160     49170        
pAsa4- CACTGGTTATGAAGGGTAGGACAGACTGCGATCCCTTTATGCGCTATTCC
       ::::::: ::::::::::::::::::::::::::::::::::::::::::
pAsa4- CACTGGTGATGAAGGGTAGGACAGACTGCGATCCCTTTATGCGCTATTCC
         32800     32810     32820     32830     32840   

    49180     49190     49200     49210     49220        
pAsa4- ATCAGCGATTTGACGACAGTCTATGGTGGCATGTTTGGCAGAGGAAGTAG
       ::::: ::::::::::::::::::::::::::::::::: ::::::::::
pAsa4- ATCAGTGATTTGACGACAGTCTATGGTGGCATGTTTGGCGGAGGAAGTAG
         32850     32860     32870     32880     32890   

    49230     49240     49250     49260     49270        
pAsa4- GCCATTCGGCCGTTATGGGTATCTGACTGACTCCAAGACCCCTGATCCCT
       :::::::::::::::: :::::::::::::::::::: ::::::::::::
pAsa4- GCCATTCGGCCGTTATTGGTATCTGACTGACTCCAAGCCCCCTGATCCCT
         32900     32910     32920     32930     32940   

    49280     49290     49300     49310     49320        
pAsa4- ACCTGCTTTTGCCAGCAGACAGGGAGGAGGTCAAAACACTCTTCAAGTGC
       :: ::::::::::::::::::::::::::::::::: :::::::::::::
pAsa4- ACTTGCTTTTGCCAGCAGACAGGGAGGAGGTCAAAAAACTCTTCAAGTGC
         32950     32960     32970     32980     32990   

    49330     49340     49350     49360     49370        
pAsa4- CGGGACTCATCACTGCCCGCTTATCTGCTTGATTACGTGCGATGCCAGAG
       :::::::::::::::::::: :::::::::::::::::::::::::::::
pAsa4- CGGGACTCATCACTGCCCGCCTATCTGCTTGATTACGTGCGATGCCAGAG
         33000     33010     33020     33030     33040   

    49380     49390     49400     49410     49420        
pAsa4- TCACGGCCAGATCATCTATCCTTGGAACATGGGGCGGGACAGTGTTTTCC
       :::::  :::::::::::::: ::::::::::: ::::::::::::::::
pAsa4- TCACGATCAGATCATCTATCCCTGGAACATGGGACGGGACAGTGTTTTCC
         33050     33060     33070     33080     33090   

    49430     49440     49450     49460     49470        
pAsa4- CTGTCGGCGTGGTCTTCTTCCACTGATTAGAATGAGAAAGGGGCCTTAGG
       :::::::::::::::: ::::::::::::::::::::::::::::   ::
pAsa4- CTGTCGGCGTGGTCTTTTTCCACTGATTAGAATGAGAAAGGGGCCGATGG
         33100     33110     33120     33130     33140   

    49480     49490     49500     49510     49520        
pAsa4- CCCCTGCTTCGTTTTCAGTTCTCAAGCTGCGAGCAACTTTGCCGGGATAT
       ::::: ::::::::::::::::::::::::::::::::::::::::::::
pAsa4- CCCCTTCTTCGTTTTCAGTTCTCAAGCTGCGAGCAACTTTGCCGGGATAT
         33150     33160     33170     33180     33190   

    49530     49540     49550     49560     49570        
pAsa4- GCCTTCCTGATAGGGGGTTTCATTCTTGGTGCGCTTCAAGTCCACCAGCT
       :::::::::::::::::   ::::::::::::::::::::::::::::::
pAsa4- GCCTTCCTGATAGGGGG---CATTCTTGGTGCGCTTCAAGTCCACCAGCT
         33200     33210        33220     33230     33240

    49580     49590     49600     49610     49620        
pAsa4- CGTCCACAATGGGGTTCATTGCGAGCTCGTGGGGTGATGCCACCTTGCGG
       :::::: :::::::::::::::::::::::::::::::::::::: ::::
pAsa4- CGTCCAAAATGGGGTTCATTGCGAGCTCGTGGGGTGATGCCACCTGGCGG
            33250     33260     33270     33280     33290

    49630     49640     49650     49660     49670        
pAsa4- CATTTAGTCGCGAAATGGGAGTTCACATCCACAACGACAGAGAGCAGAAC
       :::::::::::::: :: ::::::::::::::::::::::: ::::::::
pAsa4- CATTTAGTCGCGAAGTGTGAGTTCACATCCACAACGACAGAAAGCAGAAC
            33300     33310     33320     33330     33340

    49680     49690     49700     49710     49720        
pAsa4- CGGATCAGCATTCAAGTCCTCCAATCCCTTTGCGATAGTGATCGCATCCT
       : ::::::::::::::::: ::::::::::::::::::::::::::::::
pAsa4- CTGATCAGCATTCAAGTCCCCCAATCCCTTTGCGATAGTGATCGCATCCT
            33350     33360     33370     33380     33390

    49730     49740     49750     49760     49770        
pAsa4- CGCTCACATAGCTACGGGCCAGCCCTGTATCAGCCGCCATTAAAGAACTG
       :::::::::::::::::::::::::::::::::::::::::::::::: :
pAsa4- CGCTCACATAGCTACGGGCCAGCCCTGTATCAGCCGCCATTAAAGAACCG
            33400     33410     33420     33430     33440

    49780     49790     49800      49810     49820       
pAsa4- GTGTAGATAAAGGCTGTCATCATCAA-CAGTCGTAACATCGTTACATCCT
       :::::::::: ::::::::::::::: :::::::::       :::::::
pAsa4- GTGTAGATAAGGGCTGTCATCATCAAACAGTCGTAA-------ACATCCT
            33450     33460     33470            33480   

     49830     49840     49850     49860     49870       
pAsa4- CATTCAATCCTGAAAATCGGACTTTTTGAAAGGCATCGTGGTCTTGCAAT
       ::::::::::::::::::::::::::::::::::::::::::::::::::
pAsa4- CATTCAATCCTGAAAATCGGACTTTTTGAAAGGCATCGTGGTCTTGCAAT
         33490     33500     33510     33520     33530   

     49880     49890     49900     49910     49920       
pAsa4- CCGGGTATCCTGTGCAGCCCCAGAACTTGGTGGCTCTGACTTTTCCAGGT
       :::::::::::::::::::::::::::::::::::::::::::::: :::
pAsa4- CCGGGTATCCTGTGCAGCCCCAGAACTTGGTGGCTCTGACTTTTCCTGGT
         33540     33550     33560     33570     33580   

     49930     49940     49950     49960     49970       
pAsa4- GCCTTGCCTTTCCTCAGTCGCATCGGGCTGGCGCAGTCCGGACAGGCAGG
       ::::::::::::::::::::::::::::::::::::::::::::::::::
pAsa4- GCCTTGCCTTTCCTCAGTCGCATCGGGCTGGCGCAGTCCGGACAGGCAGG
         33590     33600     33610     33620     33630   

     49980     49990     50000     50010     50020       
pAsa4- GCAATCCTCAGTCGCGATCCTTTTCTCTGGTTTGCCTCTGTTATCCGGGA
       ::::::::::::::::::::::::::::::::::::::::::::::::::
pAsa4- GCAATCCTCAGTCGCGATCCTTTTCTCTGGTTTGCCTCTGTTATCCGGGA
         33640     33650     33660     33670     33680   

     50030     50040     50050     50060     50070       
pAsa4- ACGTCTTCTTGCAAGCCTCGTTCTTACAACCCCAGAAGAACCCGTTTTTC
       ::::::::::::::::::::::::::::::::::::::::::::::::::
pAsa4- ACGTCTTCTTGCAAGCCTCGTTCTTACAACCCCAGAAGAACCCGTTTTTC
         33690     33700     33710     33720     33730   

     50080     50090     50100     50110     50120       
pAsa4- CCCTTGATCCGGATCAGTGTCTCCCCACCGCAGTTGAAGCAGACATGCAG
       ::::::::::::::::::::::::::::::::::::::::::::::::::
pAsa4- CCCTTGATCCGGATCAGTGTCTCCCCACCGCAGTTGAAGCAGACATGCAG
         33740     33750     33760     33770     33780   

     50130     50140     50150     50160     50170       
pAsa4- CTGGGGTTTTGCCCCGGCAAAGGCCTTTACCATTGCACCTCCGTCCTGTG
       ::::::::::::::::::::::::::::::::::::::::::::::::::
pAsa4- CTGGGGTTTTGCCCCGGCAAAGGCCTTTACCATTGCACCTCCGTCCTGTG
         33790     33800     33810     33820     33830   

     50180     50190     50200     50210     50220       
pAsa4- TAAGAGCAGGGGCCGCCGTCTTGAGCTGCTCGACCATCTGGCATATCCAG
       ::::::::::::::::::::::::::::::::::::::::::::::::::
pAsa4- TAAGAGCAGGGGCCGCCGTCTTGAGCTGCTCGACCATCTGGCATATCCAG
         33840     33850     33860     33870     33880   

     50230     50240     50250     50260     50270       
pAsa4- GATGAGATCTGTTTCATGAAGACAGACATGTTCCCGGCGCCAGTGGCGAT
       ::::::::::::::::::::::::::::::::::::::::::::::::::
pAsa4- GATGAGATCTGTTTCATGAAGACAGACATGTTCCCGGCGCCAGTGGCGAT
         33890     33900     33910     33920     33930   

     50280     50290     50300     50310     50320       
pAsa4- TTTTTCAAGTTCCTGCTCCCAGGCGGCCGTCATCCCTGGTGACTTGATCG
       :::::::::::::::::::::::::::::::::::: :::::::::::::
pAsa4- TTTTTCAAGTTCCTGCTCCCAGGCGGCCGTCATCCCAGGTGACTTGATCG
         33940     33950     33960     33970     33980   

     50330     50340     50350     50360     50370       
pAsa4- CTGGTGGTAGTACCGCTATGAGCGCATGGGCCTTCTCAGTGGCGATCAGC
       ::::::::::::::::::::::::::::::::::::::::::::::::::
pAsa4- CTGGTGGTAGTACCGCTATGAGCGCATGGGCCTTCTCAGTGGCGATCAGC
         33990     34000     34010     34020     34030   

     50380     50390     50400     50410     50420       
pAsa4- ACTTTTTTCTGACGCTTGAAGTAACCCTTATCCACGGCACCCTGGATGAT
       ::::::::::::::::::::::::::::::::::::::::::::::::::
pAsa4- ACTTTTTTCTGACGCTTGAAGTAACCCTTATCCACGGCACCCTGGATGAT
         34040     34050     34060     34070     34080   

     50430     50440     50450     50460     50470       
pAsa4- GCTCGCTCGGGTGGCTGGGGTGCCTAGGCCTGCCGTGTCTTTGAGGATCT
       ::::::::::::::::::::::::::::::::::::::::::::::::::
pAsa4- GCTCGCTCGGGTGGCTGGGGTGCCTAGGCCTGCCGTGTCTTTGAGGATCT
         34090     34100     34110     34120     34130   

     50480     50490     50500     50510     50520       
pAsa4- GCTTGAACTTCTCCTCGGTCACGAATCTGGCGATGTTCTCCATTGCGGCC
       ::::::::::::::::::::::::::::::::::::::::::::::::::
pAsa4- GCTTGAACTTCTCCTCGGTCACGAATCTGGCGATGTTCTCCATTGCGGCC
         34140     34150     34160     34170     34180   

     50530     50540     50550     50560     50570       
pAsa4- AAGAGGGTGGCTTCGGTGAAATGCGGGGCGGGGCGGGTCATTTTGTTCGC
       ::::::::::::::::::::::::::::::::::::::::::::::::::
pAsa4- AAGAGGGTGGCTTCGGTGAAATGCGGGGCGGGGCGGGTCATTTTGTTCGC
         34190     34200     34210     34220     34230   

     50580     50590     50600     50610     50620       
pAsa4- AAGATCGGCCCCTTTCAATAACGCCGGTTCTCCTTGGCTGACGCGGGGTA
       ::::::::::::::::::::::::::::::::::::::::::::::::::
pAsa4- AAGATCGGCCCCTTTCAATAACGCCGGTTCTCCTTGGCTGACGCGGGGTA
         34240     34250     34260     34270     34280   

     50630     50640     50650     50660     50670       
pAsa4- ACTTCTCTTGCTCAATCAGTGCATCGACATCCTCACCTTCTTCCTTCGGG
       ::::::::::::::::::::::::::::::::::::::::::::::::::
pAsa4- ACTTCTCTTGCTCAATCAGTGCATCGACATCCTCACCTTCTTCCTTCGGG
         34290     34300     34310     34320     34330   

     50680     50690     50700     50710     50720       
pAsa4- TCACTCTCACTGTCAGAGGTGAACAACACCTTCCAGCCTTGCTTGGTTGG
       ::::::::::::::::::::::::::::::::::::::::::::::::::
pAsa4- TCACTCTCACTGTCAGAGGTGAACAACACCTTCCAGCCTTGCTTGGTTGG
         34340     34350     34360     34370     34380   

     50730     50740     50750     50760     50770       
pAsa4- TGTTTTGCCTGACGCAGCGAAGAGGTGACGGCCACTTTGCACCTCAATGA
       ::::::::::::::::::::::::::::::::::::::::::::::::::
pAsa4- TGTTTTGCCTGACGCAGCGAAGAGGTGACGGCCACTTTGCACCTCAATGA
         34390     34400     34410     34420     34430   

     50780     50790     50800     50810     50820       
pAsa4- CGGTTTTGGAAAACTCAAACTCGCTGTAGAACTGCGCAATGTAGAAGCGG
       ::::::::::::::::::::::::::::::::::::::::::::::::::
pAsa4- CGGTTTTGGAAAACTCAAACTCGCTGTAGAACTGCGCAATGTAGAAGCGG
         34440     34450     34460     34470     34480   

     50830     50840     50850     50860     50870       
pAsa4- CGGATCGCATCGTACAGGTTGAGCTCGATCTCCGACATGGCGCTGATGTT
       ::::::::::::::::::::::::::::::::::::::::::::::::::
pAsa4- CGGATCGCATCGTACAGGTTGAGCTCGATCTCCGACATGGCGCTGATGTT
         34490     34500     34510     34520     34530   

     50880     50890     50900     50910     50920       
pAsa4- CGTTCTGGCTGGTGTCGGGATGATCGCGTGGTGCGCGGACACTTTACTGT
       ::::::::::::::::::::::::::::::::::::::::::::::::::
pAsa4- CGTTCTGGCTGGTGTCGGGATGATCGCGTGGTGCGCGGACACTTTACTGT
         34540     34550     34560     34570     34580   

     50930     50940     50950     50960     50970       
pAsa4- CATTGAACACCCTGGCCTTGCGATGTGGGTCAGCCCCGGCCACCAGCCCG
       ::::::::::::::::::::::::::::::::::::::::::::::::: 
pAsa4- CATTGAACACCCTGGCCTTGCGATGTGGGTCAGCCCCGGCCACCAGCCCA
         34590     34600     34610     34620     34630   

     50980     50990     51000     51010     51020       
pAsa4- GAGACCCTTTGATCGGACAATATGAGCGCCTGGAGGATGTCGGAGATGTT
       ::::::::::::::::::::::::: ::::::::::::::::::::::::
pAsa4- GAGACCCTTTGATCGGACAATATGATCGCCTGGAGGATGTCGGAGATGTT
         34640     34650     34660     34670     34680   

     51030     51040     51050     51060     51070       
pAsa4- CTCCTTCTGGCTCTCCGGTAGATACCGGCTGTCGGTTCGTGGATAGGTAG
       ::::::::::::::::::::::::::::::::::::::::::::::::::
pAsa4- CTCCTTCTGGCTCTCCGGTAGATACCGGCTGTCGGTTCGTGGATAGGTAG
         34690     34700     34710     34720     34730   

     51080     51090     51100     51110     51120       
pAsa4- TGGCTTTGTGCGTTTCGTACAGAGATTGGGCAGCGTCGAGCACCTGCTGA
       ::::::::::::::::::::::::::::::: ::::::::::::::::::
pAsa4- TGGCTTTGTGCGTTTCGTACAGAGATTGGGCTGCGTCGAGCACCTGCTGA
         34740     34750     34760     34770     34780   

     51130     51140     51150     51160     51170       
pAsa4- GCGGTATAGCCCCATCGTTTGCTGCCGTACTGCTGTAGGGCGGTGAGGTC
       ::::::::::::::::::::::::::::::::::::::::::::::::::
pAsa4- GCGGTATAGCCCCATCGTTTGCTGCCGTACTGCTGTAGGGCGGTGAGGTC
         34790     34800     34810     34820     34830   

     51180     51190     51200     51210     51220       
pAsa4- AAATGGCAGGGGAGCCGACTCTTTACCGGGTTTTGTCTCCGCCTTACTGA
       ::::::::::::::::::::::::::::::::::::::::::::::::::
pAsa4- AAATGGCAGGGGAGCCGACTCTTTACCGGGTTTTGTCTCCGCCTTACTGA
         34840     34850     34860     34870     34880   

     51230     51240     51250     51260     51270       
pAsa4- TGACGGCTTGAGCCCCATTGATCTGGGAGGCGACTTGCTCGGCATAGGCT
       ::::::::::::::::::::::::::::::::::::::::::::::::::
pAsa4- TGACGGCTTGAGCCCCATTGATCTGGGAGGCGACTTGCTCGGCATAGGCT
         34890     34900     34910     34920     34930   

     51280     51290     51300     51310     51320       
pAsa4- TTATTGGTACACCGGCCCTGATCGTCGCTGCACTCCTCGGGCGGTACCCA
       ::::::::::::::::::::::::::::::::::::::::::::::::::
pAsa4- TTATTGGTACACCGGCCCTGATCGTCGCTGCACTCCTCGGGCGGTACCCA
         34940     34950     34960     34970     34980   

     51330     51340     51350     51360     51370       
pAsa4- CTGCGCCAAAAACTGCCCATTCTGAACAGCAACGTTGACGCCCAGCACCC
       ::::::::::::::::::::::::::::::::::::::::::::::::::
pAsa4- CTGCGCCAAAAACTGCCCATTCTGAACAGCAACGTTGACGCCCAGCACCC
         34990     35000     35010     35020     35030   

     51380     51390     51400     51410     51420       
pAsa4- AGTATGGCGAGGGTGTGAAGCCCGCAATATCCCGGTCACGCTGACACACC
       ::::::::::::::::::::::::::::::::::::::::::::::::::
pAsa4- AGTATGGCGAGGGTGTGAAGCCCGCAATATCCCGGTCACGCTGACACACC
         35040     35050     35060     35070     35080   

     51430     51440     51450     51460     51470       
pAsa4- AGAGCGACAGTAGGGGTGATCACCCTTCCAACATGGAGTGTACTCTCGAA
       ::::::::::: ::::::::::::::::::::::::::::::::::::::
pAsa4- AGAGCGACAGTGGGGGTGATCACCCTTCCAACATGGAGTGTACTCTCGAA
         35090     35100     35110     35120     35130   

     51480     51490     51500     51510     51520       
pAsa4- ACCGACTTGTCGAGCCAGGACGGTATAGAGGCGGCTCACGTTCATGCCGA
       ::::::::::::::::::::::::::::::::::::::::::::::::::
pAsa4- ACCGACTTGTCGAGCCAGGACGGTATAGAGGCGGCTCACGTTCATGCCGA
         35140     35150     35160     35170     35180   

     51530     51540     51550     51560     51570       
pAsa4- TCAACCAGTCTGCACGTTGCCGCCCAAGGGCTGCGTAGTACAGGGGCACA
       ::::::::::::::::::::::::::::::::::::::::::::::::::
pAsa4- TCAACCAGTCTGCACGTTGCCGCCCAAGGGCTGCGTAGTACAGGGGCACA
         35190     35200     35210     35220     35230   

     51580     51590     51600     51610     51620       
pAsa4- GTATCCTGACCATCTTTGATATTGCTGAGTGCTTTGCGGATGCTTGATTC
       ::::::::::::::::::::::::::::::::::::::::::::::::::
pAsa4- GTATCCTGACCATCTTTGATATTGCTGAGTGCTTTGCGGATGCTTGATTC
         35240     35250     35260     35270     35280   

     51630     51640     51650     51660     51670       
pAsa4- ATCCAGGGCTGTCAGGCAAACACGGCGCACCGGGCCTGAGTAGCGGAACC
       ::::::::::::::::::::::::::::::::::::::::::::::::::
pAsa4- ATCCAGGGCTGTCAGGCAAACACGGCGCACCGGGCCTGAGTAGCGGAACC
         35290     35300     35310     35320     35330   

     51680     51690     51700     51710     51720       
pAsa4- TGTCTAAAAGGGATCTCGCGATGGCCTCGCCCTCGCGGTCGTAGTCCGTG
       ::::::::::::::::::::::::::::::::::::::::::::::::::
pAsa4- TGTCTAAAAGGGATCTCGCGATGGCCTCGCCCTCGCGGTCGTAGTCCGTG
         35340     35350     35360     35370     35380   

     51730     51740     51750     51760     51770       
pAsa4- GAGATGTAGACGGTACTGGCCTTTTTCACCAAGCCCTCAATGATCTTGTA
       ::::::::::::::::::::::::::::::::::::::::::::::::::
pAsa4- GAGATGTAGACGGTACTGGCCTTTTTCACCAAGCCCTCAATGATCTTGTA
         35390     35400     35410     35420     35430   

     51780     51790     51800     51810     51820       
pAsa4- CTGCTTGGCGGATTTCTGGCGAACTTTGCTCTGCCATGACTCCGGCGCAA
       ::::::::::::::::::::::::::::::::::::::::::::::::::
pAsa4- CTGCTTGGCGGATTTCTGGCGAACTTTGCTCTGCCATGACTCCGGCGCAA
         35440     35450     35460     35470     35480   

     51830     51840     51850     51860     51870       
pAsa4- TGGGGAGAGAGTCGAGAGACCATGACTTGTATTTCTCGTCGTAGTCGTCG
       ::::::::::::::::::::::::::::::::::::::::::::::::::
pAsa4- TGGGGAGAGAGTCGAGAGACCATGACTTGTATTTCTCGTCGTAGTCGTCG
         35490     35500     35510     35520     35530   

     51880     51890     51900     51910     51920       
pAsa4- GGCATATACATCTCAAGCAGATGGCCGAACGCCCAGGTGATGACGCGCTT
       ::::::::::::::::::::::::::::::::::::::::::::::::::
pAsa4- GGCATATACATCTCAAGCAGATGGCCGAACGCCCAGGTGATGACGCGCTT
         35540     35550     35560     35570     35580   

     51930     51940     51950     51960     51970       
pAsa4- GCCTCCGTCATGGATGAAGCCGTCACCGCGTTGTGTCAACTTCAACACAC
       ::::::::::::::::::::::::::::::::::::::::::::::::::
pAsa4- GCCTCCGTCATGGATGAAGCCGTCACCGCGTTGTGTCAACTTCAACACAC
         35590     35600     35610     35620     35630   

     51980     51990     52000     52010     52020       
pAsa4- CGGCCAGATCTTTTGCCTGTGAAGGCTTTTCGCAAATGTACAGATCCATT
       ::::::::::::::::::::::::::::::::::::::::::::::::::
pAsa4- CGGCCAGATCTTTTGCCTGTGAAGGCTTTTCGCAAATGTACAGATCCATT
         35640     35650     35660     35670     35680   

     52030     52040     52050     52060     52070       
pAsa4- ACACAGCCCCCCTCATAGCCTGAGTTGGGCTTGCCAGTTCACTCCAGTTT
       ::::::::::::::::::::::::::::::::::::::::::::::::::
pAsa4- ACACAGCCCCCCTCATAGCCTGAGTTGGGCTTGCCAGTTCACTCCAGTTT
         35690     35700     35710     35720     35730   

     52080     52090     52100     52110     52120       
pAsa4- CGGGCCAAGTCTTTGACCTGCGGGTAGTCTTTGGAAAGGTCTCCTAGTAT
       ::::::::::::::::::::::::::::::::::::::::::::::::::
pAsa4- CGGGCCAAGTCTTTGACCTGCGGGTAGTCTTTGGAAAGGTCTCCTAGTAT
         35740     35750     35760     35770     35780   

     52130     52140     52150     52160     52170       
pAsa4- CCCAGAGATCACATAAGCCGCCTCTTGGGGGCTCCCCCTCGATGCGGCTT
       ::::::::::::::::::::::::::::::::::::::::::::::::::
pAsa4- CCCAGAGATCACATAAGCCGCCTCTTGGGGGCTCCCCCTCGATGCGGCTT
         35790     35800     35810     35820     35830   

     52180     52190     52200     52210     52220       
pAsa4- CCTGGAGCATGATCGTGAAGGCATCTGCGAGATCAGCGTTATTGGTTATT
       ::::::::::::::::::::::::::::::::::::::::::::::::::
pAsa4- CCTGGAGCATGATCGTGAAGGCATCTGCGAGATCAGCGTTATTGGTTATT
         35840     35850     35860     35870     35880   

     52230     52240     52250     52260     52270       
pAsa4- TCAGTGCTTTGCATGGGTTCACCACTGAGTAGGGGCGCACAGACTCGCGC
       ::::::::::::::::::::::::::::::::::::::::::::::::::
pAsa4- TCAGTGCTTTGCATGGGTTCACCACTGAGTAGGGGCGCACAGACTCGCGC
         35890     35900     35910     35920     35930   

     52280     52290     52300     52310     52320       
pAsa4- ACAATGCGCCGGTCATCGGGGGTTACGCCTTGGTTGGTACAGAAATGGGT
       ::::::::::::::::::::::::: ::::::::::::::::::::::::
pAsa4- ACAATGCGCCGGTCATCGGGGGTTATGCCTTGGTTGGTACAGAAATGGGT
         35940     35950     35960     35970     35980   

     52330     52340     52350     52360     52370       
pAsa4- CCAGGCCTGTAAATAACCGTGGGAGGTGTGAACAGGCGGGATGCAGCCGG
       ::::::::::::::::::::::::::::::::::::::::::::::::::
pAsa4- CCAGGCCTGTAAATAACCGTGGGAGGTGTGAACAGGCGGGATGCAGCCGG
         35990     36000     36010     36020     36030   

     52380     52390     52400     52410     52420       
pAsa4- TGATCACTTCCGAAGGCACATTCGTTGCACCTTGGGCATCGATAAAGCGC
       ::::::::::::::::::::::::::::::::::::::::::::::::::
pAsa4- TGATCACTTCCGAAGGCACATTCGTTGCACCTTGGGCATCGATAAAGCGC
         36040     36050     36060     36070     36080   

     52430     52440     52450     52460     52470       
pAsa4- CAGTCGTGCTCGTCCATCCCTTTGCCAGCGTTGCAATAACGCTCCCAGCG
       ::::::::::::::::::::::::::::::::::::::::::::::::::
pAsa4- CAGTCGTGCTCGTCCATCCCTTTGCCAGCGTTGCAATAACGCTCCCAGCG
         36090     36100     36110     36120     36130   

     52480     52490     52500     52510     52520       
pAsa4- GGAAATCTCATAAACGGAGTAGCCTTGGCGATTGCCGGATTGGATCCCTT
       ::::::::::::::::::::::::::::::::::::::::::::::::::
pAsa4- GGAAATCTCATAAACGGAGTAGCCTTGGCGATTGCCGGATTGGATCCCTT
         36140     36150     36160     36170     36180   

     52530     52540     52550     52560     52570       
pAsa4- CGAACGCCGTCATGGTCGCAGCGATGTCACCGGGCGTCAGTATCGGTGCC
       ::::::::::::::::::::::::::::::::::::::::::::::::::
pAsa4- CGAACGCCGTCATGGTCGCAGCGATGTCACCGGGCGTCAGTATCGGTGCC
         36190     36200     36210     36220     36230   

     52580     52590     52600     52610     52620       
pAsa4- GGAAGGGAAATGGTTTCTGATGTTGTGCTGGCGATGTTGGATGTCAGCGA
       ::::::::::::::::::::::::::::::::::::::::::::::::::
pAsa4- GGAAGGGAAATGGTTTCTGATGTTGTGCTGGCGATGTTGGATGTCAGCGA
         36240     36250     36260     36270     36280   

     52630     52640     52650     52660     52670       
pAsa4- ACCATCCTGCCCCAACACATGGACAAACGCCGGTTGTCTCAGCGCCGCGC
       ::::::::::::::::::::::::::::::::::::::::::::::::::
pAsa4- ACCATCCTGCCCCAACACATGGACAAACGCCGGTTGTCTCAGCGCCGCGC
         36290     36300     36310     36320     36330   

     52680     52690     52700     52710     52720       
pAsa4- CGCCCCGCCCATAATTGTCCCACGCAACAGTCAGCTCCCGGCTGACCCTC
       ::::::::::::::::::::::::::::::::::::::::::::::::::
pAsa4- CGCCCCGCCCATAATTGTCCCACGCAACAGTCAGCTCCCGGCTGACCCTC
         36340     36350     36360     36370     36380   

     52730     52740     52750     52760     52770       
pAsa4- GCCGGTTTGTCGTTGATCGCTGGGGCCTGCGGGGCAGGTGGAGCCTCGGG
       ::::::::::::::::::::::::::::::::::::::::::::::::::
pAsa4- GCCGGTTTGTCGTTGATCGCTGGGGCCTGCGGGGCAGGTGGAGCCTCGGG
         36390     36400     36410     36420     36430   

     52780     52790     52800     52810     52820       
pAsa4- TGTGTTTGCCGCACACCCGGCCAACATAGCGACCCCAAGAATCAATAGCC
       ::::::::::::::::::::::::::::::::::::::::::::::::::
pAsa4- TGTGTTTGCCGCACACCCGGCCAACATAGCGACCCCAAGAATCAATAGCC
         36440     36450     36460     36470     36480   

     52830     52840     52850     52860     52870       
pAsa4- GTTGTCTCATCGCGTAATTCCTTCCTTACCATCATGGATGTCCCATTCTA
       ::::::::::::::::::::::::::::::::::::::::::::::::::
pAsa4- GTTGTCTCATCGCGTAATTCCTTCCTTACCATCATGGATGTCCCATTCTA
         36490     36500     36510     36520     36530   

     52880     52890     52900     52910     52920       
pAsa4- CTGGGGGAGGAAGTGGAACCTCGTTTCTCAAACTGCCCAAATTGGACAGT
       ::::::::::::::::::::::::::::::::::::::::::::::::::
pAsa4- CTGGGGGAGGAAGTGGAACCTCGTTTCTCAAACTGCCCAAATTGGACAGT
         36540     36550     36560     36570     36580   

     52930     52940     52950     52960     52970       
pAsa4- TACGCAGGTGTGAGAGGAGAAATAGTTTTGAGAGCATGTAACGACGTAAA
       ::::::::::::::::::::::::::::::::::::::::::::::::::
pAsa4- TACGCAGGTGTGAGAGGAGAAATAGTTTTGAGAGCATGTAACGACGTAAA
         36590     36600     36610     36620     36630   

     52980     52990     53000     53010     53020       
pAsa4- ACGATGAACATGGTCAAGTTACATGTTGAGTGTCCTGAACAAGTTGTTTG
       ::::::::::::::::::::::::::::::::::::::::::::::::::
pAsa4- ACGATGAACATGGTCAAGTTACATGTTGAGTGTCCTGAACAAGTTGTTTG
         36640     36650     36660     36670     36680   

     53030     53040     53050     53060     53070       
pAsa4- GATGGGGCGGGAGCAAGGGGGAGTCCCCTCAGAGTGGCAGGCTCTTGCCG
       ::::::::::::::::::::::::::::::::::::::::::::::::::
pAsa4- GATGGGGCGGGAGCAAGGGGGAGTCCCCTCAGAGTGGCAGGCTCTTGCCG
         36690     36700     36710     36720     36730   

     53080     53090     53100     53110     53120       
pAsa4- TTGAAGGACATGGATGAGGAAGACATCCCTCGCTACCCTCCTTTTGCCAA
       ::::::::::::::::::::::::::::::::::::::::::::::::::
pAsa4- TTGAAGGACATGGATGAGGAAGACATCCCTCGCTACCCTCCTTTTGCCAA
         36740     36750     36760     36770     36780   

     53130     53140     53150     53160     53170       
pAsa4- AGGCCTGCCTGTGGCCCCGATTGACAAGATACTGGCGACTCAAGCTGAAC
       ::::::::::::::::::::::::::::::::::::::::::::::::::
pAsa4- AGGCCTGCCTGTGGCCCCGATTGACAAGATACTGGCGACTCAAGCTGAAC
         36790     36800     36810     36820     36830   

     53180     53190     53200     53210     53220       
pAsa4- TGATCGAGAAGGTCAGGAACTCACTCGGTTTCACCATTGAGGACTTCAAC
       ::::::::::::::::::::::::::::::::::::::::::::::::::
pAsa4- TGATCGAGAAGGTCAGGAACTCACTCGGTTTCACCATTGAGGACTTCAAC
         36840     36850     36860     36870     36880   

     53230     53240     53250     53260     53270       
pAsa4- CGGCTGGTACTGCCGGTGATCCACCGCTATGCCGCTTTTGTGCATCTATT
       ::::::::::::::::::::::::::::::::::::::::::::::::::
pAsa4- CGGCTGGTACTGCCGGTGATCCACCGCTATGCCGCTTTTGTGCATCTATT
         36890     36900     36910     36920     36930   

     53280     53290     53300     53310     53320       
pAsa4- GCCTGCATCGGAGGCTCATCACCACCGGGGAGCTGGTGGACTGTTTCGTC
       ::::::::::::::::::::::::::::::::::::::::::::::::::
pAsa4- GCCTGCATCGGAGGCTCATCACCACCGGGGAGCTGGTGGACTGTTTCGTC
         36940     36950     36960     36970     36980   

     53330     53340     53350     53360     53370       
pAsa4- ATGGCCTGGAGGTTGCCTTCTGGGCCGCTCAGGCATCCGAGTCTGTGATC
       ::::::::::::::::::::::::::::::::::::::::::::::::::
pAsa4- ATGGCCTGGAGGTTGCCTTCTGGGCCGCTCAGGCATCCGAGTCTGTGATC
         36990     37000     37010     37020     37030   

     53380     53390     53400     53410     53420       
pAsa4- TTCTCCATTGAAGGGACACCTAAGCAGCGGCGGGATAATGAACCTCGCTG
       ::::::::::::::::::::::::::::::::::::::::::::::::::
pAsa4- TTCTCCATTGAAGGGACACCTAAGCAGCGGCGGGATAATGAACCTCGCTG
         37040     37050     37060     37070     37080   

     53430     53440     53450     53460     53470       
pAsa4- GCGGTTGGCGAGCTGTTTTTCCGGGTTGCTGCATGACGTGGGCAAGCCGC
       ::::::::::::::::::::::::::::::::::::::::::::::::::
pAsa4- GCGGTTGGCGAGCTGTTTTTCCGGGTTGCTGCATGACGTGGGCAAGCCGC
         37090     37100     37110     37120     37130   

     53480     53490     53500     53510     53520       
pAsa4- TCGCTGATGTGTCCATTACGGACAAAAATGGGGTAGTGACCTGGAACCCC
       ::::::::::::::::::::::::::::::::::::::::::::::::::
pAsa4- TCGCTGATGTGTCCATTACGGACAAAAATGGGGTAGTGACCTGGAACCCC
         37140     37150     37160     37170     37180   

     53530     53540     53550     53560     53570       
pAsa4- TACTTTGAATCCCTTCATGATTGGGCCGGACGCAATCACGTTGACCGGTA
       ::::::::::::::::::::::::::::::::::::::::::::::::::
pAsa4- TACTTTGAATCCCTTCATGATTGGGCCGGACGCAATCACGTTGACCGGTA
         37190     37200     37210     37220     37230   

     53580     53590     53600     53610     53620       
pAsa4- CTTTATTCGCTGGCGGGAGAAGCGCCATAAGCGCCACGAACAGTTCTCTC
       ::::::::::::::::::::::::::::::::::::::::::::::::::
pAsa4- CTTTATTCGCTGGCGGGAGAAGCGCCATAAGCGCCACGAACAGTTCTCTC
         37240     37250     37260     37270     37280   

     53630     53640     53650     53660     53670       
pAsa4- TCTTGGCAGTAGATCGGATCATCCCGGTCGCAACCAGGGAATATCTCTCG
       ::::::::::::::::::::::::::::::::::::::::::::::::::
pAsa4- TCTTGGCAGTAGATCGGATCATCCCGGTCGCAACCAGGGAATATCTCTCG
         37290     37300     37310     37320     37330   

     53680     53690     53700     53710     53720       
pAsa4- GAGTCTGGCCCGCTGATCATTGAGGCAATGCTTGAGGCCATTTCAGGTAC
       ::::::::::::::::::::::::::::::::::::::::::::::::::
pAsa4- GAGTCTGGCCCGCTGATCATTGAGGCAATGCTTGAGGCCATTTCAGGTAC
         37340     37350     37360     37370     37380   

     53730     53740     53750     53760     53770       
pAsa4- CAGTGTTAACCAGCCGGTGACGAAACTGATGCTTCGCGCCGATCAGGAGA
       ::::::::::::::::::::::::::::::::::::::::::::::::::
pAsa4- CAGTGTTAACCAGCCGGTGACGAAACTGATGCTTCGCGCCGATCAGGAGA
         37390     37400     37410     37420     37430   

     53780     53790     53800     53810     53820       
pAsa4- GTGTATCCCGAGACCTGAAACAGAACCGGCTCAACGTGGACGAGTTCTCC
       ::::::::::::::::::::::::::::::::::::::::::::::::::
pAsa4- GTGTATCCCGAGACCTGAAACAGAACCGGCTCAACGTGGACGAGTTCTCC
         37440     37450     37460     37470     37480   

     53830     53840     53850     53860     53870       
pAsa4- TATGGTGTACCCGTTGAACGGTATGTGTTCGACGCTATCCGCCGTCTGGT
       ::::: ::::::::::::::::::::::::::::::::::::::::::::
pAsa4- TATGGCGTACCCGTTGAACGGTATGTGTTCGACGCTATCCGCCGTCTGGT
         37490     37500     37510     37520     37530   

     53880     53890     53900     53910     53920       
pAsa4- TAAAACGGGAAAATGGAAGGTCAATGAACCGGGGGCCAAGGTTTGGCATC
       ::::::::::::::::::::::::::::::::::::::::::::::::::
pAsa4- TAAAACGGGAAAATGGAAGGTCAATGAACCGGGGGCCAAGGTTTGGCATC
         37540     37550     37560     37570     37580   

     53930     53940     53950     53960     53970       
pAsa4- TCCAGCAAGGGGTATTCATCGCTTGGCGTAATCTTGGCGATCTCTACGAT
       ::::::::::::::::::::::::::::::::::::: ::::::::::::
pAsa4- TCCAGCAAGGGGTATTCATCGCTTGGCGTAATCTTGGTGATCTCTACGAT
         37590     37600     37610     37620     37630   

     53980     53990     54000     54010     54020       
pAsa4- TTGATCAGTCACGACAAAATTCCGGGCATCCCACGGGATCCGGATACCCT
       ::::::::::::::::::::::::::::::::::::::::::::::::::
pAsa4- TTGATCAGTCACGACAAAATTCCGGGCATCCCACGGGATCCGGATACCCT
         37640     37650     37660     37670     37680   

     54030     54040     54050     54060     54070       
pAsa4- TGCCGACATTCTGATCGAACGCGGGTTTGCTGTACCTAACACTGTGCAAG
       ::::::::::::::::::::::::::::::::::::::::::::::::::
pAsa4- TGCCGACATTCTGATCGAACGCGGGTTTGCTGTACCTAACACTGTGCAAG
         37690     37700     37710     37720     37730   

     54080     54090     54100     54110     54120       
pAsa4- AGAAGGGAGACCGAGCGTACTACCGGTACTGGGAAGTCCTTCCCGAGATG
       ::::::::::::::::::::::::::::::::::::::::::::::::::
pAsa4- AGAAGGGAGACCGAGCGTACTACCGGTACTGGGAAGTCCTTCCCGAGATG
         37740     37750     37760     37770     37780   

     54130     54140     54150     54160     54170       
pAsa4- ATTCAAGAGGCTGCGGGCTCTATCAAGATCCTTATGCTGCGCCTTGAGTC
       ::::::::::::::::::::::::::::::::::::::::::::::::::
pAsa4- ATTCAAGAGGCTGCGGGCTCTATCAAGATCCTTATGCTGCGCCTTGAGTC
         37790     37800     37810     37820     37830   

     54180     54190     54200     54210     54220       
pAsa4- AAATGAGCTGGTCTTCACAACTGAGCCACCAGCTGCCGTGGCGGGCGAAG
       ::::::::::::::::::::::::::::::::::::::::::::::::::
pAsa4- AAATGAGCTGGTCTTCACAACTGAGCCACCAGCTGCCGTGGCGGGCGAAG
         37840     37850     37860     37870     37880   

     54230     54240     54250     54260     54270       
pAsa4- TTGTGGGTGATGTGGCGGATGCTGTCATCGAGCTCATTGATCCTGATGAA
       ::::::::::::::::::::::::::::::::::::::::::::::::::
pAsa4- TTGTGGGTGATGTGGCGGATGCTGTCATCGAGCTCATTGATCCTGATGAA
         37890     37900     37910     37920     37930   

     54280     54290     54300     54310     54320       
pAsa4- GCGAGTGACGCTGATGATGAGTCAGCCAGTGGCATGAGTGAAAGCCTGCT
       ::::::::::::::::::::::::::::::::::::::::::::::::::
pAsa4- GCGAGTGACGCTGATGATGAGTCAGCCAGTGGCATGAGTGAAAGCCTGCT
         37940     37950     37960     37970     37980   

     54330     54340     54350     54360     54370       
pAsa4- GTCTGCTGAGCAAGAGGCCATGAACGCGCTGGCTGGGTTGGGATTTGGGG
       ::::::::::::::::::::::::::::::::::::::::::::::::::
pAsa4- GTCTGCTGAGCAAGAGGCCATGAACGCGCTGGCTGGGTTGGGATTTGGGG
         37990     38000     38010     38020     38030   

     54380     54390     54400     54410     54420       
pAsa4- ATGCGATGGAGATCCTGGGAGGAACAGCCAGTGACGACAATGCTACCCAG
       ::::::::::::::::::::::::::::::::::::::::::::::::::
pAsa4- ATGCGATGGAGATCCTGGGAGGAACAGCCAGTGACGACAATGCTACCCAG
         38040     38050     38060     38070     38080   

     54430     54440     54450     54460     54470       
pAsa4- CCAGCACCAGTAGTGGACACCACTCCACCAGCAAAACCAGCAAAAGGGGC
       ::::::::::::::::::::::::::::::::::::::::::::::::::
pAsa4- CCAGCACCAGTAGTGGACACCACTCCACCAGCAAAACCAGCAAAAGGGGC
         38090     38100     38110     38120     38130   

     54480     54490     54500     54510     54520       
pAsa4- TGGTGGTCGTGGCGGGAAGAATCAAGCCAAAAAAACCGCTCCGGCAGCGC
       :::::::::::::::::::::::::::::::::::::::::::::::: :
pAsa4- TGGTGGTCGTGGCGGGAAGAATCAAGCCAAAAAAACCGCTCCGGCAGCAC
         38140     38150     38160     38170     38180   

     54530     54540     54550     54560     54570       
pAsa4- CCGAACAACAGCAGCCCGAGCCTTCGCCTCAGGAGATCGCGAAAAGTACC
       ::::::::::::::::::::::::::::::::::::::::::::::::::
pAsa4- CCGAACAACAGCAGCCCGAGCCTTCGCCTCAGGAGATCGCGAAAAGTACC
         38190     38200     38210     38220     38230   

     54580     54590     54600     54610     54620       
pAsa4- CCGCCGCTGGCCGTGGAAAATCCGCTGCAAGCCATCATGGATGTCGGTGG
       ::::::::::::::::::::::::::::::::::::::::::::::::::
pAsa4- CCGCCGCTGGCCGTGGAAAATCCGCTGCAAGCCATCATGGATGTCGGTGG
         38240     38250     38260     38270     38280   

     54630     54640     54650     54660     54670       
pAsa4- GGGCTTGGGTGGCCTCGACTTCCCGTTCGATGCGTTTGTTGCGGGTACCA
       ::::::::::::::::::::::::::::::::::::::::::::::::::
pAsa4- GGGCTTGGGTGGCCTCGACTTCCCGTTCGATGCGTTTGTTGCGGGTACCA
         38290     38300     38310     38320     38330   

     54680     54690     54700     54710     54720       
pAsa4- GCATGTCCGATGAGCCTAGCCAGGCACTAGCCCCTGAACCGAAACAGGAT
       ::::::::::::::::::::::::::::::::::::::::::::::::::
pAsa4- GCATGTCCGATGAGCCTAGCCAGGCACTAGCCCCTGAACCGAAACAGGAT
         38340     38350     38360     38370     38380   

     54730     54740     54750     54760     54770       
pAsa4- GTTGCCAATCCGGACAACCCAGACACACCCAATCTGGGCCTGATGAATCA
       ::::::::::::::::::::::::::::::::::::::::::::::::::
pAsa4- GTTGCCAATCCGGACAACCCAGACACACCCAATCTGGGCCTGATGAATCA
         38390     38400     38410     38420     38430   

     54780     54790     54800     54810     54820       
pAsa4- GGTTTTCCCGAACTTCATGAATGATGAGTCCACCGGAGATGTGGGTGGGA
       ::::::::::::::::::::::::::::::::::::::::::::::::::
pAsa4- GGTTTTCCCGAACTTCATGAATGATGAGTCCACCGGAGATGTGGGTGGGA
         38440     38450     38460     38470     38480   

     54830     54840     54850     54860     54870       
pAsa4- TGGATCTACCTCCTGCGTGGGCGATCGAGGAAATTCCATCATTCCATGCC
       ::::::::::::::::::::::::::::::::::::::::::::::::::
pAsa4- TGGATCTACCTCCTGCGTGGGCGATCGAGGAAATTCCATCATTCCATGCC
         38490     38500     38510     38520     38530   

     54880     54890     54900     54910     54920       
pAsa4- TATGAGGGTGAGGTAGGCCAGCCTGGAAACCAGTTTGTGAGTGAAGAACT
       ::::::::::::::::::::::::::::::::::::::::::::::::::
pAsa4- TATGAGGGTGAGGTAGGCCAGCCTGGAAACCAGTTTGTGAGTGAAGAACT
         38540     38550     38560     38570     38580   

     54930     54940     54950     54960     54970       
pAsa4- GGCTGGCGCCGACGCTCCGGATGCCAAAGGCGAGCTGCTGACATTGATGG
       ::::::::::::::::::::::::::::::::::::::::::::::::::
pAsa4- GGCTGGCGCCGACGCTCCGGATGCCAAAGGCGAGCTGCTGACATTGATGG
         38590     38600     38610     38620     38630   

     54980     54990     55000     55010     55020       
pAsa4- CAACGTTCGGAGAGGCAGGGCCCATTCTGGAACGAGCAATTTTACCCGTG
       ::::::::::::::::::::::::::::::::::::::::::::::::::
pAsa4- CAACGTTCGGAGAGGCAGGGCCCATTCTGGAACGAGCAATTTTACCCGTG
         38640     38650     38660     38670     38680   

     55030     55040     55050     55060     55070       
pAsa4- CTGGAAGGGAAGGCGACACTAGGTGAAGTGCTCTGCTTGATGAAAGGCCA
       ::::::::::::::::::::::::::::::::::::::::::::::::::
pAsa4- CTGGAAGGGAAGGCGACACTAGGTGAAGTGCTCTGCTTGATGAAAGGCCA
         38690     38700     38710     38720     38730   

     55080     55090     55100     55110     55120       
pAsa4- GGCGGTGATCTTGTACCCAGAGGGCGCTCGGGCACTCGGAGCTCCGTCAG
       ::::::::::::::::::::::::::::::::::::::::::::::::::
pAsa4- GGCGGTGATCTTGTACCCAGAGGGCGCTCGGGCACTCGGAGCTCCGTCAG
         38740     38750     38760     38770     38780   

     55130     55140     55150     55160     55170       
pAsa4- AAATCCTGACAGCCCTATTCCATGCTCAAGCCATTGTCCCCGATCCGGTT
       ::::::::::::::::::::::::::::::::::::::::::::::::::
pAsa4- AAATCCTGACAGCCCTATTCCATGCTCAAGCCATTGTCCCCGATCCGGTT
         38790     38800     38810     38820     38830   

     55180     55190     55200     55210     55220       
pAsa4- ATGTCCGGGCGTAAGGTTCAGGACTTCAATGGCGTCAAAGCGATTGTTCT
       ::::::::::::::::::::::::::::::::::::::::::::::::::
pAsa4- ATGTCCGGGCGTAAGGTTCAGGACTTCAATGGCGTCAAAGCGATTGTTCT
         38840     38850     38860     38870     38880   

     55230     55240     55250     55260     55270       
pAsa4- GACGGAACAATTATCCAGCGCGTTCATTGCGGCCATCAAGCAGGCAGAAT
       ::::::::::::::::::::::::::::::::::::::::::::::::::
pAsa4- GACGGAACAATTATCCAGCGCGTTCATTGCGGCCATCAAGCAGGCAGAAT
         38890     38900     38910     38920     38930   

     55280     55290     55300     55310     55320       
pAsa4- CTTTACTGGGGGGCTATCAAGATGCCTTTGAGCTTGTTGCCTCTCCTGAG
       ::::::::::::::::::::::::::::::::::::::::::::::::::
pAsa4- CTTTACTGGGGGGCTATCAAGATGCCTTTGAGCTTGTTGCCTCTCCTGAG
         38940     38950     38960     38970     38980   

     55330     55340     55350     55360     55370       
pAsa4- GTCAAGAAAACCCAGTCGAAAAAAAATAGAGGTCAGAGGAAGACAAGCCG
       ::::: :::: :::::::::::::::::::::::::::::::::::::::
pAsa4- GTCAAAAAAAACCAGTCGAAAAAAAATAGAGGTCAGAGGAAGACAAGCCG
         38990     39000     39010     39020     39030   

     55380     55390     55400     55410     55420       
pAsa4- CTCGGAAAGTAGCGGAGAAGATAGCCATGCAGCCTCTCCAGAAAGAGCTC
       ::::::::::::::::::::::::::::::::::::::::::::::::::
pAsa4- CTCGGAAAGTAGCGGAGAAGATAGCCATGCAGCCTCTCCAGAAAGAGCTC
         39040     39050     39060     39070     39080   

     55430     55440     55450     55460     55470       
pAsa4- AGGTGGAGGAAAAGCGCGTGATTGCCGATGCGCAGCTCATCGACGTGTCT
       ::::::::::::::::::::::::::::::::::::::::::::::::::
pAsa4- AGGTGGAGGAAAAGCGCGTGATTGCCGATGCGCAGCTCATCGACGTGTCT
         39090     39100     39110     39120     39130   

     55480     55490     55500              55510        
pAsa4- GTCGAGCCCCCATCGCCACCAGT---------CGATACTACGCCACCACC
       :::::::::::::::::::::::         ::::::::::::::::::
pAsa4- GTCGAGCCCCCATCGCCACCAGTACCACCAGTCGATACTACGCCACCACC
         39140     39150     39160     39170     39180   

    55520     55530     55540     55550     55560        
pAsa4- TGACAAGGTTGTGCCGCGGAAGGAATCACGGGGCAAGGAGAAGGTGGACA
       ::::::::::::::::::::::::::::::::::::::::::::::::::
pAsa4- TGACAAGGTTGTGCCGCGGAAGGAATCACGGGGCAAGGAGAAGGTGGACA
         39190     39200     39210     39220     39230   

    55570     55580     55590     55600     55610        
pAsa4- AACCAATTCAGCCTGCACCAACAACCAAACCTACCGAGGGAACTCAAAAT
       :::::::::::::::::::::::::::::::: :::::::::::::::::
pAsa4- AACCAATTCAGCCTGCACCAACAACCAAACCTGCCGAGGGAACTCAAAAT
         39240     39250     39260     39270     39280   

    55620     55630     55640     55650     55660        
pAsa4- CTCGCTCGCTTGCCGCCGCGTGAGCAGCCAAAGCCTGAGTCTCAGCAAAA
       ::::::::::::::::::::::::::::::::::::::::::::::::::
pAsa4- CTCGCTCGCTTGCCGCCGCGTGAGCAGCCAAAGCCTGAGTCTCAGCAAAA
         39290     39300     39310     39320     39330   

    55670     55680     55690     55700     55710        
pAsa4- GCAGGCTAGGGTGATTGACGTAGGCAATATCGCGTTGCCAGGCCCAGATC
       ::::::::::::::::::::::::::::::::::::::::::::::::::
pAsa4- GCAGGCTAGGGTGATTGACGTAGGCAATATCGCGTTGCCAGGCCCAGATC
         39340     39350     39360     39370     39380   

    55720     55730     55740     55750     55760        
pAsa4- TCCCCGAGGAACTGAGCCCGAGGAGCATCGTGAAGGAGGAGACGGTTGAT
       ::::::: ::::::::::::::::::::::::::::::::::::::::::
pAsa4- TCCCCGAAGAACTGAGCCCGAGGAGCATCGTGAAGGAGGAGACGGTTGAT
         39390     39400     39410     39420     39430   

    55770     55780     55790     55800     55810        
pAsa4- GAGGCGCTCTATCTCCCACCGAAGATGACTCCCGAGAAAGCGATTCAGAT
       ::::::::::::::::::::::::::::::::::::::::::::::::::
pAsa4- GAGGCGCTCTATCTCCCACCGAAGATGACTCCCGAGAAAGCGATTCAGAT
         39440     39450     39460     39470     39480   

    55820     55830     55840     55850     55860        
pAsa4- GCTCAAGGAGATGATCAAGAACCGCAGTGGACGATGGCTTGTCAGCGCTG
       ::::::::::::::::::::::::::::::::::::::::::::::::::
pAsa4- GCTCAAGGAGATGATCAAGAACCGCAGTGGACGATGGCTTGTCAGCGCTG
         39490     39500     39510     39520     39530   

    55870     55880     55890     55900     55910        
pAsa4- TGCTTGAAGAAGAAGGATTCCTCACTACCAGCGACAAGGCTTTTGAGGTT
       ::::::::::::::::::::::::::::::::::::::::::::::::::
pAsa4- TGCTTGAAGAAGAAGGATTCCTCACTACCAGCGACAAGGCTTTTGAGGTT
         39540     39550     39560     39570     39580   

    55920     55930     55940     55950     55960        
pAsa4- ATCGCTGGGGAATATACCGGGATCAGTAAGCATGTTTTGGGTGGCACTTT
       ::::::::::::::::::::::::::::::::::::::::::::::::::
pAsa4- ATCGCTGGGGAATATACCGGGATCAGTAAGCATGTTTTGGGTGGCACTTT
         39590     39600     39610     39620     39630   

    55970     55980     55990     56000     56010        
pAsa4- GCGCCGAGCACAAAGGAGACCGTTGCTCAAGCAACGCCAAGGAAAACTCT
       ::::::::::::::::::::::::::::::::::::::::::::::::::
pAsa4- GCGCCGAGCACAAAGGAGACCGTTGCTCAAGCAACGCCAAGGAAAACTCT
         39640     39650     39660     39670     39680   

    56020     56030     56040     56050     56060        
pAsa4- ATTTGGAGGTAGATAAATCGTGACAATGACCTATGACCCGCTCGCCTATG
       ::::::::::::::::::::::::::::::::::::::::::::::::::
pAsa4- ATTTGGAGGTAGATAAATCGTGACAATGACCTATGACCCGCTCGCCTATG
         39690     39700     39710     39720     39730   

    56070     56080     56090     56100     56110        
pAsa4- AGATGCCGTGGCGGCCTAATTATGAGATGAGCGCCGTTTTTGGCTGGGTG
       ::::::::::::::::::::::::::::::::::::::::::::::::::
pAsa4- AGATGCCGTGGCGGCCTAATTATGAGATGAGCGCCGTTTTTGGCTGGGTG
         39740     39750     39760     39770     39780   

    56120     56130     56140     56150     56160        
pAsa4- GCTGCATCCGTCGGGGCGCTGGCGGTCCAGCAAATTACGGATATGCCGCC
       ::::::::::::::::::::::::::::::::::::::::::::::::::
pAsa4- GCTGCATCCGTCGGGGCGCTGGCGGTCCAGCAAATTACGGATATGCCGCC
         39790     39800     39810     39820     39830   

    56170     56180     56190     56200     56210        
pAsa4- GGAACCGTTCTATTGGATGACGGGAATTTGTGGTGTCATGACAATGGCTC
       ::::::::::::::::::::::::::::::::::::::::::::::::::
pAsa4- GGAACCGTTCTATTGGATGACGGGAATTTGTGGTGTCATGACAATGGCTC
         39840     39850     39860     39870     39880   

    56220     56230     56240     56250     56260        
pAsa4- GCCTGCCAAAAGCAATAAAACTGCACCTGCTCCAGAAGCATCTAAAGGGA
       ::::::::::::::::::::::::::::::::::::::::::::::::::
pAsa4- GCCTGCCAAAAGCAATAAAACTGCACCTGCTCCAGAAGCATCTAAAGGGA
         39890     39900     39910     39920     39930   

    56270     56280     56290     56300     56310        
pAsa4- AGGGATCTGGAGTTCATTTCCATCAAGGAGCTCCAGAAGAAGGTTCAGGC
       ::::::::::::::::::::::::::::::::::::::::::::::::::
pAsa4- AGGGATCTGGAGTTCATTTCCATCAAGGAGCTCCAGAAGAAGGTTCAGGC
         39940     39950     39960     39970     39980   

    56320     56330     56340     56350     56360        
pAsa4- CTCCCCCGAGGATATGTGGCTTGGATATGGTTTCGCTTGGGAAAACCGCC
       ::::::::::::::::::::::::::::::::::::::::::::::::::
pAsa4- CTCCCCCGAGGATATGTGGCTTGGATATGGTTTCGCTTGGGAAAACCGCC
         39990     40000     40010     40020     40030   

    56370     56380     56390     56400     56410        
pAsa4- ATGCGCAGCGTGTTTTCGAGATCCTAAAACGAGACTGGACCTCTATCGTG
       :::::::::: :::::::::::::::::::::::::::::::::::::::
pAsa4- ATGCGCAGCGCGTTTTCGAGATCCTAAAACGAGACTGGACCTCTATCGTG
         40040     40050     40060     40070     40080   

    56420     56430     56440     56450     56460        
pAsa4- GGCACGGAGTCAACAACAAGCAAGATTGTTCGGACGATACGGGGCAAGAA
       ::::::::::::::::::::::::::::::::::::::::::::::::::
pAsa4- GGCACGGAGTCAACAACAAGCAAGATTGTTCGGACGATACGGGGCAAGAA
         40090     40100     40110     40120     40130   

    56470     56480     56490     56500     56510        
pAsa4- GAAAAAAGAGGTTCCTATCGGTCAGCCGTGGATCCACGGGGTTGAGCCAA
       ::::::::::::::::::::::::::::::::::::::::::::::::::
pAsa4- GAAAAAAGAGGTTCCTATCGGTCAGCCGTGGATCCACGGGGTTGAGCCAA
         40140     40150     40160     40170     40180   

    56520     56530     56540     56550     56560        
pAsa4- AAGAAGAGCACCTGATGCAACCGCTCAAGCACACTGAGGGCCATTCTCTC
       :::::::::::::::::::::::::::: :::::::::::::::::::::
pAsa4- AAGAAGAGCACCTGATGCAACCGCTCAAACACACTGAGGGCCATTCTCTC
         40190     40200     40210     40220     40230   

    56570     56580     56590     56600     56610        
pAsa4- ATCGTGGGTACGACGGGCTCGGGCAAGACCCGTATGTTCGATACGCTTAT
       ::::::::::::::::: ::::::::::::::::::::::::::::::::
pAsa4- ATCGTGGGTACGACGGGTTCGGGCAAGACCCGTATGTTCGATACGCTTAT
         40240     40250     40260     40270     40280   

    56620     56630     56640     56650     56660        
pAsa4- CTCCCAAGCCATCCTACGTGGCGAAGCTGTGATTATCATCGATCCTAAAG
       :::::::::::::::::::::::::::::: :::::::::::::: ::::
pAsa4- CTCCCAAGCCATCCTACGTGGCGAAGCTGTAATTATCATCGATCCGAAAG
         40290     40300     40310     40320     40330   

    56670     56680     56690     56700     56710        
pAsa4- GGGATAAGGAGATGCGCGACAATGCGCGTCGGGCTTGTGAAGCAATGGGG
       :::::::::::::::::::::::::::::::::: :::::::::::::::
pAsa4- GGGATAAGGAGATGCGCGACAATGCGCGTCGGGCCTGTGAAGCAATGGGG
         40340     40350     40360     40370     40380   

    56720     56730     56740     56750     56760        
pAsa4- CAAGCAGAGCGGTTTGTCTCTTTCCACCCGGCTTTTCCGGAGGAGTCAGT
       ::::::::::::::::::::::::::::::::::: ::::::::::::::
pAsa4- CAAGCAGAGCGGTTTGTCTCTTTCCACCCGGCTTTCCCGGAGGAGTCAGT
         40390     40400     40410     40420     40430   

    56770     56780     56790     56800     56810        
pAsa4- CCGGATCGATCCCCTTCGAAACTTCACCCGTGTTACAGAGATAGCAAGCC
       ::::::::::::::::::::::::::::::::::::::::::::::::::
pAsa4- CCGGATCGATCCCCTTCGAAACTTCACCCGTGTTACAGAGATAGCAAGCC
         40440     40450     40460     40470     40480   

    56820     56830     56840     56850     56860        
pAsa4- GCTTGGCCGCACTCATCCCCTCGGAAGGTGGTGGTGACCCGTTCAAGTCG
       ::::::::::::::::::::::::::::::: :::::::::::::: :::
pAsa4- GCTTGGCCGCACTCATCCCCTCGGAAGGTGGCGGTGACCCGTTCAAATCG
         40490     40500     40510     40520     40530   

    56870     56880     56890     56900     56910        
pAsa4- TTCGGTTGGCAGGCGCTGAACAACATCGCGCAGGGGTTGATCCTAGCGTA
       :::::::::::::::::::::::::::::::::::::::::::: :::::
pAsa4- TTCGGTTGGCAGGCGCTGAACAACATCGCGCAGGGGTTGATCCTGGCGTA
         40540     40550     40560     40570     40580   

    56920     56930     56940     56950     56960        
pAsa4- TGACCGTCCCAACTTGATCAAGCTCCGTCGCTTTTTAGAAGGCGGCGCCG
       ::::::::::::::::::::::::::::::::::::::::::::::::::
pAsa4- TGACCGTCCCAACTTGATCAAGCTCCGTCGCTTTTTAGAAGGCGGCGCCG
         40590     40600     40610     40620     40630   

    56970     56980     56990     57000     57010        
pAsa4- ATGGCTTGGTGATCAAGGCTGTGCAGGCATATGCAGAGCGCGTGATGCCG
       :::::::::: :::::::::::::::::::::::::::::::::::::::
pAsa4- ATGGCTTGGTTATCAAGGCTGTGCAGGCATATGCAGAGCGCGTGATGCCG
         40640     40650     40660     40670     40680   

    57020     57030     57040     57050     57060        
pAsa4- GATTGGGAAGCCGCAGCGGCCCCTTATTTGGAGAAGGCGGCCAATGGGTC
       ::::::::::::::::::::::::::::::::::::::::::::::::::
pAsa4- GATTGGGAAGCCGCAGCGGCCCCTTATTTGGAGAAGGCGGCCAATGGGTC
         40690     40700     40710     40720     40730   

    57070     57080     57090     57100     57110        
pAsa4- GCGCAGTAAGCTCGCAGTCGCTCACATGGCATTCTACAACAACGTTATCC
       ::::::::::::::::::::::::::::::::::::::::::::::::::
pAsa4- GCGCAGTAAGCTCGCAGTCGCTCACATGGCATTCTACAACAACGTTATCC
         40740     40750     40760     40770     40780   

    57120     57130     57140     57150     57160        
pAsa4- AGCCTGAGCACCCAAGCTCGGAACTGGAAGGTCTGCTCAACATGTTCAAG
       ::::::::::::::::::::::::::::::: ::::::::::::::::: 
pAsa4- AGCCTGAGCACCCAAGCTCGGAACTGGAAGGCCTGCTCAACATGTTCAAA
         40790     40800     40810     40820     40830   

    57170     57180     57190     57200     57210        
pAsa4- CATGATGCGACCCACTTCTCGAAGATGGTTTCGAACCTACTGCCCATCAT
       :::::::::::::::::::::::::::::::::::::: :::::::::::
pAsa4- CATGATGCGACCCACTTCTCGAAGATGGTTTCGAACCTGCTGCCCATCAT
         40840     40850     40860     40870     40880   

    57220     57230     57240     57250     57260        
pAsa4- GAACATGCTGACCTCCGGTGAGCTCGGGCCACTGTTATCGCCTGATGCAA
       :::::::::::::::::: :::::::::::::::::::::::::::::::
pAsa4- GAACATGCTGACCTCCGGCGAGCTCGGGCCACTGTTATCGCCTGATGCAA
         40890     40900     40910     40920     40930   

    57270     57280     57290     57300     57310        
pAsa4- CTGATCTCAGTGACGAGCGTCAGATCACCGATTCCGCCAAGATCATCAAC
       ::::::::::::::::::::::::::::::::::::::::::::::::::
pAsa4- CTGATCTCAGTGACGAGCGTCAGATCACCGATTCCGCCAAGATCATCAAC
         40940     40950     40960     40970     40980   

    57320     57330     57340     57350     57360        
pAsa4- AACGCCCAGGTGGCGTATTTAGGTCTCGACTCGCTCACCGATAACATGGT
       ::::::::::::::::::::::::::::::::::::::::::::::::::
pAsa4- AACGCCCAGGTGGCGTATTTAGGTCTCGACTCGCTCACCGATAACATGGT
         40990     41000     41010     41020     41030   

    57370     57380     57390     57400     57410        
pAsa4- CGGCAGCGCTCTGGGTTCGATCTTCCTCTCAGATCTGACGGCGGTAGCGG
       ::::::::::::::: ::::::::::::::::::::::::::::::::::
pAsa4- CGGCAGCGCTCTGGGGTCGATCTTCCTCTCAGATCTGACGGCGGTAGCGG
         41040     41050     41060     41070     41080   

    57420     57430     57440     57450     57460        
pAsa4- GTGACCGCTACAACTACGGGGTGAACAACCTCCCAGTGAACATCTTTGTC
       :::::::::::::::: :::::::::::::::::::::::::::::::::
pAsa4- GTGACCGCTACAACTATGGGGTGAACAACCTCCCAGTGAACATCTTTGTC
         41090     41100     41110     41120     41130   

    57470     57480     57490     57500     57510        
pAsa4- GATGAAGCGGCAGAGGTAATCAACGATCCCTTTATTCAACTCCTCAACAA
       :::::::::::::::::::::::::::::::::::::: :::::::::::
pAsa4- GATGAAGCGGCAGAGGTAATCAACGATCCCTTTATTCAGCTCCTCAACAA
         41140     41150     41160     41170     41180   

    57520     57530     57540     57550     57560        
pAsa4- GGGCCGCGGCGCGAAATTGCGTCTCTTCGTGGCAACGCAAACCTTTGCCG
       ::::::::::::::::::::::::::::::::::::::: ::::::::::
pAsa4- GGGCCGCGGCGCGAAATTGCGTCTCTTCGTGGCAACGCAGACCTTTGCCG
         41190     41200     41210     41220     41230   

    57570     57580     57590     57600     57610        
pAsa4- ACTTTGCCGCCCGTTTGGGTAGCAAAGACAAAGCGCTCCAGGTGCTGGGG
       ::::::::::::::::::::::::::::::::::::::::::::::::::
pAsa4- ACTTTGCCGCCCGTTTGGGTAGCAAAGACAAAGCGCTCCAGGTGCTGGGG
         41240     41250     41260     41270     41280   

    57620     57630     57640     57650     57660        
pAsa4- AACATCAACAACGTGTTTGCGCTGCGGATTGTCGATGCGGAAACACAAGA
       ::::::::::::::::::::::::::::::::::::::::: ::::::::
pAsa4- AACATCAACAACGTGTTTGCGCTGCGGATTGTCGATGCGGAGACACAAGA
         41290     41300     41310     41320     41330   

    57670     57680     57690     57700     57710        
pAsa4- GTACATCGCCGAAAACCTGCCAAAAACACGACTCAAATATGTCATGCGGA
       ::::::::::::::::::::::::::::::::::::::::::::::::::
pAsa4- GTACATCGCCGAAAACCTGCCAAAAACACGACTCAAATATGTCATGCGGA
         41340     41350     41360     41370     41380   

    57720     57730     57740     57750     57760        
pAsa4- CGCAGGGCCAGAACACTGACGGAAGTGAACCAATCATGCACGGTGGTAAC
       : ::::::::::::::::::::::::::::: ::::::::::::::::::
pAsa4- CCCAGGGCCAGAACACTGACGGAAGTGAACCGATCATGCACGGTGGTAAC
         41390     41400     41410     41420     41430   

    57770     57780     57790     57800     57810        
pAsa4- CAGGGCGAACGGTTAATGGAGGAAGAGGCCGATCTCTTCCCCGCTCAGCT
       ::::::::::::::::::::::::::::::::::::::::::::::::::
pAsa4- CAGGGCGAACGGTTAATGGAGGAAGAGGCCGATCTCTTCCCCGCTCAGCT
         41440     41450     41460     41470     41480   

    57820     57830     57840     57850     57860        
pAsa4- GCTGGGGATGCTCCCGAACCTGGAGTACATAGCCAAAATCTCAGGCGGAA
       ::::::::::::::::::::::::::::::::::::::::::::::::::
pAsa4- GCTGGGGATGCTCCCGAACCTGGAGTACATAGCCAAAATCTCAGGCGGAA
         41490     41500     41510     41520     41530   

    57870     57880     57890     57900     57910        
pAsa4- AAATAGTGAAAGGTCGGCTACCAATCTTGACCGAGAAGTAAGGGGTCAGC
       ::::::::::::::::::::::::::::::::::::::::::::::::::
pAsa4- AAATAGTGAAAGGTCGGCTACCAATCTTGACCGAGAAGTAAGGGGTCAGC
         41540     41550     41560     41570     41580   

    57920     57930     57940     57950     57960        
pAsa4- TATGTGCTGTAAGAAATATGATGGATATCAGGTTGATACCTATTCCGTTA
       ::::::::::::::::::::::::::::::::::::::::::::::::::
pAsa4- TATGTGCTGTAAGAAATATGATGGATATCAGGTTGATACCTATTCCGTTA
         41590     41600     41610     41620     41630   

    57970     57980     57990     58000     58010        
pAsa4- ACCCGTTTGATCGCGTGATGAATGCGCTAAAAAGTCGAGGCCGTAAGAAC
       ::::::::::::::::::::::::::::::::::::::::::::::::::
pAsa4- ACCCGTTTGATCGCGTGATGAATGCGCTAAAAAGTCGAGGCCGTAAGAAC
         41640     41650     41660     41670     41680   

    58020     58030     58040     58050     58060        
pAsa4- GCCCACATTCTGAGCATCTTGCAGCTGGATTGGCCTGCGTCTGAATCGAT
       ::::::::::::::::::::::::::::::::::: ::::::::::::::
pAsa4- GCCCACATTCTGAGCATCTTGCAGCTGGATTGGCCAGCGTCTGAATCGAT
         41690     41700     41710     41720     41730   

    58070     58080     58090     58100     58110        
pAsa4- CATCCATCGCCTGAGCGACTACATCAGTGACAGCATCAAGGCCAACGAGG
       ::::::::::::::::::::::::::::::::::::::::::::::::::
pAsa4- CATCCATCGCCTGAGCGACTACATCAGTGACAGCATCAAGGCCAACGAGG
         41740     41750     41760     41770     41780   

    58120     58130     58140     58150     58160        
pAsa4- AGCCGGTGATTTATCCGATCATCGAGGAGGCCCTGCTCCGCTATAGCCAG
       ::::::::::::::::::::::::::::::::::::::::::::::::::
pAsa4- AGCCGGTGATTTATCCGATCATCGAGGAGGCCCTGCTCCGCTATAGCCAG
         41790     41800     41810     41820     41830   

    58170     58180     58190     58200     58210        
pAsa4- CTGGTATTCCATGCGCAGAAGTATAAATACGAAGATCCTGCCAGGATCAG
       ::::::::::::::::::::::::::::::::::::::::::::::::::
pAsa4- CTGGTATTCCATGCGCAGAAGTATAAATACGAAGATCCTGCCAGGATCAG
         41840     41850     41860     41870     41880   

    58220     58230     58240     58250     58260        
pAsa4- TGCCTTTTTAGACACCCTCATCACGGAGACCTGCAAGGCCCTGGAGATTC
       :::::::::::::::::::::::::::::::::::::::::::::: :::
pAsa4- TGCCTTTTTAGACACCCTCATCACGGAGACCTGCAAGGCCCTGGAGGTTC
         41890     41900     41910     41920     41930   

    58270     58280     58290      58300     58310       
pAsa4- AAATCGCGGCAAACAGTGGGGGGGGG-CCTGGTCTGTCGATTCTGGCACC
       :::::::::::::::::::::::::: :::::::::::::::::::::::
pAsa4- AAATCGCGGCAAACAGTGGGGGGGGGGCCTGGTCTGTCGATTCTGGCACC
         41940     41950     41960     41970     41980   

     58320     58330     58340     58350     58360       
pAsa4- TCATTTTCGGCCTGGTGCACCGACCACCCCGGCGACCTTTCGATCACTCC
       ::::::::::::::::::::::::::::: :: :::::::::::::::::
pAsa4- TCATTTTCGGCCTGGTGCACCGACCACCCAGGTGACCTTTCGATCACTCC
         41990     42000     42010     42020     42030   

     58370     58380     58390     58400     58410       
pAsa4- CCATGCTCATGAGGACGAATCCTCTCTGCGTGGCCTGCTGTATGACCTGC
       ::::::::::::::::::::: ::::::::::: ::::::::::::::::
pAsa4- CCATGCTCATGAGGACGAATCTTCTCTGCGTGGTCTGCTGTATGACCTGC
         42040     42050     42060     42070     42080   

     58420     58430     58440     58450     58460       
pAsa4- TTATCTGTGAAAGCGTGAAAAATGTTCTGAGGAGAACAGACTATGAACAA
       ::::::::::::::::::::::::::::::::::::::::::::::::::
pAsa4- TTATCTGTGAAAGCGTGAAAAATGTTCTGAGGAGAACAGACTATGAACAA
         42090     42100     42110     42120     42130   

     58470     58480     58490     58500     58510       
pAsa4- GCCGTGGTTAGTGGTCGTCTGGTTGCTCACCCTTGAGCTACTCGCGATTT
       ::::::::::::::::::::::::::::::::::::::::::::::::::
pAsa4- GCCGTGGTTAGTGGTCGTCTGGTTGCTCACCCTTGAGCTACTCGCGATTT
         42140     42150     42160     42170     42180   

     58520     58530     58540     58550     58560       
pAsa4- TGATATTGATCCCAGGGGATTGGACTGACAGAGCGATAAAAAATGAGTCC
       ::::::::::::: ::::::::::::: ::::::::::::::::::::::
pAsa4- TGATATTGATCCCTGGGGATTGGACTGCCAGAGCGATAAAAAATGAGTCC
         42190     42200     42210     42220     42230   

     58570     58580     58590     58600     58610       
pAsa4- GTTCTGGTGAAACAAAGCCTTGGTATAGAGGCTCAGGATTGGATACATAA
       ::::::::::::::::::::::::::::::::::::::::::::::::::
pAsa4- GTTCTGGTGAAACAAAGCCTTGGTATAGAGGCTCAGGATTGGATACATAA
         42240     42250     42260     42270     42280   

     58620     58630     58640     58650     58660       
pAsa4- CAAGGCCACGACGTGGTACCAATCCAGCATCATTGACTCCGGTTTCTACG
       ::::::::::::::::::::::::::::::::::::::::::::::::::
pAsa4- CAAGGCCACGACGTGGTACCAATCCAGCATCATTGACTCCGGTTTCTACG
         42290     42300     42310     42320     42330   

     58670     58680     58690     58700     58710       
pAsa4- ACGGTATGTACAAGACGTTGATCCCCTCTGAGGCTGAGCGGGCGCGGTCA
       ::::::::::::::::::::::::::::::::::::::::::::::::::
pAsa4- ACGGTATGTACAAGACGTTGATCCCCTCTGAGGCTGAGCGGGCGCGGTCA
         42340     42350     42360     42370     42380   

     58720     58730     58740     58750     58760       
pAsa4- AGAGGGATGGAGGGCATGGGTAAGGATTGGTTTGTGTGGGTCAATGGCCG
       ::::::::::::::::::::::::::::::::::::::::::::::::::
pAsa4- AGAGGGATGGAGGGCATGGGTAAGGATTGGTTTGTGTGGGTCAATGGCCG
         42390     42400     42410     42420     42430   

     58770     58780     58790     58800     58810       
pAsa4- CATGGATGCCTTTGTGAACATCATCTACCAGTTTTACACCCGAGCGGCAC
       ::::::::::::::::::::::::::::::::::::::::::::::::::
pAsa4- CATGGATGCCTTTGTGAACATCATCTACCAGTTTTACACCCGAGCGGCAC
         42440     42450     42460     42470     42480   

     58820     58830     58840     58850     58860       
pAsa4- TCCTGCTGGCATGGGCCCCGTACATGCTGATCTTGTTCGCCCCGGCCATC
       ::::::::::::::::::::::::::::::::::::::::::::::::::
pAsa4- TCCTGCTGGCATGGGCCCCGTACATGCTGATCTTGTTCGCCCCGGCCATC
         42490     42500     42510     42520     42530   

     58870     58880     58890     58900     58910       
pAsa4- TATGACGGCTGGATGACGTGGAAAATAAAGCGGACCAACTTCGACTATGC
       ::::::::::::::::::::::::::::::::::::::::::::::::::
pAsa4- TATGACGGCTGGATGACGTGGAAAATAAAGCGGACCAACTTCGACTATGC
         42540     42550     42560     42570     42580   

     58920     58930     58940     58950     58960       
pAsa4- GAGCCCTGTGCTGCATCGCTATAGCGTTCGAGGAACGATGTTCATCATGG
       :::::: :::::::::::::::::::::::::::::::::::::::::::
pAsa4- GAGCCCCGTGCTGCATCGCTATAGCGTTCGAGGAACGATGTTCATCATGG
         42590     42600     42610     42620     42630   

     58970     58980     58990     59000     59010       
pAsa4- CGGGATTGTTCATCTGCTTCTTTATCCCGTTCGCGCTCGACCCGGTTGTC
       ::::::::::::::::::::::::::::::::::::::::::::::::::
pAsa4- CGGGATTGTTCATCTGCTTCTTTATCCCGTTCGCGCTCGACCCGGTTGTC
         42640     42650     42660     42670     42680   

     59020     59030     59040     59050     59060       
pAsa4- ATTCCTCTGACGATGATGGCCTGCTGTGTGCTGGTGGGCCTTACTGTCAG
       ::::::::::::::::::::::::::::::::::::::::: ::::::::
pAsa4- ATTCCTCTGACGATGATGGCCTGCTGTGTGCTGGTGGGCCTGACTGTCAG
         42690     42700     42710     42720     42730   

     59070     59080     59090     59100     59110       
pAsa4- CAATTTCCAGAAACGAGTTTGATAGCGAAAGCCCTACCGTTGGCGGTGTC
       ::: ::::::::::::::::::::::::::::::::::::::::::::::
pAsa4- CAACTTCCAGAAACGAGTTTGATAGCGAAAGCCCTACCGTTGGCGGTGTC
         42740     42750     42760     42770     42780   

     59120     59130     59140     59150     59160       
pAsa4- TGCATCTGGCATGAACCAGCGGTAGGGAGAGCTAGTCTGGCGAGTGATAT
       ::::::::::::::::::::::::::::::::::::::::::::::::::
pAsa4- TGCATCTGGCATGAACCAGCGGTAGGGAGAGCTAGTCTGGCGAGTGATAT
         42790     42800     42810     42820     42830   

     59170     59180     59190     59200     59210       
pAsa4- TACTCAGTCAGGGCCACGAAGGCACCAGGTAGGTGCGTTTGCAAAAGATG
       ::::::::::::::::::::::::::::::::::::::::::::::::::
pAsa4- TACTCAGTCAGGGCCACGAAGGCACCAGGTAGGTGCGTTTGCAAAAGATG
         42840     42850     42860     42870     42880   

     59220     59230     59240     59250     59260       
pAsa4- ATCAGGAGATGATGGTGATGAAATTACAAAGTTGTTTGCAGCTGATTATG
       ::::::::::::::::::::::::::::::::::::::::::::::::::
pAsa4- ATCAGGAGATGATGGTGATGAAATTACAAAGTTGTTTGCAGCTGATTATG
         42890     42900     42910     42920     42930   

     59270     59280     59290     59300     59310       
pAsa4- GTAGCAGTGGGAGTGCTGGTGGCTGGTCAAGCTACTGCTGCATCGGGCGA
       ::::::::::::::::::::::::::::::::::::::::::::::::::
pAsa4- GTAGCAGTGGGAGTGCTGGTGGCTGGTCAAGCTACTGCTGCATCGGGCGA
         42940     42950     42960     42970     42980   

     59320     59330     59340     59350     59360       
pAsa4- TACTAACAACACCGATAAGATTAAGGCTCTGGATGCGGCCTGTCCCAGCT
       ::::::::::::::::::::::: ::::::::::::::::::::::::::
pAsa4- TACTAACAACACCGATAAGATTACGGCTCTGGATGCGGCCTGTCCCAGCT
         42990     43000     43010     43020     43030   

     59370     59380     59390     59400     59410       
pAsa4- GTGTGACGGTGGCGAACGATGTAATGGCTATTCGGGCGGAGCATTGTCAG
       :::::: :::::::::::::::::::::::::::::::::::::::::::
pAsa4- GTGTGAAGGTGGCGAACGATGTAATGGCTATTCGGGCGGAGCATTGTCAG
         43040     43050     43060     43070     43080   

     59420     59430     59440     59450     59460       
pAsa4- CTCAAGAACACATCCGCCGAGATGATGATTAGCACCATGCGCAATGATCC
       :::::::::::::: :::::::::::::::::::::::::::::::::::
pAsa4- CTCAAGAACACATCGGCCGAGATGATGATTAGCACCATGCGCAATGATCC
         43090     43100     43110     43120     43130   

     59470     59480     59490     59500     59510       
pAsa4- AATGTATGGCTTTATGCAGGCTGTTGACTCGATGGTGGAGCCTGCGACTT
       ::::::::::::::::::::::::::::::::::::::::::::::::::
pAsa4- AATGTATGGCTTTATGCAGGCTGTTGACTCGATGGTGGAGCCTGCGACTT
         43140     43150     43160     43170     43180   

     59520     59530     59540     59550     59560       
pAsa4- ATAAGACCATCCTGACGGCCGCAGCAACCCAGGTCGATTGCGGCAACCCG
       ::::::::::::::::::::::::::::::::::::::::::::::::::
pAsa4- ATAAGACCATCCTGACGGCCGCAGCAACCCAGGTCGATTGCGGCAACCCG
         43190     43200     43210     43220     43230   

     59570     59580     59590     59600     59610       
pAsa4- CAAAACTGGATCGACATGACGCAGAAGGCGCTCAAGAAGAGCACCC-AAA
       :::::::::::::::::::::::::::::::::::::::::::::: :::
pAsa4- CAAAACTGGATCGACATGACGCAGAAGGCGCTCAAGAAGAGCACCCCAAA
         43240     43250     43260     43270     43280   

      59620     59630     59640     59650     59660      
pAsa4- AAGTTAGCTGATTCGATTTCATGGCTGCGTGCGAGCCGCTAAAAAATTTC
       ::::::::::::::::::::::::: :::::::: :::::::::::::::
pAsa4- AAGTTAGCTGATTCGATTTCATGGCAGCGTGCGAACCGCTAAAAAATTTC
         43290     43300     43310     43320     43330   

      59670     59680     59690     59700     59710      
pAsa4- ACATGTGAAATTTTTTAGCGGCTGCCTTGAAGCAGAAAACCAAGTTAATT
       :::::::::::::::::                                 
pAsa4- ACATGTGAAATTTTTTA---------------------------------
         43340     43350                                 

      59720     59730     59740     59750     59760      
pAsa4- GGGGTCGATGCTATACAAACAATACTGCTGGCCGAGGGGGCTGGATGTGG
                                                         
pAsa4- --------------------------------------------------
                                                         

      59770     59780     59790     59800     59810      
pAsa4- TTGACCTTGGGCAATTCCAACATGTACGGGGGGTAGTTGTGAATATTTTT
                                                         
pAsa4- --------------------------------------------------
                                                         

      59820     59830     59840     59850     59860      
pAsa4- AATGGAGCTGATGGGAGCAGATCTCAAATTGTTCGTGACACTTTCTTGGT
                                                         
pAsa4- --------------------------------------------------
                                                         

      59870     59880     59890     59900     59910      
pAsa4- GCCATCATTATTGTTTGCTCTCTTTGTTTACTGGTGTGGACTGGAAAGAT
                                                         
pAsa4- --------------------------------------------------
                                                         

      59920     59930     59940     59950     59960      
pAsa4- ATCTCAATGGTTTGTCTAATCCGCTCCCAATGAAATTTATTCTGTGTACA
                                                         
pAsa4- --------------------------------------------------
                                                         

      59970     59980     59990     60000     60010      
pAsa4- TCGCTTTTTATTAGTGCCATGTATGAGTTGAAAAGAGGTTCATTTCGAGC
                                                         
pAsa4- --------------------------------------------------
                                                         

      60020     60030     60040     60050     60060      
pAsa4- AGATATGGTTTCTCTCCTAGCGACTTCAATTATTTTTGCGGTATCTCCAT
                                                         
pAsa4- --------------------------------------------------
                                                         

      60070     60080     60090     60100     60110      
pAsa4- GGTTAGCCTGTGAATACCGCAATTGGTACTTGAATTTCATTGATCAGCTT
                                                         
pAsa4- --------------------------------------------------
                                                         

      60120     60130     60140     60150     60160      
pAsa4- AAAGGTGTTCAGGAGGCAACTGATGCAATAGGACATGAGTATATTCGGGC
                                                         
pAsa4- --------------------------------------------------
                                                         

      60170     60180     60190     60200     60210      
pAsa4- TGTAGAGAATCCGGCAGTAGGAATCGGTTCTTGCTTTGCAATGGCACTCG
                                                         
pAsa4- --------------------------------------------------
                                                         

      60220     60230     60240     60250     60260      
pAsa4- CAACGATAAGGTTGCCACTTAATCGTATAATTAAGGCATCTTTGGAAAGA
                                                         
pAsa4- --------------------------------------------------
                                                         

      60270     60280     60290     60300     60310      
pAsa4- GCTTTTATTGTGAAAAATTCTGATTCTGTATGCCCCCACTGTGGGCAGGT
                                                         
pAsa4- --------------------------------------------------
                                                         

      60320     60330     60340     60350     60360      
pAsa4- AACCCATCATTTATAGTGAAATAACAGCTATCTCTAACCTTTCCGTGAAC
                                                         
pAsa4- --------------------------------------------------
                                                         

      60370     60380     60390     60400     60410      
pAsa4- ACTATGGGAGTGTGCAGCCGGTGATGCCGAGTGATAAAGGAAAAATGGCC
                                                         
pAsa4- --------------------------------------------------
                                                         

      60420     60430     60440     60450     60460      
pAsa4- TTCCGACACTGACGTCGGCGCCAGATGAACGGGCGCCGACGTCAGTGTCG
                                                         
pAsa4- --------------------------------------------------
                                                         

      60470     60480     60490     60500     60510      
pAsa4- GAAGCAAATGGAGGTGTGTTGCGCTGAATGCTGCAACACCGTGCAACAAG
                                                         
pAsa4- --------------------------------------------------
                                                         

      60520     60530     60540     60550     60560      
pAsa4- CGCAACATCGAGTGGTTGCGAGCCGAGCAACAATCAACCTAGTTAACGGA
                                                         
pAsa4- --------------------------------------------------
                                                         

      60570     60580     60590     60600     60610      
pAsa4- GAGAATCAGATACATTGATGTATCTCTTTGCGGCCATCAAGGTGATAGGT
                                                         
pAsa4- --------------------------------------------------
                                                         

      60620     60630     60640     60650     60660      
pAsa4- GGATATATGACTTACTACAATGTTTTTCAGTTTTTTATTACTGTGATGTG
                                                         
pAsa4- --------------------------------------------------
                                                         

      60670     60680     60690     60700     60710      
pAsa4- CGTCGTTTTAGCAATAGCTGTTATCAAGTATTGCTTTAAAAAAGGGCCAG
                                                         
pAsa4- --------------------------------------------------
                                                         

      60720     60730     60740     60750     60760      
pAsa4- ATTGATTATGAACATGTTTTTGGCGAGAATTTATTGAGAAAATAGATATC
                                                         
pAsa4- --------------------------------------------------
                                                         

      60770     60780     60790     60800     60810      
pAsa4- ACCATGGGCGTAGTAACCAACATTAAGCACGATAGTTTCCCGCAGCAGGG
                                                         
pAsa4- --------------------------------------------------
                                                         

      60820     60830     60840     60850     60860      
pAsa4- AGGCCATTTAGGGAAGCGGGTATTGGTGATGTTCCACCATGATACTGATC
                                                         
pAsa4- --------------------------------------------------
                                                         

      60870     60880     60890     60900     60910      
pAsa4- ATGTTGTTCAAGGCGTTTGCGTCAGGGACGATGCTGGTGAGCCAGGGAAG
                                                         
pAsa4- --------------------------------------------------
                                                         

      60920     60930     60940     60950     60960      
pAsa4- ACCATTATTCAACTGGACGATGGCTGCCATGTGCTTGTCACTGAACGCCA
                                                         
pAsa4- --------------------------------------------------
                                                         

      60970     60980     60990     61000     61010      
pAsa4- GCACATTTCCATCGTGGAGAACTCCATCAGTCCTGAACGAGATCGGCGCA
                                                         
pAsa4- --------------------------------------------------
                                                         

      61020     61030     61040     61050     61060      
pAsa4- ATCGACAGTTTATCGTCTGTGACGTGTTCGGTCGTGTGGCGACCAGAAGA
                                                         
pAsa4- --------------------------------------------------
                                                         

      61070     61080     61090     61100     61110      
pAsa4- CGCTTGCTGTTCCCCGATGCTACCCCAGAACAGCGGGCTTTATATGTGAA
                                                         
pAsa4- --------------------------------------------------
                                                         

      61120     61130     61140     61150     61160      
pAsa4- GGTGTCGCTACGTGCCATTGGGGTTTCAGCACTGGCGGCGCTTCTGTTCG
                                                         
pAsa4- --------------------------------------------------
                                                         

      61170     61180     61190     61200     61210      
pAsa4- TAGGGCTCATCGTGCTTCGGTCGCACAGTTAAGGGGAAAAATCATGTCAG
                                                         
pAsa4- --------------------------------------------------
                                                         

      61220     61230     61240     61250     61260      
pAsa4- AAGAAAATGCCAGAAAGATCGCAACGGAATTGGAGCATCGTGGGCTGTTG
                                                         
pAsa4- --------------------------------------------------
                                                         

      61270     61280     61290     61300     61310      
pAsa4- GCTGGCTGGTTGCAGTTTGGGCCAGATGGGGAGCGTCTTGATATGGTGCT
                                                         
pAsa4- --------------------------------------------------
                                                         

      61320     61330     61340     61350     61360      
pAsa4- GATGATGAACTTAGAGCATGAAGAAGTGGAGTGCCAACGTCATTTTGCTC
                                                         
pAsa4- --------------------------------------------------
                                                         

      61370     61380     61390     61400     61410      
pAsa4- ACTGTGTTTTCAATGGCACTGCGCTGACAGAGAAATCCCCGGATTGGCTT
                                                         
pAsa4- --------------------------------------------------
                                                         

      61420     61430     61440     61450     61460      
pAsa4- AGTGCTGTACTCAAACAATAGATCAGGGAAATTTGTATGTGTAACTGTCA
                                                         
pAsa4- --------------------------------------------------
                                                         

      61470     61480     61490     61500     61510      
pAsa4- GACAATGGCTCGCGATCTCAGTGAGACAATGGGCGGGAAGTATCCCGCAA
                                                         
pAsa4- --------------------------------------------------
                                                         

      61520     61530     61540     61550     61560      
pAsa4- GCCTTCATGCTCCCTTGTGTGAGGACTATCAGCAGGTGCCATTTACCAGG
                                                         
pAsa4- --------------------------------------------------
                                                         

      61570     61580     61590     61600     61610      
pAsa4- ATCGAGGTTGATGGTTCAGGGTGCATCGTCCCCGAGTCAGAGGCCGCCGC
                                                         
pAsa4- --------------------------------------------------
                                                         

      61620     61630     61640     61650     61660      
pAsa4- CGTGATCATGAAAATGCAGTGGCTGGGGGATAATGCTGTGGATGTGGCGG
                                                         
pAsa4- --------------------------------------------------
                                                         

      61670     61680     61690     61700     61710      
pAsa4- GCCTTCTGCCAGACCATAATTTTCACCATAAAGATGGTGTTCTGATCATT
                                                         
pAsa4- --------------------------------------------------
                                                         

      61720     61730     61740     61750     61760      
pAsa4- CACCAGCACGGCGGTGACGTCAGGATACCGAAAGGTGGGAGGTTCGCCGT
                                                         
pAsa4- --------------------------------------------------
                                                         

      61770     61780     61790     61800     61810      
pAsa4- TGATGATGCTGGCCATGCTCATAAAGTATTGATGCTCACAAGACAGTTTA
                                                         
pAsa4- --------------------------------------------------
                                                         

      61820     61830     61840     61850     61860      
pAsa4- CTTTGAAACCAAACGGTACTGTGACTGCCTGCCCGCGGTGTGGCAACAAC
                                                         
pAsa4- --------------------------------------------------
                                                         

      61870     61880     61890     61900     61910      
pAsa4- ACTGAATTTATCGGCTGCTCAATTCAAGTGGTAGAGGACTGCTGCGAAGT
                                                         
pAsa4- --------------------------------------------------
                                                         

      61920     61930     61940     61950     61960      
pAsa4- GTTTGTGATTTGCAGGTGTAACTTTGATCCGACAGAACAGAACACTGACC
                                                         
pAsa4- --------------------------------------------------
                                                         

      61970     61980     61990     62000     62010      
pAsa4- ACCGCTATGAGGATGTAATGGGTAGCCTGGATCATGACAATCTCATGGTT
                                                         
pAsa4- --------------------------------------------------
                                                         

      62020     62030     62040     62050     62060      
pAsa4- GCTCTGTCGTGCTGGAATAGAGCCCTCGCCGATACAGCAGCAACCAGCTG
                                                         
pAsa4- --------------------------------------------------
                                                         

      62070     62080     62090     62100     62110      
pAsa4- AATGCTTGTCTCCGCCGCAAGATCGTTAAAGAAATAATAGGAGGTGCTCA
                                                         
pAsa4- --------------------------------------------------
                                                         

      62120     62130     62140     62150     62160      
pAsa4- TGGCGGGTGTAAAAGTCAGCGAGCTGGAATACCAAGGGCGGCTGGATGGT
                                                         
pAsa4- --------------------------------------------------
                                                         

      62170     62180     62190     62200     62210      
pAsa4- CGTCATGCCTGGGTGCATGATGGATTCTGGTTCTACTGGACAGAGAAAGC
                                                         
pAsa4- --------------------------------------------------
                                                         

      62220     62230     62240     62250     62260      
pAsa4- CAACGTGGTGACGTCCGATCTGGCTGGGCTGGAGCCATTCTGCCTACTTC
                                                         
pAsa4- --------------------------------------------------
                                                         

      62270     62280     62290     62300     62310      
pAsa4- GCTTGGCATTGGTCCGGGGCGAGCAGAACTCCATTCGAGCATTCACGAAA
                                                         
pAsa4- --------------------------------------------------
                                                         

      62320     62330     62340     62350     62360      
pAsa4- ACAGATGCCAAGCGCGGGATCATCGATATGTTGAACCGTAAATAGAGAGG
                                                         
pAsa4- --------------------------------------------------
                                                         

      62370     62380     62390     62400     62410      
pAsa4- GTTCGGACTGAATTCCAAGCTGTTCGGCAGTAAAAAATTTCACATGTGAA
                                                         
pAsa4- --------------------------------------------------
                                                         

      62420     62430     62440     62450     62460      
pAsa4- ATTTTTACTGCCCCCCCCCACCAACTCAGGACCGCAGCATATTTTTTGCC
                        :: ::::::: ::::::::::::::::::: ::
pAsa4- -----------------CCCCCAACTCGGGACCGCAGCATATTTTTTTCC
                             43360     43370     43380   

      62470     62480     62490     62500     62510      
pAsa4- CCACACCCCAAAAGGGCCGTAATAGCGCTGTGCTGGTGGAGTGGGGAAAG
       ::::::::::::::::::::::::::::::::::::::::::::::::::
pAsa4- CCACACCCCAAAAGGGCCGTAATAGCGCTGTGCTGGTGGAGTGGGGAAAG
         43390     43400     43410     43420     43430   

      62520     62530     62540     62550     62560      
pAsa4- CGACAATCCCCATACCAAAGGCAACTTCATTTGGGGTTCATCGTGTCGGT
       ::::::::::::: ::::::::::::::::::::::::::::::::::::
pAsa4- CGACAATCCCCATGCCAAAGGCAACTTCATTTGGGGTTCATCGTGTCGGT
         43440     43450     43460     43470     43480   

      62570     62580     62590     62600     62610      
pAsa4- ACAGACTCAAGTCGGAAAAGTAGAGGTGGCAGCATGGAGTTCAGGCTCTT
       :::::::::::::::::::::::::::::::::: :::::::::::::::
pAsa4- ACAGACTCAAGTCGGAAAAGTAGAGGTGGCAGCAGGGAGTTCAGGCTCTT
         43490     43500     43510     43520     43530   

      62620     62630     62640     62650     62660      
pAsa4- GGCCGTTTCTTACTCTCATCAGGTTGGTATTGTTCGCGTTTGGTCTTGTT
       ::::::::::::::::::::::::::::::::::::::::::::::::::
pAsa4- GGCCGTTTCTTACTCTCATCAGGTTGGTATTGTTCGCGTTTGGTCTTGTT
         43540     43550     43560     43570     43580   

      62670     62680     62690     62700     62710      
pAsa4- GTCGGCCTTGGGCTCGACAAAGTGGTCGCCCTGATAGGGACGTGAGCTCT
       ::::::::::::::::::::::::::::::::::::::::::::::::: 
pAsa4- GTCGGCCTTGGGCTCGACAAAGTGGTCGCCCTGATAGGGACGTGAGCTCG
         43590     43600     43610     43620     43630   

      62720     62730     62740     62750     62760      
pAsa4- AGCCGTCCTTCGGTCGATGCTGTGAAAAGACAGAATCAATAAGCAGGCCT
        :::::::::::::::::::::::::::::::::::::::::::::::::
pAsa4- GGCCGTCCTTCGGTCGATGCTGTGAAAAGACAGAATCAATAAGCAGGCCT
         43640     43650     43660     43670     43680   

      62770     62780     62790     62800     62810      
pAsa4- GTGAATAAATGGAAGGTGGCATGATGCCACCTTTTTTTTATTTGTCGCTG
       ::::::::::::::::::::::::::::::::::::::::::::::::::
pAsa4- GTGAATAAATGGAAGGTGGCATGATGCCACCTTTTTTTTATTTGTCGCTG
         43690     43700     43710     43720     43730   

      62820     62830     62840     62850     62860      
pAsa4- TAACTGCCCGAATTGGGCGCAAAGCCGTAGTAGGAAAGCGGGTCAACTGA
       ::::::::::::::::::::::::::::::::::::::::::::::::::
pAsa4- TAACTGCCCGAATTGGGCGCAAAGCCGTAGTAGGAAAGCGGGTCAACTGA
         43740     43750     43760     43770     43780   

      62870     62880     62890     62900     62910      
pAsa4- ATGAAAATACAGGCAATGAAGATATGGAGGTGGCAATGAAGCCTGTAAAA
       ::::::::::::::::::::::::::::::::::::::::::::::::::
pAsa4- ATGAAAATACAGGCAATGAAGATATGGAGGTGGCAATGAAGCCTGTAAAA
         43790     43800     43810     43820     43830   

      62920     62930     62940     62950     62960      
pAsa4- ATCCCGCGGCGGGTTGATGAACCCCCCCACTTGCTCCTGTGGAGTGCCGA
       ::::::::::::::::::::::::::::::::::::::::::::::::::
pAsa4- ATCCCGCGGCGGGTTGATGAACCCCCCCACTTGCTCCTGTGGAGTGCCGA
         43840     43850     43860     43870     43880   

      62970     62980     62990     63000     63010      
pAsa4- TGAGTTGGCCCCGATGCTCCTGGGGCTGACGATTGGCGTCATCATCGGAA
       ::::::::::::::::::::::::::::::::::::::::::::::::::
pAsa4- TGAGTTGGCCCCGATGCTCCTGGGGCTGACGATTGGCGTCATCATCGGAA
         43890     43900     43910     43920     43930   

      63020     63030     63040     63050     63060      
pAsa4- AGGCCCTCATCTGCTTCATCGGCGGGCTGCTCGTTACCAACCTGTATCGC
       ::::::::::::::::::::::::::::::::::::::::::::::::::
pAsa4- AGGCCCTCATCTGCTTCATCGGCGGGCTGCTCGTTACCAACCTGTATCGC
         43940     43950     43960     43970     43980   

      63070     63080     63090     63100     63110      
pAsa4- CGGTTCCGGGACAACCATCCAGATGGTTACCTACTCCACATGATCTATTG
       :::::::::::::::::::: :::::::::::::::::::::::::::::
pAsa4- CGGTTCCGGGACAACCATCCGGATGGTTACCTACTCCACATGATCTATTG
         43990     44000     44010     44020     44030   

      63120     63130     63140     63150     63160      
pAsa4- GGCCGGGTTCATCGCGACCAAGGCAAAGTCGATGAAAAACCCATTTGTAC
       ::::::::::::::: :::::::: :::::::::::::::::::::::::
pAsa4- GGCCGGGTTCATCGCTACCAAGGCCAAGTCGATGAAAAACCCATTTGTAC
         44040     44050     44060     44070     44080   

      63170     63180     63190     63200     63210      
pAsa4- GGAGGTATTTACCTTGAAATTGAAAACCTATCTCAAGACCTGGGAAGGGA
       ::::::::::::::::::::::::::::::::::::::::::::::::::
pAsa4- GGAGGTATTTACCTTGAAATTGAAAACCTATCTCAAGACCTGGGAAGGGA
         44090     44100     44110     44120     44130   

      63220     63230     63240     63250     63260      
pAsa4- CCCAAGCAGAGAACAAGTGGGGCCGTCTTTTCCAGGCGGGGCTGTTAGTC
       ::::::::::::::::::::::::::::::::::::::::::::::: ::
pAsa4- CCCAAGCAGAGAACAAGTGGGGCCGTCTTTTCCAGGCGGGGCTGTTAATC
         44140     44150     44160     44170     44180   

      63270     63280     63290     63300     63310      
pAsa4- ATAGTGTTACTGCTGGTCATCAAGGTTTTTACGAAAGACACCATTGTCAC
       :: :::::::::::::::::::::::::::::::::::::::::::::::
pAsa4- ATCGTGTTACTGCTGGTCATCAAGGTTTTTACGAAAGACACCATTGTCAC
         44190     44200     44210     44220     44230   

      63320     63330     63340     63350     63360      
pAsa4- CATGCAGCCCTACACCCTTTCTGAGGAGGCATGGGTTACGAAGGAAAATG
       ::::::::::::::::::::::::::::::::::::::::::::::::::
pAsa4- CATGCAGCCCTACACCCTTTCTGAGGAGGCATGGGTTACGAAGGAAAATG
         44240     44250     44260     44270     44280   

      63370     63380     63390     63400     63410      
pAsa4- CCTCTCGGTCTTACAAAGAAGCTTGGGGCTTTGCGTTCTCACAGCTGCTT
       ::::::::::::::::::::::::::::::::::::::::::::::::::
pAsa4- CCTCTCGGTCTTACAAAGAAGCTTGGGGCTTTGCGTTCTCACAGCTGCTT
         44290     44300     44310     44320     44330   

      63420     63430     63440     63450     63460      
pAsa4- GGCAACGTTACGCCCGGTTCGGTGGATTTTGTCAAAGAGCGGTTGAGCCC
       ::::::::::::::::::::::::::::::::::::::::::::::::::
pAsa4- GGCAACGTTACGCCCGGTTCGGTGGATTTTGTCAAAGAGCGGTTGAGCCC
         44340     44350     44360     44370     44380   

      63470     63480     63490     63500     63510      
pAsa4- CATGCTCTCGCCGGAAATCTATCAGGATGTCATTGATGCCATCGAGATCC
       ::::::::::::::::::::::::::::::::::::::::::::::::::
pAsa4- CATGCTCTCGCCGGAAATCTATCAGGATGTCATTGATGCCATCGAGATCC
         44390     44400     44410     44420     44430   

      63520     63530     63540     63550     63560      
pAsa4- AGTCCAAGCAGATAAAGGAAGACCGCGTAACCATGCGGTTCGAACCTCGT
       ::::::::::::::::::::::::::::::::::::::::::::::::::
pAsa4- AGTCCAAGCAGATAAAGGAAGACCGCGTAACCATGCGGTTCGAACCTCGT
         44440     44450     44460     44470     44480   

      63570     63580     63590     63600     63610      
pAsa4- TTTGTAGAGTACGAAGAGAAGAGCGACAAGGTATTTGCTTATGGGTACTC
       ::::::::::::::::::::::::::::::::::::::::::::::::::
pAsa4- TTTGTAGAGTACGAAGAGAAGAGCGACAAGGTATTTGCTTATGGGTACTC
         44490     44500     44510     44520     44530   

      63620     63630     63640     63650     63660      
pAsa4- CTATGTGAAAGGCGCGTCATCGCAACAGGAGGAGCGTGGGGAGCGCACTT
       ::::::::::::::::::::: ::::::::::::::::::::::::::::
pAsa4- CTATGTGAAAGGCGCGTCATCTCAACAGGAGGAGCGTGGGGAGCGCACTT
         44540     44550     44560     44570     44580   

      63670     63680     63690     63700     63710      
pAsa4- ATGAGTTCGTCCTCAAAATCTCAAATTACGCCCCTTCTATCGATTACATG
       :::::::::::::::::::::::::::::::::::::: :::::::::::
pAsa4- ATGAGTTCGTCCTCAAAATCTCAAATTACGCCCCTTCTCTCGATTACATG
         44590     44600     44610     44620     44630   

      63720     63730     63740     63750     63760      
pAsa4- GAAACCTATATGGGTAAGCCACGCACCAAGGCTGTGCTGGAGCAACTCAA
       ::::::::::::::::::::::::::::::::::::::::::::::::::
pAsa4- GAAACCTATATGGGTAAGCCACGCACCAAGGCTGTGCTGGAGCAACTCAA
         44640     44650     44660     44670     44680   

      63770     63780     63790     63800     63810      
pAsa4- GCGTAAAGAAGAAGAAAAGGAACGGAGAACCAATGAAGCTCAACGCTAAA
       ::::::::::::::::::::::::::::::::::::::::::::::::::
pAsa4- GCGTAAAGAAGAAGAAAAGGAACGGAGAACCAATGAAGCTCAACGCTAAA
         44690     44700     44710     44720     44730   

      63820     63830     63840     63850     63860      
pAsa4- TACCCACTCTTGGTGCTTGCCCTGTACGCAACAGGGGTGATGGCTGACTC
       ::::::::::::::::::::::::::::::::::::::::::::::::::
pAsa4- TACCCACTCTTGGTGCTTGCCCTGTACGCAACAGGGGTGATGGCTGACTC
         44740     44750     44760     44770     44780   

      63870     63880     63890     63900     63910      
pAsa4- CTCTGAGGATGTTCCTGTTGTCCCCGCGAGTGTGATGAAACAGGGGGTGC
       :::::::::::::::::::::::::::::::::::::::::::::::: :
pAsa4- CTCTGAGGATGTTCCTGTTGTCCCCGCGAGTGTGATGAAACAGGGGGTCC
         44790     44800     44810     44820     44830   

      63920     63930     63940     63950     63960      
pAsa4- CTGCCCCTATCGGAAGTAGTGGGGTGATGGGACAGGTTAACGAGAGTCCT
       ::::::: ::::::::::::::::::::::: ::::::::::: ::::::
pAsa4- CTGCCCCGATCGGAAGTAGTGGGGTGATGGGGCAGGTTAACGAAAGTCCT
         44840     44850     44860     44870     44880   

      63970     63980     63990     64000     64010      
pAsa4- GTGCTGACGATGAATCCAGGTGTGAACCAAATCATCCCGATCGCCATCGG
       ::::::::::::::::::::::::::::::::::::::::::::::: ::
pAsa4- GTGCTGACGATGAATCCAGGTGTGAACCAAATCATCCCGATCGCCATAGG
         44890     44900     44910     44920     44930   

      64020     64030     64040     64050     64060      
pAsa4- CCATCCCAATCGAATCGTCACTCCATTTGGCAATCCAGAAGTGGTTTCCA
       :::::::::::: :::::::::::::::::::::::::::::::::::::
pAsa4- CCATCCCAATCGGATCGTCACTCCATTTGGCAATCCAGAAGTGGTTTCCA
         44940     44950     44960     44970     44980   

      64070     64080     64090     64100     64110      
pAsa4- CCTCACTGAGCGGCGCCAGTGCTGATGGACAATGTGGTGAAGTTTGTATC
       ::::::::::::: ::::::::::::::::::::::: ::::::::::::
pAsa4- CCTCACTGAGCGGTGCCAGTGCTGATGGACAATGTGGCGAAGTTTGTATC
         44990     45000     45010     45020     45030   

      64120     64130     64140     64150     64160      
pAsa4- AAGGAAAACGTGGTCTACGTCGCAACGGACAAGGAATATCCCGTTACGAT
       :::::::::::::::::::::::::::::::::::::::::::: :::::
pAsa4- AAGGAAAACGTGGTCTACGTCGCAACGGACAAGGAATATCCCGTCACGAT
         45040     45050     45060     45070     45080   

      64170     64180     64190     64200     64210      
pAsa4- GTTCATCACGGAAAAAGGCTCAGAGGCCCAGGCACTGAGCCTGACTATGG
       ::::::::::::::::::::::::::::::::::::::::::::: ::::
pAsa4- GTTCATCACGGAAAAAGGCTCAGAGGCCCAGGCACTGAGCCTGACCATGG
         45090     45100     45110     45120     45130   

      64220     64230     64240     64250     64260      
pAsa4- TGCCGCGGCGGATACCGCCCCGTGAGGTGTTCCTCAAACTCACAGGGAGC
       ::::::::::::::::::::::::::::::::::::: ::::::::::::
pAsa4- TGCCGCGGCGGATACCGCCCCGTGAGGTGTTCCTCAAGCTCACAGGGAGC
         45140     45150     45160     45170     45180   

      64270     64280     64290     64300     64310      
pAsa4- GCCAGCATGGGCGGAGGCTTTGCTAATACCAAGGCGGATGCTTGGGAGAA
       ::::::::::::::::::::::: ::::::::::::::::::::::::::
pAsa4- GCCAGCATGGGCGGAGGCTTTGCCAATACCAAGGCGGATGCTTGGGAGAA
         45190     45200     45210     45220     45230   

      64320     64330     64340     64350     64360      
pAsa4- AAGCCAGCCCTACGTTGAGACCGTTCGTACTGTGTTCCGAAAGATCGCCC
       ::: ::::::::::::::::::::::::::::::::: ::::::::::::
pAsa4- AAGTCAGCCCTACGTTGAGACCGTTCGTACTGTGTTCAGAAAGATCGCCC
         45240     45250     45260     45270     45280   

      64370     64380     64390     64400     64410      
pAsa4- TTGGCGAGGTTCCTCAAGGCTACAGCATGAACAATATCCCAGCCGGAGCG
       ::::::::::::::::::::::::::::::::::::::::::::::::::
pAsa4- TTGGCGAGGTTCCTCAAGGCTACAGCATGAACAATATCCCAGCCGGAGCG
         45290     45300     45310     45320     45330   

      64420     64430     64440     64450     64460      
pAsa4- GCGGTTCCCCGGTGTGCGACTGGCAGTATCCGAGTCGATTTTTCGAAGGG
       :::::::::::::::::::::::::::::::: :::::::::::::::::
pAsa4- GCGGTTCCCCGGTGTGCGACTGGCAGTATCCGGGTCGATTTTTCGAAGGG
         45340     45350     45360     45370     45380   

      64470     64480     64490     64500     64510      
pAsa4- TCAGTACATGATGGGACACCATCTCAACGTATTCATCGGGGTGGCCCAGA
       ::::::::::::::::::::::::::::::::::::::::::::::::::
pAsa4- TCAGTACATGATGGGACACCATCTCAACGTATTCATCGGGGTGGCCCAGA
         45390     45400     45410     45420     45430   

      64520     64530     64540     64550     64560      
pAsa4- ACACATCGACCCAGCCCATTGAGTTCAAGGAGTCCTTATGTGGTGGTTGG
       ::::::::::::::::::::::::::::::::::::::::::::::::::
pAsa4- ACACATCGACCCAGCCCATTGAGTTCAAGGAGTCCTTATGTGGTGGTTGG
         45440     45450     45460     45470     45480   

      64570     64580     64590     64600     64610      
pAsa4- GACGTAGCTGCTGTGACTACCTGGCCGCTGAATGTTCTCGAACCGGGGCA
       ::::::::::::::::: :: ::::::::::: :::::::::::::::::
pAsa4- GACGTAGCTGCTGTGACCACTTGGCCGCTGAACGTTCTCGAACCGGGGCA
         45490     45500     45510     45520     45530   

      64620     64630     64640     64650     64660      
pAsa4- GAAGACAGAGATCTATGTCGCGATGAAACAAGGTCGCGGTCAGGCCTCCA
       ::::::::::::::::::::::::::::::::::::::::::::::::::
pAsa4- GAAGACAGAGATCTATGTCGCGATGAAACAAGGTCGCGGTCAGGCCTCCA
         45540     45550     45560     45570     45580   

      64670     64680     64690     64700     64710      
pAsa4- CGTCTAAGCGGCCGTCTCTGCTGGGGGGGCGTCAATGAACATTAGCCAGT
       ::::::::::::::::::::::::::::::::::::::::::::::::::
pAsa4- CGTCTAAGCGGCCGTCTCTGCTGGGGGGGCGTCAATGAACATTAGCCAGT
         45590     45600     45610     45620     45630   

      64720     64730     64740     64750     64760      
pAsa4- ATTGGAGTGAGCTCGACCCCAAAAAGAAGCGCTGGGTAGCCGTCGCTGGT
       ::::::::::::::::::::::::::::::::::::::::::::::::::
pAsa4- ATTGGAGTGAGCTCGACCCCAAAAAGAAGCGCTGGGTAGCCGTCGCTGGT
         45640     45650     45660     45670     45680   

      64770     64780     64790     64800     64810      
pAsa4- GGTGTGTTTGCCCTTTTCGCTGTCGTCACGGTTTTCTCCAGTGAGCCAAA
       ::::::::::::::::::::::::::::::::::::::: ::::::::::
pAsa4- GGTGTGTTTGCCCTTTTCGCTGTCGTCACGGTTTTCTCCGGTGAGCCAAA
         45690     45700     45710     45720     45730   

      64820     64830     64840     64850     64860      
pAsa4- GAAAGAGGAACGGCGTGGGCGTCAGGAAACGATCAAGAACGTACTGACAG
       ::::::::::::::::::::::::::::::::::::::::::::::::::
pAsa4- GAAAGAGGAACGGCGTGGGCGTCAGGAAACGATCAAGAACGTACTGACAG
         45740     45750     45760     45770     45780   

      64870     64880     64890     64900     64910      
pAsa4- ATAAGAACACGCGGGAAATAGGGATCGACTCCCTTTCAGCTGATGTGAAG
       :::::::::: :::::::::::::::::::::::::::::::::::::::
pAsa4- ATAAGAACACACGGGAAATAGGGATCGACTCCCTTTCAGCTGATGTGAAG
         45790     45800     45810     45820     45830   

      64920     64930     64940     64950     64960      
pAsa4- ATGGTCTCGCGTGAAAATGCGGATCTCAAGAAAGCGCTGGAGCGCGTCAA
       ::::::::::::::::::::::::::::::::::::::::::::::::::
pAsa4- ATGGTCTCGCGTGAAAATGCGGATCTCAAGAAAGCGCTGGAGCGCGTCAA
         45840     45850     45860     45870     45880   

      64970     64980     64990     65000     65010      
pAsa4- TTCAGAGCTGGAGCAAAACAAGCAGAAAGCAGGGAAGGGGGCTGACGTCG
       ::::::::::::::::::::::::::::::::::::::: ::::::::::
pAsa4- TTCAGAGCTGGAGCAAAACAAGCAGAAAGCAGGGAAGGGCGCTGACGTCG
         45890     45900     45910     45920     45930   

      65020     65030     65040     65050     65060      
pAsa4- ATCGTGAAATTTCTCGCTTGCGCCAGGATATTGAGCAACTGGCAAAGATG
       ::::::::::::::::::::::::::::::::::::::::::::::::::
pAsa4- ATCGTGAAATTTCTCGCTTGCGCCAGGATATTGAGCAACTGGCAAAGATG
         45940     45950     45960     45970     45980   

      65070     65080     65090     65100     65110      
pAsa4- AATGATGAACTGGCGAAAAAGGTAGATAGCGGAAAAGGGAATAGCAATAG
       ::::::::::::::::::::::::::::::::::::::::::::::::::
pAsa4- AATGATGAACTGGCGAAAAAGGTAGATAGCGGAAAAGGGAATAGCAATAG
         45990     46000     46010     46020     46030   

      65120     65130     65140     65150     65160      
pAsa4- CACCGAGGCCACCGGGAATGCTGATGCCAGTGTGACCAACACTCCAAGGA
       :::::::::::::::::::::::::::::::::::::::::::::  :::
pAsa4- CACCGAGGCCACCGGGAATGCTGATGCCAGTGTGACCAACACTCCTGGGA
         46040     46050     46060     46070     46080   

      65170     65180     65190     65200     65210      
pAsa4- ACAGTGCTAATAGCCAATTCATGGACAAAAAATTGGACTACAAGGATCCG
       ::::::::::::::::::::::::::::::::::::::::::::::::::
pAsa4- ACAGTGCTAATAGCCAATTCATGGACAAAAAATTGGACTACAAGGATCCG
         46090     46100     46110     46120     46130   

      65220     65230     65240     65250     65260      
pAsa4- GCTGCCATTTTCAGGGATGCTCCATTGCCAGACTCTAAGGGCCAAGCTCC
       :: :::::::::::::::::::::::::::::::::::::::::::::::
pAsa4- GCAGCCATTTTCAGGGATGCTCCATTGCCAGACTCTAAGGGCCAAGCTCC
         46140     46150     46160     46170     46180   

      65270     65280     65290     65300     65310      
pAsa4- CGGTAGTAAAGGCGATGGCAAAGCGCCTGCAAAGACCGGCATCCAGATTG
       :::::::::::::::::::::::: :::::::::::::::::::::::::
pAsa4- CGGTAGTAAAGGCGATGGCAAAGCTCCTGCAAAGACCGGCATCCAGATTG
         46190     46200     46210     46220     46230   

      65320     65330     65340     65350     65360      
pAsa4- TCAGCTACACCCAAAAGGCGCCTGAGGCAGATAAGTCAAAGGGAGCTGAT
       ::::::::::::::::::::::::::::::::::::::::::::::::::
pAsa4- TCAGCTACACCCAAAAGGCGCCTGAGGCAGATAAGTCAAAGGGAGCTGAT
         46240     46250     46260     46270     46280   

      65370     65380     65390     65400     65410      
pAsa4- GATGATTCCTTGTATCTGCCTTCGGGATCGATCCTGACTGGGACACTGAT
       ::::::::::::::::::::::::::::::::::::::::::::::::::
pAsa4- GATGATTCCTTGTATCTGCCTTCGGGATCGATCCTGACTGGGACACTGAT
         46290     46300     46310     46320     46330   

      65420     65430     65440     65450     65460      
pAsa4- AAACGGTATGGATGCCCCAACATCCCAGGGGGCCCGCCGCGACCCATTCC
       ::::::::::::::::::::::::::::::::::::::::::::::::::
pAsa4- AAACGGTATGGATGCCCCAACATCCCAGGGGGCCCGCCGCGACCCATTCC
         46340     46350     46360     46370     46380   

      65470     65480     65490     65500     65510      
pAsa4- CGTCAACTCTGCGTATCCAGAAAGAAGCCATCCTCCCTAACCGGTTCCGT
       ::::::::::::: ::::::::::::::::::::::::::::::::::::
pAsa4- CGTCAACTCTGCGGATCCAGAAAGAAGCCATCCTCCCTAACCGGTTCCGT
         46390     46400     46410     46420     46430   

      65520     65530     65540     65550     65560      
pAsa4- GCCGATGTGCGCGAATGTTTCCTAATTGTCTCTGGCTACGGCGATCTGAG
       ::::::::::::::::::::::::::::::::::::::::::::::::::
pAsa4- GCCGATGTGCGCGAATGTTTCCTAATTGTCTCTGGCTACGGCGATCTGAG
         46440     46450     46460     46470     46480   

      65570     65580     65590     65600     65610      
pAsa4- TTCGGAACGCGCCTACCTACGTGGCGAAACATTCTCGTGTGTACGTGAGG
       ::::::::::::::::::::::::::::::::::::::::::::::::::
pAsa4- TTCGGAACGCGCCTACCTACGTGGCGAAACATTCTCGTGTGTACGTGAGG
         46490     46500     46510     46520     46530   

      65620     65630     65640     65650     65660      
pAsa4- ACGGTGGGGTGATCGAGGCGAAGCTCGATGCTTATGCGGTCGGTGAGGAC
       ::::::::::::::::::::::::::::::::::::::::::::::::: 
pAsa4- ACGGTGGGGTGATCGAGGCGAAGCTCGATGCTTATGCGGTCGGTGAGGAT
         46540     46550     46560     46570     46580   

      65670     65680     65690     65700     65710      
pAsa4- GGTAAGGCTGGGGTTCGTGGTCGAGTGGTATCCAAACAAGGTCAGATCAT
       ::::::::::::::::::::::: :::::::::::::: :: ::::: ::
pAsa4- GGTAAGGCTGGGGTTCGTGGTCGTGTGGTATCCAAACAGGGCCAGATTAT
         46590     46600     46610     46620     46630   

      65720     65730     65740     65750     65760      
pAsa4- AGCCAAATCCATGATGGCCGGTTTTTTGAGCGGTGTCTCTGAGGCATTCG
       ::::::::::::::::::::::::::::::::::::::::::::::::::
pAsa4- AGCCAAATCCATGATGGCCGGTTTTTTGAGCGGTGTCTCTGAGGCATTCG
         46640     46650     46660     46670     46680   

      65770     65780     65790     65800     65810      
pAsa4- ACGTCAACCCAGTACCTGTTGTCAGTACAAACCCTGGTTCAAATACCCAG
       :::::::::::::::: :::::::::::::::::::::::::::::::::
pAsa4- ACGTCAACCCAGTACCGGTTGTCAGTACAAACCCTGGTTCAAATACCCAG
         46690     46700     46710     46720     46730   

      65820     65830     65840     65850     65860      
pAsa4- TATCAGTCGGTTTGGTCTGAGGACATGGTTCAGGGCGCTGCGGCCAAGGG
       ::::::::::::::::::::::::::::::::::::::::::::::::::
pAsa4- TATCAGTCGGTTTGGTCTGAGGACATGGTTCAGGGCGCTGCGGCCAAGGG
         46740     46750     46760     46770     46780   

      65870     65880     65890     65900     65910      
pAsa4- CGCCAGCAAGGCCTTGGATCGCATCGCGCAGTTCTACATCGACATGGCCG
       ::::::::::::::::::::::::::::::::::::::::::::::::::
pAsa4- CGCCAGCAAGGCCTTGGATCGCATCGCGCAGTTCTACATCGACATGGCCG
         46790     46800     46810     46820     46830   

      65920     65930     65940     65950     65960      
pAsa4- AAGGGATTTTCCCGGTTATCGAGATCGATGCAGGCCGCCAATTGGACGTA
       ::::::::::::::::::::::::::::::::::::::::::::::::::
pAsa4- AAGGGATTTTCCCGGTTATCGAGATCGATGCAGGCCGCCAATTGGACGTA
         46840     46850     46860     46870     46880   

      65970     65980     65990     66000     66010      
pAsa4- ATCATGACCAAGGGCACTAAGTTGCAAATCCGTTCGACCGGGGAGAGCCA
       ::::::::::::::::::::::::::::::::::::::::::::::::::
pAsa4- ATCATGACCAAGGGCACTAAGTTGCAAATCCGTTCGACCGGGGAGAGCCA
         46890     46900     46910     46920     46930   

      66020     66030     66040     66050     66060      
pAsa4- GAAAAAATGAGCATTGTGACCAAAATGGGCAGTTTCACAGACGAGATTCG
       ::::::::::::::::::::::::::::::::::::::::::::::::::
pAsa4- GAAAAAATGAGCATTGTGACCAAAATGGGCAGTTTCACAGACGAGATTCG
         46940     46950     46960     46970     46980   

      66070     66080     66090     66100     66110      
pAsa4- ACTAGGACTGAGAGTAGGATCTCTCAGACTGTTGGGGGTCGGTGCTGCAA
       :::::: :::::::::::::::::::::::::::::::::::::::::::
pAsa4- ACTAGGGCTGAGAGTAGGATCTCTCAGACTGTTGGGGGTCGGTGCTGCAA
         46990     47000     47010     47020     47030   

      66120     66130     66140     66150     66160      
pAsa4- TCATGCTGCTCGCGGGGTGTTCATCACTCAATATCGGGGAGGAGGAATAC
       ::::::::::::: ::::::::::::::::::::::::::::::::::::
pAsa4- TCATGCTGCTCGCCGGGTGTTCATCACTCAATATCGGGGAGGAGGAATAC
         47040     47050     47060     47070     47080   

      66170     66180     66190     66200     66210      
pAsa4- AGCTGTCCAGGTATGCCAAACGGTGTGCAGTGTATGTCTGCTCGGGATGT
       ::::::::::::::::::::::::::::::::::::::::::::::::::
pAsa4- AGCTGTCCAGGTATGCCAAACGGTGTGCAGTGTATGTCTGCTCGGGATGT
         47090     47100     47110     47120     47130   

      66220     66230     66240     66250     66260      
pAsa4- TTACGCCGCAACCAACGATGGGAATGTCCCTCGTCCGATGAAGGAAGATG
       ::::::::::::::::::::::::::::::::::::::::::::::::::
pAsa4- TTACGCCGCAACCAACGATGGGAATGTCCCTCGTCCGATGAAGGAAGATG
         47140     47150     47160     47170     47180   

      66270     66280     66290     66300     66310      
pAsa4- AGGCAAAAGCGAAGGGGGAGGGCGAAGCCACCCCCTCGGCCGTAGCCACG
       :::: :::::::::::::::::: :::::::::::::::::: :::::::
pAsa4- AGGCCAAAGCGAAGGGGGAGGGCCAAGCCACCCCCTCGGCCGGAGCCACG
         47190     47200     47210     47220     47230   

      66320     66330     66340     66350     66360      
pAsa4- AACACATCCGGAGACCCGGTAATCGACACGTATGTCGCTCCGCGTTTGCC
       : :::::: :::::::::::::: ::::::::::::::::::::::::::
pAsa4- AGCACATCTGGAGACCCGGTAATTGACACGTATGTCGCTCCGCGTTTGCC
         47240     47250     47260     47270     47280   

      66370     66380     66390     66400     66410      
pAsa4- GGATCGCCCAATTCCCATTCGCACACCAGCGCAGGTTATGCGGATCTGGG
       :::::::::::::::::::::::::::::::::::: :::::::::::::
pAsa4- GGATCGCCCAATTCCCATTCGCACACCAGCGCAGGTGATGCGGATCTGGG
         47290     47300     47310     47320     47330   

      66420     66430     66440     66450     66460      
pAsa4- TAGCTCCCTGGGAGGACACCAACGGTGACCTCATCGTAACGGGGTATGTC
       ::::::::::::::::::::::::::::::::::::::::::::::::::
pAsa4- TAGCTCCCTGGGAGGACACCAACGGTGACCTCATCGTAACGGGGTATGTC
         47340     47350     47360     47370     47380   

      66470     66480     66490     66500     66510      
pAsa4- TACACGGAGATTGAACCGCGCAGATGGGTGATCGGGGATGGTACACCCGA
       ::::::::::::::::::::::::::::::::::::::::::::::::::
pAsa4- TACACGGAGATTGAACCGCGCAGATGGGTGATCGGGGATGGTACACCCGA
         47390     47400     47410     47420     47430   

      66520     66530     66540     66550     66560      
pAsa4- AAACGAGCCGGTGTTGAGACCGCTGCAATCCGTGCAGCACGAACTGAAAA
       :::::::::::::::::::::::::::::::::::::::::::: :::::
pAsa4- AAACGAGCCGGTGTTGAGACCGCTGCAATCCGTGCAGCACGAACCGAAAA
         47440     47450     47460     47470     47480   

      66570     66580     66590     66600     66610      
pAsa4- CGGAAACAACCACAACAAAGTAGGAGATGTTCTGAATGAACATGAATGTA
       ::::::::::::::::::::::::::::::::::::::::::::::::::
pAsa4- CGGAAACAACCACAACAAAGTAGGAGATGTTCTGAATGAACATGAATGTA
         47490     47500     47510     47520     47530   

      66620     66630     66640     66650     66660      
pAsa4- AGTCATACAGGTCCGGTGGCGAATGCCTCCGCGGTAAACAAAAACAACGC
       ::::::::::::::::::::::::::::: ::::::::::::::::::::
pAsa4- AGTCATACAGGTCCGGTGGCGAATGCCTCAGCGGTAAACAAAAACAACGC
         47540     47550     47560     47570     47580   

      66670     66680     66690     66700     66710      
pAsa4- GCTCTTCCTCCTGATGGGACTGGTGGCGGTGGCTCTCGTGCTGGCGCCGG
       ::::::::::::::::::::::::::::::::::::::::::::::::::
pAsa4- GCTCTTCCTCCTGATGGGACTGGTGGCGGTGGCTCTCGTGCTGGCGCCGG
         47590     47600     47610     47620     47630   

      66720     66730     66740     66750     66760      
pAsa4- ATTCCGTCCACGCAGGCACTGGCGGGACTGCGTTTGATGATGTCTGGACC
       ::::::::::::::::::::::::::::::::::::::::::::::::::
pAsa4- ATTCCGTCCACGCAGGCACTGGCGGGACTGCGTTTGATGATGTCTGGACC
         47640     47650     47660     47670     47680   

      66770     66780     66790     66800     66810      
pAsa4- ACCCTCAAAGACTGGACGCAGGGTACCCTTGGTCGAATCGTTGCTGGTGC
       ::::: ::::::::::::::::::::::: ::::::::::::::::::::
pAsa4- ACCCTTAAAGACTGGACGCAGGGTACCCTCGGTCGAATCGTTGCTGGTGC
         47690     47700     47710     47720     47730   

      66820     66830     66840     66850     66860      
pAsa4- CATGATCCTGGTTGGTGTTGTCGGTGGAATCGCTCGCCAGAGCCTGATGG
       ::::::::::::::::::::::::::::::::::::::::::::::::::
pAsa4- CATGATCCTGGTTGGTGTTGTCGGTGGAATCGCTCGCCAGAGCCTGATGG
         47740     47750     47760     47770     47780   

      66870     66880     66890     66900     66910      
pAsa4- CATTCGCCATGGGTATCGGTGGTGGGATGGGGCTGTACAACTCCCCGACA
       : ::::::::::::::::::::::::::::::::::::::::::::::::
pAsa4- CGTTCGCCATGGGTATCGGTGGTGGGATGGGGCTGTACAACTCCCCGACA
         47790     47800     47810     47820     47830   

      66920     66930     66940     66950     66960      
pAsa4- GTGGTTGAGTCGATCATGTCTGCAACACTGGAACATGCCGACAAGATCGC
       ::::::::::::::::::::::::::::::::::::::::::::::::::
pAsa4- GTGGTTGAGTCGATCATGTCTGCAACACTGGAACATGCCGACAAGATCGC
         47840     47850     47860     47870     47880   

      66970     66980     66990     67000     67010      
pAsa4- CCCGGCCGCAATCCACCTCACCAATGGGCTCGGGGGCTAAGGCACCATCA
       ::::::::::::::::::::: :::::::: :::::::::::::::::::
pAsa4- CCCGGCCGCAATCCACCTCACTAATGGGCTTGGGGGCTAAGGCACCATCA
         47890     47900     47910     47920     47930   

      67020     67030     67040     67050     67060      
pAsa4- CTCGCCAGACACATGAAGGAATAGGGCAGCCAGTGGGCTGCCCTATTTTT
       ::::::::::::::::::::::::::::::::::::::::::::::::::
pAsa4- CTCGCCAGACACATGAAGGAATAGGGCAGCCAGTGGGCTGCCCTATTTTT
         47940     47950     47960     47970     47980   

      67070     67080     67090     67100     67110      
pAsa4- TCATCAACAGCCAAATATTTTTCTCAATGTACTCAAAACGGACACAAACA
       ::::::::::::::::::::::::::::::::::::::::::::::::::
pAsa4- TCATCAACAGCCAAATATTTTTCTCAATGTACTCAAAACGGACACAAACA
         47990     48000     48010     48020     48030   

      67120     67130     67140     67150     67160      
pAsa4- CAGCCGGTCTTTCAAAGGCGCGTCCCGTAATCTCCATTTTGGGTTCGTGT
       ::::::::::::::::::::::::::::::::::::::::::::::::::
pAsa4- CAGCCGGTCTTTCAAAGGCGCGTCCCGTAATCTCCATTTTGGGTTCGTGT
         48040     48050     48060     48070     48080   

      67170     67180     67190     67200     67210      
pAsa4- AACCTTTAAATGGAGAGTGTGATGTTAAAACACAAATTGAAATTACCAGC
       ::::::::::::::::::::::::::::::::::::::::::::::::::
pAsa4- AACCTTTAAATGGAGAGTGTGATGTTAAAACACAAATTGAAATTACCAGC
         48090     48100     48110     48120     48130   

      67220     67230     67240     67250     67260      
pAsa4- CTTGCTGGGGGCCCTGGCGGCTATTTTCACGGGAACAGCCCAAGCCGAGT
       ::::::::: ::::::::::::::::::::::::::::::::::: ::::
pAsa4- CTTGCTGGGAGCCCTGGCGGCTATTTTCACGGGAACAGCCCAAGCAGAGT
         48140     48150     48160     48170     48180   

      67270     67280     67290     67300     67310      
pAsa4- TGTTGCAGTATTCCTTTACTGCACCGGGGGGGGCACAAAGGACGTTAGCG
       ::::::::::::::::::::::::::::::::::::::::::::::::::
pAsa4- TGTTGCAGTATTCCTTTACTGCACCGGGGGGGGCACAAAGGACGTTAGCG
         48190     48200     48210     48220     48230   

      67320     67330     67340     67350     67360      
pAsa4- GCGACTGCCAACTATGCCAATCCGACGGGTAACATTCGATTCGCTTTGAG
       :::::::::::::::::::: :::::::::::::::::::::::::::::
pAsa4- GCGACTGCCAACTATGCCAACCCGACGGGTAACATTCGATTCGCTTTGAG
         48240     48250     48260     48270     48280   

      67370     67380     67390     67400     67410      
pAsa4- TGCAGGTATTGACCGTAAGGTCAAAATCTCGGTGCTGCGAACGGATGGTA
       ::::::::::::::::::::::::::: :::::::::::: :::::::::
pAsa4- TGCAGGTATTGACCGTAAGGTCAAAATTTCGGTGCTGCGAGCGGATGGTA
         48290     48300     48310     48320     48330   

      67420     67430     67440     67450     67460      
pAsa4- CCTTGATCTCTACAGTAACCAGTCATCTGTTGGGTGCGGCCGACCGGATC
       : ::::::::::::::::::::::::::::::::::::::::::::::::
pAsa4- CTTTGATCTCTACAGTAACCAGTCATCTGTTGGGTGCGGCCGACCGGATC
         48340     48350     48360     48370     48380   

      67470     67480     67490     67500     67510      
pAsa4- ACTGTAGGCGGCAGCACCTACTATGGTGCAGAGTTGCAACTAGCCGCACC
       ::::: ::::::::::::::::::::::::::::::::::::::::::::
pAsa4- ACTGTGGGCGGCAGCACCTACTATGGTGCAGAGTTGCAACTAGCCGCACC
         48390     48400     48410     48420     48430   

      67520     67530     67540     67550     67560      
pAsa4- GGTTGCGGGTACCTATAAGCTCAAAGCAGAGATTTTATCTGCGGCCGGGG
       ::::::::::::::::::::::::::::::::::::::::::::::::::
pAsa4- GGTTGCGGGTACCTATAAGCTCAAAGCAGAGATTTTATCTGCGGCCGGGG
         48440     48450     48460     48470     48480   

      67570     67580     67590     67600     67610      
pAsa4- CTTCGGTTCAGGCGGATGAGTATCCCCTGACTGTCGATGTCACCGCTCCG
       ::::::::::::::::::::::::::::::::::::::::::::::::::
pAsa4- CTTCGGTTCAGGCGGATGAGTATCCCCTGACTGTCGATGTCACCGCTCCG
         48490     48500     48510     48520     48530   

      67620     67630     67640     67650     67660      
pAsa4- ACATATGCGTCAGTGGCACCAGAAGCAAGCAATTATGGGCAAGTCACCAC
       ::::::::::::::::::::::::::::: ::::::::::::::::::::
pAsa4- ACATATGCGTCAGTGGCACCAGAAGCAAGTAATTATGGGCAAGTCACCAC
         48540     48550     48560     48570     48580   

      67670     67680     67690     67700     67710      
pAsa4- TGGTACCCTCTGGAAGCTGGGTATTGGAGGGGCCGAAGAGAACGCCTTCA
       ::::::::::::::::::::::::::::::::::::::::::::::::::
pAsa4- TGGTACCCTCTGGAAGCTGGGTATTGGAGGGGCCGAAGAGAACGCCTTCA
         48590     48600     48610     48620     48630   

      67720     67730     67740     67750     67760      
pAsa4- AGCTCACCGGTATCAGCGATAGTACGCCGGTAACAAGCGTCAAAGCGAAG
       ::::::::::::::::::::::::::::::::::::::::::::::::::
pAsa4- AGCTCACCGGTATCAGCGATAGTACGCCGGTAACAAGCGTCAAAGCGAAG
         48640     48650     48660     48670     48680   

      67770     67780     67790     67800     67810      
pAsa4- CTGTACAGGCAGGATGGTTCGTTATATCGAAATGTCGCTATTCCTTACGA
       ::::::::::::::::::::::::::::::::::::::::::::::::::
pAsa4- CTGTACAGGCAGGATGGTTCGTTATATCGAAATGTCGCTATTCCTTACGA
         48690     48700     48710     48720     48730   

      67820     67830     67840     67850     67860      
pAsa4- TGCAGCCAATCATGAGGCGCGAAAGCCGTTCGAAAGCGGATTTTTCCCTA
       ::::::::::::::::::::::::::::::::::::::::::::::::::
pAsa4- TGCAGCCAATCATGAGGCGCGAAAGCCGTTCGAAAGCGGATTTTTCCCTA
         48740     48750     48760     48770     48780   

      67870     67880     67890     67900     67910      
pAsa4- ACTCTGATCTGGATGAACAGTTCACTCTCCAGTTCGAAATCGCAGATAGT
       ::::::::::::::::::::::::::::::::::::::::::::::::::
pAsa4- ACTCTGATCTGGATGAACAGTTCACTCTCCAGTTCGAAATCGCAGATAGT
         48790     48800     48810     48820     48830   

      67920     67930     67940     67950     67960      
pAsa4- GCTGGAAACACAACGCTGACGGACGCGCAAAAAGTGATGTTTGATAACGT
       ::::::::::::::::::::::::::::::::::::::::::::::::::
pAsa4- GCTGGAAACACAACGCTGACGGACGCGCAAAAAGTGATGTTTGATAACGT
         48840     48850     48860     48870     48880   

      67970     67980     67990     68000     68010      
pAsa4- CACCAATGCCCCTACCGCACCATTTGGTGTCTTTGACCCCAACAGCTCAA
       ::::::::::::::::::::::::::::::::::::::::::::::::::
pAsa4- CACCAATGCCCCTACCGCACCATTTGGTGTCTTTGACCCCAACAGCTCAA
         48890     48900     48910     48920     48930   

      68020     68030     68040     68050     68060      
pAsa4- ATATCCTAGCGCCGGGGTTGACCGGGTTTGTGTCTTATACCGATGGTATG
       ::::::: ::::::::::::::::::::::::::::::::::::::::::
pAsa4- ATATCCTGGCGCCGGGGTTGACCGGGTTTGTGTCTTATACCGATGGTATG
         48940     48950     48960     48970     48980   

      68070     68080     68090     68100     68110      
pAsa4- ACGGTGAAAACAAACCCAATCAAACTGGCGTGGCGTGTGCCGCGTAATAA
       ::::::::::::::::::::::::::::::::::::::::::::::::::
pAsa4- ACGGTGAAAACAAACCCAATCAAACTGGCGTGGCGTGTGCCGCGTAATAA
         48990     49000     49010     49020     49030   

      68120     68130     68140     68150     68160      
pAsa4- CTGGCATGAATACCGGGAGGGCGGGATCAATATGGTCAATGCCCTCGGTC
       ::::::::::::::::::::::::::::::::::::::::::::::::::
pAsa4- CTGGCATGAATACCGGGAGGGCGGGATCAATATGGTCAATGCCCTCGGTC
         49040     49050     49060     49070     49080   

      68170     68180     68190     68200     68210      
pAsa4- AGATGACCAAGGCCGGTGAAGATAGTCAGTATGTCTACCTAATCACAACT
       ::::::::::::::::::::::::::::::::::::::::::::::::::
pAsa4- AGATGACCAAGGCCGGTGAAGATAGTCAGTATGTCTACCTAATCACAACT
         49090     49100     49110     49120     49130   

      68220     68230     68240     68250     68260      
pAsa4- TCCCCCTACGGGCACACTGATGGGAACTACTGGCGCTGGGTCAACTTCGG
       ::::::::::::::::::::::::::::::::::::::::::::::::::
pAsa4- TCCCCCTACGGGCACACTGATGGGAACTACTGGCGCTGGGTCAACTTCGG
         49140     49150     49160     49170     49180   

      68270     68280     68290     68300     68310      
pAsa4- GCAGTGGGGGGGGGGGGTTATTGATTACGATTTGGTCCTATCCCCCTCTG
       ::::::::::::::::::::::::::::::::::::::::::::::::::
pAsa4- GCAGTGGGGGGGGGGGGTTATTGATTACGATTTGGTCCTATCCCCCTCTG
         49190     49200     49210     49220     49230   

      68320     68330     68340     68350     68360      
pAsa4- CCCCCAAAAGCCCCAGATTGCTGGGAGTAGACTACAACTACAGCGACATC
       ::::::::::::::::::::::::::::::::::::::::::::::::::
pAsa4- CCCCCAAAAGCCCCAGATTGCTGGGAGTAGACTACAACTACAGCGACATC
         49240     49250     49260     49270     49280   

      68370     68380     68390     68400     68410      
pAsa4- GGTTGGTCCACGATGCTGCGATATTACGTCATGAATAGCTCGCTGCCGCT
       ::::::::::::::::::::::::::::::::::::::::::::::::::
pAsa4- GGTTGGTCCACGATGCTGCGATATTACGTCATGAATAGCTCGCTGCCGCT
         49290     49300     49310     49320     49330   

      68420     68430     68440     68450     68460      
pAsa4- CACAGTAAGTAGCATCAGGGTTAATGTAGAGGCAAGACCCTATGTGCAAA
       ::::::::::::::::::::::::::::::::::::::::::::::::::
pAsa4- CACAGTAAGTAGCATCAGGGTTAATGTAGAGGCAAGACCCTATGTGCAAA
         49340     49350     49360     49370     49380   

      68470     68480     68490     68500     68510      
pAsa4- CGGCTGTGCACCGGGGTAGCTGTAGTGTCCCTGCGGGACAAACGAGCTGT
       ::::::::::::::::::::::::::::::::::::::::::::::::::
pAsa4- CGGCTGTGCACCGGGGTAGCTGTAGTGTCCCTGCGGGACAAACGAGCTGT
         49390     49400     49410     49420     49430   

      68520     68530     68540     68550     68560      
pAsa4- GTCATAGCCAGCAGCTTTACCATGGCAAAGGGCACCACGGGGTACGTTCA
       :::::::::: :::::::::::::::::::::::::::::::::::::::
pAsa4- GTCATAGCCAACAGCTTTACCATGGCAAAGGGCACCACGGGGTACGTTCA
         49440     49450     49460     49470     49480   

      68570     68580     68590     68600     68610
[truncated: 697,358 more chars]
