# Supplementary material for: The mosaic architecture of Aeromonas salmonicida subsp. salmonicida pAsa4 plasmid and its consequences on antibiotic resistance
Source: PeerJ. 2016 Oct 27;4:e2595. doi: 10.7717/peerj.2595 (PMC5088629; doi:10.7717/peerj.2595)
Supplement: Supplemental Information 5 [file peerj-04-2595-s005.zip]

Archive with 51 entries (46 files):
- Data_S2/
- Data_S2/.DS_Store
- __MACOSX/
- __MACOSX/Data_S2/
- __MACOSX/Data_S2/._.DS_Store
- Data_S2/.Rhistory
- Data_S2/make_heatmap_pAsa4.R
- __MACOSX/Data_S2/._make_heatmap_pAsa4.R
- Data_S2/tblastn_pAsa4/
- Data_S2/tblastn_pAsa4/.DS_Store
- __MACOSX/Data_S2/tblastn_pAsa4/
- __MACOSX/Data_S2/tblastn_pAsa4/._.DS_Store
- Data_S2/tblastn_pAsa4/tBlastn_ASAP4G009-170.csv
- __MACOSX/Data_S2/tblastn_pAsa4/._tBlastn_ASAP4G009-170.csv
- Data_S2/tblastn_pAsa4/tBlastn_ASAP4G017-10.csv
- __MACOSX/Data_S2/tblastn_pAsa4/._tBlastn_ASAP4G017-10.csv
- Data_S2/tblastn_pAsa4/tBlastn_ASAP4G019.csv
- __MACOSX/Data_S2/tblastn_pAsa4/._tBlastn_ASAP4G019.csv
- Data_S2/tblastn_pAsa4/tBlastn_ASAP4G029-20.csv
- __MACOSX/Data_S2/tblastn_pAsa4/._tBlastn_ASAP4G029-20.csv
- Data_S2/tblastn_pAsa4/tBlastn_ASAP4G046-30.csv
- __MACOSX/Data_S2/tblastn_pAsa4/._tBlastn_ASAP4G046-30.csv
- Data_S2/tblastn_pAsa4/tBlastn_ASAP4G049-47.csv
- __MACOSX/Data_S2/tblastn_pAsa4/._tBlastn_ASAP4G049-47.csv
- Data_S2/tblastn_pAsa4/tBlastn_ASAP4G054-50.csv
- __MACOSX/Data_S2/tblastn_pAsa4/._tBlastn_ASAP4G054-50.csv
- Data_S2/tblastn_pAsa4/tBlastn_ASAP4G060-55.csv
- __MACOSX/Data_S2/tblastn_pAsa4/._tBlastn_ASAP4G060-55.csv
- Data_S2/tblastn_pAsa4/tBlastn_ASAP4G070-61.csv
- __MACOSX/Data_S2/tblastn_pAsa4/._tBlastn_ASAP4G070-61.csv
- Data_S2/tblastn_pAsa4/tBlastn_ASAP4G080-71.csv
- __MACOSX/Data_S2/tblastn_pAsa4/._tBlastn_ASAP4G080-71.csv
- Data_S2/tblastn_pAsa4/tBlastn_ASAP4G093-81.csv
- __MACOSX/Data_S2/tblastn_pAsa4/._tBlastn_ASAP4G093-81.csv
- Data_S2/tblastn_pAsa4/tBlastn_ASAP4G108-94.csv
- __MACOSX/Data_S2/tblastn_pAsa4/._tBlastn_ASAP4G108-94.csv
- Data_S2/tblastn_pAsa4/tBlastn_ASAP4G118-09.csv
- __MACOSX/Data_S2/tblastn_pAsa4/._tBlastn_ASAP4G118-09.csv
- Data_S2/tblastn_pAsa4/tBlastn_ASAP4G129-119.csv
- __MACOSX/Data_S2/tblastn_pAsa4/._tBlastn_ASAP4G129-119.csv
- Data_S2/tblastn_pAsa4/tBlastn_ASAP4G139-30.csv
- __MACOSX/Data_S2/tblastn_pAsa4/._tBlastn_ASAP4G139-30.csv
- Data_S2/tblastn_pAsa4/tBlastn_ASAP4G150-41.csv
- __MACOSX/Data_S2/tblastn_pAsa4/._tBlastn_ASAP4G150-41.csv
- Data_S2/tblastn_pAsa4/tBlastn_ASAP4G160-006.csv
- __MACOSX/Data_S2/tblastn_pAsa4/._tBlastn_ASAP4G160-006.csv
- Data_S2/tblastn_pAsa4/tBlastn_ASAP4G169-59.csv
- __MACOSX/Data_S2/tblastn_pAsa4/._tBlastn_ASAP4G169-59.csv
- Data_S2/tblastn_pAsa4/tBlastn_ASAP4J007-015.csv
- __MACOSX/Data_S2/tblastn_pAsa4/._tBlastn_ASAP4J007-015.csv
- __MACOSX/Data_S2/._tblastn_pAsa4
