# Supplementary material for: The mosaic architecture of Aeromonas salmonicida subsp. salmonicida pAsa4 plasmid and its consequences on antibiotic resistance
Source: PeerJ. 2016 Oct 27;4:e2595. doi: 10.7717/peerj.2595 (PMC5088629; doi:10.7717/peerj.2595)
Supplement: Supplemental Information 5 [file peerj-04-2595-s005.zip › Data_S2/tblastn_pAsa4/tBlastn_ASAP4G009-170.csv]

ASA_P4G170	gi|142855988|gb|CP000645.1|	100.00	100.00	0	3	204	0	0	1	204	155373	155984	8e-121	391
ASA_P4G170	gi|733164884|emb|LN681228.1|	60.58	75.48	0	-1	208	75	4	1	204	7952	7338	2e-73	255
ASA_P4G170	gi|289176709|emb|FN667743.1|	60.58	75.48	0	-1	208	75	4	1	204	7952	7338	2e-73	255
ASA_P4G170	gi|733160500|emb|LN681227.1|	60.58	75.48	0	1	208	75	4	1	204	2316532	2317146	2e-73	255
ASA_P4G170	gi|297627574|emb|FN667742.1|	60.58	75.48	0	2	208	75	4	1	204	2316797	2317411	2e-73	255
ASA_P4G170	gi|566131152|gb|KF551948.1|	61.54	75.48	0	-2	208	73	4	1	204	34945	34331	7e-73	253
ASA_P4G170	gi|695213009|ref|NG_036536.1|;gi|163644903|gb|EU315225.1|	61.54	75.48	0	-1	208	73	4	1	204	7758	7144	8e-73	253
ASA_P4G170	gi|569550126|gb|CP003998.1|	61.54	75.48	0	3	208	73	4	1	204	18456	19070	9e-73	253
ASA_P4G170	gi|118596907|dbj|AB277724.1|	61.54	75.48	0	-1	208	73	4	1	204	27144	26530	9e-73	253
ASA_P4G170	gi|305670530|gb|HQ023861.1|	61.54	75.48	0	-1	208	73	4	1	204	51086	50472	9e-73	253
ASA_P4G170	gi|749800011|gb|KM506769.1|	61.54	75.48	0	-1	208	73	4	1	204	22025	21411	9e-73	253
ASA_P4G170	gi|118596719|dbj|AB277723.1|	61.54	75.48	0	-3	208	73	4	1	204	32690	32076	9e-73	253
ASA_P4G170	gi|133904815|gb|CP000602.1|	61.54	75.48	0	-3	208	73	4	1	204	49655	49041	9e-73	253
ASA_P4G170	gi|704486155|gb|KM083064.1|	61.54	75.48	0	-1	208	73	4	1	204	39020	38406	9e-73	253
ASA_P4G170	gi|443900801|emb|FO203354.1|	61.54	75.48	0	-3	208	73	4	1	204	46142	45528	9e-73	253
ASA_P4G170	gi|662862580|ref|NC_022522.2|	61.54	75.48	0	-3	208	73	4	1	204	44339	43725	9e-73	253
ASA_P4G170	gi|657224404|gb|KF056330.2|	61.54	75.48	0	-3	208	73	4	1	204	44339	43725	9e-73	253
ASA_P4G170	gi|752502612|dbj|AP014611.1|	61.54	75.48	0	-2	208	73	4	1	204	66688	66074	9e-73	253
ASA_P4G170	gi|377806473|gb|JQ010984.1|	61.54	75.48	0	-3	208	73	4	1	204	53490	52876	9e-73	253
ASA_P4G170	gi|698038887|gb|KM670336.1|	61.54	75.48	0	-3	208	73	4	1	204	59889	59275	9e-73	253
ASA_P4G170	gi|742994109|gb|CP010391.1|	61.54	75.48	0	3	208	73	4	1	204	122496	123110	9e-73	253
ASA_P4G170	gi|407810043|gb|JQ824049.1|	61.54	75.48	0	2	208	73	4	1	204	91325	91939	9e-73	253
ASA_P4G170	gi|133905277|gb|CP000603.1|	61.54	75.48	0	-2	208	73	4	1	204	64058	63444	9e-73	253
ASA_P4G170	gi|660573358|gb|CP008790.1|	61.54	75.48	0	-3	208	73	4	1	204	58237	57623	9e-73	253
ASA_P4G170	gi|742954201|gb|CP010373.1|	61.54	75.48	0	2	208	73	4	1	204	87479	88093	9e-73	253
ASA_P4G170	gi|640855459|gb|CP007732.1|	61.54	75.48	0	-3	208	73	4	1	204	87231	86617	9e-73	253
ASA_P4G170	gi|619739382|gb|CP007558.1|	61.54	75.48	0	-2	208	73	4	1	204	87220	86606	9e-73	253
ASA_P4G170	gi|662716651|gb|CP008824.1|	61.54	75.48	0	-2	208	73	4	1	204	87220	86606	9e-73	253
ASA_P4G170	gi|695936401|gb|CP009570.1|	61.54	75.48	0	2	208	73	4	1	204	26954	27568	1e-72	253
ASA_P4G170	gi|696586546|gb|CP009564.1|	61.54	75.48	0	-3	208	73	4	1	204	103208	102594	1e-72	253
ASA_P4G170	gi|696585773|gb|CP009562.1|	61.54	75.48	0	-1	208	73	4	1	204	103612	102998	1e-72	253
ASA_P4G170	gi|544345850|dbj|AB591424.1|	61.54	75.48	0	-2	208	73	4	1	204	35775	35161	1e-72	253
ASA_P4G170	gi|332144411|dbj|AB571791.1|	61.54	75.48	0	1	208	73	4	1	204	73837	74451	1e-72	253
ASA_P4G170	gi|381288102|gb|JN983045.1|	61.54	75.48	0	-1	208	73	4	1	204	47961	47347	1e-72	253
ASA_P4G170	gi|381288584|gb|JN983048.1|	61.54	75.48	0	-3	208	73	4	1	204	47902	47288	1e-72	253
ASA_P4G170	gi|591389235|gb|KF992018.1|	61.54	75.48	0	-1	208	73	4	1	204	43614	43000	1e-72	253
ASA_P4G170	gi|378705671|gb|JN861072.1|	61.54	75.48	0	-3	208	73	4	1	204	43614	43000	1e-72	253
ASA_P4G170	gi|582035484|gb|CP006661.1|	61.54	75.48	0	-2	208	73	4	1	204	57709	57095	1e-72	253
ASA_P4G170	gi|229561407|gb|FJ621586.1|	61.54	75.48	0	-3	208	73	4	1	204	46241	45627	1e-72	253
ASA_P4G170	gi|555235253|gb|KF250428.1|	61.54	75.48	0	-1	208	73	4	1	204	38770	38156	1e-72	253
ASA_P4G170	gi|678222149|gb|KJ909290.1|	61.54	75.48	0	-2	208	73	4	1	204	45067	44453	1e-72	253
ASA_P4G170	gi|696581286|gb|CP009560.1|	61.54	75.48	0	-3	208	73	4	1	204	138378	137764	1e-72	253
ASA_P4G170	gi|229561581|gb|FJ621587.1|	61.54	75.48	0	-1	208	73	4	1	204	46241	45627	1e-72	253
ASA_P4G170	gi|695935254|gb|CP009567.1|	61.54	75.48	0	1	208	73	4	1	204	30652	31266	1e-72	253
ASA_P4G170	gi|305670679|gb|HQ023862.1|	61.54	75.48	0	-1	208	73	4	1	204	46240	45626	1e-72	253
ASA_P4G170	gi|305670853|gb|HQ023863.1|	61.54	75.48	0	-1	208	73	4	1	204	46238	45624	1e-72	253
ASA_P4G170	gi|358409925|gb|JN157804.1|	61.54	75.48	0	1	208	73	4	1	204	16933	17547	1e-72	253
ASA_P4G170	gi|381287804|gb|JN983043.1|	61.54	75.48	0	1	208	73	4	1	204	122773	123387	1e-72	253
ASA_P4G170	gi|409729032|gb|JX141473.1|	61.54	75.48	0	-2	208	73	4	1	204	42476	41862	1e-72	253
ASA_P4G170	gi|430829327|gb|JF714412.2|	61.54	75.48	0	-3	208	73	4	1	204	43614	43000	1e-72	253
ASA_P4G170	gi|229561762|gb|FJ621588.1|;gi|305671026|gb|HQ023864.1|	61.54	75.48	0	-3	208	73	4	1	204	47929	47315	1e-72	253
ASA_P4G170	gi|345105136|gb|JF503991.1|	61.54	75.48	0	-2	208	73	4	1	204	43614	43000	1e-72	253
ASA_P4G170	gi|695934953|gb|CP007636.1|	61.54	75.48	0	-3	208	73	4	1	204	65133	64519	1e-72	253
ASA_P4G170	gi|596353652|gb|KF976462.2|	61.54	75.48	0	-1	208	73	4	1	204	43614	43000	1e-72	253
ASA_P4G170	gi|514883893|gb|JX442976.1|	61.54	75.48	0	-1	208	73	4	1	204	76411	75797	1e-72	253
ASA_P4G170	gi|327536433|gb|JF267651.1|	61.54	75.48	0	-3	208	73	4	1	204	51883	51269	1e-72	253
ASA_P4G170	gi|133905002|gb|CP000604.1|	61.54	75.48	0	-3	208	73	4	1	204	46241	45627	1e-72	253
ASA_P4G170	gi|374413489|gb|JN687470.1|	61.54	75.48	0	-1	208	73	4	1	204	46187	45573	1e-72	253
ASA_P4G170	gi|345468041|dbj|AP012208.1|	61.54	75.48	0	-3	208	73	4	1	204	43614	43000	1e-72	253
ASA_P4G170	gi|723759024|gb|KP056256.1|	61.54	75.48	0	-3	208	73	4	1	204	45123	44509	1e-72	253
ASA_P4G170	gi|523811284|gb|CP006050.1|	61.54	75.48	0	-3	208	73	4	1	204	61464	60850	1e-72	253
ASA_P4G170	gi|661245796|dbj|AP014565.1|	61.54	75.48	0	2	208	73	4	1	204	1056275	1056889	1e-72	253
ASA_P4G170	gi|743003621|gb|CP010360.1|	60.10	75.48	0	2	208	76	4	1	204	28868	29482	1e-72	252
ASA_P4G170	gi|224831756|gb|FJ705807.1|	60.10	75.48	0	-1	208	76	4	1	204	43607	42993	1e-72	252
ASA_P4G170	gi|723243434|gb|CP009868.1|	61.06	75.00	0	2	208	74	4	1	204	17294	17908	1e-71	249
ASA_P4G170	gi|544169431|gb|KF152885.1|	61.06	75.00	0	-3	208	74	4	1	204	45310	44696	2e-71	249
ASA_P4G170	gi|672365395|gb|CP006665.1|	50.98	64.71	0	-2	204	89	4	1	204	70570	69992	4e-56	205
ASA_P4G170	gi|94317715|gb|DQ472426.1|	75.86	86.21	0	-3	87	21	0	118	204	698	438	1e-42	154
ASA_P4G170	gi|370986822|dbj|AB571865.1|	45.09	67.05	0	-3	173	88	4	35	204	47771	47265	2e-41	162
ASA_P4G170	gi|577007824|dbj|AB856327.1|	49.15	73.73	0	-1	118	57	3	90	204	39260	38907	5e-35	130
ASA_P4G170	gi|577007824|dbj|AB856327.1|	47.73	65.91	0	-3	44	23	0	35	78	39414	39283	5e-35	44.7
ASA_P4G170	gi|229465006|gb|CP001277.1|	50.00	64.29	0	-3	56	27	1	141	195	1085169	1085002	4e-07	60.5
ASA_P4G170	gi|635290508|gb|CP005961.1|	21.79	38.55	0	-3	179	114	4	1	157	363767	363243	0.003	48.5
ASA_P4G170	gi|670447489|ref|XM_008665712.1|	24.36	39.74	0	2	156	101	5	45	190	413	859	0.69	40.8
ASA_P4G170	gi|670447489|ref|XM_008665712.1|	24.36	39.74	0	2	156	101	5	45	190	413	859	0.69	40.8
ASA_P4G170	gi|295443534|dbj|AB434906.1|	29.47	49.47	0	-1	95	56	3	6	91	28115	27837	6.0	38.5
ASA_P4G170	gi|514804446|ref|XM_004977039.1|	24.14	38.62	0	1	145	93	5	45	179	94	507	6.2	38.5
ASA_P4G170	gi|242087000|ref|XM_002439288.1|	23.08	41.88	0	1	117	79	4	45	157	250	579	6.4	38.1
ASA_P4G170	gi|512379920|dbj|AP013069.1|	24.43	40.91	0	-3	176	110	6	6	161	115722	115204	6.6	38.5
ASA_P4G170	gi|219883500|dbj|AB088420.3|	24.43	40.91	0	-1	176	110	6	6	161	116988	116470	6.6	38.5
ASA_P4G170	gi|219688841|dbj|AB474758.1|	24.43	40.91	0	-3	176	110	6	6	161	116988	116470	6.6	38.5
ASA_P4G170	gi|514804442|ref|XM_004977037.1|	24.14	37.93	0	2	145	93	5	45	179	428	841	6.6	38.1
ASA_P4G170	gi|514804444|ref|XM_004977038.1|	24.14	38.62	0	2	145	93	5	45	179	125	538	7.0	38.1
ASA_P4G171	gi|142855988|gb|CP000645.1|	100.00	100.00	0	1	731	0	0	1	731	156184	158376	0.0	1523
ASA_P4G171	gi|566131152|gb|KF551948.1|	88.24	94.12	0	-3	731	85	1	1	731	34113	31924	0.0	1375
ASA_P4G171	gi|133904815|gb|CP000602.1|	88.10	94.25	0	-1	731	86	1	1	731	48823	46634	0.0	1374
ASA_P4G171	gi|742954201|gb|CP010373.1|	88.10	94.12	0	3	731	86	1	1	731	88311	90500	0.0	1373
ASA_P4G171	gi|723243434|gb|CP009868.1|	88.10	94.12	0	3	731	86	1	1	731	18126	20315	0.0	1373
ASA_P4G171	gi|662716651|gb|CP008824.1|	88.10	94.12	0	-3	731	86	1	1	731	86388	84199	0.0	1373
ASA_P4G171	gi|660573358|gb|CP008790.1|	88.10	94.12	0	-1	731	86	1	1	731	57405	55216	0.0	1373
ASA_P4G171	gi|640855459|gb|CP007732.1|	88.10	94.12	0	-1	731	86	1	1	731	86399	84210	0.0	1373
ASA_P4G171	gi|619739382|gb|CP007558.1|	88.10	94.12	0	-3	731	86	1	1	731	86388	84199	0.0	1373
ASA_P4G171	gi|569550126|gb|CP003998.1|	88.10	94.12	0	1	731	86	1	1	731	19288	21477	0.0	1373
ASA_P4G171	gi|443900801|emb|FO203354.1|	88.10	94.12	0	-1	731	86	1	1	731	45310	43121	0.0	1373
ASA_P4G171	gi|407810043|gb|JQ824049.1|	88.10	94.12	0	3	731	86	1	1	731	92157	94346	0.0	1373
ASA_P4G171	gi|377806473|gb|JQ010984.1|	88.10	94.12	0	-1	731	86	1	1	731	52658	50469	0.0	1373
ASA_P4G171	gi|723759024|gb|KP056256.1|	87.96	94.25	0	-1	731	87	1	1	731	44291	42102	0.0	1373
ASA_P4G171	gi|696586546|gb|CP009564.1|	87.96	94.25	0	-1	731	87	1	1	731	102376	100187	0.0	1373
ASA_P4G171	gi|696585773|gb|CP009562.1|	87.96	94.25	0	-2	731	87	1	1	731	102780	100591	0.0	1373
ASA_P4G171	gi|696581286|gb|CP009560.1|	87.96	94.25	0	-1	731	87	1	1	731	137546	135357	0.0	1373
ASA_P4G171	gi|695936401|gb|CP009570.1|	87.96	94.25	0	3	731	87	1	1	731	27786	29975	0.0	1373
ASA_P4G171	gi|695935254|gb|CP009567.1|	87.96	94.25	0	2	731	87	1	1	731	31484	33673	0.0	1373
ASA_P4G171	gi|695934953|gb|CP007636.1|	87.96	94.25	0	-1	731	87	1	1	731	64301	62112	0.0	1373
ASA_P4G171	gi|678222149|gb|KJ909290.1|	87.96	94.25	0	-3	731	87	1	1	731	44235	42046	0.0	1373
ASA_P4G171	gi|661245796|dbj|AP014565.1|	87.96	94.25	0	3	731	87	1	1	731	1057107	1059296	0.0	1373
ASA_P4G171	gi|661245796|dbj|AP014565.1|	38.16	56.20	0	1	621	359	9	1	610	1501558	1503378	7e-124	423
ASA_P4G171	gi|661245796|dbj|AP014565.1|	25.90	40.88	0	-2	614	356	20	87	670	1937006	1935372	4e-32	145
ASA_P4G171	gi|661245796|dbj|AP014565.1|	32.26	45.16	0	-3	93	55	3	637	728	3739462	3739205	2.2	43.1
ASA_P4G171	gi|596353652|gb|KF976462.2|	87.96	94.25	0	-2	731	87	1	1	731	42782	40593	0.0	1373
ASA_P4G171	gi|591389235|gb|KF992018.1|	87.96	94.25	0	-2	731	87	1	1	731	42782	40593	0.0	1373
ASA_P4G171	gi|582035484|gb|CP006661.1|	87.96	94.25	0	-3	731	87	1	1	731	56877	54688	0.0	1373
ASA_P4G171	gi|555235253|gb|KF250428.1|	87.96	94.25	0	-2	731	87	1	1	731	37938	35749	0.0	1373
ASA_P4G171	gi|544345850|dbj|AB591424.1|	87.96	94.25	0	-3	731	87	1	1	731	34943	32754	0.0	1373
ASA_P4G171	gi|523811284|gb|CP006050.1|	87.96	94.25	0	-1	731	87	1	1	731	60632	58443	0.0	1373
ASA_P4G171	gi|514883893|gb|JX442976.1|	87.96	94.25	0	-2	731	87	1	1	731	75579	73390	0.0	1373
ASA_P4G171	gi|430829327|gb|JF714412.2|	87.96	94.25	0	-1	731	87	1	1	731	42782	40593	0.0	1373
ASA_P4G171	gi|409729032|gb|JX141473.1|	87.96	94.25	0	-3	731	87	1	1	731	41644	39455	0.0	1373
ASA_P4G171	gi|381288584|gb|JN983048.1|	87.96	94.25	0	-1	731	87	1	1	731	47070	44881	0.0	1373
ASA_P4G171	gi|381288102|gb|JN983045.1|	87.96	94.25	0	-2	731	87	1	1	731	47129	44940	0.0	1373
ASA_P4G171	gi|381287804|gb|JN983043.1|	87.96	94.25	0	2	731	87	1	1	731	123605	125794	0.0	1373
ASA_P4G171	gi|378705671|gb|JN861072.1|	87.96	94.25	0	-1	731	87	1	1	731	42782	40593	0.0	1373
ASA_P4G171	gi|374413489|gb|JN687470.1|	87.96	94.25	0	-2	731	87	1	1	731	45355	43166	0.0	1373
ASA_P4G171	gi|358409925|gb|JN157804.1|	87.96	94.25	0	2	731	87	1	1	731	17765	19954	0.0	1373
ASA_P4G171	gi|345105136|gb|JF503991.1|	87.96	94.25	0	-3	731	87	1	1	731	42782	40593	0.0	1373
ASA_P4G171	gi|345468041|dbj|AP012208.1|	87.96	94.25	0	-1	731	87	1	1	731	42782	40593	0.0	1373
ASA_P4G171	gi|305670853|gb|HQ023863.1|	87.96	94.25	0	-2	731	87	1	1	731	45406	43217	0.0	1373
ASA_P4G171	gi|305670679|gb|HQ023862.1|	87.96	94.25	0	-2	731	87	1	1	731	45408	43219	0.0	1373
ASA_P4G171	gi|332144411|dbj|AB571791.1|	87.96	94.25	0	2	731	87	1	1	731	74669	76858	0.0	1373
ASA_P4G171	gi|327536433|gb|JF267651.1|	87.96	94.25	0	-1	731	87	1	1	731	51051	48862	0.0	1373
ASA_P4G171	gi|229561762|gb|FJ621588.1|;gi|305671026|gb|HQ023864.1|	87.96	94.25	0	-1	731	87	1	1	731	47097	44908	0.0	1373
ASA_P4G171	gi|229561581|gb|FJ621587.1|	87.96	94.25	0	-2	731	87	1	1	731	45409	43220	0.0	1373
ASA_P4G171	gi|229561407|gb|FJ621586.1|	87.96	94.25	0	-1	731	87	1	1	731	45409	43220	0.0	1373
ASA_P4G171	gi|133905002|gb|CP000604.1|	87.96	94.25	0	-1	731	87	1	1	731	45409	43220	0.0	1373
ASA_P4G171	gi|752502612|dbj|AP014611.1|	87.96	93.98	0	-3	731	87	1	1	731	65856	63667	0.0	1372
ASA_P4G171	gi|749800011|gb|KM506769.1|	87.96	93.98	0	-2	731	87	1	1	731	21193	19004	0.0	1372
ASA_P4G171	gi|742994109|gb|CP010391.1|	87.96	93.98	0	1	731	87	1	1	731	123328	125517	0.0	1372
ASA_P4G171	gi|704486155|gb|KM083064.1|	87.96	93.98	0	-2	731	87	1	1	731	38188	35999	0.0	1372
ASA_P4G171	gi|698038887|gb|KM670336.1|	87.96	93.98	0	-1	731	87	1	1	731	59057	56868	0.0	1372
ASA_P4G171	gi|305670530|gb|HQ023861.1|	87.96	93.98	0	-2	731	87	1	1	731	50254	48065	0.0	1372
ASA_P4G171	gi|133905277|gb|CP000603.1|	87.96	93.98	0	-3	731	87	1	1	731	63226	61037	0.0	1372
ASA_P4G171	gi|118596907|dbj|AB277724.1|	87.96	93.98	0	-2	731	87	1	1	731	26312	24123	0.0	1372
ASA_P4G171	gi|118596719|dbj|AB277723.1|	87.96	93.98	0	-1	731	87	1	1	731	31858	29669	0.0	1372
ASA_P4G171	gi|662862580|ref|NC_022522.2|	87.96	93.98	0	-1	731	87	1	1	731	43507	41318	0.0	1371
ASA_P4G171	gi|657224404|gb|KF056330.2|	87.96	93.98	0	-1	731	87	1	1	731	43507	41318	0.0	1371
ASA_P4G171	gi|544169431|gb|KF152885.1|	87.82	93.84	0	-1	731	88	1	1	731	44478	42289	0.0	1369
ASA_P4G171	gi|733160500|emb|LN681227.1|	87.38	93.83	0	2	729	91	1	1	729	2317364	2319547	0.0	1361
ASA_P4G171	gi|733160500|emb|LN681227.1|	42.64	59.88	0	2	673	359	7	1	670	3347663	3349609	3e-161	531
ASA_P4G171	gi|733160500|emb|LN681227.1|	42.79	60.18	0	1	673	358	7	1	670	3414466	3416412	7e-161	530
ASA_P4G171	gi|733160500|emb|LN681227.1|	42.58	59.79	0	2	674	358	10	1	670	3519215	3521161	4e-158	523
ASA_P4G171	gi|733160500|emb|LN681227.1|	38.29	56.38	0	-2	619	361	8	1	610	2448700	2446880	9e-123	419
ASA_P4G171	gi|733160500|emb|LN681227.1|	26.06	40.39	0	-3	614	355	21	87	670	2345958	2344324	2e-28	134
ASA_P4G171	gi|733160500|emb|LN681227.1|	45.65	50.00	0	2	46	19	1	677	722	3349481	3349600	0.10	47.4
ASA_P4G171	gi|733160500|emb|LN681227.1|	45.65	50.00	0	1	46	19	1	677	722	3416284	3416403	0.12	47.0
ASA_P4G171	gi|733160500|emb|LN681227.1|	45.65	50.00	0	2	46	19	1	677	722	3521033	3521152	0.15	46.6
ASA_P4G171	gi|297627574|emb|FN667742.1|	87.38	93.83	0	3	729	91	1	1	729	2317629	2319812	0.0	1361
ASA_P4G171	gi|297627574|emb|FN667742.1|	42.64	59.88	0	3	673	359	7	1	670	3347997	3349943	3e-161	531
ASA_P4G171	gi|297627574|emb|FN667742.1|	42.79	60.18	0	2	673	358	7	1	670	3414800	3416746	7e-161	530
ASA_P4G171	gi|297627574|emb|FN667742.1|	42.58	59.79	0	3	674	358	10	1	670	3519552	3521498	4e-158	523
ASA_P4G171	gi|297627574|emb|FN667742.1|	38.29	56.38	0	-1	619	361	8	1	610	2449005	2447185	9e-123	419
ASA_P4G171	gi|297627574|emb|FN667742.1|	26.06	40.39	0	-2	614	355	21	87	670	2346263	2344629	2e-28	134
ASA_P4G171	gi|297627574|emb|FN667742.1|	45.65	50.00	0	3	46	19	1	677	722	3349815	3349934	0.10	47.4
ASA_P4G171	gi|297627574|emb|FN667742.1|	45.65	50.00	0	2	46	19	1	677	722	3416618	3416737	0.12	47.0
ASA_P4G171	gi|297627574|emb|FN667742.1|	45.65	50.00	0	3	46	19	1	677	722	3521370	3521489	0.15	46.6
ASA_P4G171	gi|733164884|emb|LN681228.1|	87.12	93.84	0	-2	730	93	1	1	730	7120	4934	0.0	1360
ASA_P4G171	gi|289176709|emb|FN667743.1|	87.12	93.84	0	-2	730	93	1	1	730	7120	4934	0.0	1360
ASA_P4G171	gi|224831756|gb|FJ705807.1|	87.67	93.42	0	-2	730	89	1	1	730	42775	40589	0.0	1358
ASA_P4G171	gi|743003621|gb|CP010360.1|	87.53	93.42	0	3	730	90	1	1	730	29700	31886	0.0	1356
ASA_P4G171	gi|577007824|dbj|AB856327.1|	78.65	88.71	0	-3	726	154	1	1	726	38619	36445	0.0	1229
ASA_P4G171	gi|370986822|dbj|AB571865.1|	78.65	88.71	0	-2	726	154	1	1	726	46977	44803	0.0	1229
ASA_P4G171	gi|672365395|gb|CP006665.1|	78.85	87.91	0	-3	728	153	1	1	728	69771	67591	0.0	1228
ASA_P4G171	gi|696586053|gb|CP009563.1|	89.01	93.97	0	-3	564	61	1	168	731	24431	22743	0.0	1063
ASA_P4G171	gi|117607074|gb|CP000471.1|	40.85	58.61	0	1	749	402	9	1	721	3231760	3233967	0.0	591
ASA_P4G171	gi|117607074|gb|CP000471.1|	24.04	40.87	0	-1	778	448	26	3	726	4598957	4596891	6e-33	148
ASA_P4G171	gi|117607074|gb|CP000471.1|	41.86	55.81	0	-1	43	19	1	686	728	4597145	4597035	1.9	43.1
ASA_P4G171	gi|732671381|gb|CP007715.1|	43.09	59.78	0	1	731	327	11	1	723	1020004	1021953	2e-177	579
ASA_P4G171	gi|732671381|gb|CP007715.1|	36.20	56.66	0	3	616	371	7	1	606	699168	700979	1e-118	407
ASA_P4G171	gi|732671381|gb|CP007715.1|	25.20	41.26	0	3	635	373	21	87	686	741135	742838	4e-32	145
ASA_P4G171	gi|672591300|gb|CP009159.1|	42.82	59.64	0	2	731	329	11	1	723	1003832	1005781	1e-176	576
ASA_P4G171	gi|672591300|gb|CP009159.1|	36.14	56.24	0	2	617	372	7	1	607	675485	677299	1e-117	405
ASA_P4G171	gi|672591300|gb|CP009159.1|	25.35	41.42	0	3	635	372	21	87	686	717423	719126	1e-32	147
ASA_P4G171	gi|253992019|gb|CP000094.2|	43.98	61.37	0	2	673	347	7	1	672	3442472	3444403	2e-176	575
ASA_P4G171	gi|253992019|gb|CP000094.2|	45.47	61.61	0	1	607	323	4	1	606	3840775	3842574	4e-152	505
ASA_P4G171	gi|253992019|gb|CP000094.2|	25.10	38.37	0	-3	761	403	27	55	727	4383133	4381088	3e-32	145
ASA_P4G171	gi|253992019|gb|CP000094.2|	44.90	55.10	0	2	49	21	1	678	726	3444293	3444421	0.051	48.5
ASA_P4G171	gi|686507741|gb|CP006693.1|	45.12	60.55	0	2	687	338	9	1	677	4408454	4410427	5e-175	572
ASA_P4G171	gi|686507741|gb|CP006693.1|	38.33	56.20	0	-3	621	358	9	1	610	1657422	1655602	2e-124	425
ASA_P4G171	gi|686507741|gb|CP006693.1|	25.90	41.04	0	2	614	356	20	87	670	1252259	1253893	2e-32	146
ASA_P4G171	gi|686507741|gb|CP006693.1|	32.26	45.16	0	2	93	55	3	637	728	4100249	4100506	4.4	42.0
ASA_P4G171	gi|312944605|gb|CP001855.1|	44.89	60.89	0	3	675	340	8	1	672	4439025	4440962	1e-172	565
ASA_P4G171	gi|312944605|gb|CP001855.1|	38.16	56.84	0	-1	621	359	9	1	610	1823548	1821728	3e-124	424
ASA_P4G171	gi|312944605|gb|CP001855.1|	25.97	40.75	0	1	643	371	21	87	693	1354969	1356690	1e-33	150
ASA_P4G171	gi|312944605|gb|CP001855.1|	34.41	44.09	0	-3	93	53	3	637	728	3449249	3448992	1.0	43.9
ASA_P4G171	gi|222031834|emb|CU651637.1|	44.89	60.89	0	3	675	340	8	1	672	4463967	4465904	1e-172	565
ASA_P4G171	gi|222031834|emb|CU651637.1|	38.16	56.84	0	-3	621	359	9	1	610	1816483	1814663	3e-124	424
ASA_P4G171	gi|222031834|emb|CU651637.1|	25.97	40.75	0	3	643	371	21	87	693	1346211	1347932	1e-33	150
ASA_P4G171	gi|222031834|emb|CU651637.1|	34.41	44.09	0	-1	93	53	3	637	728	3475020	3474763	1.0	43.9
ASA_P4G171	gi|377652238|emb|AJ617740.2|	42.48	61.65	0	-2	678	367	7	1	676	93901	91931	2e-172	564
ASA_P4G171	gi|377652238|emb|AJ617740.2|	47.62	59.52	0	-2	42	16	1	684	725	92056	91949	0.013	50.4
ASA_P4G171	gi|91685338|gb|CP000270.1|	42.48	61.65	0	3	678	367	7	1	676	3568368	3570338	2e-172	564
ASA_P4G171	gi|91685338|gb|CP000270.1|	30.76	50.00	0	-1	660	409	15	3	644	60061	58172	7e-79	290
ASA_P4G171	gi|91685338|gb|CP000270.1|	47.62	59.52	0	3	42	16	1	684	725	3570213	3570320	0.013	50.4
ASA_P4G171	gi|163258032|emb|AM902716.1|	42.48	61.65	0	1	678	367	7	1	676	1502488	1504458	2e-172	564
ASA_P4G171	gi|163258032|emb|AM902716.1|	41.74	60.91	0	-3	678	372	8	1	676	4566034	4564064	9e-168	550
ASA_P4G171	gi|163258032|emb|AM902716.1|	42.07	60.74	0	2	675	366	8	1	672	1104554	1106512	3e-164	540
ASA_P4G171	gi|163258032|emb|AM902716.1|	49.11	69.72	0	2	393	198	2	1	392	1360772	1361947	7e-116	399
ASA_P4G171	gi|163258032|emb|AM902716.1|	32.81	52.05	0	-1	634	375	17	3	610	39063	37237	3e-80	294
ASA_P4G171	gi|163258032|emb|AM902716.1|	32.50	51.43	0	3	280	165	5	394	672	1363236	1364006	1e-33	150
ASA_P4G171	gi|163258032|emb|AM902716.1|	47.62	59.52	0	1	42	16	1	684	725	1504333	1504440	0.013	50.4
ASA_P4G171	gi|163258032|emb|AM902716.1|	48.78	58.54	0	2	41	15	1	684	724	1106399	1106503	0.022	49.7
ASA_P4G171	gi|163258032|emb|AM902716.1|	45.24	57.14	0	-3	42	17	1	684	725	4564189	4564082	0.18	46.6
ASA_P4G171	gi|163258032|emb|AM902716.1|	40.00	50.00	0	3	50	24	1	678	727	1363896	1364027	2.8	42.7
ASA_P4G171	gi|631776901|emb|HG322950.1|	42.48	61.65	0	2	678	367	7	1	676	3375602	3377572	2e-172	564
ASA_P4G171	gi|631776901|emb|HG322950.1|	42.48	61.65	0	1	678	367	7	1	676	3718339	3720309	2e-172	564
ASA_P4G171	gi|631776901|emb|HG322950.1|	25.32	39.48	0	-2	699	414	23	55	718	3962923	3961046	7e-35	154
ASA_P4G171	gi|631776901|emb|HG322950.1|	47.62	59.52	0	2	42	16	1	684	725	3377447	3377554	0.013	50.4
ASA_P4G171	gi|631776901|emb|HG322950.1|	47.62	59.52	0	1	42	16	1	684	725	3720184	3720291	0.013	50.4
ASA_P4G171	gi|359757955|gb|CP003150.1|	40.38	57.42	0	-2	728	355	7	1	726	3934394	3932442	2e-172	564
ASA_P4G171	gi|359757955|gb|CP003150.1|	45.14	60.46	0	-1	607	325	4	1	606	3790092	3788293	9e-154	510
ASA_P4G171	gi|359757955|gb|CP003150.1|	25.00	38.89	0	-2	756	410	27	55	727	4691729	4689684	3e-32	145
ASA_P4G171	gi|575446472|gb|CP006953.1|	43.44	63.80	0	2	663	348	9	1	658	858614	860536	3e-172	564
ASA_P4G171	gi|575446472|gb|CP006953.1|	36.30	56.40	0	-2	617	371	7	1	607	1041064	1039250	2e-120	413
ASA_P4G171	gi|575446472|gb|CP006953.1|	24.92	40.91	0	-2	638	371	23	87	686	1188142	1186439	8e-30	138
ASA_P4G171	gi|168825335|gb|CP000947.1|	43.44	63.80	0	-3	663	348	9	1	658	1965307	1963385	3e-172	564
ASA_P4G171	gi|168825335|gb|CP000947.1|	36.61	55.00	0	-3	620	364	7	1	606	331585	329771	7e-116	399
ASA_P4G171	gi|168825335|gb|CP000947.1|	26.39	40.90	0	-1	648	368	24	55	667	1590708	1588987	3e-31	142
ASA_P4G171	gi|168825335|gb|CP000947.1|	34.69	48.98	0	-3	98	46	7	627	719	2154886	2154632	2.1	43.1
ASA_P4G171	gi|356596244|gb|CP003022.1|	43.44	63.80	0	-3	663	348	9	1	658	328617	326695	3e-172	564
ASA_P4G171	gi|356596244|gb|CP003022.1|	36.16	54.72	0	-3	636	371	7	1	613	1188804	1186933	5e-117	403
ASA_P4G171	gi|356596244|gb|CP003022.1|	26.64	39.75	0	-3	717	393	24	3	667	715494	713587	3e-34	152
ASA_P4G171	gi|575439963|gb|CP006942.1|	43.44	63.80	0	2	663	348	9	1	658	989015	990937	3e-172	564
ASA_P4G171	gi|575439963|gb|CP006942.1|	36.14	56.40	0	-2	617	372	7	1	607	1117251	1115437	6e-120	411
ASA_P4G171	gi|575439963|gb|CP006942.1|	24.92	41.07	0	-1	638	371	23	87	686	1270723	1269020	9e-30	138
ASA_P4G171	gi|575453416|gb|CP006956.1|	43.44	63.80	0	1	663	348	9	1	658	248845	250767	3e-172	564
ASA_P4G171	gi|575453416|gb|CP006956.1|	36.55	56.01	0	3	632	371	8	1	614	1220763	1222622	2e-122	419
ASA_P4G171	gi|575453416|gb|CP006956.1|	24.80	40.72	0	-2	641	386	21	55	667	1314190	1312472	5e-32	145
ASA_P4G171	gi|481063295|gb|CP005383.1|	43.44	63.80	0	-3	663	348	9	1	658	2171498	2169576	3e-172	564
ASA_P4G171	gi|481063295|gb|CP005383.1|	35.61	54.90	0	2	643	389	8	1	633	2226470	2228353	2e-117	404
ASA_P4G171	gi|481063295|gb|CP005383.1|	25.19	41.37	0	-3	643	363	24	87	686	1971086	1969383	6e-31	142
ASA_P4G171	gi|591390487|gb|CP007410.1|	42.52	61.19	0	3	675	362	7	1	672	4351503	4353458	4e-172	563
ASA_P4G171	gi|591390487|gb|CP007410.1|	44.98	61.12	0	2	607	326	4	1	606	4485179	4486978	1e-155	515
ASA_P4G171	gi|591390487|gb|CP007410.1|	25.13	38.89	0	3	756	409	27	55	727	2148912	2150957	2e-32	146
ASA_P4G171	gi|591390487|gb|CP007410.1|	44.90	55.10	0	3	49	21	1	678	726	4353327	4353455	0.022	49.7
ASA_P4G171	gi|330430981|gb|CP002667.1|	44.63	61.88	0	-1	661	336	8	1	660	369934	368039	7e-172	562
ASA_P4G171	gi|330430981|gb|CP002667.1|	38.06	57.01	0	-3	628	358	8	1	609	670376	668529	4e-126	429
ASA_P4G171	gi|330430981|gb|CP002667.1|	24.92	40.91	0	2	638	372	20	87	686	2638304	2640010	5e-33	148
ASA_P4G171	gi|229359445|emb|AM181176.4|	42.25	60.09	0	-1	684	370	6	1	682	2145343	2143361	3e-171	561
ASA_P4G171	gi|229359445|emb|AM181176.4|	45.30	60.96	0	-3	607	324	4	1	606	2337893	2336094	2e-154	511
ASA_P4G171	gi|229359445|emb|AM181176.4|	25.33	39.45	0	3	758	405	28	55	727	1704735	1706780	1e-33	150
ASA_P4G171	gi|229359445|emb|AM181176.4|	42.86	53.06	0	-1	49	22	1	678	726	2143522	2143394	0.098	47.4
ASA_P4G171	gi|471209079|gb|CP003778.1|	42.24	61.54	0	2	689	372	9	1	686	1861031	1863028	5e-171	560
ASA_P4G171	gi|471209079|gb|CP003778.1|	40.50	59.64	0	3	674	379	7	1	668	2736648	2738621	3e-156	517
ASA_P4G171	gi|471209079|gb|CP003778.1|	25.47	42.72	0	2	632	388	19	3	610	5110607	5112325	3e-30	140
ASA_P4G171	gi|471209079|gb|CP003778.1|	47.62	59.52	0	2	42	16	1	684	725	1862876	1862983	0.015	50.1
ASA_P4G171	gi|471209079|gb|CP003778.1|	40.43	51.06	0	3	47	22	1	678	724	2738502	2738624	3.4	42.4
ASA_P4G171	gi|670351331|dbj|AP014622.1|	40.22	57.71	0	-1	726	358	7	1	725	3716971	3715019	9e-171	559
ASA_P4G171	gi|670351331|dbj|AP014622.1|	25.30	39.13	0	2	759	404	27	55	727	3438998	3441043	6e-35	154
ASA_P4G171	gi|685837395|dbj|AP014646.1|	40.22	57.71	0	-3	726	358	7	1	725	2431979	2430027	9e-171	559
ASA_P4G171	gi|685837395|dbj|AP014646.1|	25.30	39.13	0	2	759	404	27	55	727	2154005	2156050	6e-35	154
ASA_P4G171	gi|167731156|emb|AM920689.1|	42.75	61.79	0	2	683	365	9	1	680	2806727	2808706	1e-170	559
ASA_P4G171	gi|167731156|emb|AM920689.1|	25.16	42.41	0	1	632	390	19	3	610	4452799	4454517	1e-28	134
ASA_P4G171	gi|167731156|emb|AM920689.1|	47.62	59.52	0	2	42	16	1	684	725	2808572	2808679	0.015	50.1
ASA_P4G171	gi|78033986|emb|AM039952.1|	42.61	61.79	0	-1	683	366	9	1	680	2623300	2621321	2e-170	558
ASA_P4G171	gi|78033986|emb|AM039952.1|	41.15	60.32	0	-1	678	376	7	1	676	2732095	2730125	4e-165	543
ASA_P4G171	gi|78033986|emb|AM039952.1|	25.47	42.72	0	2	632	388	19	3	610	4512644	4514362	2e-30	140
ASA_P4G171	gi|78033986|emb|AM039952.1|	45.24	57.14	0	-1	42	17	1	684	725	2621455	2621348	0.069	47.8
ASA_P4G171	gi|161361677|gb|CP000886.1|	44.96	61.87	0	3	674	341	9	1	672	4501242	4503179	2e-170	558
ASA_P4G171	gi|161361677|gb|CP000886.1|	38.16	56.20	0	-2	621	359	9	1	610	1745579	1743759	7e-124	423
ASA_P4G171	gi|161361677|gb|CP000886.1|	25.90	40.88	0	3	614	356	20	87	670	1310136	1311770	4e-32	145
ASA_P4G171	gi|161361677|gb|CP000886.1|	41.67	52.08	0	3	48	22	1	672	719	4503051	4503176	0.90	44.3
ASA_P4G171	gi|161361677|gb|CP000886.1|	32.26	45.16	0	-3	93	55	3	637	728	3533800	3533543	2.2	43.1
ASA_P4G171	gi|582002523|emb|HG916826.1|	43.07	61.80	0	-3	678	363	7	1	676	2105291	2103321	2e-170	558
ASA_P4G171	gi|582002523|emb|HG916826.1|	25.82	39.72	0	2	705	403	27	55	718	1480574	1482451	2e-32	146
ASA_P4G171	gi|582002523|emb|HG916826.1|	47.62	59.52	0	-3	42	16	1	684	725	2103446	2103339	0.015	50.1
ASA_P4G171	gi|652789639|emb|LK391695.1|	43.07	61.80	0	-2	678	363	7	1	676	2115768	2113798	2e-170	558
ASA_P4G171	gi|652789639|emb|LK391695.1|	25.82	39.72	0	1	705	403	27	55	718	1488034	1489911	2e-32	146
ASA_P4G171	gi|652789639|emb|LK391695.1|	47.62	59.52	0	-2	42	16	1	684	725	2113923	2113816	0.015	50.1
ASA_P4G171	gi|157277841|emb|AM884335.1|	44.33	62.18	0	1	661	341	7	1	658	9592	11502	2e-170	558
ASA_P4G171	gi|51507259|emb|AJ627386.1|	44.33	62.18	0	2	661	341	7	1	658	9485	11395	3e-170	558
ASA_P4G172	gi|142855988|gb|CP000645.1|	100.00	100.00	0	3	127	0	0	1	127	158334	158714	9e-78	263
ASA_P4G172	gi|569550126|gb|CP003998.1|	30.90	46.07	0	3	178	68	2	1	123	21435	21968	2e-16	86.7
ASA_P4G172	gi|118596907|dbj|AB277724.1|	30.90	46.07	0	-1	178	68	2	1	123	24165	23632	2e-16	86.7
ASA_P4G172	gi|544169431|gb|KF152885.1|	30.90	46.07	0	-3	178	68	2	1	123	42331	41798	2e-16	86.7
ASA_P4G172	gi|305670530|gb|HQ023861.1|	30.90	46.07	0	-1	178	68	2	1	123	48107	47574	2e-16	86.7
ASA_P4G172	gi|749800011|gb|KM506769.1|	30.90	46.07	0	-1	178	68	2	1	123	19046	18513	2e-16	86.7
ASA_P4G172	gi|118596719|dbj|AB277723.1|	30.90	46.07	0	-3	178	68	2	1	123	29711	29178	2e-16	86.7
ASA_P4G172	gi|704486155|gb|KM083064.1|	30.90	46.07	0	-1	178	68	2	1	123	36041	35508	2e-16	86.7
ASA_P4G172	gi|443900801|emb|FO203354.1|	30.90	46.07	0	-3	178	68	2	1	123	43163	42630	2e-16	86.7
ASA_P4G172	gi|723243434|gb|CP009868.1|	30.90	46.07	0	2	178	68	2	1	123	20273	20806	2e-16	86.7
ASA_P4G172	gi|662862580|ref|NC_022522.2|	30.90	46.07	0	-3	178	68	2	1	123	41360	40827	2e-16	86.7
ASA_P4G172	gi|657224404|gb|KF056330.2|	30.90	46.07	0	-3	178	68	2	1	123	41360	40827	2e-16	86.7
ASA_P4G172	gi|752502612|dbj|AP014611.1|	30.90	46.07	0	-2	178	68	2	1	123	63709	63176	2e-16	86.7
ASA_P4G172	gi|377806473|gb|JQ010984.1|	30.90	46.07	0	-3	178	68	2	1	123	50511	49978	2e-16	86.7
ASA_P4G172	gi|698038887|gb|KM670336.1|	30.90	46.07	0	-3	178	68	2	1	123	56910	56377	2e-16	86.7
ASA_P4G172	gi|742994109|gb|CP010391.1|	30.90	46.07	0	3	178	68	2	1	123	125475	126008	2e-16	86.7
ASA_P4G172	gi|407810043|gb|JQ824049.1|	30.90	46.07	0	2	178	68	2	1	123	94304	94837	2e-16	86.7
ASA_P4G172	gi|133905277|gb|CP000603.1|	30.90	46.07	0	-2	178	68	2	1	123	61079	60546	2e-16	86.7
ASA_P4G172	gi|660573358|gb|CP008790.1|	30.90	46.07	0	-3	178	68	2	1	123	55258	54725	2e-16	86.7
ASA_P4G172	gi|742954201|gb|CP010373.1|	30.90	46.07	0	2	178	68	2	1	123	90458	90991	2e-16	86.7
ASA_P4G172	gi|640855459|gb|CP007732.1|	30.90	46.07	0	-3	178	68	2	1	123	84252	83719	2e-16	86.7
ASA_P4G172	gi|619739382|gb|CP007558.1|	30.90	46.07	0	-2	178	68	2	1	123	84241	83708	2e-16	86.7
ASA_P4G172	gi|662716651|gb|CP008824.1|	30.90	46.07	0	-2	178	68	2	1	123	84241	83708	2e-16	86.7
ASA_P4G172	gi|133904815|gb|CP000602.1|	29.44	46.11	0	-3	180	72	2	1	125	46676	46137	3e-16	86.3
ASA_P4G172	gi|566131152|gb|KF551948.1|	29.21	46.07	0	-2	178	71	2	1	123	31966	31433	2e-14	80.9
ASA_P4G172	gi|696586053|gb|CP009563.1|	29.67	44.51	0	-2	182	73	2	1	127	22785	22240	1e-13	78.6
ASA_P4G172	gi|695936401|gb|CP009570.1|	29.67	44.51	0	2	182	73	2	1	127	29933	30478	1e-13	78.6
ASA_P4G172	gi|696586546|gb|CP009564.1|	29.67	44.51	0	-3	182	73	2	1	127	100229	99684	1e-13	78.6
ASA_P4G172	gi|696585773|gb|CP009562.1|	29.67	44.51	0	-1	182	73	2	1	127	100633	100088	1e-13	78.6
ASA_P4G172	gi|544345850|dbj|AB591424.1|	29.67	44.51	0	-2	182	73	2	1	127	32796	32251	1e-13	78.6
ASA_P4G172	gi|332144411|dbj|AB571791.1|	29.67	44.51	0	1	182	73	2	1	127	76816	77361	1e-13	78.6
ASA_P4G172	gi|381288102|gb|JN983045.1|	29.67	44.51	0	-1	182	73	2	1	127	44982	44437	1e-13	78.6
ASA_P4G172	gi|381288584|gb|JN983048.1|	29.67	44.51	0	-3	182	73	2	1	127	44923	44378	1e-13	78.6
ASA_P4G172	gi|229561407|gb|FJ621586.1|	29.67	44.51	0	-3	182	73	2	1	127	43262	42717	1e-13	78.6
ASA_P4G172	gi|555235253|gb|KF250428.1|	29.67	44.51	0	-1	182	73	2	1	127	35791	35246	1e-13	78.6
ASA_P4G172	gi|678222149|gb|KJ909290.1|	29.67	44.51	0	-2	182	73	2	1	127	42088	41543	1e-13	78.6
ASA_P4G172	gi|696581286|gb|CP009560.1|	29.67	44.51	0	-3	182	73	2	1	127	135399	134854	1e-13	78.6
ASA_P4G172	gi|229561581|gb|FJ621587.1|	29.67	44.51	0	-1	182	73	2	1	127	43262	42717	1e-13	78.6
ASA_P4G172	gi|695935254|gb|CP009567.1|	29.67	44.51	0	1	182	73	2	1	127	33631	34176	1e-13	78.6
ASA_P4G172	gi|305670679|gb|HQ023862.1|	29.67	44.51	0	-1	182	73	2	1	127	43261	42716	1e-13	78.6
ASA_P4G172	gi|305670853|gb|HQ023863.1|	29.67	44.51	0	-1	182	73	2	1	127	43259	42714	1e-13	78.6
ASA_P4G172	gi|381287804|gb|JN983043.1|	29.67	44.51	0	1	182	73	2	1	127	125752	126297	1e-13	78.6
ASA_P4G172	gi|409729032|gb|JX141473.1|	29.67	44.51	0	-2	182	73	2	1	127	39497	38952	1e-13	78.6
ASA_P4G172	gi|229561762|gb|FJ621588.1|;gi|305671026|gb|HQ023864.1|	29.67	44.51	0	-3	182	73	2	1	127	44950	44405	1e-13	78.6
ASA_P4G172	gi|695934953|gb|CP007636.1|	29.67	44.51	0	-3	182	73	2	1	127	62154	61609	1e-13	78.6
ASA_P4G172	gi|596353652|gb|KF976462.2|	29.67	44.51	0	-1	182	73	2	1	127	40635	40090	1e-13	78.6
ASA_P4G172	gi|514883893|gb|JX442976.1|	29.67	44.51	0	-1	182	73	2	1	127	73432	72887	1e-13	78.6
ASA_P4G172	gi|327536433|gb|JF267651.1|	29.67	44.51	0	-3	182	73	2	1	127	48904	48359	1e-13	78.6
ASA_P4G172	gi|133905002|gb|CP000604.1|	29.67	44.51	0	-3	182	73	2	1	127	43262	42717	1e-13	78.6
ASA_P4G172	gi|374413489|gb|JN687470.1|	29.67	44.51	0	-1	182	73	2	1	127	43208	42663	1e-13	78.6
ASA_P4G172	gi|723759024|gb|KP056256.1|	29.67	44.51	0	-3	182	73	2	1	127	42144	41599	1e-13	78.6
ASA_P4G172	gi|523811284|gb|CP006050.1|	29.67	44.51	0	-3	182	73	2	1	127	58485	57940	1e-13	78.6
ASA_P4G172	gi|661245796|dbj|AP014565.1|	29.67	44.51	0	2	182	73	2	1	127	1059254	1059799	1e-13	78.6
ASA_P4G172	gi|591389235|gb|KF992018.1|	29.12	44.51	0	-1	182	74	2	1	127	40635	40090	6e-13	76.3
ASA_P4G172	gi|378705671|gb|JN861072.1|	29.12	44.51	0	-3	182	74	2	1	127	40635	40090	6e-13	76.3
ASA_P4G172	gi|582035484|gb|CP006661.1|	29.12	44.51	0	-2	182	74	2	1	127	54730	54185	6e-13	76.3
ASA_P4G172	gi|358409925|gb|JN157804.1|	29.12	44.51	0	1	182	74	2	1	127	19912	20457	6e-13	76.3
ASA_P4G172	gi|430829327|gb|JF714412.2|	29.12	44.51	0	-3	182	74	2	1	127	40635	40090	6e-13	76.3
ASA_P4G172	gi|345105136|gb|JF503991.1|	29.12	44.51	0	-2	182	74	2	1	127	40635	40090	6e-13	76.3
ASA_P4G172	gi|345468041|dbj|AP012208.1|	29.12	44.51	0	-3	182	74	2	1	127	40635	40090	6e-13	76.3
ASA_P4G172	gi|733164884|emb|LN681228.1|	28.78	48.92	0	-3	139	72	2	16	127	4935	4519	2e-10	68.9
ASA_P4G172	gi|289176709|emb|FN667743.1|	28.78	48.92	0	-3	139	72	2	16	127	4935	4519	2e-10	68.9
ASA_P4G172	gi|743003621|gb|CP010360.1|	33.02	54.72	0	1	106	68	2	25	127	31981	32298	3e-08	62.8
ASA_P4G172	gi|224831756|gb|FJ705807.1|	33.02	54.72	0	-3	106	68	2	25	127	40494	40177	3e-08	62.8
ASA_P4G172	gi|224831685|gb|FJ705806.1|	34.15	57.32	0	-1	82	54	0	46	127	20876	20631	5e-08	61.6
ASA_P4G172	gi|695212852|ref|NG_036506.1|;gi|157091903|gb|EU116442.1|	45.24	61.90	0	-1	42	23	0	1	42	208	83	1.5	38.1
ASA_P4G173	gi|142855988|gb|CP000645.1|	100.00	100.00	0	-3	143	0	0	1	143	159187	158759	2e-89	298
ASA_P4G173	gi|22539345|gb|AC124189.3|	27.59	44.14	0	-1	145	84	6	8	137	29499	29083	0.91	39.3
ASA_P4G173	gi|56159135|gb|AC113302.13|	27.59	44.14	0	3	145	84	6	8	137	36585	37001	0.91	39.3
ASA_P4G173	gi|604184237|gb|CP007518.1|	37.14	51.43	0	2	70	37	3	41	103	585476	585685	3.8	37.7
ASA_P4G173	gi|689157848|emb|LL663814.1|	27.91	46.51	0	1	86	54	2	6	90	1000	1236	4.6	37.4
ASA_P4G173	gi|687049099|emb|LM583248.1|	30.23	40.70	0	-1	86	59	1	48	133	44676	44422	8.6	36.6
ASA_P4G174	gi|142855988|gb|CP000645.1|	100.00	100.00	0	2	895	0	0	1	895	159329	162013	0.0	1825
ASA_P4G174	gi|682100560|gb|CP008943.1|	69.99	82.08	0	-3	893	265	2	1	893	1377238	1374569	0.0	1288
ASA_P4G174	gi|171850704|gb|EU383016.1|	68.72	80.89	0	-2	895	277	2	1	893	29632	26951	0.0	1273
ASA_P4G174	gi|521009425|gb|CP006566.1|	67.94	81.73	0	-3	892	283	2	1	892	490937	488271	0.0	1264
ASA_P4G174	gi|242129517|gb|CP001654.1|	69.63	82.83	0	-2	856	257	2	36	891	3542329	3539771	0.0	1239
ASA_P4G174	gi|242129517|gb|CP001654.1|	36.23	53.62	0	1	69	35	2	1	60	3542389	3542595	2.5	43.1
ASA_P4G174	gi|641804180|gb|KJ123688.1|	64.39	77.27	0	1	893	313	3	1	892	6547	9213	0.0	1183
ASA_P4G174	gi|76881875|gb|CP000127.1|	58.91	74.61	0	3	898	359	5	1	890	1621788	1624475	0.0	1074
ASA_P4G174	gi|76881831|gb|CP000126.1|	49.78	66.78	0	2	900	441	7	1	893	24008	26695	0.0	889
ASA_P4G174	gi|302325342|gb|CP002158.1|	45.94	64.00	0	2	886	462	9	5	890	3469403	3472009	0.0	795
ASA_P4G174	gi|261370870|gb|CP001792.1|	45.94	64.00	0	3	886	462	9	5	890	3022485	3025091	0.0	795
ASA_P4G174	gi|78170183|gb|CP000108.1|	44.64	63.43	0	2	905	469	11	3	890	1067117	1069786	0.0	775
ASA_P4G174	gi|78170183|gb|CP000108.1|	40.75	59.98	0	1	822	453	12	93	891	1775392	1777824	0.0	631
ASA_P4G174	gi|223689840|gb|CP001087.1|	45.34	64.09	0	-1	891	471	9	3	893	2320642	2318018	0.0	773
ASA_P4G174	gi|167596226|gb|CP000937.1|	43.29	62.19	0	1	894	493	10	3	892	1950865	1953516	0.0	759
ASA_P4G174	gi|666084728|gb|CP008896.1|	44.28	63.93	0	3	865	466	9	34	893	4789449	4792010	0.0	741
ASA_P4G174	gi|548725601|gb|CP006772.1|	42.96	63.05	0	-2	866	475	10	33	891	941337	938776	0.0	721
ASA_P4G174	gi|522368383|gb|CP003847.1|	41.68	61.08	0	1	907	505	13	3	892	644044	646743	0.0	703
ASA_P4G174	gi|672597520|gb|CP007627.1|	43.03	61.76	0	-3	897	490	12	2	891	659277	656629	0.0	701
ASA_P4G174	gi|672597520|gb|CP007627.1|	30.14	45.21	0	-3	146	69	6	347	474	309393	309001	0.15	47.0
ASA_P4G174	gi|672597520|gb|CP007627.1|	23.61	46.53	0	2	144	83	6	346	474	47825	48220	0.82	44.7
ASA_P4G174	gi|159029781|emb|AM778954.1|	44.88	63.50	0	-3	811	428	10	93	895	129502	127103	0.0	698
ASA_P4G174	gi|336100543|gb|CP002857.1|	43.04	60.96	0	-2	876	479	12	23	890	2150449	2147858	0.0	697
ASA_P4G174	gi|336100543|gb|CP002857.1|	44.19	56.98	0	3	86	46	1	221	306	296307	296558	8e-10	74.3
ASA_P4G174	gi|327317519|gb|CP002542.1|	40.89	60.34	0	-1	895	510	12	3	890	4315679	4313031	0.0	696
ASA_P4G174	gi|327317519|gb|CP002542.1|	23.29	43.84	0	2	146	84	3	344	489	3490907	3491260	0.24	46.6
ASA_P4G174	gi|327317519|gb|CP002542.1|	21.40	38.91	0	3	257	128	10	246	497	1946907	1947470	6.4	42.0
ASA_P4G174	gi|663076034|gb|CP008802.1|	40.28	60.80	0	2	926	508	13	1	893	1470002	1472743	0.0	695
ASA_P4G174	gi|663076034|gb|CP008802.1|	40.43	60.65	0	-3	925	507	14	1	893	41766	39028	0.0	688
ASA_P4G174	gi|383101383|gb|CP002291.1|	41.72	59.60	0	3	906	495	11	3	891	4589637	4592306	0.0	692
ASA_P4G174	gi|237757549|gb|CP001620.1|	40.78	58.35	0	-2	922	495	14	3	890	388947	386233	0.0	683
ASA_P4G174	gi|237757549|gb|CP001620.1|	34.09	53.16	0	1	839	508	21	88	892	1907467	1909950	1e-130	449
ASA_P4G174	gi|297140795|gb|CP001791.1|	41.61	60.85	0	3	894	493	14	7	889	839496	842123	0.0	682
ASA_P4G174	gi|297140795|gb|CP001791.1|	22.61	39.57	0	-1	230	126	8	283	506	3207521	3206970	7.3	41.6
ASA_P4G174	gi|558566549|gb|CP006881.1|	41.10	61.60	0	2	888	503	12	8	891	703337	705952	0.0	676
ASA_P4G174	gi|402479429|gb|CP003783.1|	41.10	61.60	0	2	888	503	12	8	891	719804	722419	0.0	676
ASA_P4G174	gi|649009321|gb|CP007800.1|	41.10	61.60	0	2	888	503	12	8	891	723851	726466	0.0	676
ASA_P4G174	gi|749183975|gb|CP010314.1|	41.10	61.60	0	2	888	503	12	8	891	719792	722407	0.0	676
ASA_P4G174	gi|649013680|gb|CP008698.1|	41.10	61.60	0	2	888	503	12	8	891	723851	726466	0.0	676
ASA_P4G174	gi|728887195|gb|CP010053.1|	41.10	61.60	0	1	888	503	12	8	891	740062	742677	0.0	676
ASA_P4G174	gi|728882887|gb|CP010052.1|	41.10	61.60	0	2	888	503	12	8	891	740312	742927	0.0	676
ASA_P4G174	gi|459387757|gb|CP003329.1|	41.10	61.60	0	2	888	503	12	8	891	740300	742915	0.0	676
ASA_P4G174	gi|225184640|emb|AL009126.3|	41.10	61.60	0	2	888	503	12	8	891	740303	742918	0.0	676
ASA_P4G174	gi|724425628|emb|LN680001.1|	41.10	61.60	0	2	888	503	12	8	891	740282	742897	0.0	676
ASA_P4G174	gi|723796434|emb|LN649259.1|	41.10	61.60	0	2	888	503	12	8	891	740282	742897	0.0	676
ASA_P4G174	gi|407962962|dbj|AP012496.1|	40.99	61.49	0	2	888	504	12	8	891	715538	718153	0.0	674
ASA_P4G174	gi|407955691|dbj|AP012495.1|	40.99	61.49	0	2	888	504	12	8	891	715535	718150	0.0	674
ASA_P4G174	gi|2318058|gb|AF012532.1|AF012532	40.99	61.49	0	2	888	504	12	8	891	1535	4150	0.0	672
ASA_P4G174	gi|390415094|gb|CP003281.1|	40.76	61.02	0	3	898	512	14	2	890	3355347	3358007	0.0	674
ASA_P4G174	gi|390415094|gb|CP003281.1|	23.97	39.71	0	1	413	231	17	178	530	2936452	2937621	0.002	53.5
ASA_P4G174	gi|159029019|emb|AM778947.1|	43.05	62.24	0	-3	813	443	10	93	895	5306	2898	0.0	670
ASA_P4G174	gi|159029019|emb|AM778947.1|	30.75	48.07	0	-2	491	299	16	93	571	47565	46180	4e-45	188
ASA_P4G174	gi|413968727|gb|CP003284.1|	42.79	62.89	0	2	811	445	10	93	895	885362	887761	0.0	663
ASA_P4G174	gi|413968727|gb|CP003284.1|	23.92	40.06	0	-3	347	194	14	179	475	554407	553427	3e-05	59.3
ASA_P4G174	gi|413968727|gb|CP003284.1|	19.88	40.95	0	-2	337	214	11	174	499	3281171	3280296	0.22	46.6
ASA_P4G174	gi|413968727|gb|CP003284.1|	27.22	42.78	0	-3	180	76	8	343	475	3034039	3033524	0.73	45.1
ASA_P4G174	gi|413968727|gb|CP003284.1|	30.08	47.15	0	1	123	47	5	332	416	2268427	2268792	9.8	41.2
ASA_P4G174	gi|166085114|dbj|AP009552.1|	43.03	63.01	0	-2	811	442	11	93	895	2972457	2970061	0.0	663
ASA_P4G174	gi|166085114|dbj|AP009552.1|	28.74	45.19	0	-1	748	463	29	93	817	4703362	4701260	5e-57	226
ASA_P4G174	gi|166085114|dbj|AP009552.1|	26.87	46.27	0	1	134	71	4	283	416	3660340	3660660	2.1	43.5
ASA_P4G174	gi|169884305|gb|CP000951.1|	42.73	62.32	0	1	812	444	11	93	895	2215321	2217720	0.0	661
ASA_P4G174	gi|169884305|gb|CP000951.1|	26.55	44.59	0	2	776	490	27	71	814	2391965	2394148	3e-53	214
ASA_P4G174	gi|169884305|gb|CP000951.1|	27.63	43.05	0	2	532	271	21	143	587	378599	380113	6e-35	155
ASA_P4G174	gi|521377829|gb|CP005485.1|	40.33	59.78	0	-2	910	492	21	1	889	1994998	1992359	0.0	660
ASA_P4G174	gi|78496741|gb|CP000153.1|	43.23	62.36	0	1	805	436	10	93	892	483442	485808	0.0	659
ASA_P4G174	gi|427993480|gb|CP003594.1|	43.42	62.85	0	-3	813	437	13	93	895	658907	656508	0.0	657
ASA_P4G174	gi|325530400|gb|CP002552.1|	40.16	57.49	0	-1	894	502	14	20	892	467197	464552	0.0	652
ASA_P4G174	gi|323436265|gb|CP002455.1|	43.05	61.51	0	-2	834	457	11	70	895	148926	146455	0.0	644
ASA_P4G174	gi|186469976|gb|EU616582.1|	41.41	62.42	0	3	809	452	11	93	892	1965	4352	0.0	624
ASA_P4G174	gi|117576522|emb|CU207366.1|	42.29	61.17	0	-3	837	456	15	70	893	307336	304868	0.0	635
ASA_P4G174	gi|690349511|gb|CP007647.1|	38.97	58.41	0	2	916	514	18	1	891	56204	58891	0.0	635
ASA_P4G174	gi|594833795|dbj|AP014548.1|	41.94	60.15	0	1	813	448	14	93	895	2687581	2689977	0.0	632
ASA_P4G174	gi|594833795|dbj|AP014548.1|	24.88	40.09	0	-3	217	105	8	347	522	2073107	2072508	0.009	51.2
ASA_P4G174	gi|521325193|gb|CP004847.1|	50.89	66.45	0	-3	617	298	3	277	890	123748	121904	0.0	624
ASA_P4G174	gi|521325193|gb|CP004847.1|	44.24	65.11	0	-2	278	155	0	1	278	132332	131499	4e-66	255
ASA_P4G174	gi|670934364|gb|CP006587.1|	41.48	60.10	0	-1	822	443	11	93	895	2444696	2442288	0.0	621
ASA_P4G174	gi|670934364|gb|CP006587.1|	41.48	60.10	0	-1	822	443	11	93	895	2444696	2442288	0.0	621
ASA_P4G174	gi|333956887|gb|CP002764.1|	38.57	57.91	0	1	910	516	18	1	889	2060890	2063553	0.0	619
ASA_P4G174	gi|334882548|emb|FR871825.1|	37.83	58.19	0	-1	904	529	15	6	893	266764	264104	0.0	617
ASA_P4G174	gi|390526782|gb|CP003345.1|	44.32	62.83	0	2	713	383	7	178	890	3733100	3735196	0.0	613
ASA_P4G174	gi|390526782|gb|CP003345.1|	44.39	59.36	0	3	187	89	3	6	187	3732600	3733130	7e-34	152
ASA_P4G174	gi|390526782|gb|CP003345.1|	27.59	43.10	0	-1	174	77	8	330	474	3978693	3978232	0.053	48.5
ASA_P4G174	gi|390526782|gb|CP003345.1|	22.14	36.39	0	-1	393	192	17	179	491	4307688	4306612	0.45	45.4
ASA_P4G174	gi|359346608|gb|CP003156.1|	41.25	59.71	0	-2	834	472	11	70	895	3830556	3828085	0.0	612
ASA_P4G174	gi|359346608|gb|CP003156.1|	25.60	38.65	0	1	414	200	19	179	518	552769	553908	4e-07	65.5
ASA_P4G174	gi|359346608|gb|CP003156.1|	25.77	38.66	0	-2	388	207	18	179	511	510651	509566	6e-06	61.6
ASA_P4G174	gi|669185047|gb|CP009054.1|	38.25	56.62	0	1	936	512	19	3	891	602203	604953	0.0	609
ASA_P4G174	gi|281374316|gb|CP001834.1|	38.25	56.62	0	1	936	512	19	3	891	601954	604704	0.0	609
ASA_P4G174	gi|743586577|gb|CP006809.1|	38.33	57.82	0	3	908	520	18	1	889	710856	713516	0.0	607
ASA_P4G174	gi|295112306|emb|FP929058.1|	37.18	54.42	0	-2	928	523	15	3	892	2351657	2348940	0.0	607
ASA_P4G174	gi|374681091|gb|CP003295.1|	37.49	56.55	0	-1	923	522	12	8	891	1608752	1606032	0.0	605
ASA_P4G174	gi|404226187|emb|FR733646.1|	37.33	54.41	0	-1	908	510	14	23	892	1805941	1803281	0.0	603
ASA_P4G174	gi|218525559|gb|CP001299.1|	41.51	59.95	0	-1	819	448	12	93	891	257321	254898	0.0	603
ASA_P4G174	gi|296016874|gb|CP001959.1|	39.75	59.26	0	1	810	465	11	93	889	1993507	1995906	0.0	603
ASA_P4G174	gi|296016874|gb|CP001959.1|	23.91	43.84	0	-1	276	151	14	158	387	2877874	2877086	0.024	49.7
ASA_P4G174	gi|296016874|gb|CP001959.1|	27.32	40.44	0	2	183	73	8	344	475	2152022	2152543	0.20	46.6
ASA_P4G174	gi|296016874|gb|CP001959.1|	25.82	38.46	0	3	182	61	7	294	475	3156624	3156947	3.1	42.7
ASA_P4G174	gi|568227919|gb|CP006966.1|	37.28	57.37	0	-3	896	543	14	1	887	432506	429849	0.0	602
ASA_P4G174	gi|516560124|gb|JX627581.1|	41.27	59.95	0	-3	819	450	12	93	891	12311	9888	0.0	600
ASA_P4G174	gi|455439634|gb|CP004348.1|	39.03	57.33	0	-1	907	492	20	23	892	1199666	1197018	0.0	600
ASA_P4G174	gi|154154406|gb|CP000774.1|	40.83	59.41	0	-3	818	457	11	93	892	2814478	2812052	0.0	596
ASA_P4G174	gi|258553409|gb|CP001723.1|	37.93	55.02	0	2	907	521	15	23	893	12518	15220	0.0	595
ASA_P4G174	gi|668346653|emb|LK931651.1|	38.80	55.85	0	1	897	515	15	18	892	3715	6369	3e-179	590
ASA_P4G174	gi|121551644|gb|CP000542.1|	38.56	55.53	0	3	931	518	17	2	893	1946424	1949171	1e-178	588
ASA_P4G174	gi|121551644|gb|CP000542.1|	21.37	37.99	0	1	379	243	11	468	812	1306525	1307598	4e-04	55.5
ASA_P4G174	gi|295794626|gb|CP002021.1|	37.58	55.94	0	2	926	531	16	3	893	1653518	1656259	4e-177	584
ASA_P4G174	gi|295794626|gb|CP002021.1|	24.67	39.44	0	-3	535	261	23	151	574	1999600	1998089	1e-21	112
ASA_P4G174	gi|115583796|gb|CP000438.1|	37.05	55.04	0	2	923	539	14	3	892	1317407	1320148	7e-177	583
ASA_P4G174	gi|343773687|gb|CP002985.1|	37.92	55.90	0	1	923	530	14	3	891	903463	906204	1e-176	583
ASA_P4G174	gi|343773687|gb|CP002985.1|	29.08	41.84	0	1	141	67	4	291	428	2313952	2314284	0.096	47.8
ASA_P4G174	gi|343773687|gb|CP002985.1|	27.50	49.17	0	3	120	72	4	302	416	388800	389129	1.3	44.3
ASA_P4G174	gi|343773687|gb|CP002985.1|	36.62	56.34	0	1	71	38	2	346	416	2367088	2367279	6.9	41.6
ASA_P4G174	gi|341932553|gb|CP002925.1|	37.89	54.96	0	-2	937	517	18	3	891	1316008	1313249	1e-176	583
ASA_P4G174	gi|404217535|emb|FR733643.1|	37.23	55.84	0	2	924	524	18	6	891	1141178	1143895	2e-176	582
ASA_P4G174	gi|523918028|gb|CP006047.1|	37.23	55.84	0	1	924	524	18	6	891	897553	900270	2e-176	582
ASA_P4G174	gi|668347080|emb|LK931660.1|	37.55	53.90	0	1	924	535	13	3	893	17104	19848	2e-176	582
ASA_P4G174	gi|340554897|gb|CP002573.1|	37.51	55.78	0	-3	925	534	14	3	893	447779	445035	3e-175	578
ASA_P4G174	gi|120604516|gb|CP000539.1|	37.31	54.99	0	-1	922	538	13	3	893	2699397	2696659	3e-175	578
ASA_P4G174	gi|343776783|gb|CP002986.1|	36.97	55.24	0	3	925	539	15	3	893	1882995	1885739	6e-175	578
ASA_P4G174	gi|640840007|gb|CP005986.1|	37.51	55.89	0	-1	925	534	14	3	893	465869	463125	7e-175	578
ASA_P4G174	gi|40643131|emb|BX571876.1|	39.03	58.13	0	-2	843	480	13	70	891	43184	40695	1e-174	577
ASA_P4G174	gi|389596253|gb|JQ418524.1|	37.89	55.78	0	-1	900	538	11	3	892	12000	9334	6e-174	574
ASA_P4G174	gi|357433120|gb|CP003093.2|	41.15	59.60	0	-1	802	446	13	28	815	3163489	3161120	2e-173	573
ASA_P4G174	gi|357433120|gb|CP003093.2|	44.78	55.22	0	-1	67	28	2	835	892	3160462	3160262	0.22	46.6
ASA_P4G174	gi|372116212|gb|CP003216.1|	39.21	58.69	0	3	811	459	12	23	818	506784	509159	3e-173	573
ASA_P4G174	gi|372116212|gb|CP003216.1|	39.74	56.21	0	3	838	466	16	78	889	1841697	1844171	2e-163	545
ASA_P4G174	gi|372116212|gb|CP003216.1|	54.00	72.00	0	1	50	23	0	840	889	509224	509373	5e-05	58.5
ASA_P4G174	gi|699964714|dbj|AP014655.1|	37.08	55.14	0	1	925	539	15	3	894	3398587	3401331	7e-173	572
ASA_P4G174	gi|699964714|dbj|AP014655.1|	36.90	54.33	0	1	924	535	17	2	894	4141858	4144578	7e-168	557
ASA_P4G174	gi|198246669|gb|CP001132.1|	37.54	55.50	0	-2	919	531	15	3	887	1256505	1253776	9e-173	572
ASA_P4G174	gi|372102604|gb|CP003210.1|	39.28	58.86	0	2	807	456	12	23	814	462710	465073	2e-172	570
ASA_P4G174	gi|372102604|gb|CP003210.1|	39.71	55.29	0	3	841	463	18	78	889	1817139	1819616	3e-158	529
ASA_P4G174	gi|372102604|gb|CP003210.1|	54.00	72.00	0	3	50	23	0	840	889	465150	465299	4e-05	58.9
ASA_P4G174	gi|150958624|gb|CP000744.1|	37.09	54.12	0	-1	922	538	14	3	892	5497152	5494417	1e-171	568
ASA_P4G174	gi|256635166|dbj|AP011124.1|;gi|256638221|dbj|AP011131.1|;gi|256641275|dbj|AP011138.1|;gi|256644330|dbj|AP011145.1|;gi|256647385|dbj|AP011152.1|;gi|256650438|dbj|AP011159.1|;gi|256653429|dbj|AP011166.1|;gi|256656482|dbj|AP011173.1|	37.22	55.78	0	-2	900	544	11	1	890	37312	34646	2e-171	567
ASA_P4G174	gi|78033986|emb|AM039952.1|	37.20	54.99	0	1	922	537	15	3	893	2485726	2488458	4e-171	567
ASA_P4G174	gi|315599110|gb|CP002418.1|	36.66	54.66	0	-2	922	545	11	3	893	3699288	3696547	4e-171	566
ASA_P4G174	gi|315599110|gb|CP002418.1|	23.72	41.24	0	-2	371	205	17	143	467	932604	931588	2e-05	60.1
ASA_P4G174	gi|582002523|emb|HG916826.1|	38.92	55.14	0	-3	925	502	18	16	893	4205054	4202328	6e-171	566
ASA_P4G174	gi|582002523|emb|HG916826.1|	21.45	38.84	0	-3	345	176	16	179	513	3695327	3694548	0.35	45.8
ASA_P4G174	gi|652789639|emb|LK391695.1|	38.92	55.14	0	-1	925	502	18	16	893	4215700	4212974	6e-171	566
ASA_P4G174	gi|652789639|emb|LK391695.1|	21.45	38.84	0	-2	345	176	16	179	513	3705957	3705178	0.35	45.8
ASA_P4G174	gi|427998918|gb|CP003607.1|	37.67	55.22	0	2	929	532	16	1	892	4607186	4609942	1e-170	565
ASA_P4G174	gi|427998918|gb|CP003607.1|	28.00	45.60	0	3	750	454	29	93	811	1493979	1496063	1e-52	212
ASA_P4G174	gi|686566537|gb|CP009288.1|	36.50	55.94	0	-3	926	542	14	2	893	5980124	5977383	7e-170	563
ASA_P4G175	gi|142855988|gb|CP000645.1|	100.00	100.00	0	1	677	0	0	1	677	162040	164070	0.0	1348
ASA_P4G175	gi|682100560|gb|CP008943.1|	79.52	87.50	0	-1	664	130	1	1	664	1374525	1372552	0.0	1066
ASA_P4G175	gi|171850704|gb|EU383016.1|	77.41	87.95	0	-2	664	144	2	1	664	26905	24932	0.0	1053
ASA_P4G175	gi|155382584|gb|AF135182.4|	75.90	87.95	0	-1	664	152	2	1	664	31406	29439	0.0	1042
ASA_P4G175	gi|521009425|gb|CP006566.1|	74.74	85.86	0	-3	665	157	3	1	664	488201	486237	0.0	1010
ASA_P4G175	gi|242129517|gb|CP001654.1|	73.23	84.36	0	-3	665	168	4	1	664	3539703	3537736	0.0	980
ASA_P4G175	gi|641804180|gb|KJ123688.1|	72.66	84.74	0	1	662	178	2	3	664	9256	11232	0.0	976
ASA_P4G175	gi|76881875|gb|CP000127.1|	62.61	75.67	0	2	674	236	7	1	664	1624535	1626538	0.0	822
ASA_P4G175	gi|76881831|gb|CP000126.1|	59.97	74.78	0	2	682	253	7	1	664	26762	28801	0.0	783
ASA_P4G175	gi|522368383|gb|CP003847.1|	56.78	72.13	0	2	671	246	7	1	664	646757	648658	0.0	739
ASA_P4G175	gi|522368383|gb|CP003847.1|	51.98	67.67	0	-2	529	210	7	143	664	1068712	1067237	4e-154	509
ASA_P4G175	gi|522368383|gb|CP003847.1|	69.23	78.32	0	-3	143	43	1	20	161	1064646	1064218	7e-51	204
ASA_P4G175	gi|167596226|gb|CP000937.1|	55.34	72.78	0	2	665	261	6	1	664	1958054	1959943	0.0	737
ASA_P4G175	gi|558566549|gb|CP006881.1|	54.67	70.63	0	1	664	266	5	1	664	705973	707859	0.0	729
ASA_P4G175	gi|407962962|dbj|AP012496.1|	54.67	70.63	0	1	664	266	5	1	664	718174	720060	0.0	729
ASA_P4G175	gi|402479429|gb|CP003783.1|	54.67	70.63	0	1	664	266	5	1	664	722440	724326	0.0	729
ASA_P4G175	gi|649009321|gb|CP007800.1|	54.67	70.63	0	1	664	266	5	1	664	726487	728373	0.0	729
ASA_P4G175	gi|749183975|gb|CP010314.1|	54.67	70.63	0	1	664	266	5	1	664	722428	724314	0.0	729
ASA_P4G175	gi|649013680|gb|CP008698.1|	54.67	70.63	0	1	664	266	5	1	664	726487	728373	0.0	729
ASA_P4G175	gi|728887195|gb|CP010053.1|	54.67	70.63	0	3	664	266	5	1	664	742698	744584	0.0	729
ASA_P4G175	gi|728882887|gb|CP010052.1|	54.67	70.63	0	1	664	266	5	1	664	742948	744834	0.0	729
ASA_P4G175	gi|459387757|gb|CP003329.1|	54.67	70.63	0	1	664	266	5	1	664	742936	744822	0.0	729
ASA_P4G175	gi|225184640|emb|AL009126.3|	54.67	70.63	0	1	664	266	5	1	664	742939	744825	0.0	729
ASA_P4G175	gi|724425628|emb|LN680001.1|	54.67	70.63	0	1	664	266	5	1	664	742918	744804	0.0	729
ASA_P4G175	gi|723796434|emb|LN649259.1|	54.67	70.63	0	1	664	266	5	1	664	742918	744804	0.0	729
ASA_P4G175	gi|407955691|dbj|AP012495.1|	54.67	70.63	0	1	664	266	5	1	664	718171	720057	0.0	729
ASA_P4G175	gi|223689840|gb|CP001087.1|	54.65	71.92	0	-3	666	267	5	1	664	2317994	2316096	0.0	726
ASA_P4G175	gi|2318058|gb|AF012532.1|AF012532	54.22	70.03	0	1	664	268	5	1	664	4171	6054	0.0	722
ASA_P4G175	gi|672597520|gb|CP007627.1|	53.97	72.41	0	-1	667	271	4	1	664	656573	654672	0.0	722
ASA_P4G175	gi|666084728|gb|CP008896.1|	54.52	72.59	0	1	664	268	4	1	664	4792015	4793904	0.0	719
ASA_P4G175	gi|302325342|gb|CP002158.1|	54.27	71.21	0	1	667	267	7	1	664	3472036	3473931	0.0	711
ASA_P4G175	gi|261370870|gb|CP001792.1|	54.27	71.21	0	2	667	267	7	1	664	3025118	3027013	0.0	711
ASA_P4G175	gi|78170183|gb|CP000108.1|	54.49	70.96	0	1	668	266	7	1	664	1069858	1071759	0.0	709
ASA_P4G175	gi|390526782|gb|CP003345.1|	52.84	70.36	0	2	668	278	5	1	664	3735359	3737263	0.0	702
ASA_P4G175	gi|327317519|gb|CP002542.1|	53.26	70.47	0	-1	674	272	6	1	664	4309304	4307382	0.0	699
ASA_P4G175	gi|390415094|gb|CP003281.1|	52.36	70.21	0	2	678	271	5	1	664	3359102	3361021	0.0	696
ASA_P4G175	gi|383101383|gb|CP002291.1|	53.68	70.53	0	3	665	273	6	1	664	4592316	4594208	0.0	695
ASA_P4G175	gi|297140795|gb|CP001791.1|	52.41	69.13	0	3	664	280	5	1	664	842151	844034	0.0	689
ASA_P4G175	gi|663076034|gb|CP008802.1|	50.89	68.69	0	1	674	283	8	2	661	1472767	1474686	0.0	660
ASA_P4G175	gi|237757549|gb|CP001620.1|	50.67	68.97	0	-3	667	290	8	3	664	386096	384198	0.0	647
ASA_P4G175	gi|341932553|gb|CP002925.1|	51.06	67.22	0	-1	662	284	7	3	661	1313225	1311351	0.0	643
ASA_P4G175	gi|743586577|gb|CP006809.1|	49.32	68.17	0	3	663	304	6	2	662	715425	717323	0.0	640
ASA_P4G175	gi|521377829|gb|CP005485.1|	49.85	67.02	0	-3	664	300	6	2	662	1992336	1990435	0.0	640
ASA_P4G175	gi|333956887|gb|CP002764.1|	49.02	68.17	0	1	663	306	6	2	662	2064340	2066238	0.0	637
ASA_P4G175	gi|334882548|emb|FR871825.1|	48.87	67.82	0	-2	665	306	7	2	662	264093	262189	0.0	635
ASA_P4G175	gi|336100543|gb|CP002857.1|	50.67	66.37	0	-3	669	288	8	2	664	2147784	2145886	0.0	630
ASA_P4G175	gi|258553409|gb|CP001723.1|	48.22	67.36	0	3	674	326	8	1	664	15333	17315	0.0	628
ASA_P4G175	gi|227452846|gb|CP001601.1|	51.20	67.92	0	-3	664	286	7	2	661	292150	290261	0.0	625
ASA_P4G175	gi|669185047|gb|CP009054.1|	49.55	66.92	0	3	662	294	9	3	661	605508	607382	0.0	619
ASA_P4G175	gi|281374316|gb|CP001834.1|	49.55	66.92	0	3	662	294	9	3	661	605259	607133	0.0	619
ASA_P4G175	gi|404217535|emb|FR733643.1|	49.24	65.71	0	1	662	296	6	3	661	1143919	1145793	0.0	615
ASA_P4G175	gi|523918028|gb|CP006047.1|	49.24	65.71	0	3	662	296	6	3	661	900294	902168	0.0	615
ASA_P4G175	gi|548725601|gb|CP006772.1|	50.07	65.92	0	-1	669	293	7	1	664	937702	935804	0.0	606
ASA_P4G175	gi|329306072|gb|CP002633.1|	49.33	65.97	0	2	667	294	8	1	662	851021	852904	0.0	601
ASA_P4G175	gi|546343669|gb|CP006645.1|	49.33	65.97	0	2	667	294	8	1	662	860546	862429	0.0	601
ASA_P4G175	gi|353735273|gb|CP002641.1|	49.33	65.97	0	2	667	294	8	1	662	855317	857200	0.0	601
ASA_P4G175	gi|572993202|gb|CP002007.1|	49.33	65.97	0	-2	667	294	8	1	662	1620609	1618726	0.0	601
ASA_P4G175	gi|690349511|gb|CP007647.1|	47.15	66.07	0	2	666	317	9	1	661	58913	60820	0.0	601
ASA_P4G175	gi|295112306|emb|FP929058.1|	49.55	67.31	0	-3	670	287	11	3	661	2348929	2347040	0.0	594
ASA_P4G175	gi|404226187|emb|FR733646.1|	49.25	67.31	0	-2	670	289	11	3	661	1803270	1801381	0.0	593
ASA_P4G175	gi|523848303|gb|CP006597.1|	49.25	67.31	0	-3	670	289	11	3	661	716963	715074	0.0	593
ASA_P4G175	gi|283814236|gb|CP001769.1|	46.22	62.06	0	1	688	318	9	5	664	2373409	2375400	2e-180	585
ASA_P4G175	gi|427375308|gb|CP003558.1|	47.25	63.44	0	-2	692	321	11	5	664	2019492	2017453	1e-179	583
ASA_P4G175	gi|301795385|emb|FP929140.1|	47.17	62.84	0	3	689	324	10	5	662	2614107	2616146	2e-179	582
ASA_P4G175	gi|568227919|gb|CP006966.1|	47.53	64.24	0	-3	688	326	11	1	664	429782	427752	3e-179	582
ASA_P4G175	gi|374681091|gb|CP003295.1|	47.45	64.86	0	-2	666	306	8	1	661	1606030	1604150	7e-179	580
ASA_P4G175	gi|526267777|gb|CP006470.1|	45.72	62.70	0	1	689	316	9	5	662	2498908	2500893	4e-178	578
ASA_P4G175	gi|589299693|gb|CP004368.1|	45.72	62.70	0	3	689	316	9	5	662	560508	562493	4e-178	578
ASA_P4G175	gi|91802572|gb|CP000321.1|	47.17	62.84	0	3	689	318	10	5	664	144738	146753	6e-178	578
ASA_P4G175	gi|698178797|gb|CP009291.1|	46.46	62.63	0	-3	693	316	10	4	664	1092394	1090385	2e-177	577
ASA_P4G175	gi|33565729|emb|BX640426.1|	46.58	63.46	0	3	687	313	10	5	662	316272	318257	3e-177	575
ASA_P4G175	gi|120604516|gb|CP000539.1|	45.57	62.84	0	-3	689	317	8	5	662	2696584	2694599	4e-177	575
ASA_P4G175	gi|120604516|gb|CP000539.1|	32.78	51.11	0	-3	180	101	2	483	662	3218062	3217583	5e-11	77.8
ASA_P4G175	gi|120604516|gb|CP000539.1|	30.00	46.67	0	1	120	74	4	23	133	2579701	2580057	1.7	43.1
ASA_P4G175	gi|315599110|gb|CP002418.1|	46.49	62.87	0	-1	684	319	8	9	664	3696466	3694472	4e-177	575
ASA_P4G175	gi|114314838|gb|CP000394.1|	46.80	61.92	0	3	688	315	10	5	664	1702710	1704704	6e-177	575
ASA_P4G175	gi|586605219|gb|CP003183.1|	46.80	61.92	0	-3	688	315	10	5	664	1717112	1715118	6e-177	575
ASA_P4G175	gi|752314807|gb|CP010536.1|	45.69	63.36	0	3	696	317	9	5	664	17427	19439	7e-177	575
ASA_P4G175	gi|390418775|gb|CP003280.1|	46.13	62.63	0	-2	685	319	10	7	664	1074509	1072524	8e-177	574
ASA_P4G175	gi|408440925|emb|HE965803.1|	46.14	63.61	0	3	687	316	11	5	662	2410434	2412419	1e-176	574
ASA_P4G175	gi|78033986|emb|AM039952.1|	45.72	62.55	0	3	689	316	8	5	662	2488533	2490518	1e-176	574
ASA_P4G175	gi|115583796|gb|CP000438.1|	45.72	62.55	0	3	689	316	9	5	662	1321311	1323296	2e-176	573
ASA_P4G175	gi|288895136|gb|CP001896.1|	46.00	62.30	0	2	687	318	10	5	662	188927	190915	3e-176	573
ASA_P4G175	gi|723001977|dbj|AP014683.1|	46.51	63.37	0	3	688	314	12	5	662	1182387	1184378	5e-176	572
ASA_P4G175	gi|668347080|emb|LK931660.1|	46.16	63.39	0	2	691	319	11	5	662	20627	22639	7e-176	572
ASA_P4G175	gi|575456455|gb|CP007128.1|	45.98	61.49	0	1	696	313	10	5	664	5029735	5031741	2e-175	570
ASA_P4G175	gi|343776783|gb|CP002986.1|	46.29	63.17	0	2	687	315	10	5	662	1885814	1887799	2e-175	570
ASA_P4G175	gi|699964714|dbj|AP014655.1|	45.66	61.99	0	3	692	323	9	5	664	3401535	3403547	4e-175	570
ASA_P4G175	gi|699964714|dbj|AP014655.1|	45.51	61.45	0	2	690	322	9	5	661	4145720	4147726	6e-172	560
ASA_P4G175	gi|427998918|gb|CP003607.1|	47.39	63.48	0	1	690	306	12	5	664	4600408	4602396	1e-174	568
ASA_P4G175	gi|254040907|gb|CP001678.1|	46.03	62.19	0	3	693	318	11	5	664	660300	662309	3e-174	567
ASA_P4G175	gi|218520385|gb|CP001298.1|	45.77	62.54	0	-3	686	321	10	11	664	3500135	3498135	3e-174	567
ASA_P4G175	gi|33238865|gb|AE017126.1|	46.66	61.77	0	-3	688	320	9	5	664	591815	589809	5e-174	566
ASA_P4G175	gi|295794626|gb|CP002021.1|	45.94	63.19	0	3	690	322	9	5	662	1657038	1659050	6e-174	566
ASA_P4G175	gi|686566537|gb|CP009288.1|	45.63	62.83	0	-2	686	323	9	5	662	5977314	5975323	2e-173	565
ASA_P4G175	gi|325533233|gb|CP002553.1|	46.09	61.59	0	-3	690	316	10	5	664	78872	76881	2e-173	565
ASA_P4G175	gi|87133707|gb|CP000248.1|	47.74	62.59	0	3	687	301	11	10	662	281142	283130	4e-173	564
ASA_P4G175	gi|21166373|gb|AE008922.1|	45.34	61.84	0	-3	697	315	10	5	664	2487090	2485087	9e-173	563
ASA_P4G175	gi|167731156|emb|AM920689.1|	45.34	61.84	0	-1	697	315	10	5	664	2795546	2793543	9e-173	563
ASA_P4G175	gi|66571684|gb|CP000050.1|	45.34	61.84	0	1	697	315	10	5	664	2492155	2494158	9e-173	563
ASA_P4G175	gi|752304383|gb|CP010344.1|	45.63	61.95	0	2	686	318	9	5	662	318293	320269	1e-172	562
ASA_P4G175	gi|549143970|emb|FO681494.1|	45.26	61.78	0	3	696	317	10	5	664	1558176	1560179	3e-172	561
ASA_P4G175	gi|521325193|gb|CP004847.1|	51.13	67.07	0	-1	577	254	12	1	559	121881	120181	3e-172	561
ASA_P4G175	gi|521325193|gb|CP004847.1|	51.58	70.53	0	-2	95	46	0	567	661	117191	116907	3e-11	78.6
ASA_P4G175	gi|749204400|gb|CP007592.1|	45.48	61.95	0	-2	686	319	10	5	662	3399752	3397776	4e-172	561
ASA_P4G175	gi|121551644|gb|CP000542.1|	44.40	61.64	0	2	696	324	9	5	664	1950623	1952629	5e-172	561
ASA_P4G176	gi|142855988|gb|CP000645.1|	100.00	100.00	0	1	430	0	0	1	430	164077	165366	0.0	845
ASA_P4G176	gi|155382584|gb|AF135182.4|	63.76	78.12	0	-1	425	146	1	1	425	29393	28143	2e-161	519
ASA_P4G176	gi|521009425|gb|CP006566.1|	59.20	72.88	0	-1	424	164	1	1	424	486193	484949	9e-146	474
ASA_P4G176	gi|242129517|gb|CP001654.1|	58.02	73.82	0	-1	424	169	1	1	424	3537692	3536448	6e-145	471
ASA_P4G176	gi|682100560|gb|CP008943.1|	60.00	72.79	0	-1	430	160	5	1	429	1372506	1371250	2e-141	461
ASA_P4G176	gi|641804180|gb|KJ123688.1|	57.08	74.53	0	1	424	173	4	1	424	11284	12528	3e-138	452
ASA_P4G176	gi|171850704|gb|EU383016.1|	55.84	70.79	0	-2	428	174	4	2	427	24889	23645	4e-134	440
ASA_P4G176	gi|675337566|gb|CP009262.1|	71.63	82.33	0	1	215	61	0	210	424	584929	585573	3e-95	328
ASA_P4G176	gi|675334590|gb|CP009261.1|	71.63	82.33	0	3	215	61	0	210	424	165915	166559	3e-95	328
ASA_P4G176	gi|37509034|dbj|BA000037.2|	71.63	82.33	0	3	215	61	0	210	424	169899	170543	3e-95	328
ASA_P4G176	gi|76881875|gb|CP000127.1|	40.05	57.38	0	1	427	237	9	12	425	1626637	1627899	9e-74	265
ASA_P4G176	gi|76881831|gb|CP000126.1|	38.03	56.15	0	1	447	249	10	1	425	28840	30162	3e-70	255
ASA_P4G176	gi|167596226|gb|CP000937.1|	33.17	54.65	0	3	419	227	13	23	424	1960011	1961159	4e-59	223
ASA_P4G176	gi|383101383|gb|CP002291.1|	33.73	51.91	0	3	418	237	10	15	426	4594272	4595423	8e-59	221
ASA_P4G176	gi|223689840|gb|CP001087.1|	33.57	54.44	0	-2	417	240	10	21	426	2316021	2314849	1e-56	215
ASA_P4G176	gi|666084728|gb|CP008896.1|	34.64	54.05	0	1	407	231	6	21	422	4793968	4795098	8e-55	210
ASA_P4G176	gi|558566549|gb|CP006881.1|	33.77	49.61	0	2	385	210	7	32	405	707957	709009	6e-54	207
ASA_P4G176	gi|407962962|dbj|AP012496.1|	33.77	49.61	0	2	385	210	7	32	405	720158	721210	6e-54	207
ASA_P4G176	gi|402479429|gb|CP003783.1|	33.77	49.61	0	2	385	210	7	32	405	724424	725476	6e-54	207
ASA_P4G176	gi|749183975|gb|CP010314.1|	33.77	49.61	0	2	385	210	7	32	405	724412	725464	6e-54	207
ASA_P4G176	gi|649013680|gb|CP008698.1|	33.77	49.61	0	2	385	210	7	32	405	728471	729523	6e-54	207
ASA_P4G176	gi|649009321|gb|CP007800.1|	33.77	49.61	0	2	385	210	7	32	405	728471	729523	6e-54	207
ASA_P4G176	gi|728887195|gb|CP010053.1|	33.77	49.61	0	1	385	210	7	32	405	744682	745734	6e-54	207
ASA_P4G176	gi|728882887|gb|CP010052.1|	33.77	49.61	0	2	385	210	7	32	405	744932	745984	6e-54	207
ASA_P4G176	gi|459387757|gb|CP003329.1|	33.77	49.61	0	2	385	210	7	32	405	744920	745972	6e-54	207
ASA_P4G176	gi|225184640|emb|AL009126.3|	33.77	49.61	0	2	385	210	7	32	405	744923	745975	6e-54	207
ASA_P4G176	gi|724425628|emb|LN680001.1|	33.77	49.61	0	2	385	210	7	32	405	744902	745954	6e-54	207
ASA_P4G176	gi|723796434|emb|LN649259.1|	33.77	49.61	0	2	385	210	7	32	405	744902	745954	6e-54	207
ASA_P4G176	gi|407955691|dbj|AP012495.1|	33.77	49.61	0	2	385	210	7	32	405	720155	721207	6e-54	207
ASA_P4G176	gi|2318058|gb|AF012532.1|AF012532	33.51	49.35	0	2	385	211	7	32	405	6152	7204	2e-53	205
ASA_P4G176	gi|427375308|gb|CP003558.1|	31.85	51.52	0	-3	427	253	8	5	421	2017439	2016243	1e-51	201
ASA_P4G176	gi|297140795|gb|CP001791.1|	32.63	54.38	0	1	377	225	9	32	405	844129	845181	1e-51	201
ASA_P4G176	gi|325533233|gb|CP002553.1|	34.73	50.39	0	-1	383	216	8	47	422	76738	75671	2e-51	199
ASA_P4G176	gi|699964714|dbj|AP014655.1|	31.78	48.36	0	1	428	248	9	11	424	3403591	3404784	1e-50	197
ASA_P4G176	gi|699964714|dbj|AP014655.1|	31.72	48.05	0	3	435	249	10	5	423	4147758	4148966	7e-48	189
ASA_P4G176	gi|218520385|gb|CP001298.1|	34.64	50.26	0	-1	384	218	8	47	423	3498001	3496928	6e-50	195
ASA_P4G176	gi|341934791|gb|CP002789.1|	34.02	49.74	0	-3	388	218	8	47	424	3689546	3688467	4e-49	193
ASA_P4G176	gi|256635166|dbj|AP011124.1|;gi|256638221|dbj|AP011131.1|;gi|256641275|dbj|AP011138.1|;gi|256644330|dbj|AP011145.1|;gi|256647385|dbj|AP011152.1|;gi|256650438|dbj|AP011159.1|;gi|256653429|dbj|AP011166.1|;gi|256656482|dbj|AP011173.1|	34.11	51.42	0	-3	387	218	10	47	423	32412	31333	4e-49	193
ASA_P4G176	gi|390526782|gb|CP003345.1|	30.23	50.70	0	3	430	239	13	15	424	3737469	3738635	5e-49	193
ASA_P4G176	gi|91802572|gb|CP000321.1|	33.95	48.84	0	1	430	243	11	5	422	146746	147948	6e-49	192
ASA_P4G176	gi|343773687|gb|CP002985.1|	32.19	49.54	0	3	438	253	12	1	424	909366	910589	3e-48	191
ASA_P4G176	gi|752314807|gb|CP010536.1|	33.89	50.96	0	1	416	234	11	21	422	19507	20673	4e-48	190
ASA_P4G176	gi|389596253|gb|JQ418524.1|	34.41	50.81	0	-2	372	208	9	47	409	7106	6072	1e-47	189
ASA_P4G176	gi|120604516|gb|CP000539.1|	34.43	47.59	0	-1	395	214	10	47	428	2694462	2693374	1e-47	189
ASA_P4G176	gi|120604516|gb|CP000539.1|	33.00	49.88	0	-1	403	234	10	28	421	3217482	3216355	4e-43	175
ASA_P4G176	gi|575456455|gb|CP007128.1|	33.94	49.48	0	2	386	222	6	47	426	5031872	5032948	1e-47	189
ASA_P4G176	gi|302325342|gb|CP002158.1|	31.93	49.65	0	2	429	227	16	11	415	3473957	3475120	9e-47	186
ASA_P4G176	gi|261370870|gb|CP001792.1|	31.93	49.65	0	3	429	227	16	11	415	3027039	3028202	9e-47	186
ASA_P4G176	gi|668347080|emb|LK931660.1|	34.70	47.56	0	3	389	209	10	47	422	22776	23846	3e-46	184
ASA_P4G176	gi|749204400|gb|CP007592.1|	33.50	48.75	0	-3	400	229	8	31	422	3397687	3396575	3e-46	184
ASA_P4G176	gi|408440925|emb|HE965803.1|	33.93	47.81	0	1	389	212	10	47	422	2412556	2413626	4e-46	184
ASA_P4G176	gi|33238865|gb|AE017126.1|	30.34	50.00	0	-1	412	247	8	23	422	589762	588611	5e-46	184
ASA_P4G176	gi|589299693|gb|CP004368.1|	35.88	49.62	0	1	393	199	14	47	422	562630	563700	6e-46	184
ASA_P4G176	gi|526267777|gb|CP006470.1|	35.88	49.62	0	2	393	199	14	47	422	2501030	2502100	6e-46	184
ASA_P4G176	gi|115583796|gb|CP000438.1|	34.17	47.74	0	1	398	215	11	47	430	1323433	1324527	6e-46	183
ASA_P4G176	gi|381385343|dbj|AP012338.1|	31.00	47.74	0	-1	442	242	11	19	428	302519	301287	7e-46	183
ASA_P4G176	gi|121551644|gb|CP000542.1|	31.49	48.56	0	3	416	242	9	21	424	1952697	1953851	8e-46	183
ASA_P4G176	gi|78170183|gb|CP000108.1|	31.16	50.47	0	2	430	238	14	15	424	1071803	1072978	1e-45	183
ASA_P4G176	gi|198246669|gb|CP001132.1|	31.40	49.76	0	-3	414	242	11	23	424	1250729	1249578	1e-45	182
ASA_P4G176	gi|723001977|dbj|AP014683.1|	34.45	47.04	0	1	389	210	9	47	422	1184515	1185585	2e-45	182
ASA_P4G176	gi|288895136|gb|CP001896.1|	34.91	47.13	0	3	401	213	12	36	422	191019	192119	8e-45	180
ASA_P4G176	gi|78033986|emb|AM039952.1|	33.16	46.58	0	1	395	219	10	47	428	2490655	2491743	1e-44	179
ASA_P4G176	gi|33565729|emb|BX640426.1|	34.27	47.31	0	1	391	211	11	47	422	318394	319473	2e-44	179
ASA_P4G176	gi|640840007|gb|CP005986.1|	31.83	46.56	0	-2	421	241	9	13	421	460339	459179	5e-44	177
ASA_P4G176	gi|340554897|gb|CP002573.1|	31.83	46.56	0	-1	421	241	9	13	421	442249	441089	5e-44	177
ASA_P4G176	gi|254040907|gb|CP001678.1|	31.59	46.56	0	1	421	242	9	13	416	662332	663507	9e-44	177
ASA_P4G176	gi|150958624|gb|CP000744.1|	32.84	49.00	0	-3	402	221	10	36	423	5491474	5490374	1e-43	177
ASA_P4G176	gi|698178797|gb|CP009291.1|	31.52	48.84	0	-1	387	227	8	47	423	1090251	1089175	2e-43	176
ASA_P4G176	gi|301795385|emb|FP929140.1|	32.32	48.24	0	1	427	242	11	9	422	2616160	2617338	2e-43	176
ASA_P4G176	gi|308746527|gb|CP002272.1|	33.08	48.12	0	-3	399	232	8	31	422	1132789	1131677	4e-43	175
ASA_P4G176	gi|549143970|emb|FO681494.1|	32.47	50.39	0	1	385	222	9	47	422	1560334	1561401	4e-43	175
ASA_P4G176	gi|21166373|gb|AE008922.1|	31.25	49.22	0	-1	384	232	6	47	424	2484932	2483859	5e-43	175
ASA_P4G176	gi|167731156|emb|AM920689.1|	31.25	49.22	0	-2	384	232	6	47	424	2793388	2792315	5e-43	175
ASA_P4G176	gi|66571684|gb|CP000050.1|	31.25	49.22	0	2	384	232	6	47	424	2494313	2495386	5e-43	175
ASA_P4G176	gi|427998918|gb|CP003607.1|	30.39	48.04	0	1	408	241	8	31	422	4603777	4604919	6e-43	174
ASA_P4G176	gi|585302946|emb|FO818640.1|	32.40	49.49	0	3	392	226	8	47	422	3424137	3425243	1e-42	174
ASA_P4G176	gi|390415094|gb|CP003281.1|	30.62	49.38	0	3	405	226	11	45	429	3361158	3362267	1e-42	174
ASA_P4G176	gi|227452846|gb|CP001601.1|	30.79	46.30	0	-2	419	235	10	17	424	290117	288993	1e-42	173
ASA_P4G176	gi|334882548|emb|FR871825.1|	31.30	50.37	0	-3	409	256	10	14	414	262130	260955	3e-42	172
ASA_P4G176	gi|752304383|gb|CP010344.1|	31.00	47.79	0	3	429	259	8	1	422	320274	321470	8e-42	171
ASA_P4G176	gi|327317519|gb|CP002542.1|	31.47	48.48	0	-2	429	232	11	26	430	4307299	4306127	2e-41	170
ASA_P4G176	gi|672597520|gb|CP007627.1|	30.15	49.75	0	-2	398	220	13	47	424	654529	653450	2e-41	170
ASA_P4G176	gi|315599110|gb|CP002418.1|	32.04	47.80	0	-2	387	224	10	47	424	3694335	3693265	3e-41	169
ASA_P4G176	gi|87133707|gb|CP000248.1|	31.19	48.62	0	1	436	253	12	2	423	283123	284331	3e-41	169
ASA_P4G176	gi|295794626|gb|CP002021.1|	32.90	47.30	0	1	389	216	10	47	422	1659187	1660257	6e-41	169
ASA_P4G176	gi|114314838|gb|CP000394.1|	32.08	47.17	0	1	424	234	12	19	422	1704745	1705914	8e-41	168
ASA_P4G176	gi|586605219|gb|CP003183.1|	32.08	47.17	0	-1	424	234	12	19	422	1715077	1713908	8e-41	168
ASA_P4G176	gi|343776783|gb|CP002986.1|	32.87	44.91	0	3	432	241	12	5	422	1887816	1889006	1e-40	167
ASA_P4G176	gi|686566537|gb|CP009288.1|	32.22	49.88	0	-3	419	242	13	19	424	5975252	5974083	2e-40	167
ASA_P4G176	gi|522368383|gb|CP003847.1|	34.17	56.12	0	3	278	153	8	159	415	649062	649868	8e-39	162
ASA_P4G176	gi|522368383|gb|CP003847.1|	31.21	53.55	0	-3	282	174	6	159	424	1066833	1066000	4e-34	148
ASA_P4G176	gi|522368383|gb|CP003847.1|	38.37	61.63	0	-2	86	51	2	15	100	1067185	1066934	5e-05	57.0
ASA_P4G176	gi|522368383|gb|CP003847.1|	40.70	60.47	0	2	86	49	2	15	100	648710	648961	5e-05	57.0
ASA_P4G176	gi|333956887|gb|CP002764.1|	29.07	48.14	0	2	430	235	13	10	405	2066285	2067466	9e-39	162
ASA_P4G176	gi|663076034|gb|CP008802.1|	28.71	46.12	0	3	425	242	10	23	418	1474980	1476158	1e-38	162
ASA_P4G176	gi|743586577|gb|CP006809.1|	30.27	50.36	0	1	413	252	12	10	405	717370	718551	6e-38	159
ASA_P4G176	gi|341932553|gb|CP002925.1|	32.59	49.88	0	-2	405	226	16	14	404	1311295	1310180	9e-38	159
ASA_P4G176	gi|283814236|gb|CP001769.1|	30.59	47.04	0	2	389	227	9	47	421	2375546	2376625	1e-36	155
ASA_P4G176	gi|336100543|gb|CP002857.1|	30.36	44.34	0	-2	415	227	10	23	423	2145757	2144657	2e-36	155
ASA_P4G176	gi|390418775|gb|CP003280.1|	28.60	46.45	0	-3	437	262	11	5	421	1072522	1071302	5e-36	154
ASA_P4G176	gi|521377829|gb|CP005485.1|	29.78	50.12	0	-1	403	256	12	14	405	1990376	1989216	7e-36	153
ASA_P4G176	gi|237757549|gb|CP001620.1|	30.33	47.37	0	-3	399	236	10	21	405	384080	382968	9e-36	153
ASA_P4G176	gi|372116212|gb|CP003216.1|	30.55	47.26	0	-3	419	254	14	15	424	245395	244223	1e-35	152
ASA_P4G176	gi|355348603|gb|JF731028.1|	31.21	53.55	0	-1	282	174	6	159	424	7945	7112	3e-34	148
ASA_P4G176	gi|355348603|gb|JF731028.1|	38.37	61.63	0	-3	86	51	2	15	100	8297	8046	5e-05	57.0
ASA_P4G176	gi|385880286|gb|CP003501.1|	31.21	53.55	0	-2	282	174	6	159	424	66538	65705	4e-34	148
ASA_P4G176	gi|385880286|gb|CP003501.1|	38.37	61.63	0	-1	86	51	2	15	100	66890	66639	5e-05	57.0
ASA_P4G177	gi|142855988|gb|CP000645.1|	100.00	100.00	0	-3	172	0	0	1	172	166216	165701	2e-96	320
ASA_P4G177	gi|325302549|dbj|AB458422.1|	58.52	68.89	0	-2	135	55	1	38	171	788	384	4e-44	161
ASA_P4G177	gi|569550126|gb|CP003998.1|	60.74	70.37	0	-1	135	52	1	38	171	27044	26640	6e-44	168
ASA_P4G177	gi|365803989|gb|CP003225.1|	60.74	70.37	0	2	135	52	1	38	171	59324	59728	6e-44	168
ASA_P4G177	gi|566131152|gb|KF551948.1|	60.74	70.37	0	2	135	52	1	38	171	21890	22294	6e-44	168
ASA_P4G177	gi|118596907|dbj|AB277724.1|	60.74	70.37	0	1	135	52	1	38	171	18556	18960	6e-44	168
ASA_P4G177	gi|544169431|gb|KF152885.1|	60.74	70.37	0	2	135	52	1	38	171	36722	37126	6e-44	168
ASA_P4G177	gi|305670530|gb|HQ023861.1|	60.74	70.37	0	1	135	52	1	38	171	42952	43356	6e-44	168
ASA_P4G177	gi|749800011|gb|KM506769.1|	60.74	70.37	0	3	135	52	1	38	171	13437	13841	6e-44	168
ASA_P4G177	gi|118596719|dbj|AB277723.1|	60.74	70.37	0	3	135	52	1	38	171	24102	24506	6e-44	168
ASA_P4G177	gi|133904815|gb|CP000602.1|	60.74	70.37	0	1	135	52	1	38	171	40249	40653	6e-44	168
ASA_P4G177	gi|704486155|gb|KM083064.1|	60.74	70.37	0	3	135	52	1	38	171	30432	30836	6e-44	168
ASA_P4G177	gi|443900801|emb|FO203354.1|	60.74	70.37	0	3	135	52	1	38	171	37554	37958	6e-44	168
ASA_P4G177	gi|723243434|gb|CP009868.1|	60.74	70.37	0	-2	135	52	1	38	171	25882	25478	6e-44	168
ASA_P4G177	gi|662862580|ref|NC_022522.2|	60.74	70.37	0	3	135	52	1	38	171	35751	36155	6e-44	168
ASA_P4G177	gi|657224404|gb|KF056330.2|	60.74	70.37	0	3	135	52	1	38	171	35751	36155	6e-44	168
ASA_P4G177	gi|752502612|dbj|AP014611.1|	60.74	70.37	0	2	135	52	1	38	171	37049	37453	6e-44	168
ASA_P4G177	gi|377806473|gb|JQ010984.1|	60.74	70.37	0	1	135	52	1	38	171	44902	45306	6e-44	168
ASA_P4G177	gi|698038887|gb|KM670336.1|	60.74	70.37	0	1	135	52	1	38	171	51301	51705	6e-44	168
ASA_P4G177	gi|742994109|gb|CP010391.1|	60.74	70.37	0	-1	135	52	1	38	171	131084	130680	6e-44	168
ASA_P4G177	gi|407810043|gb|JQ824049.1|	60.74	70.37	0	-1	135	52	1	38	171	99913	99509	6e-44	168
ASA_P4G177	gi|133905277|gb|CP000603.1|	60.74	70.37	0	3	135	52	1	38	171	55470	55874	6e-44	168
ASA_P4G177	gi|693581773|dbj|AP014650.1|	60.74	70.37	0	-3	135	52	1	38	171	25654	25250	6e-44	168
ASA_P4G177	gi|660573358|gb|CP008790.1|	60.74	70.37	0	2	135	52	1	38	171	49649	50053	6e-44	168
ASA_P4G177	gi|742954201|gb|CP010373.1|	60.74	70.37	0	-2	135	52	1	38	171	106560	106156	6e-44	168
ASA_P4G177	gi|640855459|gb|CP007732.1|	60.74	70.37	0	1	135	52	1	38	171	78643	79047	6e-44	168
ASA_P4G177	gi|619739382|gb|CP007558.1|	60.74	70.37	0	2	135	52	1	38	171	78632	79036	6e-44	168
ASA_P4G177	gi|662716651|gb|CP008824.1|	60.74	70.37	0	2	135	52	1	38	171	78632	79036	6e-44	168
ASA_P4G177	gi|628088972|gb|CP007137.1|	60.00	69.63	0	-2	135	53	1	38	171	26860	26456	2e-43	167
ASA_P4G177	gi|573972154|gb|CP006029.1|	60.00	69.63	0	-2	135	53	1	38	171	26859	26455	2e-43	167
ASA_P4G177	gi|696586053|gb|CP009563.1|	60.00	69.63	0	2	135	53	1	38	171	17639	18043	2e-43	167
ASA_P4G177	gi|695936401|gb|CP009570.1|	60.00	69.63	0	-2	135	53	1	38	171	35079	34675	2e-43	167
ASA_P4G177	gi|696586546|gb|CP009564.1|	60.00	69.63	0	1	135	53	1	38	171	95083	95487	2e-43	167
ASA_P4G177	gi|696585773|gb|CP009562.1|	60.00	69.63	0	3	135	53	1	38	171	95487	95891	2e-43	167
ASA_P4G177	gi|544345850|dbj|AB591424.1|	60.00	69.63	0	2	135	53	1	38	171	27650	28054	2e-43	167
ASA_P4G177	gi|332144411|dbj|AB571791.1|	60.00	69.63	0	-2	135	53	1	38	171	81962	81558	2e-43	167
ASA_P4G177	gi|381288102|gb|JN983045.1|	60.00	69.63	0	2	135	53	1	38	171	39836	40240	2e-43	167
ASA_P4G177	gi|381288584|gb|JN983048.1|	60.00	69.63	0	3	135	53	1	38	171	39777	40181	2e-43	167
ASA_P4G177	gi|591389235|gb|KF992018.1|	60.00	69.63	0	2	135	53	1	38	171	35489	35893	2e-43	167
ASA_P4G177	gi|378705671|gb|JN861072.1|	60.00	69.63	0	2	135	53	1	38	171	35489	35893	2e-43	167
ASA_P4G177	gi|582035484|gb|CP006661.1|	60.00	69.63	0	3	135	53	1	38	171	49584	49988	2e-43	167
ASA_P4G177	gi|229561407|gb|FJ621586.1|	60.00	69.63	0	1	135	53	1	38	171	38116	38520	2e-43	167
ASA_P4G177	gi|555235253|gb|KF250428.1|	60.00	69.63	0	2	135	53	1	38	171	29246	29650	2e-43	167
ASA_P4G177	gi|678222149|gb|KJ909290.1|	60.00	69.63	0	3	135	53	1	38	171	36942	37346	2e-43	167
ASA_P4G177	gi|696581286|gb|CP009560.1|	60.00	69.63	0	2	135	53	1	38	171	130253	130657	2e-43	167
ASA_P4G177	gi|229561581|gb|FJ621587.1|	60.00	69.63	0	1	135	53	1	38	171	38116	38520	2e-43	167
ASA_P4G177	gi|695935254|gb|CP009567.1|	60.00	69.63	0	-3	135	53	1	38	171	38777	38373	2e-43	167
ASA_P4G177	gi|305670679|gb|HQ023862.1|	60.00	69.63	0	3	135	53	1	38	171	38115	38519	2e-43	167
ASA_P4G177	gi|305670853|gb|HQ023863.1|	60.00	69.63	0	1	135	53	1	38	171	38113	38517	2e-43	167
ASA_P4G177	gi|358409925|gb|JN157804.1|	60.00	69.63	0	-1	135	53	1	38	171	25058	24654	2e-43	167
ASA_P4G177	gi|381287804|gb|JN983043.1|	60.00	69.63	0	-1	135	53	1	38	171	130898	130494	2e-43	167
ASA_P4G177	gi|409729032|gb|JX141473.1|	60.00	69.63	0	1	135	53	1	38	171	34351	34755	2e-43	167
ASA_P4G177	gi|430829327|gb|JF714412.2|	60.00	69.63	0	2	135	53	1	38	171	35489	35893	2e-43	167
ASA_P4G177	gi|229561762|gb|FJ621588.1|;gi|305671026|gb|HQ023864.1|	60.00	69.63	0	3	135	53	1	38	171	39804	40208	2e-43	167
ASA_P4G177	gi|345105136|gb|JF503991.1|	60.00	69.63	0	2	135	53	1	38	171	35489	35893	2e-43	167
ASA_P4G177	gi|695934953|gb|CP007636.1|	60.00	69.63	0	2	135	53	1	38	171	57008	57412	2e-43	167
ASA_P4G177	gi|596353652|gb|KF976462.2|	60.00	69.63	0	2	135	53	1	38	171	35489	35893	2e-43	167
ASA_P4G177	gi|514883893|gb|JX442976.1|	60.00	69.63	0	2	135	53	1	38	171	66980	67384	2e-43	167
ASA_P4G177	gi|327536433|gb|JF267651.1|	60.00	69.63	0	3	135	53	1	38	171	43758	44162	2e-43	167
ASA_P4G177	gi|133905002|gb|CP000604.1|	60.00	69.63	0	1	135	53	1	38	171	38116	38520	2e-43	167
ASA_P4G177	gi|374413489|gb|JN687470.1|	60.00	69.63	0	1	135	53	1	38	171	38062	38466	2e-43	167
ASA_P4G177	gi|345468041|dbj|AP012208.1|	60.00	69.63	0	2	135	53	1	38	171	35489	35893	2e-43	167
ASA_P4G177	gi|723759024|gb|KP056256.1|	60.00	69.63	0	2	135	53	1	38	171	36998	37402	2e-43	167
ASA_P4G177	gi|523811284|gb|CP006050.1|	60.00	69.63	0	2	135	53	1	38	171	53339	53743	2e-43	167
ASA_P4G177	gi|661245796|dbj|AP014565.1|	60.00	69.63	0	-1	135	53	1	38	171	1064400	1063996	2e-43	167
ASA_P4G177	gi|743003621|gb|CP010360.1|	53.46	62.26	0	-2	159	58	2	14	171	84784	84353	3e-42	163
ASA_P4G177	gi|224831685|gb|FJ705806.1|	53.46	62.26	0	3	159	58	2	14	171	15267	15698	7e-42	162
ASA_P4G177	gi|224831756|gb|FJ705807.1|	53.46	62.26	0	1	159	58	2	14	171	34813	35244	8e-42	162
ASA_P4G177	gi|56315884|emb|CR555308.1|	36.49	54.05	0	3	74	45	2	97	168	158505	158726	8e-04	49.3
ASA_P4G177	gi|198246669|gb|CP001132.1|	38.89	55.56	0	-3	72	42	2	95	164	676841	676626	0.013	45.8
ASA_P4G177	gi|218517237|gb|CP001219.1|	38.89	55.56	0	-2	72	42	2	95	164	499878	499663	0.013	45.8
ASA_P4G177	gi|640840007|gb|CP005986.1|	40.58	53.62	0	-1	69	39	2	99	165	920777	920571	0.26	42.0
ASA_P4G177	gi|340554897|gb|CP002573.1|	40.58	53.62	0	-2	69	39	2	99	165	942924	942718	0.26	42.0
ASA_P4G177	gi|343773687|gb|CP002985.1|	36.11	52.78	0	3	72	44	2	95	164	2207223	2207438	0.77	40.4
ASA_P4G177	gi|687274223|emb|LK452634.1|	36.23	53.62	0	-3	69	38	3	45	111	1719	1525	4.0	38.1
ASA_P4G177	gi|260832122|ref|XM_002610961.1|	29.69	50.00	0	-2	64	44	1	38	100	302	111	7.1	37.4
ASA_P4G178	gi|142855988|gb|CP000645.1|	100.00	100.00	0	-1	135	0	0	1	135	166620	166216	1e-85	286
ASA_P4G178	gi|374351474|gb|JF785550.1|	90.00	90.00	0	-3	40	4	0	1	40	6478	6359	2e-13	78.2
ASA_P4G178	gi|703569903|gb|CP009619.1|	30.83	43.61	0	3	133	75	6	12	134	245889	246266	0.003	47.0
ASA_P4G178	gi|703569903|gb|CP009619.1|	31.11	51.11	0	-2	45	31	0	76	120	329794	329660	0.27	40.8
ASA_P4G178	gi|521330508|gb|CP004849.1|	44.12	61.76	0	1	34	19	0	91	124	3111712	3111813	0.019	44.3
ASA_P4G178	gi|521339165|gb|CP004852.1|	44.12	61.76	0	1	34	19	0	91	124	3256792	3256893	0.019	44.3
ASA_P4G178	gi|521335072|gb|CP004851.1|	44.12	61.76	0	3	34	19	0	91	124	3264147	3264248	0.019	44.3
ASA_P4G178	gi|521348694|gb|CP004855.1|	44.12	61.76	0	3	34	19	0	91	124	3217194	3217295	0.022	44.3
ASA_P4G178	gi|521343783|gb|CP004853.1|	44.12	61.76	0	1	34	19	0	91	124	3292630	3292731	0.022	44.3
ASA_P4G178	gi|410816915|gb|CP003917.1|	44.12	61.76	0	3	34	19	0	91	124	3306531	3306632	0.022	44.3
ASA_P4G178	gi|694947805|ref|XM_009424461.1|	31.71	51.22	0	2	82	46	2	1	81	143	361	1.00	38.1
ASA_P4G178	gi|694947803|ref|XM_009424460.1|	31.71	51.22	0	2	82	46	2	1	81	143	361	1.5	38.1
ASA_P4G178	gi|667330182|ref|XM_008592930.1|	30.49	51.22	0	1	82	47	2	1	81	175	393	2.7	36.6
ASA_P4G178	gi|635019010|ref|XM_008021446.1|	30.49	51.22	0	1	82	47	2	1	81	559	777	3.2	37.7
ASA_P4G178	gi|25137568|gb|AF480410.1|	30.49	51.22	0	1	82	47	2	1	81	199	417	3.3	37.4
ASA_P4G178	gi|507563703|ref|XM_004665474.1|	30.49	51.22	0	2	82	47	2	1	81	593	811	3.4	37.4
ASA_P4G178	gi|471388595|ref|XM_004379338.1|	30.49	51.22	0	1	82	47	2	1	81	202	420	3.5	37.4
ASA_P4G178	gi|168275561|dbj|AB384645.1|	30.49	51.22	0	1	82	47	2	1	81	208	426	3.5	37.4
ASA_P4G178	gi|488557519|ref|XM_004469222.1|	30.49	51.22	0	2	82	47	2	1	81	134	352	3.5	37.4
ASA_P4G178	gi|524972066|ref|XM_005085831.1|	30.49	51.22	0	1	82	47	2	1	81	460	678	3.6	37.4
ASA_P4G178	gi|300193004|ref|NM_001190912.1|	30.49	51.22	0	2	82	47	2	1	81	494	712	3.6	37.4
ASA_P4G178	gi|635019014|ref|XM_008021448.1|	30.49	51.22	0	3	82	47	2	1	81	210	428	3.7	37.4
ASA_P4G178	gi|744583068|ref|XM_010986268.1|	30.49	51.22	0	2	82	47	2	1	81	503	721	3.7	37.4
ASA_P4G178	gi|560910943|ref|XM_006181709.1|	30.49	51.22	0	3	82	47	2	1	81	573	791	3.7	37.4
ASA_P4G178	gi|560910945|ref|XM_006181710.1|	30.49	51.22	0	2	82	47	2	1	81	494	712	3.7	37.4
ASA_P4G178	gi|593772887|ref|XM_007124682.1|	30.49	51.22	0	1	82	47	2	1	81	352	570	3.8	37.4
ASA_P4G178	gi|560975257|ref|XM_006209871.1|	30.49	51.22	0	3	82	47	2	1	81	573	791	3.8	37.4
ASA_P4G178	gi|625247941|ref|XM_007617060.1|	30.49	51.22	0	1	82	47	2	1	81	163	381	3.9	37.4
ASA_P4G178	gi|625199054|ref|XM_007643327.1|	30.49	51.22	0	1	82	47	2	1	81	163	381	3.9	37.4
ASA_P4G178	gi|602706812|ref|XM_007463624.1|	30.49	51.22	0	3	82	47	2	1	81	279	497	3.9	37.4
ASA_P4G178	gi|585716959|ref|XM_006901568.1|	30.49	51.22	0	1	82	47	2	1	81	148	366	3.9	37.4
ASA_P4G178	gi|725557612|ref|XM_010334376.1|	30.49	51.22	0	3	82	47	2	1	81	138	356	3.9	37.4
ASA_P4G178	gi|532006459|ref|XM_005347012.1|	30.49	51.22	0	3	82	47	2	1	81	564	782	4.0	37.4
ASA_P4G178	gi|532006457|ref|XM_005347011.1|	30.49	51.22	0	1	82	47	2	1	81	586	804	4.0	37.4
ASA_P4G178	gi|641704018|ref|XM_008142554.1|	30.49	51.22	0	1	82	47	2	1	81	154	372	4.0	37.4
ASA_P4G178	gi|556766349|ref|XM_005978365.1|	30.49	51.22	0	3	82	47	2	1	81	582	800	4.1	37.4
ASA_P4G178	gi|505841397|ref|XM_004614154.1|	30.49	51.22	0	1	82	47	2	1	81	535	753	4.1	37.4
ASA_P4G178	gi|617545884|ref|XM_007539447.1|	30.49	51.22	0	3	82	47	2	1	81	456	674	4.1	37.4
ASA_P4G178	gi|548527518|ref|XM_005699720.1|	30.49	51.22	0	1	82	47	2	1	81	151	369	4.1	37.4
ASA_P4G178	gi|426251742|ref|XM_004019532.1|	30.49	51.22	0	3	82	47	2	1	81	582	800	4.1	37.4
ASA_P4G178	gi|554552914|ref|XM_005870879.1|	30.49	51.22	0	1	82	47	2	1	81	265	483	4.1	37.4
ASA_P4G178	gi|554552912|ref|XM_005870878.1|	30.49	51.22	0	1	82	47	2	1	81	265	483	4.1	37.4
ASA_P4G178	gi|752423232|ref|XM_011232379.1|	30.49	51.22	0	3	82	47	2	1	81	258	476	4.2	36.6
ASA_P4G178	gi|26332524|dbj|AK038385.1|	30.49	51.22	0	2	82	47	2	1	81	323	541	4.2	37.4
ASA_P4G178	gi|26329730|dbj|AK034142.1|	30.49	51.22	0	2	82	47	2	1	81	509	727	4.2	37.4
ASA_P4G178	gi|300193006|ref|NM_001190913.1|	30.49	51.22	0	2	82	47	2	1	81	572	790	4.2	37.4
ASA_P4G178	gi|37182604|gb|AY358743.1|	30.49	51.22	0	2	82	47	2	1	81	500	718	4.2	37.0
ASA_P4G178	gi|75516793|gb|BC101775.1|	30.49	51.22	0	3	82	47	2	1	81	285	503	4.2	37.0
ASA_P4G178	gi|75517284|gb|BC101801.1|	30.49	51.22	0	3	82	47	2	1	81	285	503	4.2	37.0
ASA_P4G178	gi|239787786|ref|NM_001161707.1|	30.49	51.22	0	2	82	47	2	1	81	560	778	4.3	37.0
ASA_P4G178	gi|635019012|ref|XM_008021447.1|	30.49	51.22	0	2	82	47	2	1	81	146	364	4.3	37.4
ASA_P4G178	gi|655601123|ref|XM_008259363.1|	30.49	51.22	0	3	82	47	2	1	81	210	428	4.3	37.4
ASA_P4G178	gi|731502838|ref|XM_010597130.1|	30.49	51.22	0	1	82	47	2	1	81	100	318	4.3	37.0
ASA_P4G178	gi|26337296|dbj|AK045373.1|	30.49	51.22	0	3	82	47	2	1	81	477	695	4.3	37.4
ASA_P4G178	gi|115292424|ref|NM_001048215.1|;gi|114309690|gb|DQ902828.1|	30.49	51.22	0	2	82	47	2	1	81	503	721	4.3	37.4
ASA_P4G178	gi|524972068|ref|XM_005085832.1|	30.49	51.22	0	1	82	47	2	1	81	538	756	4.3	37.4
ASA_P4G178	gi|29568113|gb|AY169782.1|	30.49	51.22	0	2	82	47	2	1	81	572	790	4.3	37.4
ASA_P4G178	gi|640788267|ref|XM_008051744.1|	30.49	51.22	0	2	82	47	2	1	81	110	328	4.3	37.0
ASA_P4G178	gi|300193003|ref|NM_026324.3|	30.49	51.22	0	2	82	47	2	1	81	572	790	4.3	37.4
ASA_P4G178	gi|524972064|ref|XM_005085830.1|	30.49	51.22	0	1	82	47	2	1	81	568	786	4.3	37.4
ASA_P4G178	gi|300193001|ref|NM_001190911.1|	30.49	51.22	0	2	82	47	2	1	81	572	790	4.3	37.4
ASA_P4G178	gi|672061300|ref|XM_006242782.2|	30.49	51.22	0	3	82	47	2	1	81	597	815	4.3	37.4
ASA_P4G178	gi|725557611|ref|XM_003923520.2|	30.49	51.22	0	1	82	47	2	1	81	562	780	4.3	37.4
ASA_P4G178	gi|725557609|ref|XM_010334375.1|	30.49	51.22	0	1	82	47	2	1	81	562	780	4.3	37.4
ASA_P4G178	gi|441644226|ref|XM_003253381.2|	30.49	51.22	0	2	82	47	2	1	81	857	1075	4.3	37.0
ASA_P4G178	gi|731502836|ref|XM_010597129.1|	30.49	51.22	0	3	82	47	2	1	81	270	488	4.3	37.0
ASA_P4G178	gi|38648724|gb|BC063072.1|	30.49	51.22	0	1	82	47	2	1	81	289	507	4.3	37.4
ASA_P4G178	gi|675695171|ref|XM_009007094.1|	30.49	51.22	0	2	82	47	2	1	81	557	775	4.3	37.4
ASA_P4G178	gi|585158205|ref|XM_006731335.1|	30.49	51.22	0	2	82	47	2	1	81	143	361	4.3	37.0
ASA_P4G178	gi|27769007|gb|BC042432.1|	30.49	51.22	0	3	82	47	2	1	81	210	428	4.4	37.0
ASA_P4G178	gi|118151243|ref|NM_001078085.1|;gi|117306371|gb|BC126490.1|	30.49	51.22	0	2	82	47	2	1	81	512	730	4.4	37.0
ASA_P4G178	gi|743731660|ref|XM_010961693.1|	30.49	51.22	0	2	82	47	2	1	81	143	361	4.4	37.0
ASA_P4G178	gi|724950635|ref|XM_010353021.1|	30.49	51.22	0	2	82	47	2	1	81	560	778	4.4	37.0
ASA_P4G178	gi|666875864|ref|NM_001301097.1|	30.49	51.22	0	2	82	47	2	1	81	560	778	4.4	37.0
ASA_P4G178	gi|724950633|ref|XM_010353020.1|	30.49	51.22	0	2	82	47	2	1	81	560	778	4.4	37.0
ASA_P4G178	gi|239787776|ref|NM_032531.3|	30.49	51.22	0	2	82	47	2	1	81	560	778	4.4	37.0
ASA_P4G178	gi|466061788|ref|XM_004280471.1|	30.49	51.22	0	2	82	47	2	1	81	140	358	4.4	37.0
ASA_P4G178	gi|544490844|ref|XM_005580134.1|	30.49	51.22	0	3	82	47	2	1	81	642	860	4.4	37.0
ASA_P4G178	gi|14017950|dbj|AB058770.1|	30.49	51.22	0	2	82	47	2	1	81	449	667	4.4	37.0
ASA_P4G178	gi|544490842|ref|XM_005580133.1|	30.49	51.22	0	2	82	47	2	1	81	626	844	4.4	37.0
ASA_P4G178	gi|544490840|ref|XM_005580132.1|	30.49	51.22	0	3	82	47	2	1	81	642	860	4.4	37.0
ASA_P4G178	gi|675755575|ref|XM_003819886.2|	30.49	51.22	0	3	82	47	2	1	81	648	866	4.4	37.0
ASA_P4G178	gi|675755576|ref|XM_008973316.1|	30.49	51.22	0	3	82	47	2	1	81	765	983	4.4	37.0
ASA_P4G178	gi|675755573|ref|XM_008973315.1|	30.49	51.22	0	3	82	47	2	1	81	765	983	4.4	37.0
ASA_P4G178	gi|594067650|ref|XM_006057707.1|	30.49	51.22	0	2	82	47	2	1	81	245	463	4.4	37.0
ASA_P4G178	gi|594067649|ref|XR_327491.1|	30.49	51.22	0	2	82	47	2	1	81	245	463	4.4	37.0
ASA_P4G178	gi|594067647|ref|XM_006057706.1|	30.49	51.22	0	2	82	47	2	1	81	245	463	4.4	37.0
ASA_P4G178	gi|507689194|ref|XM_004641408.1|	30.49	51.22	0	2	82	47	2	1	81	545	763	4.4	37.0
ASA_P4G178	gi|507689186|ref|XM_004641406.1|	30.49	51.22	0	1	82	47	2	1	81	568	786	4.4	37.0
ASA_P4G178	gi|545849202|ref|XM_005667498.1|	30.49	51.22	0	2	82	47	2	1	81	140	358	4.4	37.0
ASA_P4G178	gi|586564019|ref|XM_006915190.1|	30.49	51.22	0	1	82	47	2	1	81	547	765	4.4	37.0
ASA_P4G178	gi|28972863|dbj|AK122566.1|	30.49	51.22	0	2	82	47	2	1	81	86	304	4.4	37.0
ASA_P4G178	gi|504167358|ref|XM_004593290.1|	30.49	51.22	0	2	82	47	2	1	81	140	358	4.5	37.0
ASA_P4G178	gi|466061783|ref|XM_004280470.1|	30.49	51.22	0	3	82	47	2	1	81	573	791	4.5	37.0
ASA_P4G178	gi|743731658|ref|XM_010961692.1|	30.49	51.22	0	2	82	47	2	1	81	143	361	4.5	37.0
ASA_P4G178	gi|586488326|ref|XM_006874577.1|	30.49	51.22	0	2	82	47	2	1	81	257	475	4.5	37.0
ASA_P4G178	gi|743731656|ref|XM_010961691.1|	30.49	51.22	0	2	82	47	2	1	81	143	361	4.5	37.0
ASA_P4G178	gi|507966879|ref|XM_004689107.1|	30.49	51.22	0	2	82	47	2	1	81	566	784	4.5	37.0
ASA_P4G178	gi|471388590|ref|XM_004379337.1|	30.49	51.22	0	1	82	47	2	1	81	577	795	4.5	37.0
ASA_P4G178	gi|634866028|ref|XM_007947228.1|	30.49	51.22	0	2	82	47	2	1	81	281	499	4.5	37.0
ASA_P4G178	gi|674033343|ref|XM_008834600.1|	30.49	51.22	0	3	82	47	2	1	81	666	884	4.6	37.0
ASA_P4G003	gi|142855988|gb|CP000645.1|	100.00	100.00	0	-3	99	0	0	1	99	2911	2615	2e-56	202
ASA_P4G003	gi|142855988|gb|CP000645.1|	100.00	100.00	0	-2	25	0	0	99	123	166748	166674	7e-06	55.1
ASA_P4G003	gi|374351474|gb|JF785550.1|	69.09	70.91	0	-1	55	16	1	70	123	6696	6532	1e-10	69.3
ASA_P4G003	gi|628026570|gb|CP007133.1|	40.54	54.05	0	3	74	31	3	11	82	2761782	2761970	0.084	42.0
ASA_P4G003	gi|573932891|gb|CP006262.1|	40.54	54.05	0	2	74	31	3	11	82	2761778	2761966	0.084	42.0
ASA_P4G003	gi|525336679|gb|KF030445.1|	40.54	54.05	0	3	74	31	3	11	82	43515	43703	0.084	42.0
ASA_P4G003	gi|675820689|emb|LM997251.1|	40.54	54.05	0	1	74	31	3	11	82	805	993	0.084	42.0
ASA_P4G003	gi|675818137|emb|LK999969.1|	40.54	54.05	0	-3	74	31	3	11	82	54538	54350	0.084	42.0
ASA_P4G003	gi|392505740|gb|JQ182728.1|	40.54	54.05	0	-3	74	31	3	11	82	28059	27871	0.086	42.0
ASA_P4G003	gi|675819022|emb|LM995585.1|	31.63	42.86	0	1	98	48	3	11	94	2710	2988	0.11	41.6
ASA_P4G003	gi|675819538|emb|LM996101.1|	31.63	42.86	0	-3	98	48	3	11	94	41186	40908	0.11	41.6
ASA_P4G003	gi|675818895|emb|LM995458.1|	31.63	42.86	0	3	98	48	3	11	94	19908	20186	0.11	41.6
ASA_P4G003	gi|675820509|emb|LM997071.1|	31.63	42.86	0	-1	98	48	3	11	94	43425	43147	0.11	41.6
ASA_P4G003	gi|355423321|gb|CP002212.1|	28.70	41.67	0	-3	108	58	3	1	94	1351261	1350953	0.23	40.8
ASA_P4G003	gi|355418401|gb|CP002211.1|	28.70	41.67	0	-3	108	58	3	1	94	1351261	1350953	0.23	40.8
ASA_P4G003	gi|674299053|gb|CP009072.1|	28.70	41.67	0	3	108	58	3	1	94	3933687	3933995	0.23	40.8
ASA_P4G003	gi|307551844|gb|CP001671.1|	28.70	41.67	0	-2	108	58	3	1	94	1368040	1367732	0.23	40.8
ASA_P4G003	gi|675820657|emb|LM997219.1|	38.89	52.78	0	2	72	31	3	11	80	8717	8899	0.25	40.8
ASA_P4G003	gi|675820690|emb|LM997252.1|	28.70	41.67	0	-1	108	58	3	1	94	46258	45950	0.31	40.4
ASA_P4G003	gi|672361289|gb|CP006664.1|	30.36	48.21	0	1	112	59	4	11	120	825310	825594	0.62	39.3
ASA_P4G003	gi|392505673|gb|JQ182727.1|	30.61	41.84	0	-2	98	49	3	11	94	24121	23843	0.65	39.3
ASA_P4G003	gi|675819965|emb|LM996528.1|	30.61	41.84	0	-2	98	49	3	11	94	310690	310412	1.2	38.5
ASA_P4G003	gi|675819338|emb|LM995901.1|	30.61	41.84	0	-2	98	49	3	11	94	6056	5778	1.2	38.5
ASA_P4G003	gi|701193012|gb|CP009756.1|	37.84	51.35	0	-1	74	33	3	11	82	2693335	2693147	1.4	38.5
ASA_P4G003	gi|383396426|gb|JQ086370.1|	30.61	41.84	0	-3	98	49	3	11	94	25075	24797	2.1	37.7
ASA_P4G003	gi|289066887|gb|GU573886.1|	29.59	41.84	0	-1	98	50	3	11	94	6243	5965	2.3	37.7
ASA_P4G003	gi|675819342|emb|LM995905.1|	30.61	41.84	0	-2	98	49	3	11	94	1094163	1093885	2.3	37.7
ASA_P4G003	gi|13517559|gb|AF335538.1|	29.59	42.86	0	-3	98	50	3	11	94	3486	3208	3.3	37.4
ASA_P4G003	gi|383394995|gb|JQ086377.1|	29.59	42.86	0	-2	98	50	3	11	94	24292	24014	3.3	37.4
ASA_P4G003	gi|26111730|gb|AE014075.1|	28.97	42.06	0	-2	107	57	3	2	94	1405671	1405366	3.4	37.4
ASA_P4G003	gi|675820707|emb|LM997269.1|	29.55	46.59	0	3	88	54	2	11	94	95781	96032	4.5	37.0
ASA_P4G003	gi|675818937|emb|LM995500.1|	30.61	40.82	0	-1	98	49	3	11	94	4681	4403	4.6	37.0
ASA_P4G003	gi|745369752|emb|HF572917.2|	30.61	40.82	0	2	98	49	3	11	94	1866527	1866805	4.6	37.0
ASA_P4G003	gi|407062746|gb|CP003301.1|	30.61	40.82	0	-1	98	49	3	11	94	2581248	2580970	4.6	37.0
ASA_P4G003	gi|407051884|gb|CP003289.1|	30.61	40.82	0	-1	98	49	3	11	94	2584023	2583745	4.6	37.0
ASA_P4G003	gi|406775301|gb|CP003297.1|	30.61	40.82	0	-2	98	49	3	11	94	2573552	2573274	4.6	37.0
ASA_P4G003	gi|215263233|emb|FM180568.1|	29.59	41.84	0	-3	98	50	3	11	94	1046210	1045932	5.3	36.6
ASA_P4G003	gi|675820545|emb|LM997107.1|	29.59	41.84	0	3	98	50	3	11	94	18369	18647	5.6	36.6
ASA_P4G003	gi|675820109|emb|LM996672.1|	29.59	41.84	0	-2	98	50	3	11	94	24329	24051	5.6	36.6
ASA_P4G003	gi|675819125|emb|LM995688.1|	29.59	41.84	0	1	98	50	3	11	94	781	1059	5.6	36.6
ASA_P4G003	gi|675819187|emb|LM995750.1|	29.59	41.84	0	-3	98	50	3	11	94	313335	313057	5.6	36.6
ASA_P4G003	gi|257751862|dbj|AP010953.1|	29.59	41.84	0	2	98	50	3	11	94	3301544	3301822	5.6	36.6
ASA_P4G003	gi|675819302|emb|LM995865.1|	30.61	41.84	0	1	98	49	3	11	94	462145	462423	7.4	36.2
ASA_P4G003	gi|564271472|gb|KF766125.1|	30.61	41.84	0	3	98	49	3	11	94	24585	24863	8.0	36.2
ASA_P4G003	gi|636483634|gb|KJ603229.1|	30.61	41.84	0	-2	98	49	3	11	94	60544	60266	8.0	36.2
ASA_P4G003	gi|675820610|emb|LM997172.1|	30.61	41.84	0	-2	98	49	3	11	94	495171	494893	8.1	36.2
ASA_P4G004	gi|142855988|gb|CP000645.1|	100.00	100.00	0	-2	210	0	0	1	210	4028	3399	6e-136	435
ASA_P4G004	gi|695208215|ref|NG_035496.1|;gi|16605595|emb|AJ289103.1|	98.57	99.52	0	2	210	3	0	1	210	4598	5227	2e-135	431
ASA_P4G004	gi|615550237|gb|CP007567.1|	99.52	99.52	0	3	210	1	0	1	210	2476992	2477621	3e-135	433
ASA_P4G004	gi|43055|emb|X14035.1|	90.52	92.89	0	3	211	19	1	1	210	87	719	8e-134	389
ASA_P4G004	gi|155019|gb|M34933.1|TRNTETE	90.05	92.89	0	2	211	20	1	1	210	152	784	7e-133	387
ASA_P4G004	gi|604184237|gb|CP007518.1|	90.52	92.89	0	-1	211	19	1	1	210	4655312	4654680	1e-119	389
ASA_P4G004	gi|444436332|gb|JX006096.1|	83.89	88.63	0	2	211	33	1	1	210	2546	3178	1e-110	361
ASA_P4G004	gi|507593974|gb|KC152483.1|	83.89	88.63	0	2	211	33	1	1	210	2876	3508	1e-110	361
ASA_P4G004	gi|507593968|gb|KC152481.1|	83.89	88.63	0	1	211	33	1	1	210	2914	3546	1e-110	361
ASA_P4G004	gi|507593971|gb|KC152482.1|	83.89	88.63	0	3	211	33	1	1	210	3240	3872	1e-110	361
ASA_P4G004	gi|43053|emb|X01083.1|	50.23	67.61	0	3	213	102	3	1	210	102	737	1e-63	210
ASA_P4G004	gi|89277220|gb|DQ414432.1|	52.97	67.33	0	1	202	90	2	1	198	10	612	7e-62	205
ASA_P4G004	gi|302752604|gb|HM748862.1|	53.96	67.33	0	2	202	88	2	1	198	149	751	2e-61	206
ASA_P4G004	gi|551485071|gb|KF697108.1|	51.98	66.34	0	2	202	92	2	1	198	23	625	1e-60	201
ASA_P4G004	gi|88861841|gb|DQ392985.1|	51.24	68.66	0	1	201	95	2	1	198	4	606	2e-60	207
ASA_P4G004	gi|88861841|gb|DQ392985.1|	51.00	68.50	0	1	200	95	2	2	198	709	1308	1e-59	204
ASA_P4G004	gi|60542784|emb|AJ865387.1|	52.74	67.16	0	1	201	90	2	2	198	7	606	8e-60	202
ASA_P4G004	gi|59042497|gb|AY903254.1|	49.00	67.00	0	1	200	94	2	1	193	1	597	2e-59	197
ASA_P4G004	gi|43051|emb|X00694.1|	52.97	67.33	0	1	202	90	2	1	198	25	627	3e-59	206
ASA_P4G004	gi|49073|emb|X65876.1|	50.23	67.61	0	-3	213	102	3	1	210	1425	790	4e-59	210
ASA_P4G004	gi|16151345|emb|AJ250203.1|	51.38	65.14	0	-3	218	89	3	1	210	1579	953	5e-59	211
ASA_P4G004	gi|256260251|gb|GQ283908.1|	51.38	65.14	0	-1	218	89	3	1	210	4017	3391	2e-58	211
ASA_P4G004	gi|695199890|ref|NG_035330.1|;gi|10129776|emb|AJ245947.1|	50.73	67.32	0	-3	205	92	2	1	198	894	286	2e-58	207
ASA_P4G004	gi|695211671|ref|NG_036104.1|;gi|66736458|gb|AY987962.1|	50.73	67.32	0	-3	205	92	2	1	198	1123	515	5e-58	207
ASA_P4G004	gi|4138314|emb|Y16103.1|	50.73	67.32	0	-1	205	92	2	1	198	1048	440	5e-58	207
ASA_P4G004	gi|695196908|ref|NG_034564.1|;gi|303727|dbj|D16172.1|PASPP	50.23	67.61	0	2	213	102	3	1	210	3587	4222	5e-58	210
ASA_P4G004	gi|411001035|gb|JQ966979.1|	50.23	67.61	0	1	213	102	3	1	210	4819	5454	6e-58	210
ASA_P4G004	gi|22450183|dbj|AB084246.1|	52.71	67.49	0	-3	203	91	2	1	199	692	87	6e-58	206
ASA_P4G004	gi|26280319|gb|AY150213.1|	52.97	67.33	0	2	202	90	2	1	198	1556	2158	6e-58	206
ASA_P4G004	gi|695212995|ref|NG_036533.1|;gi|161353408|dbj|AB305620.1|	50.23	67.61	0	-3	213	102	3	1	210	1428	793	6e-58	210
ASA_P4G004	gi|119416940|dbj|AB262967.1|	50.23	67.61	0	3	213	102	3	1	210	3288	3923	6e-58	210
ASA_P4G004	gi|392871|gb|U00792.1|PMTETRH	49.76	66.83	0	-2	205	94	2	1	198	624	16	7e-58	204
ASA_P4G004	gi|294884929|gb|GU592829.1|	50.23	67.61	0	3	213	102	3	1	210	4890	5525	7e-58	210
ASA_P4G004	gi|224831685|gb|FJ705806.1|	50.23	67.61	0	3	213	102	3	1	210	39822	40457	9e-58	210
ASA_P4G004	gi|251752703|dbj|AB453229.1|	50.23	67.61	0	-3	213	102	3	1	210	43183	42548	9e-58	210
ASA_P4G004	gi|480529812|ref|NC_020086.1|;gi|440575242|emb|HF545433.1|	50.23	67.61	0	-1	213	102	3	1	210	60521	59886	1e-57	210
ASA_P4G004	gi|480529812|ref|NC_020086.1|;gi|440575242|emb|HF545433.1|	46.77	56.45	0	3	62	30	2	140	198	73683	73868	0.023	45.8
ASA_P4G004	gi|150958513|gb|CP000650.1|	50.23	67.61	0	-2	213	102	3	1	210	85818	85183	1e-57	210
ASA_P4G004	gi|672605144|gb|CP009116.1|	50.23	67.61	0	2	213	102	3	1	210	6233	6868	1e-57	210
ASA_P4G004	gi|110264421|gb|DQ449578.1|	50.23	67.61	0	3	213	102	3	1	210	7782	8417	1e-57	210
ASA_P4G004	gi|110264421|gb|DQ449578.1|	46.77	56.45	0	-1	62	30	2	140	198	75671	75486	0.023	45.8
ASA_P4G004	gi|118596907|dbj|AB277724.1|	50.23	67.61	0	-1	213	102	3	1	210	1425	790	1e-57	210
ASA_P4G004	gi|224831756|gb|FJ705807.1|	50.23	67.61	0	1	213	102	3	1	210	118309	118944	1e-57	210
ASA_P4G004	gi|118596719|dbj|AB277723.1|	50.23	67.61	0	-2	213	102	3	1	210	3618	2983	1e-57	210
ASA_P4G004	gi|704486155|gb|KM083064.1|	50.23	67.61	0	-2	213	102	3	1	210	2884	2249	1e-57	210
ASA_P4G004	gi|698038887|gb|KM670336.1|	50.23	67.61	0	-2	213	102	3	1	210	34150	33515	1e-57	210
ASA_P4G004	gi|133905277|gb|CP000603.1|	50.23	67.61	0	3	213	102	3	1	210	148824	149459	1e-57	210
ASA_P4G004	gi|695177276|gb|CP008930.1|	50.23	67.61	0	2	213	102	3	1	210	40133	40768	1e-57	210
ASA_P4G004	gi|226425792|gb|EU855787.1|	50.23	67.61	0	-2	213	102	3	1	210	135706	135071	1e-57	210
ASA_P4G004	gi|226426103|gb|EU855788.1|	50.23	67.61	0	-2	213	102	3	1	210	135706	135071	1e-57	210
ASA_P4G004	gi|695208102|ref|NG_035479.1|;gi|15020832|emb|AJ278685.1|	52.97	67.33	0	-2	202	90	2	1	198	1231	629	2e-57	206
ASA_P4G004	gi|307752606|gb|HM776584.1|	53.96	67.33	0	1	202	88	2	1	198	880	1482	2e-57	208
ASA_P4G004	gi|157313362|gb|DQ090840.2|	53.96	67.33	0	1	202	88	2	1	198	880	1482	2e-57	208
ASA_P4G004	gi|749446378|gb|KP087797.1|	53.96	67.33	0	2	202	88	2	1	198	959	1561	3e-57	208
ASA_P4G004	gi|200827392|dbj|AB434471.1|	52.97	67.33	0	-2	202	90	2	1	198	1377	775	3e-57	206
ASA_P4G004	gi|731516982|gb|KM486845.1|	53.96	67.33	0	1	202	88	2	1	198	7441	8043	3e-57	208
ASA_P4G004	gi|731516921|gb|KM486816.1|	53.96	67.33	0	1	202	88	2	1	198	6004	6606	4e-57	207
ASA_P4G004	gi|749389286|gb|KP408215.1|	53.47	67.33	0	1	202	89	2	1	198	5287	5889	5e-57	207
ASA_P4G004	gi|383871892|dbj|AB711108.1|	54.00	67.00	0	1	200	87	2	3	198	568	1164	5e-57	206
ASA_P4G004	gi|125971765|gb|EF205335.1|	52.97	67.33	0	1	202	90	2	1	198	2041	2643	5e-57	206
ASA_P4G004	gi|125971770|gb|EF205336.1|	52.97	67.33	0	1	202	90	2	1	198	2044	2646	5e-57	206
ASA_P4G004	gi|383871898|dbj|AB711110.1|	52.97	67.33	0	1	202	90	2	1	198	562	1164	5e-57	206
ASA_P4G004	gi|84795126|gb|DQ349229.1|	53.96	67.33	0	3	202	88	2	1	198	1368	1970	6e-57	207
ASA_P4G004	gi|84795124|gb|DQ349228.1|	53.96	67.33	0	3	202	88	2	1	198	1368	1970	6e-57	207
ASA_P4G004	gi|84795128|gb|DQ349230.1|	53.96	67.33	0	3	202	88	2	1	198	1368	1970	6e-57	207
ASA_P4G004	gi|409127750|gb|JX679612.1|	52.97	67.33	0	2	202	90	2	1	198	2735	3337	6e-57	207
ASA_P4G004	gi|84795130|gb|DQ349231.1|	53.96	67.33	0	3	202	88	2	1	198	1368	1970	6e-57	207
ASA_P4G004	gi|196968532|gb|EU908847.1|	53.96	67.33	0	3	202	88	2	1	198	3945	4547	6e-57	207
ASA_P4G004	gi|267711961|gb|FJ804172.1|	52.97	67.33	0	-3	202	90	2	1	198	5859	5257	6e-57	207
ASA_P4G004	gi|196968518|gb|EU908845.1|	53.96	67.33	0	3	202	88	2	1	198	4353	4955	6e-57	207
ASA_P4G004	gi|196968525|gb|EU908846.1|	53.96	67.33	0	3	202	88	2	1	198	4593	5195	6e-57	207
ASA_P4G004	gi|409127748|gb|JX679611.1|	52.97	67.33	0	2	202	90	2	1	198	4028	4630	6e-57	207
ASA_P4G004	gi|409127752|gb|JX679613.1|	52.97	67.33	0	2	202	90	2	1	198	2735	3337	6e-57	207
ASA_P4G004	gi|409127768|gb|JX679621.1|	52.97	67.33	0	3	202	90	2	1	198	2532	3134	7e-57	207
ASA_P4G004	gi|410428362|gb|JX566450.1|	52.97	67.33	0	3	202	90	2	1	198	2355	2957	7e-57	206
ASA_P4G004	gi|134039043|gb|EF467365.1|	52.97	67.33	0	-2	202	90	2	1	198	1562	960	7e-57	206
ASA_P4G004	gi|312306059|gb|HQ259113.1|	52.97	67.33	0	1	202	90	2	1	198	448	1050	8e-57	206
ASA_P4G004	gi|154845|gb|J01830.1|TRN10TETR	52.97	67.33	0	-2	202	90	2	1	198	1526	924	8e-57	206
ASA_P4G004	gi|706072373|gb|KM288848.1|	52.97	67.33	0	3	202	90	2	1	198	5565	6167	8e-57	206
ASA_P4G004	gi|506941349|dbj|AB773262.1|	53.47	67.33	0	2	202	89	2	1	198	5585	6187	8e-57	206
ASA_P4G004	gi|330368226|gb|JF330265.1|	53.96	67.33	0	3	202	88	2	1	198	1704	2306	9e-57	206
ASA_P4G004	gi|409127770|gb|JX679622.1|	52.97	67.33	0	1	202	90	2	1	198	1021	1623	9e-57	206
ASA_P4G004	gi|262217325|gb|FJ861702.1|	52.97	67.33	0	-3	202	90	2	1	198	667	65	1e-56	206
ASA_P4G004	gi|262217322|gb|FJ861701.1|	52.97	67.33	0	-3	202	90	2	1	198	667	65	1e-56	206
ASA_P4G004	gi|262217328|gb|FJ861703.1|	52.97	67.33	0	-3	202	90	2	1	198	667	65	1e-56	206
ASA_P4G004	gi|262217319|gb|FJ861700.1|	52.97	67.33	0	-3	202	90	2	1	198	667	65	1e-56	206
ASA_P4G004	gi|262217316|gb|FJ861699.1|	52.97	67.33	0	-3	202	90	2	1	198	667	65	1e-56	206
ASA_P4G004	gi|262217331|gb|FJ861704.1|	52.97	67.33	0	-3	202	90	2	1	198	667	65	1e-56	206
ASA_P4G004	gi|5802289|gb|AF170483.1|AF170483	52.97	67.33	0	-2	202	90	2	1	198	694	92	1e-56	206
ASA_P4G004	gi|57337318|emb|AJ852004.1|	52.97	67.33	0	3	202	90	2	1	198	3180	3782	1e-56	206
ASA_P4G004	gi|1628422|emb|Y08011.1|	52.97	67.33	0	1	202	90	2	1	198	3202	3804	1e-56	206
ASA_P4G004	gi|3435307|gb|AF083070.1|AF083070	52.97	67.33	0	3	202	90	2	1	198	3207	3809	1e-56	206
ASA_P4G004	gi|15384316|gb|AF406953.1|	52.97	67.33	0	-1	202	90	2	1	198	694	92	1e-56	206
ASA_P4G004	gi|313652104|gb|HQ456318.1|	53.47	67.33	0	3	202	89	2	1	198	4845	5447	1e-56	206
ASA_P4G004	gi|448871575|gb|KC153035.1|	52.97	67.33	0	2	202	90	2	1	198	2789	3391	1e-56	206
ASA_P4G004	gi|313652099|gb|HQ456317.1|	53.47	67.33	0	1	202	89	2	1	198	4978	5580	1e-56	206
ASA_P4G004	gi|396582512|gb|JX155238.1|	52.97	67.33	0	3	202	90	2	1	198	888	1490	1e-56	206
ASA_P4G004	gi|384875623|gb|JQ394802.1|	52.97	67.33	0	3	202	90	2	1	198	2421	3023	1e-56	206
ASA_P4G004	gi|396582508|gb|JX155237.1|	52.97	67.33	0	3	202	90	2	1	198	969	1571	1e-56	206
ASA_P4G004	gi|396582504|gb|JX155236.1|	52.97	67.33	0	3	202	90	2	1	198	921	1523	1e-56	206
ASA_P4G004	gi|385663990|gb|JQ903615.1|	52.97	67.33	0	3	202	90	2	1	198	2340	2942	1e-56	206
ASA_P4G004	gi|448871582|gb|KC153038.1|	52.97	67.33	0	2	202	90	2	1	198	2789	3391	1e-56	206
ASA_P4G004	gi|685505676|gb|KM229377.1|	52.97	67.33	0	2	202	90	2	1	198	1331	1933	1e-56	206
ASA_P4G005	gi|113129378|gb|DQ366299.1|	100.00	100.00	0	3	405	0	0	1	405	36	1250	0.0	643
ASA_P4G005	gi|290471|gb|L06940.1|ECOTCRESIS	94.78	98.01	0	3	402	21	0	1	402	21	1226	0.0	608
ASA_P4G005	gi|695208215|ref|NG_035496.1|;gi|16605595|emb|AJ289103.1|	99.51	99.51	0	-3	405	2	0	1	405	4517	3303	0.0	644
ASA_P4G005	gi|12053583|emb|Y19116.1|	94.22	97.49	0	1	398	23	0	5	402	1	1194	0.0	594
ASA_P4G005	gi|142855988|gb|CP000645.1|	100.00	100.00	0	2	405	0	0	1	405	4109	5323	0.0	643
ASA_P4G005	gi|365268498|gb|JN315882.1|	98.52	99.51	0	2	405	6	0	1	405	4037	5251	0.0	636
ASA_P4G005	gi|615550237|gb|CP007567.1|	98.77	99.51	0	-3	405	5	0	1	405	2476911	2475697	0.0	637
ASA_P4G005	gi|615550237|gb|CP007567.1|	52.17	69.57	0	-1	46	22	0	44	89	4544744	4544607	0.020	48.5
ASA_P4G005	gi|615550237|gb|CP007567.1|	32.08	52.83	0	1	106	70	2	25	129	1042705	1043019	3.3	41.2
ASA_P4G005	gi|674304081|gb|KJ850494.1|	96.56	98.94	0	1	378	13	0	1	378	1	1134	0.0	573
ASA_P4G005	gi|604184237|gb|CP007518.1|	95.02	98.26	0	2	402	20	0	1	402	4655393	4656598	0.0	608
ASA_P4G005	gi|604184237|gb|CP007518.1|	52.17	73.91	0	2	46	22	0	44	89	248489	248626	0.004	50.8
ASA_P4G005	gi|604184237|gb|CP007518.1|	31.13	51.89	0	3	106	71	2	25	129	1001571	1001885	2.7	41.6
ASA_P4G005	gi|146335259|gb|EF471995.1|	98.01	99.34	0	1	302	6	0	23	324	34	939	4e-169	491
ASA_P4G005	gi|15027120|emb|AJ276217.1|	56.58	72.63	0	1	380	158	2	9	385	1	1128	3e-98	310
ASA_P4G005	gi|411001143|gb|JQ966986.1|	53.35	71.46	0	1	403	184	3	1	401	1	1203	4e-97	308
ASA_P4G005	gi|411001151|gb|JQ966990.1|	53.35	71.46	0	1	403	184	3	1	401	1	1203	4e-97	308
ASA_P4G005	gi|29467412|dbj|AB089603.1|	55.18	72.28	0	1	386	170	2	1	385	1	1152	6e-97	307
ASA_P4G005	gi|29467376|dbj|AB089585.1|	53.10	71.22	0	1	403	185	3	1	401	1	1203	2e-96	306
ASA_P4G005	gi|29467388|dbj|AB089591.1|	52.85	70.97	0	1	403	186	3	1	401	1	1203	2e-96	306
ASA_P4G005	gi|29467386|dbj|AB089590.1|	52.85	70.97	0	1	403	186	3	1	401	1	1203	2e-96	306
ASA_P4G005	gi|411001141|gb|JQ966985.1|	53.10	70.72	0	1	403	182	3	1	402	1	1191	3e-96	306
ASA_P4G005	gi|29467396|dbj|AB089595.1|	52.61	70.72	0	1	403	187	3	1	401	1	1203	7e-96	305
ASA_P4G005	gi|12054722|emb|Y19118.1|	55.53	71.58	0	1	380	162	2	9	385	1	1128	8e-96	304
ASA_P4G005	gi|29467378|dbj|AB089586.1|	52.85	70.72	0	1	403	186	3	1	401	1	1203	8e-96	305
ASA_P4G005	gi|29467380|dbj|AB089587.1|;gi|29467384|dbj|AB089589.1|;gi|29467390|dbj|AB089592.1|;gi|29467392|dbj|AB089593.1|	52.85	70.72	0	1	403	186	3	1	401	1	1203	8e-96	305
ASA_P4G005	gi|29467382|dbj|AB089588.1|	52.61	70.72	0	1	403	187	3	1	401	1	1203	1e-95	304
ASA_P4G005	gi|29467408|dbj|AB089601.1|	57.18	71.54	0	1	383	161	1	1	383	1	1140	2e-95	303
ASA_P4G005	gi|29467406|dbj|AB089600.1|	57.18	71.54	0	1	383	161	1	1	383	1	1140	2e-95	303
ASA_P4G005	gi|29467404|dbj|AB089599.1|	57.18	71.54	0	1	383	161	1	1	383	1	1140	2e-95	303
ASA_P4G005	gi|29467410|dbj|AB089602.1|	57.18	71.54	0	1	383	161	1	1	383	1	1140	3e-95	303
ASA_P4G005	gi|309957|gb|L06798.1|RA1TETD	57.18	71.54	0	2	383	161	1	1	383	47	1186	7e-95	303
ASA_P4G005	gi|695196871|ref|NG_034552.1|;gi|262926|gb|S52437.1|	55.67	72.42	0	3	388	165	2	1	385	495	1646	8e-95	312
ASA_P4G005	gi|402496419|gb|JX009366.1|	56.28	71.58	0	1	366	153	2	23	385	19	1104	8e-95	301
ASA_P4G005	gi|29467394|dbj|AB089594.1|	52.61	70.47	0	1	403	187	3	1	401	1	1203	1e-94	302
ASA_P4G005	gi|695199014|ref|NG_035145.1|;gi|4583495|gb|AF133140.1|	55.41	72.16	0	1	388	166	2	1	385	757	1908	1e-94	310
ASA_P4G005	gi|402496340|gb|JX009290.1|	55.41	72.16	0	-2	388	166	2	1	385	1279	128	2e-94	310
ASA_P4G005	gi|18542370|gb|AF467073.1|	57.18	71.54	0	3	383	161	1	1	383	150	1289	3e-94	303
ASA_P4G005	gi|18542376|gb|AF467076.1|	57.18	71.54	0	2	383	161	1	1	383	164	1303	4e-94	303
ASA_P4G005	gi|18542374|gb|AF467075.1|	57.18	71.54	0	2	383	161	1	1	383	164	1303	4e-94	303
ASA_P4G005	gi|18542378|gb|AF467077.1|	57.18	71.54	0	2	383	161	1	1	383	164	1303	4e-94	303
ASA_P4G005	gi|18542372|gb|AF467074.1|	57.18	71.54	0	3	383	161	1	1	383	168	1307	4e-94	303
ASA_P4G005	gi|18542366|gb|AF467071.1|	57.18	71.54	0	2	383	161	1	1	383	170	1309	4e-94	303
ASA_P4G005	gi|18542368|gb|AF467072.1|	57.18	71.28	0	2	383	161	1	1	383	173	1312	7e-94	302
ASA_P4G005	gi|18542380|gb|AF467078.1|	56.92	71.28	0	1	383	162	1	1	383	163	1302	2e-93	301
ASA_P4G005	gi|402496394|gb|JX009344.1|	55.41	72.16	0	2	388	166	2	1	385	809	1960	6e-93	310
ASA_P4G005	gi|402496342|gb|JX009292.1|	55.41	72.16	0	-2	388	166	2	1	385	1758	607	6e-93	310
ASA_P4G005	gi|26280319|gb|AY150213.1|	53.10	71.22	0	-2	403	185	3	1	401	1474	272	1e-92	306
ASA_P4G005	gi|43700|emb|V00611.1|	52.36	70.47	0	1	403	188	3	1	401	61	1263	1e-92	300
ASA_P4G005	gi|22450181|dbj|AB084245.1|	52.85	70.97	0	3	403	186	3	1	401	519	1721	3e-92	306
ASA_P4G005	gi|12054718|emb|Y19113.1|	53.59	71.54	0	1	390	177	3	14	401	7	1170	3e-92	295
ASA_P4G005	gi|22450183|dbj|AB084246.1|	52.85	70.97	0	3	403	186	3	1	401	774	1976	2e-91	306
ASA_P4G005	gi|194686984|dbj|AB450045.1|	53.71	72.63	0	-1	391	172	3	1	388	12042	10888	4e-91	315
ASA_P4G005	gi|238815133|gb|FJ968160.1|	53.71	72.63	0	-1	391	172	3	1	388	15643	14489	4e-91	315
ASA_P4G005	gi|358349664|emb|HE577630.1|	53.71	72.63	0	-2	391	172	3	1	388	7912	6758	5e-91	315
ASA_P4G005	gi|172051539|emb|AJ870986.2|	53.71	72.63	0	-3	391	172	3	1	388	12878	11724	5e-91	315
ASA_P4G005	gi|695199026|ref|NG_035147.1|;gi|4585568|gb|AF133139.1|	55.44	71.76	0	3	386	169	2	1	385	1104	2255	1e-90	301
ASA_P4G005	gi|12044691|emb|Y19115.1|	57.57	71.35	0	1	370	154	1	14	383	7	1107	2e-90	290
ASA_P4G005	gi|695208102|ref|NG_035479.1|;gi|15020832|emb|AJ278685.1|	52.85	70.97	0	2	403	186	3	1	401	1313	2515	2e-90	305
ASA_P4G005	gi|695226212|ref|NG_041455.1|;gi|363585319|gb|JN406319.1|	55.67	72.16	0	2	388	165	2	1	385	13430	14581	3e-90	312
ASA_P4G005	gi|260677483|gb|GQ388247.1|	55.67	72.16	0	2	388	165	2	1	385	15872	17023	3e-90	312
ASA_P4G005	gi|49073|emb|X65876.1|	57.18	71.80	0	3	383	161	1	1	383	1521	2660	6e-90	303
ASA_P4G005	gi|410428362|gb|JX566450.1|	53.10	71.22	0	-3	403	185	3	1	401	2273	1071	6e-90	306
ASA_P4G005	gi|134039043|gb|EF467365.1|	53.10	71.22	0	3	403	185	3	1	401	1644	2846	7e-90	306
ASA_P4G005	gi|4063850|gb|AF071555.1|AF071555	55.41	72.16	0	2	388	166	2	1	385	6596	7747	2e-89	310
ASA_P4G005	gi|666688170|gb|KJ463833.1|	55.41	72.16	0	3	388	166	2	1	385	28185	29336	2e-89	310
ASA_P4G005	gi|481190252|gb|JX121639.1|	55.41	72.16	0	3	388	166	2	1	385	31986	33137	2e-89	310
ASA_P4G005	gi|704485843|gb|KJ186153.1|	55.41	72.16	0	3	388	166	2	1	385	32625	33776	2e-89	310
ASA_P4G005	gi|704485786|gb|KJ186152.1|	55.41	72.16	0	3	388	166	2	1	385	32631	33782	2e-89	310
ASA_P4G005	gi|672940377|gb|AY963803.6|	55.41	72.16	0	2	388	166	2	1	385	26975	28126	2e-89	310
ASA_P4G005	gi|12719011|gb|AF261825.2|	55.41	72.16	0	2	388	166	2	1	385	32633	33784	2e-89	310
ASA_P4G005	gi|481190437|gb|JX121641.1|	55.41	72.16	0	2	388	166	2	1	385	56615	57766	2e-89	310
ASA_P4G005	gi|481190437|gb|JX121641.1|	52.47	71.69	0	2	385	180	2	2	385	36554	37702	1e-80	285
ASA_P4G005	gi|85813394|emb|CT025832.1|	55.41	72.16	0	2	388	166	2	1	385	30164	31315	2e-89	310
ASA_P4G005	gi|85813394|emb|CT025832.1|	52.47	71.69	0	1	385	180	2	2	385	59722	60870	1e-80	285
ASA_P4G005	gi|365803989|gb|CP003225.1|	55.41	72.16	0	-2	388	166	2	1	385	36412	35261	2e-89	310
ASA_P4G005	gi|154757953|emb|AM746675.2|	53.35	71.46	0	-1	403	184	3	1	401	6388	5186	2e-89	308
ASA_P4G005	gi|530347473|gb|CP006657.1|	55.41	72.16	0	-3	388	166	2	1	385	148258	147107	3e-89	310
ASA_P4G005	gi|530347473|gb|CP006657.1|	52.47	71.69	0	2	385	180	2	2	385	77561	78709	1e-80	285
ASA_P4G005	gi|695228232|ref|NG_041760.1|;gi|673912464|gb|KJ868772.1|	53.35	71.46	0	3	403	184	3	1	401	4125	5327	3e-89	308
ASA_P4G005	gi|169147133|emb|CU459141.1|	55.41	72.16	0	-3	388	166	2	1	385	3672607	3671456	3e-89	310
ASA_P4G005	gi|169147133|emb|CU459141.1|	52.47	71.69	0	-2	385	180	2	2	385	3643049	3641901	1e-80	285
ASA_P4G005	gi|169147133|emb|CU459141.1|	37.53	57.07	0	2	389	236	2	1	386	392030	393184	9e-38	158
ASA_P4G005	gi|618631222|gb|CP007581.1|	55.41	72.16	0	3	388	166	2	1	385	4115922	4117073	3e-89	310
ASA_P4G005	gi|618631222|gb|CP007581.1|	26.03	49.66	0	-1	292	189	8	2	281	1603999	1603169	9e-04	52.8
ASA_P4G005	gi|545006446|emb|HF937208.1|	55.41	72.16	0	3	388	166	2	1	385	4115922	4117073	3e-89	310
ASA_P4G005	gi|545006446|emb|HF937208.1|	26.03	49.66	0	-2	292	189	8	2	281	1604011	1603181	9e-04	52.8
ASA_P4G005	gi|674252391|gb|CP008739.2|	55.41	72.16	0	3	388	166	2	1	385	6816855	6818006	3e-89	310
ASA_P4G005	gi|674252391|gb|CP008739.2|	34.04	55.32	0	3	94	62	0	231	324	2340393	2340674	0.012	48.9
ASA_P4G005	gi|543887075|gb|KC818265.1|	55.00	72.37	0	-3	380	168	2	1	379	1285	152	4e-89	303
ASA_P4G005	gi|695199579|ref|NG_035265.1|;gi|7739612|gb|AF223162.1|	53.35	71.46	0	1	403	184	3	1	401	5407	6609	4e-89	308
ASA_P4G005	gi|284027801|gb|GU321683.1|	52.85	70.97	0	3	403	186	3	1	401	4056	5258	6e-89	306
ASA_P4G005	gi|411001097|gb|JQ966983.1|	53.35	71.46	0	-1	403	184	3	1	401	10470	9268	7e-89	308
ASA_P4G005	gi|407899266|gb|CP003856.1|	52.97	71.04	0	-2	404	186	3	1	402	509923	508718	7e-89	308
ASA_P4G005	gi|383932074|gb|JN129845.1|	53.22	71.04	0	-1	404	185	3	1	402	10610	9405	7e-89	308
ASA_P4G005	gi|440685467|gb|JQ899055.1|	53.35	71.46	0	3	403	184	3	1	401	5730	6932	7e-89	308
ASA_P4G005	gi|695213503|ref|NG_036620.1|;gi|194337936|emb|AM991977.1|	53.35	71.46	0	2	403	184	3	1	401	33392	34594	7e-89	308
ASA_P4G005	gi|695225320|ref|NG_041266.1|;gi|355504737|gb|HQ840942.1|	53.35	71.46	0	-2	403	184	3	1	401	39079	37877	7e-89	308
ASA_P4G005	gi|218350150|emb|CU928144.1|	53.35	71.46	0	-2	403	184	3	1	401	42279	41077	7e-89	308
ASA_P4G005	gi|51507259|emb|AJ627386.1|	53.35	71.46	0	1	403	184	3	1	401	22897	24099	7e-89	308
ASA_P4G005	gi|57903205|gb|AF326777.3|	53.35	71.46	0	1	403	184	3	1	401	27631	28833	7e-89	308
ASA_P4G005	gi|218931630|gb|FJ449539.1|	53.35	71.46	0	1	403	184	3	1	401	18262	19464	7e-89	308
ASA_P4G005	gi|356598343|gb|CP000913.1|	53.35	71.46	0	2	403	184	3	1	401	40190	41392	7e-89	308
ASA_P4G005	gi|345109147|dbj|AP011954.1|	53.35	71.46	0	-2	403	184	3	1	401	25306	24104	7e-89	308
ASA_P4G005	gi|695211468|ref|NG_036091.1|;gi|62550774|emb|AJ851089.1|	53.35	71.46	0	2	403	184	3	1	401	60299	61501	7e-89	308
ASA_P4G005	gi|20521502|dbj|AP005147.1|	53.35	71.46	0	-1	403	184	3	1	401	12715	11513	7e-89	308
ASA_P4G005	gi|218349957|emb|CU928148.1|	53.35	71.46	0	-3	403	184	3	1	401	44755	43553	7e-89	308
ASA_P4G005	gi|301130304|gb|CP002089.1|	53.35	71.46	0	-3	403	184	3	1	401	9686	8484	8e-89	308
ASA_P4G005	gi|301130432|gb|CP002090.1|	53.35	71.46	0	-2	403	184	3	1	401	9686	8484	8e-89	308
ASA_P4G005	gi|194358568|gb|CP001122.1|	53.35	71.46	0	-2	403	184	3	1	401	9686	8484	8e-89	308
ASA_P4G005	gi|742954016|gb|CP010372.1|	53.35	71.46	0	1	403	184	3	1	401	91939	93141	8e-89	308
ASA_P4G005	gi|514883433|gb|JX127248.1|	53.35	71.46	0	1	403	184	3	1	401	100243	101445	8e-89	308
ASA_P4G006	gi|142855988|gb|CP000645.1|	100.00	100.00	0	3	156	0	0	1	156	6144	6611	8e-96	317
ASA_P4G006	gi|695208215|ref|NG_035496.1|;gi|16605595|emb|AJ289103.1|	100.00	100.00	0	-1	129	0	0	1	129	2482	2096	2e-77	263
ASA_P4G006	gi|748231934|gb|CP006883.1|	43.14	63.40	0	-2	153	87	0	2	154	1663478	1663020	1e-30	129
ASA_P4G006	gi|615567765|gb|CP007576.1|	43.14	63.40	0	3	153	87	0	2	154	3365655	3366113	1e-30	129
ASA_P4G006	gi|613730844|gb|CP007566.1|	43.14	63.40	0	3	153	87	0	2	154	3365682	3366140	1e-30	129
ASA_P4G006	gi|507219248|gb|CP005966.1|	43.14	63.40	0	1	153	87	0	2	154	3366157	3366615	1e-30	129
ASA_P4G006	gi|328802836|gb|CP002607.1|	46.32	66.18	0	-3	136	73	0	19	154	4403290	4402883	4e-30	127
ASA_P4G006	gi|615550237|gb|CP007567.1|	47.33	64.89	0	1	131	69	0	24	154	1467757	1468149	3e-28	122
ASA_P4G006	gi|636671162|gb|KJ693456.1|	35.61	56.06	0	-2	132	84	1	24	154	1154	759	2e-16	87.0
ASA_P4G006	gi|308056051|gb|CP002206.1|	35.61	56.06	0	-3	132	84	1	24	154	1435192	1434797	2e-16	87.4
ASA_P4G006	gi|636670505|gb|KJ693194.1|	35.61	55.30	0	2	132	84	1	24	154	2168	2563	3e-16	86.7
ASA_P4G006	gi|154240780|gb|AC202204.3|	29.73	47.97	0	-1	148	103	1	7	154	90746	90306	5e-12	74.7
ASA_P4G006	gi|572998810|gb|CP007039.1|	31.82	51.52	0	1	132	89	1	23	154	150457	150849	7e-12	73.9
ASA_P4G006	gi|745807430|gb|CP004388.1|	30.61	46.26	0	1	147	91	2	18	154	1592869	1593306	3e-10	69.3
ASA_P4G006	gi|306526293|gb|CP002038.1|	32.77	52.94	0	-2	119	79	1	37	154	3973658	3973302	5e-10	68.6
ASA_P4G006	gi|690285043|gb|CP009460.1|	32.77	52.94	0	2	119	79	1	37	154	3752369	3752725	5e-10	68.6
ASA_P4G006	gi|120322793|gb|CP000514.1|	33.64	49.53	0	-3	107	70	1	49	155	242563	242246	3e-09	65.9
ASA_P4G006	gi|641739997|gb|CP007757.1|	31.62	49.57	0	3	117	79	1	38	154	1168722	1169069	4e-09	65.9
ASA_P4G006	gi|574595116|gb|CP007014.1|	29.85	47.76	0	2	134	89	2	23	154	4684718	4685110	1e-08	64.7
ASA_P4G006	gi|574595116|gb|CP007014.1|	28.16	48.54	0	-2	103	71	2	54	154	137574	137269	0.091	42.7
ASA_P4G006	gi|28856110|gb|AE016853.1|	32.46	50.88	0	-3	114	72	2	43	154	1138106	1137774	1e-08	64.3
ASA_P4G006	gi|28856110|gb|AE016853.1|	31.43	52.86	0	3	70	47	1	85	154	67083	67289	0.90	39.7
ASA_P4G006	gi|28856110|gb|AE016853.1|	26.21	46.60	0	-1	103	73	2	54	154	232783	232478	0.91	39.7
ASA_P4G006	gi|71553748|gb|CP000058.1|	32.74	50.44	0	-2	113	71	2	44	154	1098564	1098235	2e-08	63.5
ASA_P4G006	gi|71553748|gb|CP000058.1|	40.00	60.00	0	3	55	27	2	100	154	729993	730139	3.7	38.1
ASA_P4G006	gi|63253978|gb|CP000075.1|	32.74	50.44	0	-1	113	71	2	44	154	1008149	1007820	2e-08	63.2
ASA_P4G006	gi|573926912|gb|CP007044.1|	29.73	54.05	0	-3	111	78	0	44	154	2683814	2683482	1e-07	60.8
ASA_P4G006	gi|293325240|dbj|AP011177.1|	25.90	49.64	0	1	139	102	1	16	154	2540602	2541015	2e-07	60.5
ASA_P4G006	gi|169809717|gb|CP000961.1|	26.43	47.14	0	1	140	102	1	15	154	3007456	3007872	6e-07	58.9
ASA_P4G006	gi|109694660|gb|DQ769885.1|	32.56	52.33	0	1	86	58	0	69	154	181	438	6e-07	55.5
ASA_P4G006	gi|332991508|gb|CP002339.1|	27.20	49.60	0	2	125	90	1	30	154	3967250	3967621	8e-07	58.5
ASA_P4G006	gi|332991508|gb|CP002339.1|	25.60	46.40	0	-2	125	92	1	30	154	1664512	1664141	4e-04	50.1
ASA_P4G006	gi|187940138|gb|EU595752.1|	31.87	59.34	0	-1	91	59	1	68	155	9825	9553	9e-07	58.5
ASA_P4G006	gi|371586224|gb|CP003244.1|	29.14	47.68	0	-2	151	104	2	7	154	1533956	1533504	1e-06	57.8
ASA_P4G006	gi|321165934|gb|CP002505.1|	29.14	47.68	0	-3	151	104	2	7	154	1522470	1522018	1e-06	57.8
ASA_P4G006	gi|380751881|gb|CP003403.1|	29.14	47.68	0	-2	151	104	2	7	154	1475413	1474961	1e-06	57.8
ASA_P4G006	gi|595639001|gb|CP007448.1|	33.72	53.49	0	1	86	57	0	69	154	2499871	2500128	1e-06	57.8
ASA_P4G006	gi|261835099|gb|CP001801.1|	38.37	54.65	0	-2	86	52	1	69	154	483281	483027	2e-06	57.8
ASA_P4G006	gi|261835099|gb|CP001801.1|	30.17	44.83	0	-2	116	78	3	40	154	1772627	1772286	0.33	41.2
ASA_P4G006	gi|731153922|emb|LN681231.1|	32.56	52.33	0	1	86	58	0	69	154	1971091	1971348	2e-06	57.4
ASA_P4G006	gi|731153922|emb|LN681231.1|	32.56	52.33	0	1	86	58	0	69	154	1971091	1971348	2e-06	57.4
ASA_P4G006	gi|407251182|gb|CP003466.1|	42.62	60.66	0	-2	61	35	0	94	154	581009	580827	2e-06	57.4
ASA_P4G006	gi|316947855|gb|CP002433.1|	27.83	49.57	0	-2	115	81	1	40	154	2066684	2066346	2e-06	57.0
ASA_P4G006	gi|294342143|emb|FP565814.1|	30.77	48.72	0	-1	117	79	2	39	155	285931	285587	3e-06	57.0
ASA_P4G006	gi|675318909|gb|CP009048.1|	26.21	49.66	0	-3	145	103	3	13	154	1368096	1367665	3e-06	57.0
ASA_P4G006	gi|672931090|gb|CP009125.1|	32.95	52.27	0	2	88	57	1	67	154	1944629	1944886	3e-06	56.6
ASA_P4G006	gi|641743550|gb|CP007744.1|	32.95	52.27	0	-1	88	57	1	67	154	3087053	3086796	3e-06	56.6
ASA_P4G006	gi|49609491|emb|BX950851.1|	32.95	52.27	0	-2	88	57	1	67	154	3145281	3145024	4e-06	56.2
ASA_P4G006	gi|330861071|emb|FR718583.1|	32.56	52.33	0	3	86	58	0	69	154	10359	10616	5e-06	56.2
ASA_P4G006	gi|521325193|gb|CP004847.1|	33.72	53.49	0	3	86	43	1	83	154	168381	168638	5e-06	56.2
ASA_P4G006	gi|325663854|gb|CP002246.1|	32.56	52.33	0	-2	86	58	0	69	154	2388041	2387784	5e-06	56.2
ASA_P4G006	gi|14550449|gb|AY008264.2|	27.15	45.03	0	-2	151	106	3	5	154	8474	8031	6e-06	55.8
ASA_P4G006	gi|122087364|emb|AM286415.1|	27.15	45.03	0	3	151	106	3	5	154	2317608	2318051	6e-06	55.8
ASA_P4G006	gi|571260215|emb|HF571988.1|	27.15	45.03	0	1	151	106	3	5	154	2527393	2527836	6e-06	55.8
ASA_P4G006	gi|83755449|gb|CP000159.1|	30.77	47.01	0	-3	117	79	2	39	155	252913	252569	9e-06	55.1
ASA_P4G006	gi|682104674|gb|CP008955.1|	32.56	52.33	0	-1	86	58	0	69	154	1314407	1314150	9e-06	55.1
ASA_P4G006	gi|320013210|gb|CP001608.1|	32.56	52.33	0	3	86	58	0	69	154	1946250	1946507	9e-06	55.1
ASA_P4G006	gi|588285252|gb|CP007230.1|	32.56	52.33	0	1	86	58	0	69	154	4257316	4257573	9e-06	55.1
ASA_P4G006	gi|342852136|gb|CP002956.1|	32.56	52.33	0	-2	86	58	0	69	154	3122484	3122227	1e-05	55.1
ASA_P4G006	gi|294352569|gb|CP001593.1|	32.56	52.33	0	-1	86	58	0	69	154	1984488	1984231	1e-05	55.1
ASA_P4G006	gi|145209020|gb|CP000668.1|	32.56	52.33	0	-1	86	58	0	69	154	901676	901419	1e-05	55.1
ASA_P4G006	gi|108773814|gb|CP000305.1|	32.56	52.33	0	2	86	58	0	69	154	2042093	2042350	1e-05	55.1
ASA_P4G006	gi|262364133|gb|CP001589.1|	32.56	52.33	0	3	86	58	0	69	154	1854153	1854410	1e-05	55.1
ASA_P4G006	gi|45438631|gb|AE017042.1|	32.56	52.33	0	3	86	58	0	69	154	2378412	2378669	1e-05	55.1
ASA_P4G006	gi|22002119|gb|AE009952.1|	32.56	52.33	0	-2	86	58	0	69	154	2187056	2186799	1e-05	55.1
ASA_P4G006	gi|262360188|gb|CP001585.1|	32.56	52.33	0	-1	86	58	0	69	154	1926560	1926303	1e-05	55.1
ASA_P4G006	gi|30407161|emb|AL590842.1|	32.56	52.33	0	2	86	58	0	69	154	2639942	2640199	1e-05	55.1
ASA_P4G006	gi|186696370|gb|CP001048.1|	32.56	52.33	0	3	86	58	0	69	154	2595444	2595701	1e-05	55.1
ASA_P4G006	gi|169748796|gb|CP000950.1|	32.56	52.33	0	-1	86	58	0	69	154	2106858	2106601	1e-05	55.1
ASA_P4G006	gi|152958308|gb|CP000720.1|	32.56	52.33	0	-3	86	58	0	69	154	2069975	2069718	1e-05	55.1
ASA_P4G006	gi|51587641|emb|BX936398.1|	32.56	52.33	0	2	86	58	0	69	154	2674916	2675173	1e-05	55.1
ASA_P4G006	gi|682100560|gb|CP008943.1|	32.56	52.33	0	-3	86	58	0	69	154	41614	41357	1e-05	55.1
ASA_P4G006	gi|108777911|gb|CP000308.1|	32.56	52.33	0	2	86	58	0	69	154	1903655	1903912	1e-05	55.1
ASA_P4G006	gi|582027004|gb|CP007152.1|	29.57	44.35	0	2	115	80	1	41	155	4066574	4066915	1e-05	54.7
ASA_P4G006	gi|354685304|gb|CP003086.1|	30.68	52.27	0	-3	88	59	1	67	154	138494	138237	2e-05	54.3
ASA_P4G006	gi|365188784|emb|HE617161.1|	30.68	52.27	0	-3	88	59	1	67	154	153677	153420	2e-05	54.3
ASA_P4G006	gi|327396447|dbj|AP012033.1|	30.68	52.27	0	1	88	59	1	67	154	285748	286005	2e-05	54.3
ASA_P4G006	gi|326698716|gb|CP001875.2|	30.68	52.27	0	-2	88	59	1	67	154	4471133	4470876	2e-05	54.3
ASA_P4G006	gi|745838743|gb|CP007399.1|	24.70	42.77	0	3	166	106	2	1	155	5730006	5730479	2e-05	54.3
ASA_P4G006	gi|745838743|gb|CP007399.1|	44.19	55.81	0	3	43	24	0	112	154	776334	776462	9.3	37.0
ASA_P4G006	gi|162350914|gb|CP000901.1|	32.56	51.16	0	3	86	58	0	69	154	2650209	2650466	2e-05	53.9
ASA_P4G006	gi|145573243|gb|CP000680.1|	26.56	47.66	0	-2	128	86	1	28	155	2469529	2469170	3e-05	53.5
ASA_P4G006	gi|38016624|gb|AY378100.1|	30.68	50.00	0	2	88	59	1	67	154	104840	105097	4e-05	53.1
ASA_P4G006	gi|751394442|gb|CP010557.1|	32.95	51.14	0	-1	88	57	1	67	154	3103870	3103613	4e-05	53.1
ASA_P4G006	gi|689257448|gb|CP009450.1|	34.09	51.14	0	-3	88	56	1	67	154	4583099	4582842	7e-05	52.4
ASA_P4G006	gi|57158258|dbj|AP006726.1|	30.68	50.00	0	2	88	59	1	67	154	30794	31051	8e-05	52.4
ASA_P4G006	gi|117614903|gb|CP000470.1|	26.79	47.32	0	-2	112	81	1	44	154	79945	79610	8e-05	52.4
ASA_P4G006	gi|378406451|gb|JN420336.1|	26.96	46.09	0	-1	115	82	1	40	154	237764	237426	8e-05	52.0
ASA_P4G006	gi|695177684|gb|CP008933.1|	26.96	46.09	0	-2	115	82	1	40	154	6469	6131	8e-05	52.0
ASA_P4G006	gi|339764631|gb|CP002911.1|	30.68	50.00	0	1	88	59	1	67	154	199888	200145	8e-05	52.0
ASA_P4G006	gi|206570325|gb|CP000965.1|	30.68	50.00	0	1	88	59	1	67	154	29899	30156	9e-05	52.0
ASA_P4G006	gi|633894420|emb|HG918041.1|	26.96	46.09	0	-2	115	82	1	40	154	96180	95842	9e-05	52.0
ASA_P4G006	gi|667713100|gb|CP006799.1|	26.96	46.09	0	-3	115	82	1	40	154	109972	109634	9e-05	52.0
ASA_P4G006	gi|569555425|gb|CP004000.1|	26.96	46.09	0	1	115	82	1	40	154	187126	187464	9e-05	52.0
ASA_P4G006	gi|499527875|emb|FO203501.1|	30.68	50.00	0	1	88	59	1	67	154	1789339	1789596	9e-05	52.0
ASA_P4G006	gi|723239539|gb|CP009865.1|	30.68	50.00	0	-3	88	59	1	67	154	153646	153389	9e-05	52.0
ASA_P4G006	gi|113886955|gb|CP000444.1|	26.32	49.12	0	1	114	83	1	41	154	4620448	4620786	1e-04	52.0
ASA_P4G006	gi|597512537|emb|FO834905.1|	29.55	50.00	0	-1	88	60	1	67	154	38297	38040	1e-04	51.6
ASA_P4G006	gi|399573441|gb|JX182975.1|	30.68	51.14	0	-1	88	59	1	67	154	143318	143061	1e-04	51.6
ASA_P4G006	gi|742988715|gb|CP010380.1|	30.68	51.14	0	2	88	59	1	67	154	127064	127321	1e-04	51.6
ASA_P4G006	gi|723258375|gb|CP009883.1|	30.68	51.14	0	-1	88	59	1	67	154	310569	310312	1e-04	51.6
ASA_P4G006	gi|723243622|gb|CP009869.1|	30.68	51.14	0	3	88	59	1	67	154	78009	78266	1e-04	51.6
ASA_P4G006	gi|298361288|gb|CP001895.1|	30.68	50.00	0	-1	88	59	1	67	154	17180	16923	2e-04	50.8
ASA_P4G006	gi|584471901|gb|CP007005.1|	27.50	57.50	0	1	80	57	1	75	154	714211	714447	2e-04	50.8
ASA_P4G006	gi|36785405|emb|BX571866.1|	29.67	49.45	0	3	91	64	0	64	154	338421	338693	2e-04	50.8
ASA_P4G006	gi|328915200|gb|CP002620.1|	23.81	46.26	0	2	147	104	1	9	155	2725397	2725813	3e-04	50.4
ASA_P4G006	gi|253778933|emb|FM162591.1|	29.67	49.45	0	-3	91	64	0	64	154	2427008	2426736	3e-04	50.4
ASA_P4G007	gi|142855988|gb|CP000645.1|	100.00	100.00	0	-1	118	0	0	1	118	7104	6751	2e-71	244
ASA_P4G007	gi|21621677|emb|AL731711.11|	36.36	54.55	0	-3	44	28	0	38	81	144159	144028	4.8	36.6
ASA_P4G008	gi|142855988|gb|CP000645.1|	100.00	100.00	0	-1	99	0	0	1	99	7572	7276	2e-50	184
ASA_P4G008	gi|328802836|gb|CP002607.1|	58.59	77.78	0	1	99	41	0	1	99	4404244	4404540	2e-26	114
ASA_P4G008	gi|748231934|gb|CP006883.1|	58.06	72.04	0	3	93	36	2	1	92	1663881	1664153	7e-20	95.5
ASA_P4G008	gi|615567765|gb|CP007576.1|	58.06	72.04	0	-1	93	36	2	1	92	3365252	3364980	7e-20	95.5
ASA_P4G008	gi|613730844|gb|CP007566.1|	58.06	72.04	0	-3	93	36	2	1	92	3365279	3365007	7e-20	95.5
ASA_P4G008	gi|507219248|gb|CP005966.1|	58.06	72.04	0	-2	93	36	2	1	92	3365754	3365482	7e-20	95.5
ASA_P4G008	gi|24987239|gb|AE015451.1|	47.06	59.80	0	1	102	46	1	1	94	4193644	4193949	7e-20	95.5
ASA_P4G008	gi|24987239|gb|AE015451.1|	50.00	66.67	0	3	90	44	1	1	90	6161589	6161855	3e-16	85.1
ASA_P4G008	gi|24987239|gb|AE015451.1|	34.94	57.83	0	1	83	53	1	13	94	5013214	5013462	2e-06	56.2
ASA_P4G008	gi|734574563|gb|CP009974.1|	47.06	59.80	0	-3	102	46	1	1	94	4967931	4967626	3e-19	93.6
ASA_P4G008	gi|390981275|gb|CP003677.1|	45.65	67.39	0	-2	92	48	1	1	92	3850676	3850407	1e-17	89.0
ASA_P4G008	gi|431823496|gb|CP003071.1|	47.83	64.13	0	3	92	46	1	1	92	479244	479513	5e-17	87.4
ASA_P4G008	gi|431823496|gb|CP003071.1|	47.67	63.95	0	2	86	44	1	7	92	986636	986890	5e-15	81.6
ASA_P4G008	gi|431823496|gb|CP003071.1|	43.14	62.75	0	-1	51	28	1	46	96	631431	631282	0.002	47.0
ASA_P4G008	gi|699964714|dbj|AP014655.1|	50.00	66.67	0	-1	90	43	2	4	92	3392353	3392087	2e-16	85.5
ASA_P4G008	gi|699964714|dbj|AP014655.1|	41.30	60.87	0	3	92	51	2	1	92	1139121	1139387	6e-15	81.3
ASA_P4G008	gi|511519639|gb|CP005976.1|	45.98	68.97	0	-3	87	47	0	1	87	3558654	3558394	3e-16	85.1
ASA_P4G008	gi|511519639|gb|CP005976.1|	50.79	65.08	0	-2	63	31	0	1	63	4346992	4346804	4e-11	70.1
ASA_P4G008	gi|511519639|gb|CP005976.1|	39.78	58.06	0	-1	93	55	1	1	92	3609818	3609540	7e-10	66.2
ASA_P4G008	gi|512381003|dbj|AP013070.1|	46.67	61.11	0	-3	90	47	1	1	90	658551	658285	3e-16	84.7
ASA_P4G008	gi|291291805|gb|GU475053.1|	45.83	60.42	0	1	96	51	1	1	96	178	462	4e-16	84.3
ASA_P4G008	gi|291291805|gb|GU475053.1|	45.83	60.42	0	2	96	51	1	1	96	7823	8107	4e-16	84.3
ASA_P4G008	gi|695213142|ref|NG_036554.1|;gi|169159214|dbj|AB375440.1|	45.83	60.42	0	1	96	51	1	1	96	232	516	5e-16	84.3
ASA_P4G008	gi|33114121|gb|AY258138.1|	45.83	60.42	0	-1	96	51	1	1	96	23469	23185	5e-16	84.3
ASA_P4G008	gi|150958624|gb|CP000744.1|	45.83	60.42	0	1	96	51	1	1	96	3162733	3163017	5e-16	84.3
ASA_P4G008	gi|150958624|gb|CP000744.1|	50.00	67.44	0	3	86	41	2	8	92	94470	94724	9e-16	83.6
ASA_P4G008	gi|169757190|gb|CP000949.1|	50.00	65.56	0	2	90	44	1	1	90	39302	39568	6e-16	84.3
ASA_P4G008	gi|169757190|gb|CP000949.1|	55.10	81.63	0	-1	49	22	0	32	80	2622278	2622132	2e-11	70.9
ASA_P4G008	gi|430790723|gb|CP003738.1|	50.00	65.56	0	3	90	44	1	1	90	94623	94889	6e-16	84.3
ASA_P4G008	gi|512379920|dbj|AP013069.1|	45.65	59.78	0	-3	92	49	1	1	92	57963	57691	1e-15	83.2
ASA_P4G008	gi|219883500|dbj|AB088420.3|	45.65	59.78	0	-1	92	49	1	1	92	59229	58957	1e-15	83.2
ASA_P4G008	gi|219688841|dbj|AB474758.1|	45.65	59.78	0	-3	92	49	1	1	92	59229	58957	1e-15	83.2
ASA_P4G008	gi|145568602|gb|CP000304.1|	47.67	63.95	0	-2	86	44	1	7	92	3753154	3752900	5e-15	81.6
ASA_P4G008	gi|145568602|gb|CP000304.1|	47.67	63.95	0	-2	86	44	1	7	92	3753154	3752900	5e-15	81.6
ASA_P4G008	gi|327478612|gb|CP002622.1|	47.67	63.95	0	-3	86	44	1	7	92	3814982	3814728	5e-15	81.6
ASA_P4G008	gi|627771689|gb|CP007509.1|	48.84	65.12	0	-3	86	43	1	7	92	3741495	3741241	1e-14	80.1
ASA_P4G008	gi|148807437|gb|EF611303.1|	44.79	60.42	0	2	96	51	2	1	95	8507	8791	2e-14	79.7
ASA_P4G008	gi|666084728|gb|CP008896.1|	44.79	60.42	0	-2	96	51	2	1	95	2956695	2956411	2e-14	79.7
ASA_P4G008	gi|666084728|gb|CP008896.1|	51.61	61.29	0	2	62	30	0	1	62	747782	747967	2e-08	62.0
ASA_P4G008	gi|745838743|gb|CP007399.1|	44.79	60.42	0	3	96	51	2	1	95	3608730	3609014	2e-14	79.7
ASA_P4G008	gi|751373101|gb|CP010555.1|	44.79	60.42	0	-2	96	51	2	1	95	3126690	3126406	2e-14	79.7
ASA_P4G008	gi|751373101|gb|CP010555.1|	56.67	66.67	0	2	60	26	0	1	60	893663	893842	2e-10	67.8
ASA_P4G008	gi|692336178|gb|CP009290.1|	50.00	65.79	0	3	76	38	0	1	76	29943	30170	2e-14	79.7
ASA_P4G008	gi|567363169|gb|CP006931.1|	44.79	60.42	0	3	96	51	2	1	95	1066572	1066856	2e-14	79.7
ASA_P4G008	gi|575870901|emb|HG530068.1|	44.79	60.42	0	1	96	51	2	1	95	7113706	7113990	2e-14	79.7
ASA_P4G008	gi|575870901|emb|HG530068.1|	56.67	66.67	0	3	60	26	0	1	60	6832374	6832553	2e-10	67.8
ASA_P4G008	gi|747149133|gb|CP007511.1|	43.75	61.46	0	2	96	52	2	1	95	684479	684763	2e-14	79.3
ASA_P4G008	gi|747149133|gb|CP007511.1|	43.14	62.75	0	-3	51	28	1	46	96	634381	634232	0.002	47.0
ASA_P4G008	gi|356609689|gb|JF826498.1|	42.39	59.78	0	1	92	52	1	1	92	1495	1767	4e-14	79.0
ASA_P4G008	gi|187940048|gb|EU595750.1|	42.39	59.78	0	1	92	52	1	1	92	4720	4992	4e-14	79.0
ASA_P4G008	gi|751537891|emb|LN809998.1|	42.39	59.78	0	-3	92	52	1	1	92	38478	38206	4e-14	79.0
ASA_P4G008	gi|742797756|emb|LK054503.1|	42.39	59.78	0	1	92	52	1	1	92	4402	4674	4e-14	79.0
ASA_P4G008	gi|685837395|dbj|AP014646.1|	42.39	59.78	0	-3	92	52	1	1	92	2571926	2571654	4e-14	79.0
ASA_P4G008	gi|670351331|dbj|AP014622.1|	42.39	59.78	0	-2	92	52	1	1	92	3856917	3856645	4e-14	79.0
ASA_P4G008	gi|395806679|gb|CP003725.1|	51.81	66.27	0	3	83	39	1	10	92	24768	25013	5e-14	78.6
ASA_P4G008	gi|388557647|gb|CP003588.1|	45.98	59.77	0	-1	87	46	1	7	93	5841342	5841085	7e-13	75.1
ASA_P4G008	gi|187940176|gb|EU595754.1|	56.67	66.67	0	-2	60	26	0	1	60	12683	12504	2e-10	67.8
ASA_P4G008	gi|472247168|gb|CP004143.1|	44.44	53.09	0	3	81	44	1	16	96	35328	35567	2e-10	67.8
ASA_P4G008	gi|187939966|gb|EU595748.1|	56.67	66.67	0	-3	60	26	0	1	60	29671	29492	2e-10	67.8
ASA_P4G008	gi|392316915|gb|CP003149.1|	56.67	66.67	0	1	60	26	0	1	60	3065299	3065478	2e-10	67.8
ASA_P4G008	gi|684194542|gb|CP009365.1|	51.61	61.29	0	-3	62	30	0	1	62	2094121	2093936	2e-08	62.0
ASA_P4G008	gi|566060467|gb|CP006852.1|	51.61	61.29	0	-2	62	30	0	1	62	3523698	3523513	2e-08	62.0
ASA_P4G008	gi|313496345|gb|CP002290.1|	41.67	59.52	0	-2	84	46	2	11	92	5078557	5078309	2e-08	62.0
ASA_P4G008	gi|332991508|gb|CP002339.1|	42.22	52.22	0	2	90	47	2	1	87	1663007	1663270	8e-08	60.5
ASA_P4G008	gi|730587126|gb|CP009747.1|	45.90	62.30	0	3	61	33	0	1	61	1842210	1842392	8e-08	60.1
ASA_P4G008	gi|730587126|gb|CP009747.1|	45.90	62.30	0	3	61	33	0	1	61	1842210	1842392	8e-08	60.1
ASA_P4G008	gi|691224436|gb|CP009455.1|	51.79	66.07	0	3	56	27	0	1	56	1415421	1415588	1e-07	60.1
ASA_P4G008	gi|338835784|gb|CP002870.1|	33.33	50.48	0	3	105	61	3	4	99	3750204	3750518	1e-07	59.7
ASA_P4G008	gi|631776901|emb|HG322950.1|	36.90	47.62	0	-2	84	49	2	10	92	4650412	4650170	5e-05	51.6
ASA_P4G008	gi|631776901|emb|HG322950.1|	36.36	56.06	0	-2	66	33	2	15	80	4649350	4649180	0.089	41.6
ASA_P4G008	gi|260222220|emb|FN543107.1|	32.86	47.14	0	-1	70	43	2	1	66	481451	481242	8.7	35.4
ASA_P4G009	gi|142855988|gb|CP000645.1|	100.00	100.00	0	-1	538	0	0	1	538	9243	7630	0.0	1013
ASA_P4G009	gi|142855988|gb|CP000645.1|	43.48	54.35	0	-1	46	26	0	121	166	9858	9721	0.95	43.5
ASA_P4G009	gi|125995462|gb|CP000563.1|	31.93	49.00	0	-3	451	283	10	34	471	5053853	5052534	4e-53	208
ASA_P4G009	gi|125995462|gb|CP000563.1|	26.85	42.95	0	-2	149	98	5	13	154	5098899	5098465	3.8	41.6
ASA_P4G009	gi|334861337|gb|CP002811.1|	31.93	49.00	0	-1	451	283	10	34	471	5170682	5169363	4e-53	208
ASA_P4G009	gi|334861337|gb|CP002811.1|	26.85	42.95	0	-1	149	98	5	13	154	5215031	5214597	3.8	41.6
ASA_P4G009	gi|548948894|emb|FO203526.1|	28.93	46.12	0	-3	477	324	7	7	480	3626816	3625422	1e-48	194
ASA_P4G009	gi|548948894|emb|FO203526.1|	28.93	46.12	0	-2	477	324	7	7	480	2156058	2154664	1e-48	194
ASA_P4G009	gi|410820961|gb|CP003918.1|;gi|521334449|gb|CP004850.1|;gi|521347966|gb|CP004854.1|	28.91	44.11	0	-1	467	322	5	7	468	232329	230944	6e-43	177
ASA_P4G009	gi|521339165|gb|CP004852.1|	28.91	44.11	0	-2	467	322	5	7	468	393001	391616	6e-43	177
ASA_P4G009	gi|521335072|gb|CP004851.1|	28.91	44.11	0	-1	467	322	5	7	468	377633	376248	6e-43	177
ASA_P4G009	gi|186696370|gb|CP001048.1|	27.44	45.58	0	-1	441	308	7	34	469	4483864	4482563	8e-39	164
ASA_P4G009	gi|615567765|gb|CP007576.1|	27.31	45.38	0	2	476	320	8	7	469	64004	65392	3e-38	162
ASA_P4G009	gi|613730844|gb|CP007566.1|	27.31	45.38	0	3	476	320	8	7	469	64002	65390	3e-38	162
ASA_P4G009	gi|507219248|gb|CP005966.1|	27.31	45.38	0	2	476	320	8	7	469	64004	65392	3e-38	162
ASA_P4G009	gi|521321374|gb|CP004846.1|	26.36	43.31	0	-3	478	318	11	7	464	3108765	3107374	2e-37	160
ASA_P4G009	gi|521321374|gb|CP004846.1|	29.63	39.81	0	-2	108	60	3	54	158	3109570	3109286	0.51	44.3
ASA_P4G009	gi|358409925|gb|JN157804.1|	27.27	45.87	0	-2	484	319	11	7	473	93826	92423	3e-37	159
ASA_P4G009	gi|430829327|gb|JF714412.2|	27.27	45.87	0	3	484	319	11	7	473	132693	134096	3e-37	159
ASA_P4G009	gi|345105136|gb|JF503991.1|	27.27	45.87	0	3	484	319	11	7	473	133470	134873	3e-37	159
ASA_P4G009	gi|345468041|dbj|AP012208.1|	27.27	45.87	0	1	484	319	11	7	473	162280	163683	3e-37	159
ASA_P4G009	gi|667708115|gb|CP006798.1|	27.27	45.87	0	3	484	319	11	7	473	3884706	3886109	3e-37	159
ASA_P4G009	gi|731153922|emb|LN681231.1|	26.68	43.47	0	2	536	339	13	7	520	171749	173260	5e-33	146
ASA_P4G009	gi|731153922|emb|LN681231.1|	32.94	51.76	0	1	170	113	1	311	480	189091	189597	2e-17	97.4
ASA_P4G009	gi|731153922|emb|LN681231.1|	26.68	43.47	0	2	536	339	13	7	520	171749	173260	5e-33	146
ASA_P4G009	gi|731153922|emb|LN681231.1|	32.94	51.76	0	1	170	113	1	311	480	189091	189597	2e-17	97.4
ASA_P4G009	gi|119862398|gb|CP000510.1|	25.41	42.83	0	-1	488	341	13	2	480	3819213	3817792	1e-28	132
ASA_P4G009	gi|119862398|gb|CP000510.1|	45.00	65.00	0	-2	40	22	0	121	160	3819767	3819648	0.050	47.8
ASA_P4G009	gi|523820942|gb|CP006057.1|	23.94	41.45	0	-3	497	341	8	38	520	72527	71106	3e-27	127
ASA_P4G009	gi|605511148|gb|CP007530.1|	23.63	42.16	0	-3	491	350	7	38	520	3342036	3340615	7e-26	123
ASA_P4G009	gi|601101465|gb|CP007505.1|	23.63	42.16	0	-3	491	350	7	38	520	334486	333065	7e-26	123
ASA_P4G009	gi|742984403|gb|CP010377.1|	22.70	41.12	0	-1	445	328	7	38	480	4329746	4328454	2e-25	122
ASA_P4G009	gi|99867038|gb|DQ517526.1|	22.99	40.18	0	1	448	323	6	38	480	113704	114996	3e-25	121
ASA_P4G009	gi|38259307|emb|BX664015.1|	22.99	40.18	0	1	448	323	6	38	480	119431	120723	3e-25	121
ASA_P4G009	gi|675818952|emb|LM995515.1|	22.99	40.18	0	-1	448	323	6	38	480	1131944	1130652	3e-25	121
ASA_P4G009	gi|595583568|gb|CP007265.1|	22.99	40.18	0	-3	448	323	6	38	480	4379970	4378678	3e-25	121
ASA_P4G009	gi|564743501|gb|CP005995.1|	22.99	40.18	0	-1	448	323	6	38	480	2277454	2276162	3e-25	121
ASA_P4G009	gi|559187652|gb|CP005390.2|	22.99	40.18	0	-2	448	323	6	38	480	4199143	4197851	3e-25	121
ASA_P4G009	gi|383101383|gb|CP002291.1|	22.99	40.18	0	-3	448	323	6	38	480	3933958	3932666	3e-25	121
ASA_P4G009	gi|406775301|gb|CP003297.1|	22.99	40.18	0	2	448	323	6	38	480	309533	310825	3e-25	121
ASA_P4G009	gi|745369752|emb|HF572917.2|	22.99	40.18	0	-2	448	323	6	38	480	4145382	4144090	3e-25	121
ASA_P4G009	gi|407051884|gb|CP003289.1|	22.99	40.18	0	2	448	323	6	38	480	307454	308746	3e-25	121
ASA_P4G009	gi|407062746|gb|CP003301.1|	22.99	40.18	0	3	448	323	6	38	480	298206	299498	3e-25	121
ASA_P4G009	gi|295054830|gb|CP001918.1|	22.99	40.18	0	-2	448	323	6	38	480	5012996	5011704	3e-25	121
ASA_P4G009	gi|742989218|gb|CP010384.1|	22.99	40.18	0	-1	448	323	6	38	480	4483322	4482030	3e-25	121
ASA_P4G009	gi|742979654|gb|CP010376.1|	22.77	40.18	0	-1	448	324	6	38	480	4846549	4845257	6e-25	120
ASA_P4G009	gi|381287545|gb|JN983042.1|	22.77	39.96	0	3	448	324	6	38	480	107976	109268	3e-24	118
ASA_P4G009	gi|675820270|emb|LM996833.1|	22.35	40.04	0	3	452	321	8	38	480	331548	332840	2e-20	106
ASA_P4G009	gi|311774133|gb|CP002216.1|	20.57	36.60	0	-2	530	344	11	7	480	2134386	2132860	2e-17	97.4
ASA_P4G009	gi|302580034|gb|CP002159.1|	24.11	39.36	0	-3	531	320	16	8	480	3137611	3136094	3e-17	97.1
ASA_P4G009	gi|344031790|gb|CP002991.1|	20.94	37.74	0	-1	530	342	12	7	480	2182767	2181241	6e-17	95.9
ASA_P4G009	gi|260177102|gb|GQ900476.1|	22.51	39.24	0	-3	502	346	16	11	480	28128	26656	4e-14	87.0
ASA_P4G009	gi|89513166|gb|DQ390456.1|	22.51	39.24	0	-3	502	346	16	11	480	25916	24444	4e-14	87.0
ASA_P4G009	gi|390981275|gb|CP003677.1|	25.05	41.28	0	-3	499	334	17	10	480	4684261	4682801	4e-14	86.7
ASA_P4G009	gi|390981275|gb|CP003677.1|	26.83	37.56	0	1	205	135	7	121	311	4681156	4681767	0.14	46.2
ASA_P4G009	gi|699964714|dbj|AP014655.1|	25.05	41.28	0	3	499	334	17	10	480	341925	343385	4e-14	86.7
ASA_P4G009	gi|699964714|dbj|AP014655.1|	26.83	37.56	0	-2	205	135	7	121	311	345030	344419	0.14	46.2
ASA_P4G009	gi|289526978|gb|CP001936.1|	20.23	36.11	0	-2	529	347	11	7	480	1922415	1920889	4e-14	86.7
ASA_P4G009	gi|584454940|emb|HG917868.1|	19.18	41.92	0	-2	365	271	8	1	349	1398186	1397116	1e-13	85.5
ASA_P4G009	gi|315471689|gb|CP002394.1|	20.98	38.43	0	2	510	353	16	7	480	240080	241567	2e-13	84.3
ASA_P4G009	gi|315471689|gb|CP002394.1|	23.37	39.21	0	-1	505	336	19	12	480	3270310	3268841	4e-12	80.5
ASA_P4G009	gi|159889572|gb|CP000875.1|	21.77	37.19	0	3	519	342	16	11	480	4958883	4960394	1e-12	81.6
ASA_P4G009	gi|159889572|gb|CP000875.1|	25.16	40.88	0	3	159	106	5	7	160	4962702	4963154	0.18	45.8
ASA_P4G009	gi|133737197|emb|CU207211.1|	22.18	39.80	0	-2	505	349	16	7	480	3183319	3181844	3e-12	80.9
ASA_P4G009	gi|133737197|emb|CU207211.1|	25.00	39.00	0	1	300	198	10	11	296	2218765	2219625	8e-04	53.5
ASA_P4G009	gi|125712750|gb|CP000568.1|	20.66	38.79	0	-3	513	361	17	7	480	2222267	2220750	1e-11	79.3
ASA_P4G009	gi|125712750|gb|CP000568.1|	22.40	42.00	0	-2	250	176	8	66	302	1329054	1328320	4e-07	64.3
ASA_P4G009	gi|125712750|gb|CP000568.1|	36.54	53.85	0	-2	52	32	1	430	480	1327860	1327705	8.8	40.4
ASA_P4G009	gi|664689340|gb|CP007161.1|	20.32	39.25	0	2	507	364	16	7	480	330455	331954	1e-11	78.6
ASA_P4G009	gi|664689340|gb|CP007161.1|	28.10	47.06	0	3	153	103	4	7	154	267543	267995	4e-05	57.8
ASA_P4G009	gi|612502010|gb|CP007444.1|	27.74	38.17	0	-2	393	203	16	120	463	5247155	5246073	3e-11	77.4
ASA_P4G009	gi|612502010|gb|CP007444.1|	27.74	38.17	0	-3	393	203	16	120	463	195151	194069	3e-11	77.4
ASA_P4G009	gi|662712225|gb|CP008823.1|	28.10	45.75	0	-1	153	109	1	329	480	4594263	4593805	8e-11	76.3
ASA_P4G009	gi|662712225|gb|CP008823.1|	24.31	39.22	0	-2	255	170	5	38	285	4595096	4594380	2e-08	68.6
ASA_P4G009	gi|218350208|emb|CU928145.2|	28.76	46.41	0	-1	153	108	1	329	480	3994894	3994436	8e-11	76.3
ASA_P4G009	gi|218350208|emb|CU928145.2|	22.78	40.15	0	-1	259	186	7	10	266	3996586	3995846	6e-06	60.5
ASA_P4G009	gi|75699950|gb|CP000117.1|	21.97	37.12	0	1	528	355	18	2	480	4335160	4336719	9e-11	76.3
ASA_P4G009	gi|75699950|gb|CP000117.1|	23.05	39.25	0	3	321	215	12	2	297	4328895	4329836	0.002	52.0
ASA_P4G009	gi|730587126|gb|CP009747.1|	23.36	38.32	0	-3	441	278	18	65	480	4339453	4338236	1e-10	75.5
ASA_P4G009	gi|730587126|gb|CP009747.1|	23.36	38.32	0	-3	441	278	18	65	480	4339453	4338236	1e-10	75.5
ASA_P4G009	gi|594025561|gb|CP007441.1|	29.63	40.00	0	-2	270	167	9	7	261	4703794	4703009	2e-10	75.1
ASA_P4G009	gi|389568633|gb|CP003184.1|	20.00	36.42	0	1	530	360	16	2	480	1133629	1135179	4e-10	73.9
ASA_P4G009	gi|332171715|gb|CP002526.1|	30.46	45.98	0	2	174	117	3	3	175	4574690	4575202	4e-10	73.9
ASA_P4G009	gi|163258032|emb|AM902716.1|	26.02	37.24	0	-1	392	240	10	120	480	232209	231091	7e-10	73.2
ASA_P4G009	gi|151279845|gb|CP000269.1|	23.86	40.86	0	3	394	263	13	120	480	3831990	3833159	1e-09	72.8
ASA_P4G009	gi|690614063|gb|CP009241.1|	23.31	39.87	0	-1	459	286	20	65	480	6783382	6782075	1e-09	72.4
ASA_P4G009	gi|723220061|gb|CP009850.1|	30.16	51.59	0	3	126	84	2	356	480	325389	325757	1e-09	72.4
ASA_P4G009	gi|723220061|gb|CP009850.1|	22.89	40.96	0	1	249	181	5	38	285	324466	325182	2e-07	65.1
ASA_P4G009	gi|169820555|gb|CP000960.1|	24.30	37.75	0	-2	498	321	19	4	480	1045209	1043821	1e-09	72.4
ASA_P4G009	gi|169820555|gb|CP000960.1|	40.00	49.09	0	-1	55	29	1	120	174	872170	872018	2.3	42.4
ASA_P4G009	gi|291582584|gb|CP001965.1|	22.97	37.23	0	-3	505	312	18	7	464	1073970	1072546	1e-09	72.4
ASA_P4G009	gi|686522490|gb|CP009281.1|	25.20	41.20	0	-3	250	175	5	7	246	6026127	6025384	2e-09	71.6
ASA_P4G009	gi|359823987|gb|CP003065.1|	19.35	36.05	0	3	527	358	14	7	480	219852	221390	3e-09	71.2
ASA_P4G009	gi|359823987|gb|CP003065.1|	19.27	37.53	0	1	493	343	15	2	480	288991	290346	7e-09	70.1
ASA_P4G009	gi|359823987|gb|CP003065.1|	20.89	38.92	0	-3	316	228	9	4	302	3440870	3439938	9e-06	60.1
ASA_P4G009	gi|359823987|gb|CP003065.1|	46.51	60.47	0	-3	43	22	1	439	480	3439454	3439326	1.1	43.5
ASA_P4G009	gi|305856117|gb|CP000154.1|	22.33	37.02	0	-2	497	311	20	33	480	4605832	4604420	2e-08	68.6
ASA_P4G009	gi|399158375|gb|CP003735.1|	28.95	45.39	0	-2	152	106	2	7	158	4026033	4025584	2e-08	68.6
ASA_P4G009	gi|338799449|gb|CP002881.1|	28.95	44.08	0	-3	152	106	2	7	158	4516659	4516210	3e-08	67.8
ASA_P4G009	gi|692336178|gb|CP009290.1|	21.26	37.40	0	1	508	311	17	7	480	26950	28308	6e-08	67.0
ASA_P4G009	gi|652789639|emb|LK391695.1|	30.26	42.76	0	-1	152	104	2	7	158	4671103	4670654	9e-08	66.2
ASA_P4G009	gi|652789639|emb|LK391695.1|	26.11	40.39	0	-2	406	230	20	73	458	4602972	4601905	1e-05	59.3
ASA_P4G009	gi|582002523|emb|HG916826.1|	30.26	42.76	0	-1	152	104	2	7	158	4660459	4660010	9e-08	66.2
ASA_P4G009	gi|582002523|emb|HG916826.1|	26.11	40.39	0	-3	406	230	20	73	458	4592330	4591263	1e-05	59.3
ASA_P4G009	gi|179349329|gb|CP001034.1|	21.36	39.03	0	3	515	367	17	1	480	260631	262166	1e-07	66.2
ASA_P4G009	gi|556072477|gb|CP003961.1|	28.95	43.42	0	-3	152	106	2	7	158	5618995	5618546	1e-07	66.2
ASA_P4G009	gi|555077094|ref|NC_019954.2|;gi|549436839|emb|HF563609.2|	20.00	37.53	0	-2	445	302	12	50	480	2439132	2437918	1e-07	66.2
ASA_P4G009	gi|332695758|gb|CP002728.1|	20.00	37.53	0	-1	445	302	12	50	480	2438333	2437119	1e-07	66.2
ASA_P4G009	gi|430790723|gb|CP003738.1|	30.29	44.00	0	-1	175	115	4	7	176	29896	29378	2e-07	65.5
ASA_P4G009	gi|595588540|gb|CP007390.1|	22.89	40.96	0	2	249	181	5	38	285	258176	258892	2e-07	65.1
ASA_P4G009	gi|428249989|gb|CP003630.1|	21.41	39.30	0	3	313	230	7	2	300	952218	953150	3e-07	64.7
ASA_P4G009	gi|428249989|gb|CP003630.1|	21.70	39.31	0	1	318	225	7	1	300	935650	936585	5e-04	54.3
ASA_P4G009	gi|428249989|gb|CP003630.1|	38.00	50.00	0	3	50	31	0	420	469	953592	953741	10.0	40.0
ASA_P4G009	gi|253982053|gb|CP001672.1|	20.90	37.09	0	2	488	346	16	7	464	1616081	1617514	3e-07	64.7
ASA_P4G009	gi|595593103|gb|CP007391.1|	23.41	39.68	0	2	252	176	4	38	285	346814	347530	4e-07	64.3
ASA_P4G009	gi|359353254|gb|CP003153.1|	23.87	37.86	0	2	486	332	14	7	464	1126982	1128409	4e-07	64.3
ASA_P4G009	gi|663077479|gb|CP008712.1|	22.01	38.99	0	3	318	212	8	2	296	192372	193286	6e-07	63.9
ASA_P4G009	gi|663077479|gb|CP008712.1|	20.22	39.89	0	2	183	131	2	120	292	182363	182896	0.036	48.1
ASA_P4G009	gi|42740913|gb|AE017194.1|	22.01	38.99	0	1	318	212	8	2	296	192085	192999	6e-07	63.9
ASA_P4G009	gi|42740913|gb|AE017194.1|	20.22	39.89	0	3	183	131	2	120	292	182076	182609	0.036	48.1
ASA_P4G009	gi|343773687|gb|CP002985.1|	24.41	39.46	0	1	299	192	9	65	347	844684	845526	2e-06	62.4
ASA_P4G009	gi|343773687|gb|CP002985.1|	44.68	55.32	0	3	47	24	1	436	480	847551	847691	1.8	42.7
ASA_P4G009	gi|198246669|gb|CP001132.1|	24.43	39.49	0	-3	352	224	14	2	317	135074	134037	3e-06	61.2
ASA_P4G009	gi|198246669|gb|CP001132.1|	21.28	35.20	0	-1	517	335	14	7	480	2783941	2782478	2e-04	55.8
ASA_P4G009	gi|198246669|gb|CP001132.1|	42.55	55.32	0	-3	47	25	1	436	480	133943	133803	6.5	40.8
ASA_P4G009	gi|319424417|gb|CP002457.1|	22.18	44.01	0	-1	284	206	10	13	285	4777989	4777150	5e-06	60.8
ASA_P4G009	gi|734579581|gb|CP009975.1|	25.43	39.12	0	2	409	223	18	73	458	564380	565429	7e-06	60.1
ASA_P4G009	gi|734574563|gb|CP009974.1|	25.43	39.12	0	2	409	223	18	73	458	2135945	2136994	7e-06	60.1
ASA_P4G009	gi|190684944|gb|CP000934.1|	22.54	38.41	0	-3	315	225	9	7	307	4547108	4546179	1e-05	59.7
ASA_P4G009	gi|676254456|dbj|AP014637.1|	22.57	37.23	0	3	505	305	23	7	480	1928646	1929995	2e-05	58.5
ASA_P4G009	gi|676254456|dbj|AP014637.1|	28.70	39.81	0	1	108	76	1	68	175	1896895	1897215	0.61	44.3
ASA_P4G009	gi|253992019|gb|CP000094.2|	23.61	35.18	0	-3	415	244	15	73	461	6413179	6412076	2e-05	58.5
ASA_P4G009	gi|253992019|gb|CP000094.2|	23.68	37.97	0	2	266	170	9	7	253	6410012	6410767	0.36	45.1
ASA_P4G009	gi|686533778|gb|CP009283.1|	23.43	39.27	0	-1	303	217	7	7	297	6541135	6540236	7e-05	57.0
ASA_P4G009	gi|507118487|gb|CP005964.1|	26.32	42.76	0	-1	152	107	2	7	154	2810503	2810051	7e-05	57.0
ASA_P4G009	gi|56178122|gb|AE017340.1|	26.32	42.76	0	-2	152	107	2	7	154	2810388	2809936	7e-05	57.0
