# Supplementary material for: The mosaic architecture of Aeromonas salmonicida subsp. salmonicida pAsa4 plasmid and its consequences on antibiotic resistance
Source: PeerJ. 2016 Oct 27;4:e2595. doi: 10.7717/peerj.2595 (PMC5088629; doi:10.7717/peerj.2595)
Supplement: Supplemental Information 5 [file peerj-04-2595-s005.zip › Data_S2/tblastn_pAsa4/tBlastn_ASAP4G017-10.csv]

ASA_P4G011-10	gi|142855988|gb|CP000645.1|	100.00	100.00	0	-1	251	0	0	69	319	10002	9250	2e-143	462
ASA_P4G011-10	gi|142855988|gb|CP000645.1|	84.15	85.37	0	-3	82	13	0	1	82	10207	9962	4e-32	139
ASA_P4G011-10	gi|142855988|gb|CP000645.1|	43.48	54.35	0	-1	46	26	0	117	162	8883	8746	0.46	43.5
ASA_P4G011-10	gi|75699950|gb|CP000117.1|	27.04	49.06	0	3	159	108	5	8	158	4328916	4329392	5e-07	62.0
ASA_P4G011-10	gi|75699950|gb|CP000117.1|	26.17	44.97	0	1	149	100	4	10	150	4335187	4335627	3e-04	53.5
ASA_P4G011-10	gi|685683930|gb|CP008728.1|	33.13	39.88	0	-1	163	87	5	9	161	613518	613066	3e-06	59.7
ASA_P4G011-10	gi|184196655|gb|CP001045.1|	31.85	40.76	0	-1	157	97	3	9	161	1688557	1688105	1e-05	58.2
ASA_P4G011-10	gi|184196655|gb|CP001045.1|	32.56	47.67	0	1	86	51	2	71	151	1620355	1620606	0.003	50.1
ASA_P4G011-10	gi|184196655|gb|CP001045.1|	30.00	42.22	0	3	90	59	2	71	156	1619214	1619483	5.2	40.0
ASA_P4G011-10	gi|428249989|gb|CP003630.1|	28.76	45.75	0	1	153	101	4	10	155	935680	936135	1e-05	57.8
ASA_P4G011-10	gi|428249989|gb|CP003630.1|	24.84	43.14	0	3	153	105	3	10	154	952245	952697	0.003	50.4
ASA_P4G011-10	gi|676254456|dbj|AP014637.1|	30.32	43.23	0	3	155	101	4	9	157	1928655	1929116	4e-05	56.2
ASA_P4G011-10	gi|676254456|dbj|AP014637.1|	31.08	45.95	0	1	74	47	1	81	150	1896931	1897152	0.27	43.9
ASA_P4G011-10	gi|359823987|gb|CP003065.1|	27.91	52.33	0	1	86	58	1	73	154	289213	289470	6e-05	55.8
ASA_P4G011-10	gi|359823987|gb|CP003065.1|	23.33	48.00	0	3	150	103	4	12	152	219870	220310	2e-04	53.9
ASA_P4G011-10	gi|359823987|gb|CP003065.1|	23.68	48.68	0	-3	152	104	4	12	154	3440843	3440397	7e-04	52.4
ASA_P4G011-10	gi|555077094|ref|NC_019954.2|;gi|549436839|emb|HF563609.2|	29.07	51.16	0	-2	86	57	1	73	154	2439054	2438797	1e-04	55.1
ASA_P4G011-10	gi|332695758|gb|CP002728.1|	29.07	51.16	0	-1	86	57	1	73	154	2438255	2437998	1e-04	55.1
ASA_P4G011-10	gi|663077479|gb|CP008712.1|	33.93	62.50	0	2	56	37	0	111	166	182348	182515	1e-04	54.3
ASA_P4G011-10	gi|663077479|gb|CP008712.1|	25.49	41.83	0	1	153	103	4	8	151	180136	180588	0.002	50.8
ASA_P4G011-10	gi|663077479|gb|CP008712.1|	23.08	42.86	0	3	182	123	6	10	179	192399	192929	0.004	50.1
ASA_P4G011-10	gi|42740913|gb|AE017194.1|	33.93	62.50	0	3	56	37	0	111	166	182061	182228	1e-04	54.3
ASA_P4G011-10	gi|42740913|gb|AE017194.1|	25.49	41.83	0	2	153	103	4	8	151	179849	180301	0.002	50.8
ASA_P4G011-10	gi|42740913|gb|AE017194.1|	23.08	42.86	0	1	182	123	6	10	179	192112	192642	0.004	50.1
ASA_P4G011-10	gi|723613681|gb|CP009909.1|	25.48	40.13	0	-1	157	109	3	10	162	2180443	2179985	1e-04	54.3
ASA_P4G011-10	gi|723613681|gb|CP009909.1|	27.92	42.86	0	-2	154	100	4	9	154	2178531	2178079	0.15	45.1
ASA_P4G011-10	gi|389568633|gb|CP003184.1|	24.84	45.75	0	1	153	109	3	8	154	1133650	1134108	3e-04	53.1
ASA_P4G011-10	gi|218169741|gb|CP001291.1|	25.49	45.10	0	-3	153	105	4	10	154	2591254	2590799	6e-04	52.4
ASA_P4G011-10	gi|218165370|gb|CP001287.1|	26.55	43.50	0	1	177	102	6	10	166	4139188	4139694	6e-04	52.4
ASA_P4G011-10	gi|151279845|gb|CP000269.1|	28.66	39.63	0	3	164	92	4	6	154	3831645	3832106	6e-04	52.4
ASA_P4G011-10	gi|151279845|gb|CP000269.1|	41.67	58.33	0	2	48	27	1	103	150	3834095	3834235	0.12	45.1
ASA_P4G011-10	gi|692336178|gb|CP009290.1|	31.40	41.86	0	1	172	101	7	9	167	26959	27462	0.001	51.6
ASA_P4G011-10	gi|690614063|gb|CP009241.1|	32.56	46.51	0	-1	86	56	1	67	150	6783379	6783122	0.001	51.6
ASA_P4G011-10	gi|169820555|gb|CP000960.1|	44.44	62.22	0	-1	45	25	0	117	161	872167	872033	0.001	51.6
ASA_P4G011-10	gi|169820555|gb|CP000960.1|	24.36	41.03	0	-2	156	102	4	7	150	1045197	1044742	1.5	41.6
ASA_P4G011-10	gi|302580034|gb|CP002159.1|	31.82	50.00	0	-3	88	56	1	71	154	3137416	3137153	0.002	51.2
ASA_P4G011-10	gi|302580034|gb|CP002159.1|	45.45	66.67	0	-2	33	18	0	118	150	3135122	3135024	0.46	43.5
ASA_P4G011-10	gi|125712750|gb|CP000568.1|	23.21	45.83	0	-2	168	109	6	2	154	1329267	1328779	0.002	51.2
ASA_P4G011-10	gi|125712750|gb|CP000568.1|	29.63	49.38	0	-3	81	49	3	79	151	2222054	2221812	8.4	39.3
ASA_P4G011-10	gi|428682694|gb|CP003947.1|	29.21	53.93	0	-3	89	59	1	72	156	3448793	3448527	0.002	51.2
ASA_P4G011-10	gi|753290054|gb|CP009299.1|	30.23	53.49	0	2	86	59	1	71	155	6431	6688	0.002	51.2
ASA_P4G011-10	gi|666084728|gb|CP008896.1|	34.94	46.99	0	-3	83	51	1	71	150	3853397	3853149	0.002	50.8
ASA_P4G011-10	gi|666084728|gb|CP008896.1|	23.78	38.41	0	-2	164	104	5	9	162	3851595	3851137	3.6	40.4
ASA_P4G011-10	gi|686533778|gb|CP009283.1|	27.22	43.67	0	-1	158	94	4	10	154	6541123	6540674	0.002	50.8
ASA_P4G011-10	gi|430790723|gb|CP003738.1|	36.59	48.78	0	-1	82	49	1	73	151	29689	29444	0.002	50.8
ASA_P4G011-10	gi|430790723|gb|CP003738.1|	28.83	39.26	0	2	163	97	5	9	161	26594	27055	0.13	45.1
ASA_P4G011-10	gi|253992019|gb|CP000094.2|	27.39	42.68	0	2	157	104	5	9	162	6410021	6410470	0.002	50.4
ASA_P4G011-10	gi|253992019|gb|CP000094.2|	32.26	49.46	0	-3	93	59	3	66	154	6413203	6412925	0.11	45.4
ASA_P4G011-10	gi|133737197|emb|CU207211.1|	25.93	44.44	0	1	162	96	6	1	151	2218738	2219184	0.002	50.4
ASA_P4G011-10	gi|133737197|emb|CU207211.1|	44.44	55.56	0	-1	45	25	0	117	161	3181100	3180966	0.033	47.0
ASA_P4G011-10	gi|133737197|emb|CU207211.1|	48.72	58.97	0	-2	39	20	0	117	155	3182965	3182849	0.31	43.9
ASA_P4G011-10	gi|664689340|gb|CP007161.1|	25.29	43.53	0	2	170	105	5	1	156	330440	330925	0.004	50.1
ASA_P4G011-10	gi|664689340|gb|CP007161.1|	41.03	64.10	0	3	39	23	0	112	150	267879	267995	0.23	44.3
ASA_P4G011-10	gi|315471689|gb|CP002394.1|	24.26	41.42	0	2	169	104	4	1	154	240065	240544	0.004	49.7
ASA_P4G011-10	gi|315471689|gb|CP002394.1|	29.07	47.67	0	-1	86	58	1	73	155	3270124	3269867	0.016	48.1
ASA_P4G011-10	gi|344031790|gb|CP002991.1|	24.03	44.16	0	-1	154	105	3	10	154	2182755	2182303	0.005	49.7
ASA_P4G011-10	gi|125995462|gb|CP000563.1|	47.37	71.05	0	-3	38	20	0	117	154	5053598	5053485	0.005	49.7
ASA_P4G011-10	gi|334861337|gb|CP002811.1|	47.37	71.05	0	-1	38	20	0	117	154	5170427	5170314	0.005	49.7
ASA_P4G011-10	gi|734579581|gb|CP009975.1|	34.57	48.15	0	2	81	50	1	73	150	564377	564619	0.005	49.7
ASA_P4G011-10	gi|734579581|gb|CP009975.1|	26.99	38.04	0	3	163	99	3	9	161	578874	579332	0.82	42.7
ASA_P4G011-10	gi|734574563|gb|CP009974.1|	34.57	48.15	0	2	81	50	1	73	150	2135942	2136184	0.005	49.7
ASA_P4G011-10	gi|734574563|gb|CP009974.1|	26.99	38.04	0	3	163	99	3	9	161	2150439	2150897	0.82	42.7
ASA_P4G011-10	gi|566060467|gb|CP006852.1|	29.27	39.02	0	-2	164	95	4	9	161	6985404	6984943	0.006	49.3
ASA_P4G011-10	gi|566060467|gb|CP006852.1|	30.11	43.01	0	-1	93	62	1	65	154	6987256	6986978	0.72	42.7
ASA_P4G011-10	gi|756118028|gb|CP010820.1|	25.00	52.00	0	2	100	71	2	73	168	305099	305398	0.007	49.3
ASA_P4G011-10	gi|756118028|gb|CP010820.1|	31.82	50.00	0	1	88	53	3	73	154	288265	288525	0.12	45.1
ASA_P4G011-10	gi|305856117|gb|CP000154.1|	30.43	44.35	0	-1	115	67	4	71	179	4607699	4607376	0.008	48.9
ASA_P4G011-10	gi|134135188|gb|CP000615.1|	35.62	43.84	0	-2	73	45	1	117	189	1177189	1176977	0.008	48.9
ASA_P4G011-10	gi|189336000|dbj|AP009386.1|	35.62	43.84	0	-1	73	45	1	117	189	640102	639890	0.008	48.9
ASA_P4G011-10	gi|160343756|gb|CP000869.1|	35.62	43.84	0	3	73	45	1	117	189	1835202	1835414	0.008	48.9
ASA_P4G011-10	gi|753741815|gb|CP010088.1|	30.11	52.69	0	-1	93	58	3	66	154	139624	139355	0.010	48.5
ASA_P4G011-10	gi|49328240|gb|AE017355.1|	30.11	52.69	0	3	93	58	3	66	154	2293887	2294156	0.010	48.5
ASA_P4G011-10	gi|549807177|gb|CP006721.1|	24.84	39.13	0	-3	161	99	5	11	157	3254481	3254023	0.011	48.5
ASA_P4G011-10	gi|390981275|gb|CP003677.1|	27.78	44.44	0	-3	90	61	1	65	150	4684087	4683818	0.015	48.1
ASA_P4G011-10	gi|390981275|gb|CP003677.1|	35.59	42.37	0	1	59	34	1	104	162	4681129	4681293	1.1	42.0
ASA_P4G011-10	gi|699964714|dbj|AP014655.1|	27.78	44.44	0	3	90	61	1	65	150	342099	342368	0.015	48.1
ASA_P4G011-10	gi|699964714|dbj|AP014655.1|	35.59	42.37	0	-2	59	34	1	104	162	345057	344893	1.1	42.0
ASA_P4G011-10	gi|685685000|gb|CP008729.1|	36.11	44.44	0	1	72	44	1	117	188	667954	668163	0.017	47.8
ASA_P4G011-10	gi|89343559|gb|CP000267.1|	25.00	44.08	0	2	152	109	2	9	155	1123139	1123594	0.020	47.8
ASA_P4G011-10	gi|89343559|gb|CP000267.1|	42.11	65.79	0	3	38	22	0	118	155	1300089	1300202	0.085	45.8
ASA_P4G011-10	gi|684194542|gb|CP009365.1|	31.08	50.00	0	-2	74	47	1	81	150	4963154	4962933	0.021	47.8
ASA_P4G011-10	gi|684194542|gb|CP009365.1|	38.00	56.00	0	1	50	31	0	113	162	4956430	4956579	0.025	47.4
ASA_P4G011-10	gi|684194542|gb|CP009365.1|	24.84	41.18	0	3	153	104	5	6	150	4925916	4926365	1.1	42.4
ASA_P4G011-10	gi|652789639|emb|LK391695.1|	37.04	46.91	0	-2	81	48	1	73	150	4602975	4602733	0.022	47.4
ASA_P4G011-10	gi|652789639|emb|LK391695.1|	27.62	38.67	0	-2	181	106	6	9	175	4601208	4600699	0.21	44.3
ASA_P4G011-10	gi|582002523|emb|HG916826.1|	37.04	46.91	0	-3	81	48	1	73	150	4592333	4592091	0.022	47.4
ASA_P4G011-10	gi|582002523|emb|HG916826.1|	27.62	38.67	0	-3	181	106	6	9	175	4590566	4590057	0.21	44.3
ASA_P4G011-10	gi|311774133|gb|CP002216.1|	42.86	69.05	0	-2	42	24	0	113	154	2134047	2133922	0.025	47.4
ASA_P4G011-10	gi|752318991|gb|CP010537.1|	37.93	56.90	0	1	58	35	1	103	159	3778441	3778614	0.025	47.4
ASA_P4G011-10	gi|584454940|emb|HG917868.1|	22.93	38.85	0	-2	157	109	4	10	157	1398156	1397695	0.036	47.0
ASA_P4G011-10	gi|390522770|gb|CP003348.1|	26.44	41.38	0	-2	87	61	1	107	193	4052307	4052056	0.040	46.6
ASA_P4G011-10	gi|390522770|gb|CP003348.1|	31.65	41.77	0	-3	79	51	1	115	193	4057805	4057578	2.4	41.2
ASA_P4G011-10	gi|428015215|gb|CP003600.1|	25.95	46.20	0	-2	158	103	5	8	154	3600861	3600397	0.042	46.6
ASA_P4G011-10	gi|755383756|gb|CP009780.1|	38.30	55.32	0	-2	47	29	0	115	161	3727957	3727817	0.047	46.6
ASA_P4G011-10	gi|755367513|gb|CP009757.1|	38.30	55.32	0	-2	47	29	0	115	161	3567636	3567496	0.047	46.6
ASA_P4G011-10	gi|186696370|gb|CP001048.1|	38.30	55.32	0	-1	47	29	0	115	161	4483615	4483475	0.047	46.6
ASA_P4G011-10	gi|356871517|emb|FR821777.2|	22.97	39.86	0	-3	148	111	1	10	154	2154965	2154522	0.068	45.8
ASA_P4G011-10	gi|612134625|ref|NC_023289.2|;gi|612065734|gb|KF362121.2|	40.00	58.18	0	-1	55	27	1	104	158	75741	75595	0.072	45.8
ASA_P4G011-10	gi|612134622|ref|NC_023277.2|;gi|612065739|gb|KF362122.2|	40.00	58.18	0	-3	55	27	1	104	158	75688	75542	0.072	45.8
ASA_P4G011-10	gi|327438058|dbj|AP012157.1|	24.34	44.08	0	3	152	104	6	11	154	314370	314816	0.082	45.8
ASA_P4G011-10	gi|327438058|dbj|AP012157.1|	25.26	45.26	0	1	95	66	1	61	150	312667	312951	4.1	40.4
ASA_P4G011-10	gi|686522490|gb|CP009281.1|	24.55	40.12	0	-3	167	110	6	10	166	6028047	6027565	0.083	45.8
ASA_P4G011-10	gi|686522490|gb|CP009281.1|	24.84	38.22	0	-3	157	101	4	9	154	6026118	6025666	3.6	40.4
ASA_P4G011-10	gi|511519639|gb|CP005976.1|	27.88	39.39	0	1	165	99	5	9	163	3348622	3349086	0.11	45.4
ASA_P4G011-10	gi|511519639|gb|CP005976.1|	25.32	39.87	0	-2	158	102	4	9	156	6814225	6813770	0.67	42.7
ASA_P4G011-10	gi|357198889|gb|CP003107.1|	37.31	44.78	0	-1	67	41	1	119	185	737488	737291	0.12	45.4
ASA_P4G011-10	gi|260177102|gb|GQ900476.1|	23.49	38.93	0	-3	149	111	1	10	155	28128	27682	0.14	45.1
ASA_P4G011-10	gi|89513166|gb|DQ390456.1|	23.49	38.93	0	-3	149	111	1	10	155	25916	25470	0.14	45.1
ASA_P4G011-10	gi|339305140|gb|CP001504.2|	27.96	40.86	0	3	93	63	2	105	197	2003277	2003543	0.20	44.7
ASA_P4G011-10	gi|289526978|gb|CP001936.1|	23.38	43.51	0	-2	154	106	4	10	154	1922403	1921951	0.23	44.3
ASA_P4G011-10	gi|237624339|gb|CP001281.2|	30.84	42.99	0	3	107	68	3	92	197	3466152	3466457	0.28	43.9
ASA_P4G011-10	gi|28856110|gb|AE016853.1|	27.61	38.04	0	-2	163	98	4	9	161	6344442	6343984	0.28	43.9
ASA_P4G011-10	gi|288237308|gb|CP000353.2|	35.21	45.07	0	1	71	32	2	86	154	309811	309987	0.36	43.5
ASA_P4G011-10	gi|691224436|gb|CP009455.1|	25.16	41.29	0	-3	155	100	4	7	151	1423503	1423057	0.38	43.5
ASA_P4G011-10	gi|691224436|gb|CP009455.1|	41.67	45.83	0	1	48	28	0	117	164	1421470	1421613	3.9	40.4
ASA_P4G011-10	gi|752308899|gb|CP010359.1|	25.32	39.87	0	-2	158	102	4	9	156	5320614	5320159	0.40	43.5
ASA_P4G011-10	gi|359353254|gb|CP003153.1|	34.78	42.03	0	2	69	43	1	117	185	1125527	1125727	0.43	43.5
ASA_P4G011-10	gi|338835784|gb|CP002870.1|	27.10	38.06	0	-1	155	91	4	9	150	5968434	5967997	0.44	43.5
ASA_P4G011-10	gi|169757190|gb|CP000949.1|	25.32	39.87	0	-2	158	102	4	9	156	5749045	5748590	0.67	42.7
ASA_P4G011-10	gi|24987239|gb|AE015451.1|	26.28	42.31	0	3	156	102	5	9	155	6166950	6167405	0.77	42.7
ASA_P4G011-10	gi|163258032|emb|AM902716.1|	30.69	43.56	0	2	101	59	2	79	170	230096	230392	0.80	42.7
ASA_P4G011-10	gi|384229115|gb|CP003045.1|	25.00	45.65	0	-2	92	66	1	66	154	2121410	2121135	0.84	42.4
ASA_P4G011-10	gi|404438823|gb|CP003808.1|	25.00	45.65	0	-1	92	66	1	66	154	2188814	2188539	0.84	42.4
ASA_P4G011-10	gi|283469229|emb|AM990992.1|	25.00	45.65	0	-3	92	66	1	66	154	2278631	2278356	0.84	42.4
ASA_P4G011-10	gi|428688965|gb|CP003945.1|	31.13	37.74	0	-3	106	63	2	83	188	2408925	2408638	0.97	42.4
ASA_P4G011-10	gi|675820270|emb|LM996833.1|	41.86	58.14	0	3	43	25	0	117	159	331785	331913	1.0	42.4
ASA_P4G011-10	gi|78192483|gb|CP000148.1|	31.76	45.88	0	1	85	50	4	100	184	3438274	3438504	1.1	42.4
ASA_P4G011-10	gi|358409925|gb|JN157804.1|	42.11	63.16	0	-2	38	22	0	117	154	93493	93380	1.2	42.0
ASA_P4G011-10	gi|430829327|gb|JF714412.2|	42.11	63.16	0	3	38	22	0	117	154	133026	133139	1.2	42.0
ASA_P4G011-10	gi|345105136|gb|JF503991.1|	42.11	63.16	0	3	38	22	0	117	154	133803	133916	1.2	42.0
ASA_P4G011-10	gi|345468041|dbj|AP012208.1|	42.11	63.16	0	1	38	22	0	117	154	162613	162726	1.2	42.0
ASA_P4G011-10	gi|428262251|gb|CP003643.1|	28.26	50.00	0	-2	92	62	3	66	155	25185	24916	1.2	42.0
ASA_P4G011-10	gi|667708115|gb|CP006798.1|	42.11	63.16	0	3	38	22	0	117	154	3885039	3885152	1.2	42.0
ASA_P4G011-10	gi|731153922|emb|LN681231.1|	29.41	60.78	0	2	51	36	0	104	154	172037	172189	1.4	42.0
ASA_P4G011-10	gi|612502010|gb|CP007444.1|	34.55	47.27	0	-2	55	36	0	101	155	5247200	5247036	1.5	41.6
ASA_P4G011-10	gi|612502010|gb|CP007444.1|	34.55	47.27	0	-3	55	36	0	101	155	195196	195032	1.5	41.6
ASA_P4G011-10	gi|48374228|gb|AY548451.1|	40.48	59.52	0	-1	42	25	0	114	155	2220	2095	1.6	41.6
ASA_P4G011-10	gi|685748346|gb|CP008760.1|	33.33	47.37	0	3	57	38	0	119	175	2656167	2656337	1.7	41.6
ASA_P4G011-10	gi|91685338|gb|CP000270.1|	33.33	47.37	0	-3	57	38	0	119	175	4587200	4587030	1.7	41.6
ASA_P4G011-10	gi|83630956|gb|CP000155.1|	27.66	43.62	0	-2	94	64	1	65	154	7188206	7187925	1.8	41.6
ASA_P4G011-10	gi|198246669|gb|CP001132.1|	28.89	42.22	0	-3	90	59	1	71	155	134858	134589	1.9	41.2
ASA_P4G011-10	gi|343773687|gb|CP002985.1|	28.89	43.33	0	1	90	59	1	71	155	844699	844968	2.1	41.2
ASA_P4G012	gi|142855988|gb|CP000645.1|	100.00	100.00	0	-1	479	0	0	1	479	11643	10207	0.0	933
ASA_P4G012	gi|430790723|gb|CP003738.1|	28.44	44.31	0	-1	422	252	16	6	411	31369	30206	4e-21	107
ASA_P4G012	gi|685683930|gb|CP008728.1|	27.98	45.50	0	-2	411	268	11	5	410	615014	613851	2e-20	105
ASA_P4G012	gi|723613681|gb|CP009909.1|	25.47	43.93	0	-2	428	279	12	3	413	2182158	2180944	1e-19	103
ASA_P4G012	gi|159889572|gb|CP000875.1|	25.84	42.23	0	2	476	302	17	14	464	4957358	4958707	5e-19	101
ASA_P4G012	gi|570734635|gb|CP007032.1|	26.43	43.57	0	3	420	277	13	2	410	218622	219818	6e-19	101
ASA_P4G012	gi|686522490|gb|CP009281.1|	25.79	44.04	0	-1	411	279	11	13	413	6029738	6028554	7e-19	101
ASA_P4G012	gi|566060467|gb|CP006852.1|	27.14	42.79	0	-3	409	258	14	14	411	6988889	6987750	3e-18	99.4
ASA_P4G012	gi|406372322|gb|CP003841.1|	24.88	42.96	0	-2	426	270	12	7	413	4340449	4339265	7e-18	98.2
ASA_P4G012	gi|406372322|gb|CP003841.1|	24.88	42.96	0	-2	426	270	12	7	413	4340449	4339265	7e-18	98.2
ASA_P4G012	gi|528327081|gb|CP005996.1|	25.99	45.59	0	-2	454	290	12	1	430	2543840	2542545	8e-18	97.8
ASA_P4G012	gi|528327081|gb|CP005996.1|	25.99	45.59	0	1	454	290	12	1	430	212884	214179	8e-18	97.8
ASA_P4G012	gi|125995462|gb|CP000563.1|	25.05	45.05	0	-3	455	293	13	1	430	5100587	5099292	1e-17	97.4
ASA_P4G012	gi|125995462|gb|CP000563.1|	24.64	42.18	0	-2	211	143	4	140	348	5054985	5054395	1e-05	58.9
ASA_P4G012	gi|334861337|gb|CP002811.1|	25.05	45.05	0	-2	455	293	13	1	430	5216719	5215424	1e-17	97.4
ASA_P4G012	gi|334861337|gb|CP002811.1|	24.64	42.18	0	-3	211	143	4	140	348	5171814	5171224	1e-05	58.9
ASA_P4G012	gi|652789639|emb|LK391695.1|	27.12	43.83	0	-3	413	253	17	14	411	4608749	4607610	1e-17	97.4
ASA_P4G012	gi|652789639|emb|LK391695.1|	26.94	45.39	0	-3	271	162	8	140	400	4672289	4671555	3e-13	83.6
ASA_P4G012	gi|582002523|emb|HG916826.1|	27.12	43.83	0	-2	413	253	17	14	411	4598106	4596967	1e-17	97.4
ASA_P4G012	gi|582002523|emb|HG916826.1|	26.94	45.39	0	-3	271	162	8	140	400	4661645	4660911	3e-13	83.6
ASA_P4G012	gi|179349329|gb|CP001034.1|	23.40	44.33	0	2	406	285	8	14	409	259016	260185	2e-17	97.1
ASA_P4G012	gi|253992019|gb|CP000094.2|	27.03	45.21	0	-3	407	261	13	14	411	6414847	6413708	2e-17	96.7
ASA_P4G012	gi|690614063|gb|CP009241.1|	25.85	45.23	0	-2	325	228	4	78	400	6785049	6784108	2e-17	96.7
ASA_P4G012	gi|311774133|gb|CP002216.1|	23.99	45.45	0	-3	396	269	11	14	401	2135993	2134878	2e-17	96.3
ASA_P4G012	gi|327438058|dbj|AP012157.1|	23.13	44.49	0	3	454	303	11	14	461	310953	312194	5e-17	95.5
ASA_P4G012	gi|734579581|gb|CP009975.1|	28.57	44.07	0	2	413	245	18	14	411	562718	563851	7e-17	94.7
ASA_P4G012	gi|734574563|gb|CP009974.1|	28.57	44.07	0	2	413	245	18	14	411	2134283	2135416	7e-17	94.7
ASA_P4G012	gi|521325890|gb|CP004848.1|	25.30	42.96	0	-2	419	262	11	14	413	4148497	4147337	1e-16	94.0
ASA_P4G012	gi|756118028|gb|CP010820.1|	25.18	43.65	0	3	417	265	13	12	413	286470	287624	3e-16	92.8
ASA_P4G012	gi|344031790|gb|CP002991.1|	23.47	43.88	0	-2	392	277	8	14	401	2184377	2183259	4e-16	92.4
ASA_P4G012	gi|169757190|gb|CP000949.1|	26.98	42.33	0	-2	404	264	10	14	410	5750494	5749355	4e-16	92.4
ASA_P4G012	gi|752308899|gb|CP010359.1|	26.98	42.33	0	-2	404	264	10	14	410	5322063	5320924	4e-16	92.4
ASA_P4G012	gi|511519639|gb|CP005976.1|	26.98	42.33	0	-2	404	264	10	14	410	6815674	6814535	4e-16	92.4
ASA_P4G012	gi|684194542|gb|CP009365.1|	26.24	40.59	0	-1	404	268	11	14	412	4964799	4963663	8e-16	91.7
ASA_P4G012	gi|333805788|gb|CP002738.1|	24.69	46.38	0	-2	401	266	11	14	400	4932772	4931636	9e-16	91.7
ASA_P4G012	gi|198246669|gb|CP001132.1|	25.42	42.62	0	-1	413	266	14	14	410	136696	135536	1e-15	91.3
ASA_P4G012	gi|198246669|gb|CP001132.1|	21.38	43.49	0	-2	407	290	10	14	411	2785587	2784430	2e-11	77.8
ASA_P4G012	gi|343773687|gb|CP002985.1|	25.00	42.23	0	2	412	269	13	14	410	842861	844021	1e-15	90.9
ASA_P4G012	gi|521321374|gb|CP004846.1|	23.83	40.42	0	-3	428	282	10	1	406	3111111	3109894	2e-15	90.5
ASA_P4G012	gi|126385999|gb|CP000521.1|	26.38	44.36	0	1	417	260	12	13	409	2947600	2948769	2e-15	90.5
ASA_P4G012	gi|546200742|dbj|AP013357.1|	26.38	44.36	0	-1	417	260	12	13	409	110877	109708	2e-15	90.5
ASA_P4G012	gi|699964714|dbj|AP014655.1|	24.52	44.76	0	1	420	273	14	5	411	340444	341610	2e-15	90.1
ASA_P4G012	gi|390981275|gb|CP003677.1|	24.52	44.76	0	-1	420	273	14	5	411	4685742	4684576	2e-15	90.1
ASA_P4G012	gi|315471689|gb|CP002394.1|	22.70	44.39	0	-3	392	269	10	85	464	3271832	3270723	7e-15	88.6
ASA_P4G012	gi|315471689|gb|CP002394.1|	23.62	44.72	0	3	398	271	10	12	402	238524	239639	2e-13	84.0
ASA_P4G012	gi|691224436|gb|CP009455.1|	26.24	42.82	0	-2	404	267	11	14	410	1424941	1423802	8e-15	88.6
ASA_P4G012	gi|663077479|gb|CP008712.1|	24.43	46.58	0	3	307	204	8	140	437	191139	192002	8e-15	88.6
ASA_P4G012	gi|663077479|gb|CP008712.1|	24.15	42.68	0	2	410	282	10	12	415	178547	179707	1e-11	78.6
ASA_P4G012	gi|42740913|gb|AE017194.1|	24.43	46.58	0	1	307	204	8	140	437	190852	191715	8e-15	88.6
ASA_P4G012	gi|42740913|gb|AE017194.1|	24.15	42.68	0	3	410	282	10	12	415	178260	179420	9e-12	79.0
ASA_P4G012	gi|283469229|emb|AM990992.1|	23.72	45.65	0	-2	333	224	8	140	464	2280969	2280037	1e-14	88.2
ASA_P4G012	gi|305856117|gb|CP000154.1|	25.84	42.82	0	-1	418	264	16	14	410	4609577	4608399	1e-14	87.8
ASA_P4G012	gi|384229115|gb|CP003045.1|	23.72	45.65	0	-1	333	224	8	140	464	2123748	2122816	1e-14	87.8
ASA_P4G012	gi|404438823|gb|CP003808.1|	23.72	45.65	0	-3	333	224	8	140	464	2191152	2190220	1e-14	87.8
ASA_P4G012	gi|338835784|gb|CP002870.1|	27.07	41.71	0	-1	410	256	13	14	410	5969883	5968744	1e-14	87.8
ASA_P4G012	gi|260177102|gb|GQ900476.1|	23.88	45.07	0	-1	335	221	9	140	464	29396	28464	2e-14	87.4
ASA_P4G012	gi|89513166|gb|DQ390456.1|	23.88	45.07	0	-1	335	221	9	140	464	27184	26252	2e-14	87.4
ASA_P4G012	gi|218517237|gb|CP001219.1|	24.57	43.55	0	2	411	272	12	14	411	1042181	1043338	2e-14	87.4
ASA_P4G012	gi|218517237|gb|CP001219.1|	21.38	43.49	0	-3	407	290	10	14	411	2879582	2878425	2e-11	77.8
ASA_P4G012	gi|676254456|dbj|AP014637.1|	26.65	41.56	0	1	409	259	12	14	410	1895266	1896405	2e-14	87.0
ASA_P4G012	gi|666084728|gb|CP008896.1|	26.10	44.15	0	-3	410	261	16	14	411	3855056	3853917	2e-14	87.0
ASA_P4G012	gi|289526978|gb|CP001936.1|	22.52	43.05	0	-3	453	326	9	14	460	1924025	1922724	2e-14	87.0
ASA_P4G012	gi|594025561|gb|CP007441.1|	27.31	45.02	0	-1	271	161	8	140	400	4704983	4704249	4e-14	86.3
ASA_P4G012	gi|664689340|gb|CP007161.1|	23.04	43.38	0	3	408	283	9	12	413	328899	330047	4e-14	86.3
ASA_P4G012	gi|664689340|gb|CP007161.1|	24.21	42.05	0	3	409	267	12	14	408	265986	267125	1e-12	81.6
ASA_P4G012	gi|169150821|emb|CU468230.2|	24.95	43.28	0	-3	469	285	17	13	461	3307889	3306624	7e-14	85.5
ASA_P4G012	gi|359823987|gb|CP003065.1|	23.34	42.56	0	1	437	285	13	2	419	218212	219429	7e-14	85.5
ASA_P4G012	gi|359823987|gb|CP003065.1|	22.65	42.24	0	2	393	276	11	14	400	287378	288490	3e-11	77.0
ASA_P4G012	gi|359823987|gb|CP003065.1|	21.57	41.40	0	-1	343	244	10	14	348	3442459	3441482	2e-09	71.2
ASA_P4G012	gi|338799449|gb|CP002881.1|	28.75	45.57	0	-2	327	195	10	85	400	4518010	4517111	8e-14	85.5
ASA_P4G012	gi|126636230|gb|CP000606.1|	24.81	42.36	0	-1	399	271	7	11	400	4557444	4556308	9e-14	85.1
ASA_P4G012	gi|184196655|gb|CP001045.1|	24.26	43.56	0	-1	404	271	12	4	397	1690072	1688936	9e-14	85.1
ASA_P4G012	gi|184196655|gb|CP001045.1|	22.58	42.26	0	2	310	215	9	140	442	1617698	1618573	3e-07	64.7
ASA_P4G012	gi|43755|emb|X17693.1|	24.38	43.53	0	3	402	264	13	13	400	3096	4223	1e-13	84.7
ASA_P4G012	gi|58533134|gb|AY884833.1|	24.38	43.53	0	-1	402	264	13	13	400	3838	2711	1e-13	84.7
ASA_P4G012	gi|158343350|gb|EU215432.1|	24.38	43.53	0	2	402	264	13	13	400	6146	7273	1e-13	84.7
ASA_P4G012	gi|392522621|gb|JQ436536.1|	24.38	43.53	0	-1	402	264	13	13	400	3429	2302	1e-13	84.7
ASA_P4G012	gi|197091793|gb|EU626137.1|	24.38	43.53	0	-3	402	264	13	13	400	3559	2432	1e-13	84.7
ASA_P4G012	gi|225423118|gb|FJ797680.1|	24.38	43.53	0	2	402	264	13	13	400	5276	6403	1e-13	84.7
ASA_P4G012	gi|732555998|gb|KM576903.1|	24.38	43.53	0	-2	402	264	13	13	400	3838	2711	1e-13	84.7
ASA_P4G012	gi|392522636|gb|JQ436538.1|	24.38	43.53	0	-2	402	264	13	13	400	3429	2302	1e-13	84.7
ASA_P4G012	gi|83630956|gb|CP000155.1|	25.07	48.21	0	-1	363	248	10	58	413	7189878	7188841	1e-13	84.7
ASA_P4G012	gi|392522628|gb|JQ436537.1|	24.38	43.53	0	-1	402	264	13	13	400	3429	2302	1e-13	84.7
ASA_P4G012	gi|92429681|gb|DQ460223.1|	24.38	43.53	0	1	402	264	13	13	400	4414	5541	1e-13	84.7
ASA_P4G012	gi|83777533|gb|DQ275532.1|	24.38	43.53	0	-1	402	264	13	13	400	9595	8468	1e-13	84.7
ASA_P4G012	gi|83777520|gb|DQ268533.1|	24.38	43.53	0	-1	402	264	13	13	400	9595	8468	1e-13	84.7
ASA_P4G012	gi|74476643|gb|DQ176451.1|	24.38	43.53	0	-3	402	264	13	13	400	9594	8467	1e-13	84.7
ASA_P4G012	gi|76008824|gb|DQ176869.1|	24.38	43.53	0	-3	402	264	13	13	400	9595	8468	1e-13	84.7
ASA_P4G012	gi|117573144|gb|EF042190.1|	24.38	43.53	0	-3	402	264	13	13	400	10583	9456	1e-13	84.7
ASA_P4G012	gi|403182281|gb|JX239261.1|	24.38	43.53	0	1	402	264	13	13	400	4414	5541	1e-13	84.7
ASA_P4G012	gi|403182273|gb|JX239260.1|	24.38	43.53	0	1	402	264	13	13	400	4414	5541	1e-13	84.7
ASA_P4G012	gi|74476627|gb|DQ176450.1|	24.38	43.53	0	-2	402	264	13	13	400	11687	10560	1e-13	84.7
ASA_P4G012	gi|403182289|gb|JX239262.1|	24.38	43.53	0	1	402	264	13	13	400	4414	5541	1e-13	84.7
ASA_P4G012	gi|9971632|dbj|AP002527.1|	24.38	43.53	0	-1	402	264	13	13	400	21402	20275	1e-13	84.7
ASA_P4G012	gi|403398454|gb|JX469830.1|	24.38	43.53	0	2	402	264	13	13	400	25256	26383	1e-13	84.7
ASA_P4G012	gi|114703507|emb|AM261760.1|	24.38	43.53	0	2	402	264	13	13	400	57218	58345	1e-13	84.7
ASA_P4G012	gi|317447632|emb|FN666596.1|	24.38	43.53	0	-2	402	264	13	13	400	32407	31280	1e-13	84.7
ASA_P4G012	gi|297592274|gb|GU725392.1|	24.38	43.53	0	-2	402	264	13	13	400	32407	31280	1e-13	84.7
ASA_P4G012	gi|281599365|gb|CP001383.1|	24.38	43.53	0	-2	402	264	13	13	400	3955719	3954592	1e-13	84.7
ASA_P4G012	gi|73854091|gb|CP000038.1|	24.38	43.53	0	3	402	264	13	13	400	4103670	4104797	1e-13	84.7
ASA_P4G012	gi|667708115|gb|CP006798.1|	24.38	43.53	0	2	402	264	13	13	400	3566084	3567211	1e-13	84.7
ASA_P4G012	gi|667708115|gb|CP006798.1|	25.99	44.93	0	1	227	151	5	140	364	3883630	3884265	4e-10	73.6
ASA_P4G012	gi|582027004|gb|CP007152.1|	24.38	44.09	0	-3	406	270	13	14	408	837736	836597	2e-13	84.3
ASA_P4G012	gi|302580034|gb|CP002159.1|	23.61	46.02	0	-2	415	279	14	61	465	1328828	1327668	2e-13	84.0
ASA_P4G012	gi|753290054|gb|CP009299.1|	25.50	42.57	0	2	451	293	13	12	455	4643	5887	4e-13	83.2
ASA_P4G012	gi|90823168|gb|CP000142.2|	26.69	43.77	0	-3	281	176	9	140	408	3425561	3424773	4e-13	82.8
ASA_P4G012	gi|556072477|gb|CP003961.1|	28.44	45.21	0	-2	334	201	10	78	400	5620367	5619447	5e-13	82.8
ASA_P4G012	gi|186463002|gb|CP001037.1|	23.68	42.34	0	-3	359	241	10	7	356	6603835	6602831	7e-13	82.4
ASA_P4G012	gi|612134625|ref|NC_023289.2|;gi|612065734|gb|KF362121.2|	25.57	42.82	0	-3	348	229	10	14	356	77485	76517	1e-12	81.3
ASA_P4G012	gi|612134622|ref|NC_023277.2|;gi|612065739|gb|KF362122.2|	25.57	42.82	0	-2	348	229	10	14	356	77432	76464	1e-12	81.3
ASA_P4G012	gi|399158375|gb|CP003735.1|	27.54	45.21	0	-1	334	204	10	78	400	4027405	4026485	2e-12	80.5
ASA_P4G012	gi|290883107|gb|CP001968.1|	25.06	42.01	0	-3	407	261	12	14	411	272754	271639	2e-12	80.5
ASA_P4G012	gi|237499037|gb|CP001616.1|	26.09	45.65	0	1	414	272	12	13	415	345943	347115	3e-12	80.5
ASA_P4G012	gi|316941978|gb|CP002431.1|	23.53	41.91	0	1	408	259	14	14	400	2732017	2733144	4e-12	80.1
ASA_P4G012	gi|169820555|gb|CP000960.1|	25.22	43.62	0	-3	337	214	12	85	408	1046378	1045443	8e-12	79.0
ASA_P4G013	gi|142855988|gb|CP000645.1|	100.00	100.00	0	-2	727	0	0	1	727	13829	11649	0.0	1514
ASA_P4G013	gi|390981275|gb|CP003677.1|	28.00	46.92	0	-2	650	406	17	35	657	4687829	4685985	1e-61	238
ASA_P4G013	gi|699964714|dbj|AP014655.1|	27.85	46.92	0	2	650	407	17	35	657	338357	340201	7e-61	236
ASA_P4G013	gi|666084728|gb|CP008896.1|	28.27	46.01	0	-1	626	409	14	35	648	3857158	3855365	1e-60	235
ASA_P4G013	gi|666084728|gb|CP008896.1|	20.06	40.71	0	3	339	234	11	259	590	737493	738419	1e-04	57.0
ASA_P4G013	gi|685683930|gb|CP008728.1|	29.66	46.27	0	-3	590	374	16	19	592	617176	615482	1e-59	232
ASA_P4G013	gi|685683930|gb|CP008728.1|	26.67	42.96	0	3	135	91	4	265	399	580170	580550	0.52	45.1
ASA_P4G013	gi|253992019|gb|CP000094.2|	27.72	44.72	0	-1	635	413	14	28	647	6416970	6415159	3e-58	228
ASA_P4G013	gi|582002523|emb|HG916826.1|	28.27	46.17	0	-3	626	409	16	35	648	4600208	4598415	4e-58	227
ASA_P4G013	gi|582002523|emb|HG916826.1|	26.71	45.63	0	-2	629	412	18	84	698	4663929	4662148	3e-49	199
ASA_P4G013	gi|652789639|emb|LK391695.1|	28.27	46.17	0	-1	626	409	16	35	648	4610851	4609058	4e-58	227
ASA_P4G013	gi|652789639|emb|LK391695.1|	26.71	45.63	0	-2	629	412	18	84	698	4674573	4672792	3e-49	199
ASA_P4G013	gi|684194542|gb|CP009365.1|	27.72	45.99	0	-2	624	401	12	35	642	4966901	4965132	5e-58	227
ASA_P4G013	gi|684194542|gb|CP009365.1|	20.06	40.71	0	-1	339	234	11	259	590	2102019	2101093	1e-04	57.0
ASA_P4G013	gi|684194542|gb|CP009365.1|	21.38	35.87	0	-1	276	185	7	333	602	4923258	4922509	3e-04	55.8
ASA_P4G013	gi|389568633|gb|CP003184.1|	27.33	46.97	0	3	677	416	19	42	688	1129935	1131827	2e-57	225
ASA_P4G013	gi|184196655|gb|CP001045.1|	29.41	46.89	0	-1	578	367	17	30	591	1692184	1690526	2e-57	225
ASA_P4G013	gi|184196655|gb|CP001045.1|	31.42	50.00	0	3	296	180	9	304	589	1615596	1616444	9e-31	141
ASA_P4G013	gi|566060467|gb|CP006852.1|	28.71	46.13	0	-1	620	414	13	29	642	6991009	6989216	2e-57	225
ASA_P4G013	gi|566060467|gb|CP006852.1|	20.06	40.71	0	-3	339	234	11	259	590	3531596	3530670	1e-04	57.0
ASA_P4G013	gi|430790723|gb|CP003738.1|	26.74	46.04	0	-2	632	411	14	35	648	33447	31654	1e-56	223
ASA_P4G013	gi|125712750|gb|CP000568.1|	26.91	45.18	0	-2	695	439	18	38	702	1332963	1330996	2e-55	219
ASA_P4G013	gi|125712750|gb|CP000568.1|	31.31	51.06	0	-1	329	212	7	271	593	2225434	2224472	7e-41	173
ASA_P4G013	gi|198246669|gb|CP001132.1|	28.76	47.88	0	-1	591	372	18	58	635	2787592	2785928	5e-55	218
ASA_P4G013	gi|198246669|gb|CP001132.1|	26.48	44.33	0	-2	661	431	23	8	647	208704	206824	6e-42	176
ASA_P4G013	gi|198246669|gb|CP001132.1|	28.57	46.67	0	-2	105	69	2	298	402	2123088	2122792	0.20	46.2
ASA_P4G013	gi|218517237|gb|CP001219.1|	28.76	47.88	0	-2	591	372	18	58	635	2881587	2879923	5e-55	218
ASA_P4G013	gi|218517237|gb|CP001219.1|	28.16	47.55	0	1	593	383	15	35	615	1040098	1041783	1e-52	211
ASA_P4G013	gi|218517237|gb|CP001219.1|	22.11	39.21	0	-2	380	251	12	298	663	2230434	2229388	6e-06	61.2
ASA_P4G013	gi|2653994|gb|AF032884.1|	28.55	48.31	0	3	592	372	19	58	635	3618	5282	1e-53	213
ASA_P4G013	gi|686533778|gb|CP009283.1|	29.50	48.02	0	-3	556	351	16	74	617	6544811	6543231	4e-53	212
ASA_P4G013	gi|686533778|gb|CP009283.1|	21.21	43.43	0	1	297	209	10	298	588	2664430	2665263	1e-06	63.2
ASA_P4G013	gi|691224436|gb|CP009455.1|	30.46	48.74	0	-3	476	296	13	125	590	1426782	1425430	1e-52	210
ASA_P4G013	gi|338835784|gb|CP002870.1|	26.05	44.73	0	-2	664	449	15	53	705	5971937	5970039	2e-52	210
ASA_P4G013	gi|311774133|gb|CP002216.1|	24.93	45.85	0	-2	698	463	18	42	714	2138097	2136112	3e-52	209
ASA_P4G013	gi|359823987|gb|CP003065.1|	29.97	44.96	0	-1	387	225	11	38	408	3444574	3443504	7e-52	139
ASA_P4G013	gi|359823987|gb|CP003065.1|	25.52	46.55	0	-3	290	205	5	424	702	3443477	3442608	7e-52	94.7
ASA_P4G013	gi|359823987|gb|CP003065.1|	27.62	46.51	0	3	630	388	17	89	694	216327	218084	1e-50	204
ASA_P4G013	gi|359823987|gb|CP003065.1|	24.75	45.52	0	1	703	469	21	12	690	285205	287205	4e-43	180
ASA_P4G013	gi|344031790|gb|CP002991.1|	25.26	45.84	0	-1	685	451	18	42	701	2186481	2184535	8e-52	208
ASA_P4G013	gi|734579581|gb|CP009975.1|	26.05	43.72	0	3	645	437	11	35	667	560619	562469	3e-51	206
ASA_P4G013	gi|734574563|gb|CP009974.1|	26.05	43.72	0	3	645	437	11	35	667	2132184	2134034	3e-51	206
ASA_P4G013	gi|676254456|dbj|AP014637.1|	28.68	46.28	0	2	551	351	12	53	590	1893212	1894777	5e-51	205
ASA_P4G013	gi|676254456|dbj|AP014637.1|	21.56	38.02	0	-2	334	222	9	338	659	1925951	1925034	3e-06	62.4
ASA_P4G013	gi|289526978|gb|CP001936.1|	24.78	46.40	0	-2	694	459	19	42	709	1926129	1924159	5e-51	205
ASA_P4G013	gi|83630956|gb|CP000155.1|	28.71	46.70	0	-3	606	368	20	85	670	7191922	7190237	2e-50	203
ASA_P4G013	gi|570734635|gb|CP007032.1|	25.47	45.58	0	1	746	487	24	5	725	216436	218541	1e-49	201
ASA_P4G013	gi|218169741|gb|CP001291.1|	29.03	48.77	0	-1	527	330	15	85	590	2594949	2593438	3e-49	199
ASA_P4G013	gi|218169741|gb|CP001291.1|	24.23	41.81	0	2	421	267	19	246	652	2333660	2334808	0.015	50.1
ASA_P4G013	gi|218169741|gb|CP001291.1|	23.76	45.86	0	-1	181	121	6	302	478	1086114	1085611	0.021	49.7
ASA_P4G013	gi|664689340|gb|CP007161.1|	28.50	46.22	0	2	621	401	17	46	652	326834	328609	2e-48	197
ASA_P4G013	gi|664689340|gb|CP007161.1|	27.63	46.71	0	2	456	316	9	271	716	264536	265891	6e-39	167
ASA_P4G013	gi|319424417|gb|CP002457.1|	28.16	45.60	0	-3	625	395	19	27	635	4781707	4779947	6e-48	196
ASA_P4G013	gi|338799449|gb|CP002881.1|	26.55	45.15	0	-1	629	413	18	84	698	4520129	4518348	1e-47	195
ASA_P4G013	gi|169757190|gb|CP000949.1|	27.52	45.81	0	-1	585	392	16	15	590	5752667	5750982	1e-47	195
ASA_P4G013	gi|752308899|gb|CP010359.1|	27.52	45.81	0	-1	585	392	16	15	590	5324236	5322551	1e-47	195
ASA_P4G013	gi|752308899|gb|CP010359.1|	22.33	36.16	0	-1	318	204	8	338	644	5281948	5281091	0.001	53.9
ASA_P4G013	gi|511519639|gb|CP005976.1|	27.52	45.81	0	-1	585	392	16	15	590	6817847	6816162	1e-47	195
ASA_P4G013	gi|340557778|gb|CP002574.1|	27.20	44.34	0	-3	636	397	17	85	701	107621	105855	5e-47	192
ASA_P4G013	gi|663077479|gb|CP008712.1|	27.49	45.98	0	3	622	398	19	85	688	176583	178343	8e-47	192
ASA_P4G013	gi|663077479|gb|CP008712.1|	27.20	45.44	0	1	625	396	19	76	677	188761	190527	3e-44	184
ASA_P4G013	gi|42740913|gb|AE017194.1|	27.49	45.98	0	1	622	398	19	85	688	176296	178056	8e-47	192
ASA_P4G013	gi|42740913|gb|AE017194.1|	27.20	45.44	0	2	625	396	19	76	677	188474	190240	3e-44	184
ASA_P4G013	gi|186469090|gb|CP001038.1|	27.34	46.24	0	3	651	408	22	83	700	164751	166607	9e-47	192
ASA_P4G013	gi|428245228|gb|CP003620.1|	26.76	45.21	0	2	553	351	13	85	618	323345	324898	2e-46	191
ASA_P4G013	gi|428245228|gb|CP003620.1|	26.76	45.21	0	-1	553	351	13	85	618	743407	741854	2e-46	191
ASA_P4G013	gi|428245228|gb|CP003620.1|	24.55	39.55	0	3	220	130	7	292	488	2899281	2899901	0.064	48.1
ASA_P4G013	gi|594025561|gb|CP007441.1|	26.94	45.95	0	-3	568	379	14	84	647	4707267	4705660	2e-46	191
ASA_P4G013	gi|690614063|gb|CP009241.1|	29.38	47.28	0	-1	514	294	16	232	704	6786844	6785387	2e-46	190
ASA_P4G013	gi|556072477|gb|CP003961.1|	26.07	44.83	0	-1	629	416	18	84	698	5622465	5620684	4e-46	190
ASA_P4G013	gi|507118487|gb|CP005964.1|	27.68	46.64	0	-2	596	382	20	1	589	2814258	2812597	5e-46	189
ASA_P4G013	gi|56178122|gb|AE017340.1|	27.68	46.64	0	-3	596	382	20	1	589	2814143	2812482	5e-46	189
ASA_P4G013	gi|142849896|gb|CP000644.1|	26.11	46.71	0	-1	563	371	16	35	589	4645225	4643648	6e-46	189
ASA_P4G013	gi|142849896|gb|CP000644.1|	29.25	45.28	0	2	106	69	2	294	399	1073672	1073971	0.11	47.0
ASA_P4G013	gi|90823168|gb|CP000142.2|	27.23	45.23	0	-2	639	404	23	84	699	3427824	3426022	7e-46	189
ASA_P4G013	gi|218165370|gb|CP001287.1|	29.38	48.21	0	3	531	321	16	85	589	4135494	4137002	7e-46	189
ASA_P4G013	gi|218165370|gb|CP001287.1|	23.55	38.91	0	3	293	183	11	302	588	3075948	3076721	0.15	46.6
ASA_P4G013	gi|218165370|gb|CP001287.1|	23.55	38.91	0	3	293	183	11	302	588	3054165	3054938	0.23	46.2
ASA_P4G013	gi|327438058|dbj|AP012157.1|	29.01	47.99	0	2	548	340	17	77	609	308984	310525	1e-45	188
ASA_P4G013	gi|186463002|gb|CP001037.1|	26.50	44.07	0	-2	683	465	17	35	703	6605990	6604011	1e-45	188
ASA_P4G013	gi|186463002|gb|CP001037.1|	23.65	42.91	0	-2	296	185	14	302	591	7009556	7008774	0.008	50.8
ASA_P4G013	gi|428262251|gb|CP003643.1|	26.77	45.23	0	-1	650	413	19	83	700	29020	27164	1e-45	188
ASA_P4G013	gi|399158375|gb|CP003735.1|	28.02	46.34	0	-3	546	343	20	83	617	4029506	4027986	1e-44	185
ASA_P4G013	gi|521321374|gb|CP004846.1|	25.15	44.88	0	-1	664	461	17	81	720	3113102	3111147	1e-44	185
ASA_P4G013	gi|28856110|gb|AE016853.1|	29.98	47.17	0	-2	407	276	7	245	648	6375978	6374776	1e-44	185
ASA_P4G013	gi|28856110|gb|AE016853.1|	26.52	40.14	0	3	279	169	9	295	559	34743	35513	1e-04	57.0
ASA_P4G013	gi|28856110|gb|AE016853.1|	23.40	39.42	0	-1	312	187	15	303	594	80185	79346	0.049	48.5
ASA_P4G013	gi|302580034|gb|CP002159.1|	28.51	45.94	0	-1	505	310	14	132	615	1330758	1329334	2e-44	184
ASA_P4G013	gi|302580034|gb|CP002159.1|	25.61	43.32	0	1	367	263	5	255	617	3125677	3126759	9e-24	119
ASA_P4G013	gi|428249989|gb|CP003630.1|	26.59	44.76	0	2	677	427	24	85	724	931982	933913	3e-44	184
ASA_P4G013	gi|428249989|gb|CP003630.1|	25.29	42.91	0	-3	261	167	12	302	556	6903184	6902468	0.25	46.2
ASA_P4G013	gi|428249989|gb|CP003630.1|	27.15	45.03	0	1	151	96	5	302	449	4005472	4005891	0.58	44.7
ASA_P4G013	gi|428249989|gb|CP003630.1|	24.14	41.38	0	-1	203	132	7	302	500	5635266	5634712	1.0	43.9
ASA_P4G013	gi|549807177|gb|CP006721.1|	26.82	45.70	0	-3	604	393	16	83	670	3258030	3256318	3e-44	184
ASA_P4G013	gi|548948894|emb|FO203526.1|	26.64	44.12	0	-1	578	393	10	41	611	2159524	2157863	4e-44	183
ASA_P4G013	gi|548948894|emb|FO203526.1|	26.64	43.94	0	-2	578	393	10	41	611	3630282	3628621	7e-44	182
ASA_P4G013	gi|756118028|gb|CP010820.1|	29.11	46.12	0	1	529	333	15	84	606	284497	285975	6e-44	182
ASA_P4G013	gi|75699950|gb|CP000117.1|	27.58	46.75	0	1	631	405	23	85	688	4325266	4327083	1e-43	182
ASA_P4G013	gi|75699950|gb|CP000117.1|	25.29	42.15	0	-1	261	161	11	302	553	1653708	1653001	0.001	53.5
ASA_P4G013	gi|75699950|gb|CP000117.1|	24.02	42.52	0	2	254	167	10	302	553	1408136	1408825	0.027	49.3
ASA_P4G013	gi|75699950|gb|CP000117.1|	25.00	42.35	0	1	196	119	7	282	461	2710006	2710557	0.084	47.8
ASA_P4G013	gi|753290054|gb|CP009299.1|	27.55	45.62	0	1	559	373	15	37	589	2539	4137	1e-43	182
ASA_P4G013	gi|575870901|emb|HG530068.1|	28.18	48.18	0	-3	440	298	11	271	698	7242326	7241025	2e-43	181
ASA_P4G013	gi|343773687|gb|CP002985.1|	27.91	44.82	0	1	627	396	24	42	647	710983	712758	1e-42	179
ASA_P4G013	gi|428015215|gb|CP003600.1|	28.49	45.37	0	-3	551	346	17	119	648	3604418	3602847	1e-42	179
ASA_P4G013	gi|428015215|gb|CP003600.1|	31.65	44.30	0	-1	158	91	7	302	456	4423948	4423517	4e-04	55.5
ASA_P4G013	gi|428015215|gb|CP003600.1|	21.95	44.60	0	2	287	194	11	304	580	1193441	1194241	0.002	53.1
ASA_P4G013	gi|43755|emb|X17693.1|	26.66	45.47	0	1	574	365	14	84	642	1174	2772	1e-42	178
ASA_P4G013	gi|58533134|gb|AY884833.1|	26.66	45.47	0	-2	574	365	14	84	642	5760	4162	1e-42	178
ASA_P4G013	gi|158343350|gb|EU215432.1|	26.66	45.47	0	3	574	365	14	84	642	4224	5822	1e-42	178
ASA_P4G013	gi|392522621|gb|JQ436536.1|	26.66	45.47	0	-2	574	365	14	84	642	5351	3753	1e-42	178
ASA_P4G013	gi|197091793|gb|EU626137.1|	26.66	45.47	0	-1	574	365	14	84	642	5481	3883	1e-42	178
ASA_P4G013	gi|225423118|gb|FJ797680.1|	26.66	45.47	0	3	574	365	14	84	642	3354	4952	1e-42	178
ASA_P4G013	gi|732555998|gb|KM576903.1|	26.66	45.47	0	-3	574	365	14	84	642	5760	4162	1e-42	178
ASA_P4G013	gi|392522636|gb|JQ436538.1|	26.66	45.47	0	-3	574	365	14	84	642	5351	3753	1e-42	178
ASA_P4G013	gi|392522628|gb|JQ436537.1|	26.66	45.47	0	-2	574	365	14	84	642	5351	3753	1e-42	178
ASA_P4G013	gi|92429681|gb|DQ460223.1|	26.66	45.47	0	2	574	365	14	84	642	2492	4090	1e-42	178
ASA_P4G013	gi|83777533|gb|DQ275532.1|	26.66	45.47	0	-2	574	365	14	84	642	11517	9919	1e-42	178
ASA_P4G013	gi|83777520|gb|DQ268533.1|	26.66	45.47	0	-2	574	365	14	84	642	11517	9919	1e-42	178
ASA_P4G013	gi|74476643|gb|DQ176451.1|	26.66	45.47	0	-1	574	365	14	84	642	11516	9918	1e-42	178
ASA_P4G013	gi|76008824|gb|DQ176869.1|	26.66	45.47	0	-1	574	365	14	84	642	11517	9919	1e-42	178
ASA_P4G013	gi|117573144|gb|EF042190.1|	26.66	45.47	0	-1	574	365	14	84	642	12505	10907	1e-42	178
ASA_P4G013	gi|403182281|gb|JX239261.1|	26.66	45.47	0	2	574	365	14	84	642	2492	4090	1e-42	178
ASA_P4G013	gi|403182273|gb|JX239260.1|	26.66	45.47	0	2	574	365	14	84	642	2492	4090	1e-42	178
ASA_P4G013	gi|74476627|gb|DQ176450.1|	26.66	45.47	0	-3	574	365	14	84	642	13609	12011	1e-42	178
ASA_P4G013	gi|403182289|gb|JX239262.1|	26.66	45.47	0	2	574	365	14	84	642	2492	4090	1e-42	178
ASA_P4G013	gi|9971632|dbj|AP002527.1|	26.66	45.47	0	-2	574	365	14	84	642	23324	21726	1e-42	178
ASA_P4G013	gi|403398454|gb|JX469830.1|	26.66	45.47	0	3	574	365	14	84	642	23334	24932	1e-42	178
ASA_P4G013	gi|114703507|emb|AM261760.1|	26.66	45.47	0	3	574	365	14	84	642	55296	56894	1e-42	178
ASA_P4G013	gi|317447632|emb|FN666596.1|	26.66	45.47	0	-3	574	365	14	84	642	34329	32731	1e-42	178
ASA_P4G013	gi|297592274|gb|GU725392.1|	26.66	45.47	0	-3	574	365	14	84	642	34329	32731	1e-42	178
ASA_P4G013	gi|281599365|gb|CP001383.1|	26.66	45.47	0	-3	574	365	14	84	642	3957641	3956043	1e-42	178
ASA_P4G013	gi|73854091|gb|CP000038.1|	26.66	45.47	0	1	574	365	14	84	642	4101748	4103346	1e-42	178
ASA_P4G013	gi|126636230|gb|CP000606.1|	25.65	45.24	0	-2	694	437	25	37	701	4559489	4557558	2e-42	177
ASA_P4G013	gi|667708115|gb|CP006798.1|	26.48	45.30	0	3	574	366	14	84	642	3564162	3565760	8e-42	176
ASA_P4G013	gi|667708115|gb|CP006798.1|	26.30	44.46	0	3	578	363	17	66	618	3881292	3882911	2e-40	171
ASA_P4G013	gi|316941978|gb|CP002431.1|	27.11	44.96	0	1	605	353	22	84	663	2730103	2731728	3e-41	174
ASA_P4G013	gi|315471689|gb|CP002394.1|	26.74	43.05	0	-2	662	415	21	3	643	3274239	3272401	1e-40	172
ASA_P4G013	gi|315471689|gb|CP002394.1|	26.52	44.51	0	2	656	435	19	42	687	236468	238324	2e-39	168
ASA_P4G013	gi|358409925|gb|JN157804.1|	26.30	44.46	0	-2	578	363	17	66	618	97240	95621	2e-40	171
ASA_P4G013	gi|430829327|gb|JF714412.2|	26.30	44.46	0	3	578	363	17	66	618	129279	130898	2e-40	171
ASA_P4G013	gi|345105136|gb|JF503991.1|	26.30	44.46	0	3	578	363	17	66	618	130056	131675	2e-40	171
ASA_P4G013	gi|345468041|dbj|AP012208.1|	26.30	44.46	0	1	578	363	17	66	618	158866	160485	2e-40	171
ASA_P4G013	gi|731153922|emb|LN681231.1|	25.97	43.51	0	3	593	381	15	19	590	168090	169757	3e-40	171
ASA_P4G014	gi|142855988|gb|CP000645.1|	100.00	100.00	0	-1	290	0	0	1	290	14691	13822	0.0	611
ASA_P4G014	gi|338835784|gb|CP002870.1|	30.04	46.64	0	-1	283	179	8	4	281	5972967	5972161	3e-21	105
ASA_P4G014	gi|676254456|dbj|AP014637.1|	31.64	46.88	0	1	256	157	7	30	281	1892263	1892988	3e-21	105
ASA_P4G014	gi|390981275|gb|CP003677.1|	35.25	50.00	0	-3	244	141	8	31	272	4688722	4688036	1e-20	104
ASA_P4G014	gi|348031532|dbj|AP012280.1|	31.42	44.06	0	-2	261	165	6	30	288	6742994	6742248	1e-20	104
ASA_P4G014	gi|670351331|dbj|AP014622.1|	31.42	44.06	0	-2	261	165	6	30	288	6793269	6792523	1e-20	104
ASA_P4G014	gi|685837395|dbj|AP014646.1|	31.42	44.06	0	-2	261	165	6	30	288	6829287	6828541	1e-20	104
ASA_P4G014	gi|699964714|dbj|AP014655.1|	35.25	50.00	0	3	244	141	8	31	272	337464	338150	1e-20	103
ASA_P4G014	gi|343773687|gb|CP002985.1|	32.40	50.00	0	1	250	147	9	31	276	710077	710772	4e-20	102
ASA_P4G014	gi|343773687|gb|CP002985.1|	35.75	51.81	0	3	193	105	7	31	220	774096	774626	6e-19	99.0
ASA_P4G014	gi|691224436|gb|CP009455.1|	31.03	44.06	0	-2	261	166	6	30	288	1427944	1427198	7e-20	101
ASA_P4G014	gi|690614063|gb|CP009241.1|	30.77	45.38	0	-2	260	143	8	31	280	6788271	6787573	2e-19	100
ASA_P4G014	gi|198246669|gb|CP001132.1|	32.54	50.00	0	-2	252	144	10	31	276	209505	208810	3e-19	99.8
ASA_P4G014	gi|198246669|gb|CP001132.1|	28.69	43.88	0	-2	237	153	5	31	267	2788521	2787859	2e-14	84.7
ASA_P4G014	gi|198246669|gb|CP001132.1|	43.48	55.07	0	-1	69	36	2	31	96	151297	151091	7e-04	52.0
ASA_P4G014	gi|302580034|gb|CP002159.1|	28.35	45.28	0	-2	254	166	3	31	284	1331906	1331193	9e-19	98.2
ASA_P4G014	gi|302580034|gb|CP002159.1|	23.55	38.77	0	2	276	171	5	31	287	3124046	3124810	4e-06	58.9
ASA_P4G014	gi|340557778|gb|CP002574.1|	35.47	52.91	0	-2	172	88	6	31	200	108582	108130	2e-18	97.4
ASA_P4G014	gi|218165370|gb|CP001287.1|	29.55	49.62	0	2	264	156	10	17	271	4134434	4135162	4e-18	96.3
ASA_P4G014	gi|752308899|gb|CP010359.1|	30.86	46.09	0	-3	256	159	8	30	281	5325065	5324340	8e-18	95.1
ASA_P4G014	gi|169757190|gb|CP000949.1|	30.86	46.09	0	-3	256	159	8	30	281	5753496	5752771	9e-18	95.1
ASA_P4G014	gi|511519639|gb|CP005976.1|	30.86	46.09	0	-3	256	159	8	30	281	6818676	6817951	9e-18	95.1
ASA_P4G014	gi|218517237|gb|CP001219.1|	27.51	43.49	0	2	269	173	5	17	281	1039196	1039948	2e-17	94.0
ASA_P4G014	gi|218517237|gb|CP001219.1|	28.69	43.88	0	-3	237	153	5	31	267	2882516	2881854	2e-14	84.7
ASA_P4G014	gi|186469090|gb|CP001038.1|	28.63	48.09	0	3	262	161	8	17	271	163680	164408	4e-17	93.2
ASA_P4G014	gi|684194542|gb|CP009365.1|	31.13	45.14	0	-1	257	155	8	31	281	4967784	4967062	5e-17	92.8
ASA_P4G014	gi|663077479|gb|CP008712.1|	30.65	47.98	0	2	248	150	6	31	277	175598	176278	7e-17	92.4
ASA_P4G014	gi|663077479|gb|CP008712.1|	24.71	48.63	0	2	255	170	6	31	284	187766	188467	3e-15	87.0
ASA_P4G014	gi|42740913|gb|AE017194.1|	30.65	47.98	0	3	248	150	6	31	277	175311	175991	7e-17	92.4
ASA_P4G014	gi|42740913|gb|AE017194.1|	24.71	48.63	0	3	255	170	6	31	284	187479	188180	3e-15	87.0
ASA_P4G014	gi|256588085|gb|CP001701.1|	28.03	49.24	0	1	264	160	9	17	271	4114411	4115139	8e-17	92.0
ASA_P4G014	gi|319424417|gb|CP002457.1|	34.30	52.33	0	-2	172	90	6	31	200	4782479	4782027	1e-16	92.0
ASA_P4G014	gi|218169741|gb|CP001291.1|	27.86	47.71	0	-3	262	163	8	17	271	2596009	2595281	2e-16	90.5
ASA_P4G014	gi|186463002|gb|CP001037.1|	29.96	45.34	0	-2	247	156	6	31	276	6606869	6606177	3e-16	90.5
ASA_P4G014	gi|179349329|gb|CP001034.1|	28.06	45.45	0	2	253	162	6	31	280	256043	256750	7e-16	89.0
ASA_P4G014	gi|253992019|gb|CP000094.2|	30.20	47.06	0	-2	255	156	8	31	282	6417830	6417123	1e-15	88.6
ASA_P4G014	gi|565679415|gb|CP006939.1|	30.87	44.35	0	-2	230	123	7	31	244	2876488	2875859	2e-15	87.4
ASA_P4G014	gi|359341138|gb|CP003147.1|	31.62	47.86	0	-2	234	128	9	7	231	3630597	3629965	2e-15	87.4
ASA_P4G014	gi|315471689|gb|CP002394.1|	26.40	47.20	0	1	250	162	5	31	277	235591	236283	5e-15	86.3
ASA_P4G014	gi|315471689|gb|CP002394.1|	25.72	47.83	0	-3	276	180	8	17	284	3275063	3274287	4e-14	83.6
ASA_P4G014	gi|451894361|emb|FO203427.1|	30.80	46.41	0	1	237	122	10	30	247	1592050	1592691	6e-15	85.9
ASA_P4G014	gi|142849896|gb|CP000644.1|	32.56	48.84	0	-3	172	93	5	31	200	4646039	4645587	7e-15	85.9
ASA_P4G014	gi|675820270|emb|LM996833.1|	27.34	48.83	0	3	256	148	11	31	275	327093	327779	8e-15	85.9
ASA_P4G014	gi|290883107|gb|CP001968.1|	30.57	46.29	0	2	229	133	7	49	277	1175384	1175992	1e-14	84.7
ASA_P4G014	gi|290883107|gb|CP001968.1|	30.41	46.20	0	-3	171	97	5	31	200	275580	275131	7e-09	67.4
ASA_P4G014	gi|428015215|gb|CP003600.1|	27.08	46.57	0	-2	277	173	9	18	285	3605613	3604843	2e-14	84.7
ASA_P4G014	gi|75699950|gb|CP000117.1|	26.87	45.90	0	3	268	158	8	17	271	4324191	4324919	2e-14	84.7
ASA_P4G014	gi|359823987|gb|CP003065.1|	28.26	45.65	0	2	276	169	9	18	284	215237	216004	2e-14	84.7
ASA_P4G014	gi|359823987|gb|CP003065.1|	25.49	47.06	0	-2	255	159	9	31	277	3445446	3444751	5e-13	80.1
ASA_P4G014	gi|359823987|gb|CP003065.1|	24.72	43.45	0	3	267	177	6	31	289	284415	285167	2e-12	78.2
ASA_P4G014	gi|2653994|gb|AF032884.1|	28.63	44.02	0	1	234	151	5	31	264	2689	3342	2e-14	84.3
ASA_P4G014	gi|381287545|gb|JN983042.1|	27.17	48.03	0	2	254	151	10	31	275	103520	104206	4e-14	83.6
ASA_P4G014	gi|99867038|gb|DQ517526.1|	27.17	48.03	0	3	254	151	10	31	275	109248	109934	4e-14	83.6
ASA_P4G014	gi|38259307|emb|BX664015.1|	27.17	48.03	0	3	254	151	10	31	275	114975	115661	4e-14	83.6
ASA_P4G014	gi|675818952|emb|LM995515.1|	27.17	48.03	0	-3	254	151	10	31	275	1136400	1135714	4e-14	83.6
ASA_P4G014	gi|156530483|gb|CP000783.1|	27.17	48.03	0	1	254	151	10	31	275	4195348	4196034	4e-14	83.6
ASA_P4G014	gi|605511148|gb|CP007530.1|	27.17	48.03	0	-2	254	151	10	31	275	3346492	3345806	4e-14	83.6
ASA_P4G014	gi|742989218|gb|CP010384.1|	27.17	48.03	0	-3	254	151	10	31	275	4487778	4487092	4e-14	83.6
ASA_P4G014	gi|723220061|gb|CP009850.1|	27.17	48.03	0	3	254	151	10	31	275	320010	320696	4e-14	83.6
ASA_P4G014	gi|564743501|gb|CP005995.1|	27.17	48.03	0	-3	254	151	10	31	275	2281910	2281224	4e-14	83.6
ASA_P4G014	gi|559187652|gb|CP005390.2|	27.17	48.03	0	-1	254	151	10	31	275	4203599	4202913	4e-14	83.6
ASA_P4G014	gi|601101465|gb|CP007505.1|	27.17	48.03	0	-2	254	151	10	31	275	338942	338256	4e-14	83.6
ASA_P4G014	gi|383101383|gb|CP002291.1|	27.17	48.03	0	-2	254	151	10	31	275	3938414	3937728	4e-14	83.6
ASA_P4G014	gi|218350208|emb|CU928145.2|	27.17	48.03	0	-3	254	151	10	31	275	4000961	4000275	4e-14	83.6
ASA_P4G014	gi|745369752|emb|HF572917.2|	27.17	48.03	0	-1	254	151	10	31	275	4149838	4149152	4e-14	83.6
ASA_P4G014	gi|407051884|gb|CP003289.1|	27.17	48.03	0	1	254	151	10	31	275	302998	303684	4e-14	83.6
ASA_P4G014	gi|407051884|gb|CP003289.1|	27.17	48.03	0	1	254	151	10	31	275	302998	303684	4e-14	83.6
ASA_P4G014	gi|406775301|gb|CP003297.1|	27.17	48.03	0	1	254	151	10	31	275	305077	305763	4e-14	83.6
ASA_P4G014	gi|406775301|gb|CP003297.1|	27.17	48.03	0	1	254	151	10	31	275	305077	305763	4e-14	83.6
ASA_P4G014	gi|407062746|gb|CP003301.1|	27.17	48.03	0	2	254	151	10	31	275	293750	294436	4e-14	83.6
ASA_P4G014	gi|407062746|gb|CP003301.1|	27.17	48.03	0	2	254	151	10	31	275	293750	294436	4e-14	83.6
ASA_P4G014	gi|295054830|gb|CP001918.1|	27.17	48.03	0	-1	254	151	10	31	275	5017452	5016766	4e-14	83.6
ASA_P4G014	gi|742979654|gb|CP010376.1|	27.17	46.85	0	-3	254	151	9	31	275	4851005	4850319	4e-14	83.6
ASA_P4G014	gi|332171715|gb|CP002526.1|	33.14	47.67	0	1	172	92	4	31	200	4570207	4570659	4e-14	83.6
ASA_P4G014	gi|332171715|gb|CP002526.1|	32.56	47.09	0	1	172	93	5	31	200	455488	455940	7e-11	73.2
ASA_P4G014	gi|316941978|gb|CP002431.1|	28.89	48.00	0	3	225	131	8	31	251	2729145	2729744	6e-14	82.8
ASA_P4G014	gi|125995462|gb|CP000563.1|	29.31	44.83	0	-3	232	132	7	31	259	5103383	5102775	7e-14	82.8
ASA_P4G014	gi|125995462|gb|CP000563.1|	31.82	45.45	0	-2	154	86	5	31	181	5060664	5060251	6e-07	61.2
ASA_P4G014	gi|334861337|gb|CP002811.1|	29.31	44.83	0	-2	232	132	7	31	259	5219515	5218907	7e-14	82.8
ASA_P4G014	gi|334861337|gb|CP002811.1|	31.82	45.45	0	-3	154	86	5	31	181	5176767	5176354	6e-07	61.2
ASA_P4G014	gi|237499037|gb|CP001616.1|	34.88	50.00	0	1	172	89	7	31	200	343075	343527	8e-14	82.4
ASA_P4G014	gi|523820942|gb|CP006057.1|	27.24	45.93	0	-1	246	155	8	31	272	76984	76307	9e-14	82.4
ASA_P4G014	gi|662712225|gb|CP008823.1|	27.24	45.93	0	-3	246	155	8	31	272	4599553	4598876	9e-14	82.4
ASA_P4G014	gi|570734635|gb|CP007032.1|	29.44	44.76	0	3	248	153	8	31	275	215619	216305	1e-13	82.0
ASA_P4G014	gi|344031790|gb|CP002991.1|	24.55	45.13	0	-3	277	182	6	12	280	2187427	2186654	2e-13	81.3
ASA_P4G014	gi|652789639|emb|LK391695.1|	32.37	49.71	0	-2	173	104	5	31	202	4611735	4611253	2e-13	81.3
ASA_P4G014	gi|652789639|emb|LK391695.1|	29.32	46.07	0	-1	191	115	6	11	200	4675597	4675082	7e-10	70.1
ASA_P4G014	gi|582002523|emb|HG916826.1|	32.37	49.71	0	-1	173	104	5	31	202	4601092	4600610	2e-13	81.3
ASA_P4G014	gi|582002523|emb|HG916826.1|	29.32	46.07	0	-1	191	115	6	11	200	4664953	4664438	7e-10	70.1
ASA_P4G014	gi|734579581|gb|CP009975.1|	32.57	48.57	0	1	175	98	6	30	201	559741	560214	2e-13	81.3
ASA_P4G014	gi|734574563|gb|CP009974.1|	32.57	48.57	0	1	175	98	6	30	201	2131306	2131779	2e-13	81.3
ASA_P4G014	gi|428249989|gb|CP003630.1|	26.83	48.37	0	1	246	154	7	31	271	930955	931629	3e-13	80.9
ASA_P4G014	gi|686533778|gb|CP009283.1|	26.67	47.37	0	-3	285	172	11	11	288	6545849	6545085	3e-13	80.5
ASA_P4G014	gi|126636230|gb|CP000606.1|	30.65	48.24	0	-1	199	111	7	10	200	4560393	4559854	5e-13	80.1
ASA_P4G014	gi|528327081|gb|CP005996.1|	31.58	45.79	0	-2	190	103	7	17	200	2546693	2546187	5e-13	80.1
ASA_P4G014	gi|528327081|gb|CP005996.1|	31.58	45.79	0	1	190	103	7	17	200	210031	210537	5e-13	80.1
ASA_P4G014	gi|566060467|gb|CP006852.1|	28.06	47.43	0	-2	253	150	9	30	273	6991878	6991189	6e-13	79.7
ASA_P4G014	gi|159889572|gb|CP000875.1|	32.39	48.30	0	1	176	94	5	31	201	4954354	4954821	1e-12	79.0
ASA_P4G014	gi|333805788|gb|CP002738.1|	29.61	45.15	0	-3	206	122	6	17	218	4939710	4939150	1e-12	79.0
ASA_P4G014	gi|327438058|dbj|AP012157.1|	31.44	47.94	0	3	194	116	5	12	204	307977	308510	1e-12	78.6
ASA_P4G014	gi|664689340|gb|CP007161.1|	24.81	43.80	0	1	258	164	5	31	281	325963	326667	1e-12	78.6
ASA_P4G014	gi|664689340|gb|CP007161.1|	22.13	43.08	0	1	253	175	8	31	277	263041	263751	0.003	50.1
ASA_P4G014	gi|430790723|gb|CP003738.1|	27.95	44.88	0	-3	254	166	7	31	282	34331	33615	2e-12	78.6
ASA_P4G014	gi|389568633|gb|CP003184.1|	24.30	44.62	0	1	251	167	6	31	277	1129051	1129746	2e-12	78.2
ASA_P4G014	gi|615567765|gb|CP007576.1|	27.45	45.49	0	1	255	143	9	31	275	59656	60324	2e-12	78.2
ASA_P4G014	gi|613730844|gb|CP007566.1|	27.45	45.49	0	2	255	143	9	31	275	59654	60322	2e-12	78.2
ASA_P4G014	gi|507219248|gb|CP005966.1|	27.45	45.49	0	1	255	143	9	31	275	59656	60324	2e-12	78.2
ASA_P4G014	gi|148012|gb|M37391.1|ECOTNSAB	31.98	48.84	0	3	172	94	5	31	200	219	671	2e-12	76.6
ASA_P4G014	gi|260177102|gb|GQ900476.1|	31.28	48.04	0	-1	179	106	5	31	208	32750	32262	2e-12	78.2
ASA_P4G014	gi|89513166|gb|DQ390456.1|	31.28	48.04	0	-1	179	106	5	31	208	30538	30050	2e-12	78.2
ASA_P4G014	gi|428262251|gb|CP003643.1|	30.77	47.69	0	-2	195	110	6	17	204	30093	29563	2e-12	74.7
ASA_P4G014	gi|428262251|gb|CP003643.1|	40.74	66.67	0	-3	27	16	0	245	271	29444	29364	2e-12	26.2
ASA_P4G014	gi|685683930|gb|CP008728.1|	28.24	44.66	0	-2	262	161	8	31	285	618014	617289	3e-12	77.8
ASA_P4G014	gi|125712750|gb|CP000568.1|	24.11	45.85	0	-3	253	165	7	31	277	1333835	1333140	3e-12	77.8
ASA_P4G014	gi|125712750|gb|CP000568.1|	22.79	42.28	0	-3	272	163	8	31	285	2228486	2227761	9e-07	60.8
ASA_P4G014	gi|556072477|gb|CP003961.1|	36.00	48.67	0	-3	150	86	4	53	201	5597494	5597072	3e-12	77.8
ASA_P4G014	gi|556072477|gb|CP003961.1|	27.85	45.21	0	-3	219	137	7	11	227	5623489	5622890	1e-10	72.4
ASA_P4G014	gi|753290054|gb|CP009299.1|	32.62	45.45	0	1	187	106	5	18	200	1642	2154	3e-12	77.4
ASA_P4G014	gi|666084728|gb|CP008896.1|	30.64	46.82	0	-2	173	107	3	31	202	3859218	3858736	3e-12	77.4
ASA_P4G014	gi|311774133|gb|CP002216.1|	25.00	44.92	0	-1	256	167	6	30	280	2138977	2138270	3e-12	77.4
ASA_P4G014	gi|83777533|gb|DQ275532.1|	31.98	49.42	0	-1	172	94	5	31	200	12472	12020	4e-12	77.0
ASA_P4G015	gi|142855988|gb|CP000645.1|	100.00	100.00	0	-3	103	0	0	1	103	15445	15137	6e-60	211
ASA_P4G015	gi|109697684|gb|DQ780745.1|	76.06	87.32	0	1	71	16	1	34	103	517	729	4e-31	121
ASA_P4G015	gi|348031532|dbj|AP012280.1|	87.14	90.00	0	-1	70	8	1	34	102	308529	308320	6e-31	127
ASA_P4G015	gi|461490773|emb|HF680312.1|	81.69	90.14	0	-2	71	12	1	34	103	1040582	1040370	1e-30	126
ASA_P4G015	gi|461490773|emb|HF680312.1|	32.86	61.43	0	-3	70	46	1	34	102	2137513	2137304	7e-05	51.6
ASA_P4G015	gi|461490773|emb|HF680312.1|	31.43	62.86	0	-2	70	46	2	29	96	3663974	3663765	0.001	47.8
ASA_P4G015	gi|684200017|gb|CP008920.1|	84.85	87.88	0	-1	66	9	1	34	98	728176	727979	1e-28	121
ASA_P4G015	gi|755383756|gb|CP009780.1|	76.06	87.32	0	-3	71	16	1	34	103	3817476	3817264	1e-28	120
ASA_P4G015	gi|186696370|gb|CP001048.1|	76.06	87.32	0	-2	71	16	1	34	103	4573134	4572922	1e-28	120
ASA_P4G015	gi|755387769|gb|CP009786.1|	76.06	87.32	0	-1	71	16	1	34	103	4002757	4002545	1e-28	120
ASA_P4G015	gi|755367513|gb|CP009757.1|	76.06	87.32	0	-3	71	16	1	34	103	3657101	3656889	1e-28	120
ASA_P4G015	gi|755359298|gb|CP009712.1|	76.06	87.32	0	2	71	16	1	34	103	3013523	3013735	1e-28	120
ASA_P4G015	gi|51587641|emb|BX936398.1|	76.06	87.32	0	-3	71	16	1	34	103	4626277	4626065	1e-28	120
ASA_P4G015	gi|270342133|gb|CP001836.1|	75.68	82.43	0	2	74	17	1	27	99	460562	460783	3e-28	120
ASA_P4G015	gi|640856369|gb|CP005927.1|	77.14	87.14	0	3	70	15	1	34	102	1077489	1077698	7e-28	119
ASA_P4G015	gi|160863331|gb|CP000880.1|	76.06	83.10	0	-3	71	16	1	34	103	1445911	1445699	7e-26	113
ASA_P4G015	gi|309700213|emb|FN649414.1|	76.06	83.10	0	-2	71	16	1	34	103	2108461	2108249	8e-26	113
ASA_P4G015	gi|675820236|emb|LM996799.1|	76.06	83.10	0	2	71	16	1	34	103	70985	71197	8e-26	113
ASA_P4G015	gi|675820446|emb|LM997008.1|	76.06	83.10	0	1	71	16	1	34	103	78406	78618	8e-26	113
ASA_P4G015	gi|723229079|gb|CP009859.1|	76.06	83.10	0	-1	71	16	1	34	103	2181394	2181182	8e-26	113
ASA_P4G015	gi|723229079|gb|CP009859.1|	33.77	59.74	0	-1	77	49	2	23	97	1086253	1086023	8e-06	54.3
ASA_P4G015	gi|628026570|gb|CP007133.1|	76.06	83.10	0	-2	71	16	1	34	103	2353866	2353654	8e-26	113
ASA_P4G015	gi|573932891|gb|CP006262.1|	76.06	83.10	0	-3	71	16	1	34	103	2353866	2353654	8e-26	113
ASA_P4G015	gi|628075004|gb|CP007136.1|	76.06	83.10	0	-1	71	16	1	34	103	2372536	2372324	8e-26	113
ASA_P4G015	gi|573966439|gb|CP006027.1|	76.06	83.10	0	-1	71	16	1	34	103	2372538	2372326	8e-26	113
ASA_P4G015	gi|667713472|gb|CP006800.1|	76.06	83.10	0	-2	71	16	1	34	103	57778	57566	8e-26	112
ASA_P4G015	gi|299474760|gb|FJ628167.2|	76.06	83.10	0	1	71	16	1	34	103	137812	138024	8e-26	112
ASA_P4G015	gi|674651793|emb|LM994717.1|	76.06	83.10	0	1	71	16	1	34	103	166891	167103	8e-26	112
ASA_P4G015	gi|575010525|gb|KF719972.1|	76.06	83.10	0	2	71	16	1	34	103	166532	166744	8e-26	112
ASA_P4G015	gi|575010104|gb|KF719970.1|	76.06	83.10	0	3	71	16	1	34	103	167367	167579	8e-26	112
ASA_P4G015	gi|356596024|gb|CP002474.1|	76.06	83.10	0	2	71	16	1	34	103	170129	170341	8e-26	112
ASA_P4G015	gi|575010309|gb|KF719971.1|	76.06	83.10	0	2	71	16	1	34	103	167774	167986	8e-26	112
ASA_P4G015	gi|640855842|gb|CP007734.1|	76.06	83.10	0	-1	71	16	1	34	103	275127	274915	8e-26	112
ASA_P4G015	gi|748267869|gb|CP010315.1|	76.06	83.10	0	-1	71	16	1	34	103	2154490	2154278	9e-26	112
ASA_P4G015	gi|723224579|gb|CP009854.1|	76.06	83.10	0	-3	71	16	1	34	103	2826307	2826095	9e-26	112
ASA_P4G015	gi|682113157|gb|CP008905.1|	76.06	83.10	0	-1	71	16	1	34	103	2822183	2821971	9e-26	112
ASA_P4G015	gi|682108593|gb|CP008897.1|	76.06	83.10	0	-2	71	16	1	34	103	2832833	2832621	9e-26	112
ASA_P4G015	gi|605511148|gb|CP007530.1|	74.65	83.10	0	-1	71	17	1	34	103	1207214	1207002	3e-25	111
ASA_P4G015	gi|661563325|emb|FO704551.1|	55.77	65.38	0	2	104	27	2	1	103	419609	419866	3e-25	111
ASA_P4G015	gi|312170863|emb|FR719186.1|	72.86	81.43	0	3	70	18	1	34	102	256614	256823	1e-23	106
ASA_P4G015	gi|432507010|gb|CP003972.1|	62.67	78.67	0	2	75	24	2	28	98	2406557	2406781	8e-23	104
ASA_P4G015	gi|692309181|emb|LN554852.1|	69.70	83.33	0	2	66	19	1	34	98	4063337	4063534	1e-22	103
ASA_P4G015	gi|58000668|gb|CP000004.1|	67.14	78.57	0	-3	70	22	1	34	102	62579	62370	1e-22	103
ASA_P4G015	gi|528527888|emb|HF677570.1|	67.14	78.57	0	2	70	22	1	34	102	260729	260938	1e-22	103
ASA_P4G015	gi|521330508|gb|CP004849.1|	66.67	81.82	0	3	66	21	1	34	98	2116095	2116292	2e-22	103
ASA_P4G015	gi|521339165|gb|CP004852.1|	66.67	81.82	0	1	66	21	1	34	98	2254675	2254872	2e-22	103
ASA_P4G015	gi|521335072|gb|CP004851.1|	66.67	81.82	0	1	66	21	1	34	98	2240173	2240370	2e-22	103
ASA_P4G015	gi|370986822|dbj|AB571865.1|	62.67	78.67	0	1	75	24	2	28	98	30121	30345	2e-22	102
ASA_P4G015	gi|538265812|gb|CP006606.1|	62.67	78.67	0	3	75	24	2	28	98	157278	157502	4e-22	102
ASA_P4G015	gi|538265812|gb|CP006606.1|	34.85	59.09	0	-2	66	39	2	28	89	1248193	1247996	0.002	47.4
ASA_P4G015	gi|156527546|gb|CP000790.1|	62.67	78.67	0	-1	75	24	2	28	98	1922465	1922241	4e-22	102
ASA_P4G015	gi|156527546|gb|CP000790.1|	34.85	59.09	0	3	66	39	2	28	89	824829	825026	0.002	47.4
ASA_P4G015	gi|256634991|dbj|AP011123.1|;gi|256638046|dbj|AP011130.1|;gi|256641100|dbj|AP011137.1|;gi|256644155|dbj|AP011144.1|;gi|256647210|dbj|AP011151.1|;gi|256650263|dbj|AP011158.1|;gi|256653254|dbj|AP011165.1|;gi|256656307|dbj|AP011172.1|	65.71	78.57	0	-3	70	23	1	34	102	58540	58331	2e-21	100
ASA_P4G015	gi|311232317|gb|CP002297.1|	54.43	73.42	0	3	79	35	1	25	102	1805976	1806212	5e-21	99.0
ASA_P4G015	gi|311232317|gb|CP002297.1|	36.73	57.14	0	3	49	31	0	34	82	1390854	1391000	0.24	40.4
ASA_P4G015	gi|46451220|gb|AE017285.1|	54.43	73.42	0	-3	79	35	1	25	102	1777243	1777007	5e-21	99.0
ASA_P4G015	gi|46451220|gb|AE017285.1|	36.73	57.14	0	1	49	31	0	34	82	1387336	1387482	0.24	40.4
ASA_P4G015	gi|148570901|gb|CP000713.1|	68.18	80.30	0	-1	66	20	1	34	98	1368852	1368655	6e-21	99.0
ASA_P4G015	gi|148570901|gb|CP000713.1|	31.46	52.81	0	-3	89	59	2	10	96	2673460	2673194	0.010	44.7
ASA_P4G015	gi|256653503|dbj|AP011170.1|	64.29	77.14	0	2	70	24	1	34	102	1529594	1529803	9e-21	98.6
ASA_P4G015	gi|256647459|dbj|AP011156.1|	64.29	77.14	0	2	70	24	1	34	102	1529594	1529803	9e-21	98.6
ASA_P4G015	gi|256644404|dbj|AP011149.1|	64.29	77.14	0	2	70	24	1	34	102	1530611	1530820	9e-21	98.6
ASA_P4G015	gi|256641349|dbj|AP011142.1|	64.29	77.14	0	2	70	24	1	34	102	1530611	1530820	9e-21	98.6
ASA_P4G015	gi|256638295|dbj|AP011135.1|	64.29	77.14	0	2	70	24	1	34	102	1529594	1529803	9e-21	98.6
ASA_P4G015	gi|256635240|dbj|AP011128.1|	64.29	77.14	0	2	70	24	1	34	102	1530611	1530820	9e-21	98.6
ASA_P4G015	gi|256632183|dbj|AP011121.1|	64.29	77.14	0	2	70	24	1	34	102	1529600	1529809	9e-21	98.6
ASA_P4G015	gi|150839411|gb|CP000746.1|	70.77	80.00	0	-3	65	18	1	34	97	1796098	1795904	2e-20	97.4
ASA_P4G015	gi|395398281|gb|CP003707.1|	62.86	74.29	0	1	70	25	1	34	102	8260	8469	4e-20	96.3
ASA_P4G015	gi|303298580|gb|CP002156.1|	57.50	75.00	0	-3	80	30	2	28	103	1113633	1113394	5e-20	96.3
ASA_P4G015	gi|303298580|gb|CP002156.1|	45.45	63.64	0	2	44	24	0	34	77	506096	506227	0.001	47.8
ASA_P4G015	gi|219690483|gb|CP001321.1|	68.25	79.37	0	3	63	19	1	34	95	1917480	1917668	6e-20	95.9
ASA_P4G015	gi|672935506|gb|CP009158.1|	68.25	79.37	0	-3	63	19	1	34	95	734395	734207	6e-20	95.9
ASA_P4G015	gi|513127071|gb|CP005384.1|	68.25	79.37	0	-1	63	19	1	34	95	826216	826028	7e-20	95.9
ASA_P4G015	gi|575442349|gb|CP006943.1|	62.12	77.27	0	-2	66	24	1	34	98	1106383	1106186	4e-18	90.5
ASA_P4G015	gi|19919300|gb|AF410854.1|	59.09	77.27	0	2	66	26	1	34	98	6341	6538	4e-17	87.8
ASA_P4G015	gi|53749768|emb|CR628336.1|	59.09	75.76	0	2	66	26	1	34	98	193010	193207	3e-16	85.1
ASA_P4G015	gi|53749768|emb|CR628336.1|	34.69	59.18	0	-2	98	55	3	8	96	507215	506922	6e-08	60.8
ASA_P4G015	gi|324966854|gb|CP002546.1|	52.17	72.46	0	3	69	32	1	29	96	1127721	1127927	3e-15	82.4
ASA_P4G015	gi|359341138|gb|CP003147.1|	50.63	65.82	0	3	79	38	1	25	102	761742	761978	3e-15	82.4
ASA_P4G015	gi|359341138|gb|CP003147.1|	32.08	60.38	0	3	53	35	1	34	85	375453	375611	4.6	36.2
ASA_P4G015	gi|324314064|gb|CP002536.1|	48.57	75.71	0	-1	70	35	1	27	95	1586840	1586631	3e-15	82.0
ASA_P4G015	gi|21166373|gb|AE008922.1|	48.78	65.85	0	3	82	33	2	26	98	3450498	3450743	4e-15	82.0
ASA_P4G015	gi|21166373|gb|AE008922.1|	33.90	54.24	0	-2	59	38	1	34	91	4869976	4869800	0.009	44.7
ASA_P4G015	gi|66571684|gb|CP000050.1|	48.78	65.85	0	-2	82	33	2	26	98	1460294	1460049	4e-15	82.0
ASA_P4G015	gi|66571684|gb|CP000050.1|	33.90	54.24	0	-3	59	38	1	34	91	4944091	4943915	0.009	44.7
ASA_P4G015	gi|167731156|emb|AM920689.1|	56.06	72.73	0	-1	66	28	1	34	98	1438388	1438191	4e-15	82.0
ASA_P4G015	gi|167731156|emb|AM920689.1|	33.90	54.24	0	-2	59	38	1	34	91	4871950	4871774	0.009	44.7
ASA_P4G015	gi|441492708|gb|CP004029.1|	48.57	74.29	0	2	70	35	1	34	102	744137	744346	6e-15	81.6
ASA_P4G015	gi|94730694|emb|AM180252.1|	48.57	74.29	0	1	70	35	1	34	102	744139	744348	6e-15	81.6
ASA_P4G015	gi|409168338|gb|CP003083.1|	48.53	72.06	0	-3	68	34	1	29	95	2157101	2156898	6e-14	78.6
ASA_P4G015	gi|409168338|gb|CP003083.1|	37.88	62.12	0	2	66	38	2	34	96	615398	615595	2e-05	52.8
ASA_P4G015	gi|409168338|gb|CP003083.1|	36.36	59.09	0	-2	44	28	0	34	77	1871901	1871770	0.064	42.0
ASA_P4G015	gi|351716053|emb|FO082060.1|	52.31	72.31	0	-1	65	30	1	34	97	2360186	2359992	1e-13	77.4
ASA_P4G015	gi|351716053|emb|FO082060.1|	37.14	55.71	0	2	70	43	1	34	102	1314176	1314385	4e-04	48.9
ASA_P4G015	gi|686511930|gb|CP006828.1|	52.24	70.15	0	1	67	31	1	34	99	126904	127104	4e-13	75.9
ASA_P4G015	gi|390520502|gb|CP003283.1|	52.24	70.15	0	1	67	31	1	34	99	119431	119631	4e-13	75.9
ASA_P4G015	gi|365906293|gb|CP003220.1|	47.22	69.44	0	-1	72	37	1	25	95	2443555	2443340	4e-13	75.9
ASA_P4G015	gi|365906293|gb|CP003220.1|	40.91	61.36	0	1	44	26	0	34	77	2856466	2856597	0.011	44.7
ASA_P4G015	gi|66270661|gb|AE017282.2|	50.79	73.02	0	1	63	30	1	34	95	2040850	2041038	6e-13	75.5
ASA_P4G015	gi|66270661|gb|AE017282.2|	38.33	56.67	0	1	60	36	1	34	92	405964	406143	8e-04	48.1
ASA_P4G015	gi|428015215|gb|CP003600.1|	50.79	71.43	0	-2	63	30	1	34	95	521865	521677	2e-12	74.3
ASA_P4G015	gi|428015215|gb|CP003600.1|	34.85	53.03	0	1	66	41	2	34	97	5940256	5940453	0.001	47.4
ASA_P4G015	gi|571265423|emb|HG322949.1|	61.43	72.86	0	1	70	26	1	34	102	5696707	5696916	8e-12	72.0
ASA_P4G015	gi|571265423|emb|HG322949.1|	61.54	73.85	0	-3	65	24	1	34	97	5514869	5514675	8e-09	63.5
ASA_P4G015	gi|571265423|emb|HG322949.1|	35.48	56.45	0	-3	62	39	1	34	94	893843	893658	0.016	43.9
ASA_P4G015	gi|488453735|gb|CP003273.1|	49.21	73.02	0	-1	63	31	1	34	95	3277226	3277038	1e-11	71.6
ASA_P4G015	gi|488453735|gb|CP003273.1|	44.64	62.50	0	-3	56	30	1	34	88	3286701	3286534	2e-05	53.1
ASA_P4G015	gi|488453735|gb|CP003273.1|	33.33	57.97	0	1	69	44	2	34	100	212281	212487	7e-04	48.5
ASA_P4G015	gi|99035147|gb|CP000376.1|	47.89	60.56	0	-2	71	36	1	34	103	589524	589312	2e-11	71.2
ASA_P4G015	gi|189494441|gb|CP001101.1|	47.06	70.59	0	-2	68	35	1	29	95	2714481	2714278	2e-11	71.2
ASA_P4G015	gi|189494441|gb|CP001101.1|	45.28	62.26	0	-1	53	28	1	34	85	1790413	1790255	4e-04	49.3
ASA_P4G015	gi|189494441|gb|CP001101.1|	39.02	48.78	0	-3	41	25	0	34	74	136229	136107	3.1	37.0
ASA_P4G015	gi|189494441|gb|CP001101.1|	30.19	49.06	0	1	53	37	0	34	86	347569	347727	4.9	36.2
ASA_P4G015	gi|326411376|gb|CP002568.1|	52.38	71.43	0	-2	63	29	1	34	95	4059945	4059757	2e-11	71.2
ASA_P4G015	gi|326411376|gb|CP002568.1|	34.78	57.97	0	2	69	44	1	34	101	30872	31078	4e-04	49.3
ASA_P4G015	gi|378573745|gb|CP002831.1|	46.27	71.64	0	3	67	35	1	34	99	4007412	4007612	2e-11	71.2
ASA_P4G015	gi|221562406|gb|CP001390.1|	50.00	69.12	0	1	68	33	1	29	95	2611267	2611470	2e-11	70.9
ASA_P4G015	gi|675102482|gb|CP007547.1|	42.42	68.18	0	1	66	37	1	34	98	1708090	1708287	3e-11	70.5
ASA_P4G015	gi|154154406|gb|CP000774.1|	52.24	67.16	0	-3	67	31	1	34	99	2524666	2524466	3e-11	70.5
ASA_P4G015	gi|154154406|gb|CP000774.1|	33.33	53.97	0	-3	63	41	1	34	95	12919	12731	0.029	43.1
ASA_P4G015	gi|4581628|gb|AF083877.1|AF083877	60.34	70.69	0	3	58	22	1	46	102	5469	5642	4e-11	70.1
ASA_P4G015	gi|4581628|gb|AF083877.1|AF083877	72.73	86.36	0	1	22	6	0	34	55	5434	5499	0.22	40.4
ASA_P4G015	gi|291551905|emb|FN434113.1|	60.34	70.69	0	1	58	22	1	46	102	617728	617901	4e-11	70.1
ASA_P4G015	gi|291551905|emb|FN434113.1|	72.73	86.36	0	2	22	6	0	34	55	617693	617758	0.23	40.4
ASA_P4G015	gi|291197582|emb|FN666575.1|	60.34	70.69	0	-3	58	22	1	46	102	3153573	3153400	4e-11	70.1
ASA_P4G015	gi|291197582|emb|FN666575.1|	72.73	86.36	0	-1	22	6	0	34	55	3153608	3153543	0.23	40.4
ASA_P4G015	gi|521321374|gb|CP004846.1|	44.29	70.00	0	3	70	38	1	27	95	4334574	4334783	5e-11	69.7
ASA_P4G015	gi|343773687|gb|CP002985.1|	50.00	68.75	0	-1	64	31	1	34	96	174132	173941	8e-11	69.3
ASA_P4G015	gi|343773687|gb|CP002985.1|	28.09	57.30	0	3	89	62	2	10	96	2233581	2233847	2e-04	49.7
ASA_P4G015	gi|343773687|gb|CP002985.1|	35.00	75.00	0	3	40	25	1	56	94	1710894	1711013	0.16	40.8
ASA_P4G015	gi|76881875|gb|CP000127.1|	44.44	71.43	0	2	63	34	1	34	95	1273457	1273645	1e-10	68.6
ASA_P4G015	gi|76881875|gb|CP000127.1|	36.23	65.22	0	1	69	43	1	34	101	3291619	3291825	2e-07	59.3
ASA_P4G015	gi|570725612|gb|CP007029.1|	49.21	65.08	0	-1	63	31	1	34	95	398922	398734	2e-10	68.2
ASA_P4G015	gi|570725612|gb|CP007029.1|	30.67	61.33	0	1	75	50	2	25	97	1510711	1510935	3e-04	49.7
ASA_P4G015	gi|223689840|gb|CP001087.1|	44.78	67.16	0	3	67	36	1	29	94	162723	162923	2e-10	68.2
ASA_P4G015	gi|223689840|gb|CP001087.1|	32.31	63.08	0	3	65	43	1	34	97	2199069	2199263	2e-05	53.1
ASA_P4G015	gi|219994503|gb|CP001339.1|	39.19	66.22	0	-3	74	43	2	25	96	1886186	1885965	4e-10	67.0
ASA_P4G016	gi|142855988|gb|CP000645.1|	100.00	100.00	0	-1	61	0	0	1	61	15795	15613	8e-30	124
ASA_P4G016	gi|508728691|emb|FO203512.1|	64.44	82.22	0	-2	90	32	0	1	90	3810552	3810283	7e-18	89.4
ASA_P4G016	gi|647794932|gb|CP006988.1|	54.88	74.39	0	2	82	37	0	9	90	316517	316762	2e-13	76.3
ASA_P4G016	gi|528181772|gb|CP005955.1|	54.88	71.95	0	-1	82	37	0	9	90	151299	151054	7e-13	74.7
ASA_P4G016	gi|119862398|gb|CP000510.1|	61.18	78.82	0	3	85	31	1	6	90	3164298	3164546	8e-13	74.7
ASA_P4G016	gi|390125223|gb|CP003563.1|	47.78	66.67	0	1	90	47	0	1	90	4971520	4971789	2e-12	73.2
ASA_P4G016	gi|296095720|gb|CP001999.1|	49.38	75.31	0	2	81	41	0	10	90	606041	606283	2e-09	64.3
ASA_P4G016	gi|330430981|gb|CP002667.1|	37.29	55.93	0	1	59	36	1	3	60	2477752	2477928	0.21	40.4
ASA_P4G016	gi|332177964|gb|CP002690.1|	46.34	68.29	0	1	41	21	1	4	43	1531291	1531413	6.7	35.4
ASA_P4G017	gi|142855988|gb|CP000645.1|	100.00	100.00	0	-2	192	0	0	1	192	16415	15840	1e-72	252
ASA_P4G017	gi|261603383|gb|CP001790.1|	62.86	77.14	0	1	35	13	0	134	168	1867468	1867572	3e-04	51.2
ASA_P4G017	gi|251752987|gb|CP001657.1|	62.86	77.14	0	3	35	13	0	134	168	1868592	1868696	3e-04	51.2
ASA_P4G017	gi|306526293|gb|CP002038.1|	41.67	55.56	0	-1	72	32	2	101	168	3195630	3195433	4e-04	50.8
ASA_P4G017	gi|635284334|gb|CP005960.1|	39.66	58.62	0	2	58	35	0	114	171	1905404	1905577	8e-04	49.7
ASA_P4G017	gi|691220640|gb|CP009454.1|	46.94	61.22	0	3	49	26	0	123	171	1538220	1538366	0.001	49.3
ASA_P4G017	gi|755399952|gb|CP009801.1|	46.81	65.96	0	-2	47	25	0	124	170	1390635	1390495	0.002	48.9
ASA_P4G017	gi|570731247|gb|CP007031.1|	54.05	72.97	0	1	37	17	0	134	170	3478765	3478875	0.002	48.9
ASA_P4G017	gi|172046403|emb|AM942759.1|	56.76	70.27	0	2	37	16	0	134	170	3893120	3893230	0.002	48.9
ASA_P4G017	gi|120556926|gb|CP000503.1|	54.05	70.27	0	-1	37	17	0	134	170	3916077	3915967	0.002	48.5
ASA_P4G017	gi|319424417|gb|CP002457.1|	54.05	70.27	0	3	37	17	0	134	170	763404	763514	0.002	48.5
ASA_P4G017	gi|383101383|gb|CP002291.1|	39.71	50.00	0	-3	68	41	0	104	171	3011551	3011348	0.003	48.1
ASA_P4G017	gi|378401447|emb|HE663493.1|	44.68	68.09	0	-1	47	26	0	123	169	350584	350444	0.004	47.8
ASA_P4G017	gi|47118311|dbj|BA000032.2|	51.28	71.79	0	1	39	19	0	133	171	435742	435858	0.005	47.4
ASA_P4G017	gi|684200017|gb|CP008920.1|	60.00	71.43	0	3	35	14	0	134	168	3365766	3365870	0.006	47.4
ASA_P4G017	gi|384478111|gb|CP003488.1|	60.00	71.43	0	3	35	14	0	134	168	4384854	4384958	0.006	47.4
ASA_P4G017	gi|308056051|gb|CP002206.1|	47.92	60.42	0	-1	48	25	0	124	171	2577030	2576887	0.006	47.0
ASA_P4G017	gi|283476464|emb|FN392235.1|	47.92	60.42	0	-1	48	25	0	124	171	2815960	2815817	0.007	47.0
ASA_P4G017	gi|224962304|emb|FP236842.1|	47.92	60.42	0	-2	48	25	0	124	171	2815902	2815759	0.007	47.0
ASA_P4G017	gi|575010309|gb|KF719971.1|	50.00	58.33	0	-3	48	24	0	124	171	220857	220714	0.007	47.0
ASA_P4G017	gi|206564770|gb|CP000964.1|	38.46	49.23	0	1	65	40	0	104	168	4468249	4468443	0.008	47.0
ASA_P4G017	gi|754341647|gb|CP010576.1|	50.00	58.33	0	-2	48	24	0	124	171	19585	19442	0.008	47.0
ASA_P4G017	gi|674651793|emb|LM994717.1|	50.00	58.33	0	-2	48	24	0	124	171	2347	2204	0.008	47.0
ASA_P4G017	gi|660582341|gb|CP008800.1|	50.00	58.33	0	-3	48	24	0	124	171	40477	40334	0.008	47.0
ASA_P4G017	gi|742999547|gb|CP010393.1|	50.00	58.33	0	-3	48	24	0	124	171	205933	205790	0.008	47.0
ASA_P4G017	gi|695225981|ref|NG_041450.1|;gi|359730342|gb|JN233704.1|	50.00	58.33	0	-1	48	24	0	124	171	188076	187933	0.008	47.0
ASA_P4G017	gi|717159529|gb|CP009777.1|	50.00	58.33	0	-3	48	24	0	124	171	202380	202237	0.008	47.0
ASA_P4G017	gi|640850291|gb|CP007729.1|;gi|661927046|gb|CP008829.1|	50.00	58.33	0	-2	48	24	0	124	171	40477	40334	0.008	47.0
ASA_P4G017	gi|514883663|gb|JX442974.1|	50.00	58.33	0	-1	48	24	0	124	171	77764	77621	0.008	47.0
ASA_P4G017	gi|530347473|gb|CP006657.1|	50.00	58.33	0	-3	48	24	0	124	171	24901	24758	0.008	47.0
ASA_P4G017	gi|640855842|gb|CP007734.1|	50.00	58.33	0	1	48	24	0	124	171	218470	218613	0.008	47.0
ASA_P4G017	gi|752304383|gb|CP010344.1|	50.00	58.33	0	-1	48	24	0	124	171	2871946	2871803	0.008	47.0
ASA_P4G017	gi|597512677|emb|FO834906.1|	47.92	58.33	0	2	48	25	0	124	171	2985863	2986006	0.015	46.2
ASA_P4G017	gi|145316543|gb|CP000653.1|	57.14	68.57	0	-1	35	15	0	134	168	3132694	3132590	0.016	45.8
ASA_P4G017	gi|695936535|gb|CP009578.1|	57.14	68.57	0	-1	35	15	0	134	168	3306914	3306810	0.016	45.8
ASA_P4G017	gi|743569396|gb|CP006722.1|	57.14	68.57	0	3	35	15	0	134	168	1518090	1518194	0.017	45.8
ASA_P4G017	gi|742125128|gb|CP009274.1|	57.14	68.57	0	-2	35	15	0	134	168	500474	500370	0.019	45.8
ASA_P4G017	gi|88862040|gb|CP000264.1|	51.52	75.76	0	2	33	16	0	137	169	1210073	1210171	0.024	45.4
ASA_P4G017	gi|88862040|gb|CP000264.1|	50.00	66.67	0	1	36	18	0	133	168	374860	374967	6.8	38.1
ASA_P4G017	gi|157081501|gb|CP000822.1|	43.40	52.83	0	-1	53	30	0	116	168	3271846	3271688	0.029	45.1
ASA_P4G017	gi|662231943|dbj|AP014613.1|	46.00	56.00	0	-2	50	27	0	122	171	2273689	2273540	0.031	45.1
ASA_P4G017	gi|662231943|dbj|AP014613.1|	45.00	53.33	0	-1	60	23	2	112	171	295211	295062	0.22	42.7
ASA_P4G017	gi|110645972|emb|AM286690.1|	46.00	56.00	0	-1	50	27	0	122	171	2280182	2280033	0.031	45.1
ASA_P4G017	gi|110645972|emb|AM286690.1|	45.00	53.33	0	-3	60	23	2	112	171	294579	294430	0.22	42.7
ASA_P4G017	gi|674133359|gb|CP009208.1|	43.40	52.83	0	-3	53	30	0	116	168	2810618	2810460	0.035	45.1
ASA_P4G017	gi|253778933|emb|FM162591.1|	52.63	68.42	0	3	38	18	0	134	171	1163577	1163690	0.037	45.1
ASA_P4G017	gi|345135066|dbj|AP012222.1|	47.37	71.05	0	-1	38	20	0	134	171	2867716	2867603	0.046	44.7
ASA_P4G017	gi|408526205|emb|HE971709.1|	51.35	67.57	0	1	37	18	0	134	170	315442	315552	0.081	43.9
ASA_P4G017	gi|374356928|gb|CP003109.1|	47.92	56.25	0	-2	48	25	0	124	171	3231185	3231042	0.098	43.5
ASA_P4G017	gi|290760697|gb|CP001846.1|	47.92	56.25	0	-3	48	25	0	124	171	3317154	3317011	0.098	43.5
ASA_P4G017	gi|675819185|emb|LM995748.1|	36.36	51.52	0	1	66	42	0	106	171	125518	125715	0.10	43.5
ASA_P4G017	gi|675820124|emb|LM996687.1|	36.36	51.52	0	1	66	42	0	106	171	125518	125715	0.10	43.5
ASA_P4G017	gi|675819124|emb|LM995687.1|	36.36	51.52	0	1	66	42	0	106	171	130375	130572	0.10	43.5
ASA_P4G017	gi|257751862|dbj|AP010953.1|	36.36	51.52	0	-1	66	42	0	106	171	2406393	2406196	0.10	43.5
ASA_P4G017	gi|428245228|gb|CP003620.1|	48.65	67.57	0	2	37	19	0	135	171	4022198	4022308	0.13	43.1
ASA_P4G017	gi|356875477|emb|HE577327.1|	37.31	52.24	0	-1	67	38	1	106	168	2481556	2481356	0.14	43.1
ASA_P4G017	gi|743966687|dbj|AP014648.1|	55.26	63.16	0	-2	38	17	0	134	171	903526	903413	0.17	43.1
ASA_P4G017	gi|407320941|emb|HE995406.1|	36.54	57.69	0	-3	52	33	0	119	170	19926	19771	0.19	42.7
ASA_P4G017	gi|675829531|gb|CP009145.1|	36.54	57.69	0	-1	52	33	0	119	170	116728	116573	0.19	42.7
ASA_P4G017	gi|554593721|gb|CP005990.1|	31.08	50.00	0	-1	74	48	1	96	169	840526	840314	0.21	42.7
ASA_P4G017	gi|692234835|ref|NC_020547.2|;gi|692145893|gb|CP003967.2|	47.83	58.70	0	1	46	22	1	127	170	774952	775089	0.24	42.4
ASA_P4G017	gi|427983362|gb|CP003591.1|	50.00	68.42	0	3	38	19	0	133	170	4123101	4123214	0.35	42.0
ASA_P4G017	gi|328915200|gb|CP002620.1|	42.86	65.31	0	1	49	26	1	123	171	3068257	3068397	0.37	42.0
ASA_P4G017	gi|730587126|gb|CP009747.1|	34.12	49.41	0	3	85	52	1	91	171	1940919	1941173	0.38	42.0
ASA_P4G017	gi|407251182|gb|CP003466.1|	40.00	56.00	0	-1	50	30	0	122	171	638463	638314	0.41	42.0
ASA_P4G017	gi|126347282|emb|AM238663.1|	44.07	54.24	0	-3	59	30	2	115	171	433106	432933	0.50	41.6
ASA_P4G017	gi|326411376|gb|CP002568.1|	43.24	70.27	0	-2	37	21	0	132	168	3489699	3489589	0.53	41.6
ASA_P4G017	gi|568219444|gb|CP003355.1|	35.21	49.30	0	2	71	41	2	101	171	3103691	3103888	0.55	41.6
ASA_P4G017	gi|20671658|gb|AE008691.1|	38.33	48.33	0	2	60	37	0	109	168	2128304	2128483	0.67	41.2
ASA_P4G017	gi|20671658|gb|AE008691.1|	43.24	67.57	0	2	37	21	0	135	171	1492424	1492534	4.9	38.5
ASA_P4G017	gi|219944660|gb|CP001349.1|	56.25	71.88	0	-1	32	14	0	138	169	4936008	4935913	0.69	41.2
ASA_P4G017	gi|351591711|gb|CP003075.1|	50.00	66.67	0	-1	36	18	0	133	168	372557	372450	0.77	40.8
ASA_P4G017	gi|151561966|gb|CP000759.1|	39.29	51.79	0	2	56	34	0	116	171	1462838	1463005	0.81	40.8
ASA_P4G017	gi|674006019|gb|CP008819.1|	39.29	51.79	0	-3	56	34	0	116	171	1728565	1728398	0.81	40.8
ASA_P4G017	gi|597512421|emb|FO834904.1|	43.75	54.17	0	-2	48	27	0	124	171	57211	57068	0.83	40.8
ASA_P4G017	gi|334093764|gb|CP002781.1|	38.71	59.68	0	1	62	35	2	111	171	1401058	1401237	1.1	40.4
ASA_P4G017	gi|521014486|gb|CP006265.1|	53.12	68.75	0	1	32	15	0	138	169	2789482	2789577	1.1	40.4
ASA_P4G017	gi|582027004|gb|CP007152.1|	45.95	70.27	0	-1	37	20	0	135	171	394002	393892	1.2	40.4
ASA_P4G017	gi|92392509|gb|CP000323.1|	53.12	68.75	0	1	32	15	0	138	169	2756188	2756283	1.2	40.4
ASA_P4G017	gi|347944810|gb|CP003060.1|	35.53	50.00	0	-3	76	46	1	97	172	446807	446589	1.2	40.4
ASA_P4G017	gi|196476886|gb|CP000747.1|	37.25	60.78	0	-3	51	30	1	119	169	2758021	2757875	1.4	40.0
ASA_P4G017	gi|71037566|gb|CP000082.1|	53.12	68.75	0	3	32	15	0	138	169	2405604	2405699	1.4	40.0
ASA_P4G017	gi|507223963|gb|CP005963.1|	32.47	49.35	0	-3	77	45	2	96	170	783349	783134	1.6	40.0
ASA_P4G017	gi|381337457|emb|FO203363.1|	43.59	61.54	0	2	39	22	0	132	170	2053571	2053687	1.7	40.0
ASA_P4G017	gi|399158375|gb|CP003735.1|	38.71	51.61	0	1	62	30	1	110	171	3754615	3754776	2.0	39.7
ASA_P4G017	gi|157910316|gb|CP000830.1|	53.12	68.75	0	2	32	15	0	138	169	910784	910879	2.0	39.7
ASA_P4G017	gi|157910316|gb|CP000830.1|	48.48	69.70	0	2	33	17	0	137	169	909284	909382	2.2	39.7
ASA_P4G017	gi|149947715|gb|CP000724.1|	50.00	70.59	0	1	34	17	0	138	171	2469040	2469141	2.0	39.7
ASA_P4G017	gi|296841273|gb|CP002032.1|	45.95	70.27	0	3	37	20	0	135	171	1378863	1378973	2.1	39.7
ASA_P4G017	gi|319927948|gb|CP002466.1|	45.95	70.27	0	1	37	20	0	135	171	1369306	1369416	2.1	39.7
ASA_P4G017	gi|166855265|gb|CP000924.1|	45.95	70.27	0	2	37	20	0	135	171	1377116	1377226	2.1	39.7
ASA_P4G017	gi|307580279|gb|CP002210.1|	45.95	70.27	0	-1	37	20	0	135	171	1130631	1130521	2.1	39.7
ASA_P4G017	gi|289526978|gb|CP001936.1|	45.95	70.27	0	3	37	20	0	135	171	1359108	1359218	2.1	39.7
ASA_P4G017	gi|166852915|gb|CP000923.1|	45.95	70.27	0	3	37	20	0	135	171	1823712	1823822	2.1	39.7
ASA_P4G017	gi|745824008|gb|CP006907.1|	48.65	64.86	0	-2	37	19	0	135	171	397313	397203	2.2	39.7
ASA_P4G017	gi|229260409|gb|CP001083.1|	48.65	64.86	0	2	37	19	0	135	171	1506599	1506709	2.2	39.7
ASA_P4G017	gi|747119251|gb|CP006908.1|	48.65	64.86	0	-3	37	19	0	135	171	3041496	3041386	2.2	39.7
ASA_P4G017	gi|745827960|gb|CP006902.1|	50.00	63.16	0	2	38	19	0	135	172	198212	198325	2.2	39.7
ASA_P4G017	gi|442799322|gb|CP001397.1|	36.84	59.65	0	2	57	35	1	116	172	1215731	1215898	2.4	39.7
ASA_P4G017	gi|120322793|gb|CP000514.1|	47.22	61.11	0	-1	36	19	0	135	170	1559505	1559398	2.4	39.7
ASA_P4G017	gi|385763649|gb|JQ256783.1|	42.50	60.00	0	1	40	23	0	132	171	235	354	2.5	39.3
ASA_P4G017	gi|646255953|gb|CP007793.1|	51.61	70.97	0	2	31	15	0	138	168	698540	698632	2.6	39.3
ASA_P4G017	gi|361052061|gb|CP003179.1|	32.35	52.94	0	-1	68	43	2	103	168	156992	156792	2.8	39.3
ASA_P4G017	gi|361052061|gb|CP003179.1|	38.33	53.33	0	3	60	33	2	115	172	1772397	1772570	3.8	38.9
ASA_P4G017	gi|339284117|gb|CP002901.1|	32.35	52.94	0	-3	68	43	2	103	168	156752	156552	2.8	39.3
ASA_P4G017	gi|339284117|gb|CP002901.1|	38.33	53.33	0	3	60	33	2	115	172	1527522	1527695	3.8	38.9
ASA_P4G017	gi|148570901|gb|CP000713.1|	51.43	68.57	0	3	35	17	0	137	171	2458065	2458169	2.9	39.3
