# Supplementary material for: The mosaic architecture of Aeromonas salmonicida subsp. salmonicida pAsa4 plasmid and its consequences on antibiotic resistance
Source: PeerJ. 2016 Oct 27;4:e2595. doi: 10.7717/peerj.2595 (PMC5088629; doi:10.7717/peerj.2595)
Supplement: Supplemental Information 5 [file peerj-04-2595-s005.zip › Data_S2/tblastn_pAsa4/tBlastn_ASAP4G019.csv]

ASA_P4G019	gi|142855988|gb|CP000645.1|	100.00	100.00	0	-3	484	0	0	1	484	19075	17624	0.0	1009
ASA_P4G019	gi|319424417|gb|CP002457.1|	57.42	75.05	0	1	465	196	1	18	480	760372	761766	4e-176	564
ASA_P4G019	gi|319424417|gb|CP002457.1|	29.31	53.45	0	-1	116	79	2	151	265	2903184	2902843	2e-04	55.5
ASA_P4G019	gi|145562801|gb|CP000681.1|	57.17	74.73	0	1	467	198	1	16	480	823132	824532	5e-176	563
ASA_P4G019	gi|120556926|gb|CP000503.1|	56.96	74.73	0	-2	467	199	1	16	480	3919115	3917715	1e-175	562
ASA_P4G019	gi|469926873|gb|CP003538.1|	50.53	69.00	0	2	471	228	2	17	482	900125	901537	2e-147	481
ASA_P4G019	gi|333113473|gb|CP002727.1|	49.58	67.86	0	-1	476	233	2	14	482	2318449	2317022	1e-145	476
ASA_P4G019	gi|328915200|gb|CP002620.1|	47.69	67.65	0	2	476	242	2	14	482	3065129	3066556	5e-143	468
ASA_P4G019	gi|730587126|gb|CP009747.1|	47.26	66.46	0	2	474	243	2	16	482	1937948	1939369	9e-141	462
ASA_P4G019	gi|556072477|gb|CP003961.1|	47.18	65.97	0	3	479	246	2	11	482	3080145	3081581	2e-140	461
ASA_P4G019	gi|556072477|gb|CP003961.1|	32.17	54.55	0	-2	143	92	3	105	245	2832743	2832324	2e-12	80.9
ASA_P4G019	gi|692342259|gb|CP009533.1|	47.18	65.97	0	1	479	246	2	11	482	2584753	2586189	2e-139	458
ASA_P4G019	gi|229359445|emb|AM181176.4|	46.78	65.70	0	3	481	245	4	11	482	3599415	3600851	3e-139	457
ASA_P4G019	gi|676254456|dbj|AP014637.1|	46.57	65.90	0	1	481	246	4	11	482	5182900	5184336	9e-138	453
ASA_P4G019	gi|309390350|gb|CP002271.1|	44.10	61.70	0	-1	483	265	3	2	480	7551909	7550464	1e-124	415
ASA_P4G019	gi|113528459|emb|AM260480.1|	41.15	63.58	0	-3	486	279	5	3	482	529090	527636	3e-118	397
ASA_P4G019	gi|359353254|gb|CP003153.1|	41.08	62.86	0	-1	482	280	2	3	480	3019102	3017657	8e-117	393
ASA_P4G019	gi|359353254|gb|CP003153.1|	21.03	37.69	0	-2	390	264	14	109	479	715359	714265	2e-04	55.1
ASA_P4G019	gi|327374765|gb|CP002585.1|	42.49	61.37	0	1	466	264	2	18	479	102124	103521	6e-115	387
ASA_P4G019	gi|388526642|gb|CP003236.1|	40.98	61.89	0	-2	488	280	4	2	482	1399326	1397866	8e-115	387
ASA_P4G019	gi|388526642|gb|CP003236.1|	21.47	44.07	0	3	177	123	6	105	280	1442964	1443449	8.3	40.4
ASA_P4G019	gi|146400370|gb|CP000690.1|	42.62	60.71	0	2	481	272	2	5	481	78689	80131	5e-114	385
ASA_P4G019	gi|668345494|emb|LK931626.1|	40.50	60.95	0	3	484	283	3	3	482	32835	34283	8e-114	384
ASA_P4G019	gi|407239738|gb|CP003865.1|	40.87	59.96	0	-2	482	280	3	4	481	150876	149434	8e-113	381
ASA_P4G019	gi|378807379|gb|CP003324.1|	42.03	61.21	0	1	464	265	2	20	479	2137234	2138625	3e-112	379
ASA_P4G019	gi|390621545|gb|CP003360.1|	39.83	60.38	0	1	477	278	5	14	481	5910223	5911653	7e-110	372
ASA_P4G019	gi|390621545|gb|CP003360.1|	23.66	38.62	0	-1	448	284	20	58	479	215071	213824	3e-05	57.8
ASA_P4G019	gi|529283347|gb|KF114877.1|	40.62	60.62	0	-2	485	281	4	4	481	81553	80099	1e-109	372
ASA_P4G019	gi|390189923|emb|FO000002.1|	40.46	59.54	0	2	477	280	2	7	479	47057	48487	9e-109	369
ASA_P4G019	gi|692234835|ref|NC_020547.2|;gi|692145893|gb|CP003967.2|	40.85	61.61	0	1	448	264	1	20	467	771841	773181	2e-108	368
ASA_P4G019	gi|672713136|emb|LK931720.1|	39.29	58.21	0	-1	481	288	2	4	480	1925939	1924497	6e-108	367
ASA_P4G019	gi|149935098|gb|CP000140.1|	39.66	60.55	0	3	474	274	4	18	481	2528607	2530022	7e-108	367
ASA_P4G019	gi|149935098|gb|CP000140.1|	25.60	47.62	0	2	168	122	1	109	273	4472981	4473484	6e-08	66.6
ASA_P4G019	gi|149935098|gb|CP000140.1|	29.21	45.51	0	1	178	105	8	109	278	2853514	2854008	0.23	45.4
ASA_P4G019	gi|149935098|gb|CP000140.1|	24.31	40.33	0	-3	181	121	7	58	228	1057369	1056845	4.8	41.2
ASA_P4G019	gi|196476886|gb|CP000747.1|	40.35	60.52	0	-3	461	265	4	28	482	2760994	2759624	2e-107	365
ASA_P4G019	gi|212548595|dbj|AP010656.1|	40.17	60.68	0	-1	473	277	3	16	482	690267	688849	5e-105	358
ASA_P4G019	gi|635284334|gb|CP005960.1|	40.22	58.91	0	3	460	270	3	19	476	1902429	1903799	2e-103	354
ASA_P4G019	gi|635284334|gb|CP005960.1|	31.71	52.44	0	-3	164	103	4	105	262	1635153	1634671	2e-13	84.3
ASA_P4G019	gi|218756063|gb|CP001197.1|	39.28	58.60	0	3	471	278	5	17	481	3445182	3446588	2e-101	348
ASA_P4G019	gi|218756063|gb|CP001197.1|	25.34	45.21	0	-2	146	92	6	105	247	3664814	3664419	2.6	42.0
ASA_P4G019	gi|689257448|gb|CP009450.1|	38.62	59.92	0	2	479	282	5	8	479	3470183	3471604	1e-99	343
ASA_P4G019	gi|689257448|gb|CP009450.1|	25.29	38.24	0	-3	170	119	5	102	267	849383	848886	0.081	47.0
ASA_P4G019	gi|689257448|gb|CP009450.1|	25.34	40.41	0	-2	146	103	4	103	243	2920560	2920126	9.3	40.0
ASA_P4G019	gi|333741867|gb|CP002735.1|	37.82	57.91	0	-1	468	281	5	20	480	4133349	4131955	1e-99	343
ASA_P4G019	gi|492002190|gb|CP005929.1|	38.41	57.51	0	-1	466	282	3	21	482	5014515	5013121	4e-98	338
ASA_P4G019	gi|492002190|gb|CP005929.1|	25.13	40.70	0	3	199	134	6	106	292	2562147	2562734	0.052	47.4
ASA_P4G019	gi|745803723|gb|CP004387.1|	36.14	59.20	0	-2	451	283	2	34	480	175975	174626	4e-97	335
ASA_P4G019	gi|390619527|gb|CP003198.1|	37.29	56.57	0	-3	472	288	4	18	481	900503	899088	3e-96	333
ASA_P4G019	gi|151279845|gb|CP000269.1|	35.13	56.90	0	1	464	295	3	21	479	1138498	1139886	1e-89	313
ASA_P4G019	gi|302393847|gb|CP001810.1|	36.50	55.94	0	-2	463	281	9	23	479	2315626	2314259	3e-82	292
ASA_P4G019	gi|302393847|gb|CP001810.1|	24.07	41.55	0	-1	349	230	11	108	445	2436224	2435250	2e-12	80.9
ASA_P4G019	gi|553904187|gb|CP006763.1|	34.79	55.00	0	1	480	276	7	23	468	3789514	3790944	8e-82	291
ASA_P4G019	gi|553904187|gb|CP006763.1|	24.08	44.72	0	-3	407	256	16	49	445	1363987	1362896	1e-16	94.4
ASA_P4G019	gi|308056051|gb|CP002206.1|	34.00	54.97	0	-1	453	291	5	22	472	2579931	2578591	4e-72	263
ASA_P4G019	gi|691220640|gb|CP009454.1|	33.77	54.82	0	3	456	294	5	19	472	1535307	1536656	5e-72	262
ASA_P4G019	gi|752304383|gb|CP010344.1|	33.12	53.98	0	-1	465	298	7	20	479	2874850	2873480	2e-71	260
ASA_P4G019	gi|752304383|gb|CP010344.1|	24.48	50.35	0	-1	143	101	5	109	247	1614505	1614086	6e-06	60.1
ASA_P4G019	gi|752304383|gb|CP010344.1|	23.73	38.42	0	2	177	119	5	69	233	4134569	4135087	0.88	43.5
ASA_P4G019	gi|374356928|gb|CP003109.1|	32.90	53.76	0	-2	465	299	7	20	479	3234068	3232698	2e-70	258
ASA_P4G019	gi|374356928|gb|CP003109.1|	24.48	50.35	0	-2	143	101	5	109	247	1900844	1900425	5e-06	60.5
ASA_P4G019	gi|374356928|gb|CP003109.1|	24.86	38.42	0	2	177	117	5	69	233	4572236	4572754	0.20	45.4
ASA_P4G019	gi|251752987|gb|CP001657.1|	35.00	54.57	0	3	460	287	8	22	477	1865637	1866992	2e-70	258
ASA_P4G019	gi|290760697|gb|CP001846.1|	32.90	53.76	0	-2	465	299	7	20	479	3320038	3318668	3e-70	257
ASA_P4G019	gi|290760697|gb|CP001846.1|	24.48	50.35	0	-3	143	101	5	109	247	1906308	1905889	5e-06	60.5
ASA_P4G019	gi|290760697|gb|CP001846.1|	24.86	38.42	0	1	177	117	5	69	233	4663804	4664322	0.20	45.4
ASA_P4G019	gi|206564770|gb|CP000964.1|	32.69	53.55	0	1	465	300	7	20	479	4465405	4466775	5e-70	256
ASA_P4G019	gi|206564770|gb|CP000964.1|	20.31	38.02	0	-2	384	251	16	112	465	5412872	5411796	0.10	46.6
ASA_P4G019	gi|157081501|gb|CP000822.1|	33.12	53.63	0	-1	468	294	9	20	479	3274720	3273350	9e-70	256
ASA_P4G019	gi|157081501|gb|CP000822.1|	29.37	39.86	0	-1	143	88	5	111	251	21331	20936	0.093	46.6
ASA_P4G019	gi|754341647|gb|CP010576.1|	32.90	53.33	0	-2	465	299	7	20	479	22489	21119	1e-69	255
ASA_P4G019	gi|695225981|ref|NG_041450.1|;gi|359730342|gb|JN233704.1|	32.90	53.33	0	-1	465	299	7	20	479	190980	189610	1e-69	255
ASA_P4G019	gi|640850291|gb|CP007729.1|;gi|661927046|gb|CP008829.1|	32.90	53.33	0	-2	465	299	7	20	479	43381	42011	1e-69	255
ASA_P4G019	gi|514883663|gb|JX442974.1|	32.90	53.33	0	-1	465	299	7	20	479	80668	79298	1e-69	255
ASA_P4G019	gi|674651793|emb|LM994717.1|	32.90	53.33	0	-2	465	299	7	20	479	5251	3881	1e-69	255
ASA_P4G019	gi|660582341|gb|CP008800.1|	32.90	53.33	0	-3	465	299	7	20	479	43381	42011	1e-69	255
ASA_P4G019	gi|717159529|gb|CP009777.1|	32.90	53.33	0	-3	465	299	7	20	479	205284	203914	1e-69	255
ASA_P4G019	gi|530347473|gb|CP006657.1|	32.90	53.33	0	-3	465	299	7	20	479	27805	26435	1e-69	255
ASA_P4G019	gi|383101383|gb|CP002291.1|	32.90	53.33	0	-3	465	299	7	20	479	3014395	3013025	2e-69	255
ASA_P4G019	gi|383101383|gb|CP002291.1|	24.48	50.35	0	3	143	101	5	109	247	1757577	1757996	6e-06	60.1
ASA_P4G019	gi|383101383|gb|CP002291.1|	24.86	37.85	0	1	177	117	5	69	233	4292272	4292790	1.1	43.1
ASA_P4G019	gi|674133359|gb|CP009208.1|	32.26	53.76	0	-3	465	302	7	20	479	2813492	2812122	2e-69	254
ASA_P4G019	gi|674133359|gb|CP009208.1|	24.07	44.44	0	-1	162	109	6	111	265	4801198	4800734	4e-05	57.8
ASA_P4G019	gi|674133359|gb|CP009208.1|	23.45	39.82	0	3	226	159	6	88	303	2038953	2039618	0.86	43.5
ASA_P4G019	gi|675819185|emb|LM995748.1|	32.83	54.51	0	1	466	298	8	20	479	122668	124038	3e-69	254
ASA_P4G019	gi|675820124|emb|LM996687.1|	32.83	54.51	0	1	466	298	8	20	479	122668	124038	3e-69	254
ASA_P4G019	gi|675819124|emb|LM995687.1|	32.83	54.51	0	1	466	298	8	20	479	127525	128895	3e-69	254
ASA_P4G019	gi|257751862|dbj|AP010953.1|	32.83	54.51	0	-1	466	298	8	20	479	2409243	2407873	3e-69	254
ASA_P4G019	gi|257751862|dbj|AP010953.1|	24.48	50.35	0	-3	143	101	5	109	247	2058982	2058563	6e-06	60.1
ASA_P4G019	gi|257751862|dbj|AP010953.1|	24.29	38.42	0	-3	177	118	5	69	233	4800625	4800107	0.25	45.1
ASA_P4G019	gi|150834967|gb|CP000749.1|	32.90	55.70	0	-1	465	297	9	3	463	2527304	2525943	3e-69	254
ASA_P4G019	gi|261603383|gb|CP001790.1|	34.20	54.03	0	1	459	292	7	22	477	1864513	1865868	7e-69	253
ASA_P4G019	gi|261603383|gb|CP001790.1|	27.82	48.87	0	2	133	85	5	111	235	1664492	1664881	8e-04	53.5
ASA_P4G019	gi|253778933|emb|FM162591.1|	31.76	54.94	0	3	466	307	6	20	480	1160649	1162028	1e-68	252
ASA_P4G019	gi|695936535|gb|CP009578.1|	34.72	54.80	0	-1	458	283	8	20	472	3309848	3308508	2e-68	252
ASA_P4G019	gi|695936535|gb|CP009578.1|	24.48	50.35	0	-2	143	101	5	109	247	2110891	2110472	5e-06	60.5
ASA_P4G019	gi|695936535|gb|CP009578.1|	23.73	38.42	0	1	177	119	5	69	233	4632622	4633140	0.91	43.5
ASA_P4G019	gi|306526293|gb|CP002038.1|	33.98	53.33	0	-1	465	285	8	22	477	3198483	3197128	2e-68	251
ASA_P4G019	gi|47118311|dbj|BA000032.2|	33.84	53.71	0	1	458	290	8	17	467	432883	434238	6e-68	250
ASA_P4G019	gi|47118311|dbj|BA000032.2|	29.69	44.53	0	2	128	84	4	111	233	709424	709804	0.002	52.0
ASA_P4G019	gi|47118311|dbj|BA000032.2|	22.80	44.56	0	-1	193	140	6	102	289	603886	603320	0.006	50.4
ASA_P4G019	gi|47118311|dbj|BA000032.2|	27.86	43.57	0	3	140	91	6	103	233	722505	722921	0.014	49.3
ASA_P4G019	gi|743569396|gb|CP006722.1|	34.50	54.80	0	3	458	284	8	20	472	1515156	1516496	8e-68	250
ASA_P4G019	gi|743569396|gb|CP006722.1|	24.69	44.44	0	-2	162	108	6	111	265	1382307	1381843	9e-06	59.7
ASA_P4G019	gi|743569396|gb|CP006722.1|	27.27	47.55	0	3	143	96	4	111	246	1493607	1494032	0.10	46.6
ASA_P4G019	gi|743569396|gb|CP006722.1|	23.89	40.27	0	3	226	158	6	88	303	3942837	3943502	0.14	46.2
ASA_P4G019	gi|742125128|gb|CP009274.1|	34.50	54.80	0	-2	458	284	8	20	472	503408	502068	9e-68	249
ASA_P4G019	gi|742125128|gb|CP009274.1|	27.91	43.41	0	2	129	85	4	111	233	4906952	4907332	7e-04	53.5
ASA_P4G019	gi|145316543|gb|CP000653.1|	33.84	55.46	0	-1	458	287	8	20	472	3135628	3134288	9e-67	247
ASA_P4G019	gi|145316543|gb|CP000653.1|	26.19	42.06	0	3	126	88	3	112	233	1662075	1662449	1.2	43.1
ASA_P4G019	gi|742999547|gb|CP010393.1|	33.79	53.88	0	-3	438	280	6	20	455	1294	5	2e-66	246
ASA_P4G019	gi|384478111|gb|CP003488.1|	32.98	53.75	0	3	467	297	8	19	479	4381992	4383362	3e-65	242
ASA_P4G019	gi|384478111|gb|CP003488.1|	27.31	44.49	0	1	227	152	8	92	310	3753211	3753876	1e-08	68.6
ASA_P4G019	gi|345470425|dbj|AP012048.1|	31.37	52.63	0	1	475	302	13	17	479	1349374	1350762	5e-63	236
ASA_P4G019	gi|345470425|dbj|AP012048.1|	29.01	51.85	0	3	162	112	3	105	263	608595	609080	5e-12	79.7
ASA_P4G019	gi|172046403|emb|AM942759.1|	30.47	52.58	0	2	466	311	7	20	480	3890273	3891646	6e-63	235
ASA_P4G019	gi|172046403|emb|AM942759.1|	26.22	42.07	0	2	164	102	7	85	233	2321459	2321938	1.00	43.1
ASA_P4G019	gi|755399952|gb|CP009801.1|	33.48	54.08	0	-2	233	150	4	241	472	1392873	1392187	7e-60	139
ASA_P4G019	gi|755399952|gb|CP009801.1|	34.67	53.78	0	-3	225	142	4	20	242	1393532	1392867	7e-60	122
ASA_P4G019	gi|684200017|gb|CP008920.1|	35.34	55.76	0	3	382	232	8	105	479	3363153	3364274	1e-57	220
ASA_P4G019	gi|684200017|gb|CP008920.1|	30.51	54.24	0	1	59	41	0	19	77	3362905	3363081	1e-57	33.9
ASA_P4G019	gi|684200017|gb|CP008920.1|	27.31	44.49	0	3	227	152	8	92	310	2752002	2752667	3e-08	67.8
ASA_P4G019	gi|640855842|gb|CP007734.1|	34.35	55.62	0	1	329	206	5	155	479	215968	216936	9e-52	202
ASA_P4G019	gi|640855842|gb|CP007734.1|	34.78	52.17	0	2	115	72	2	20	133	214334	214672	7e-07	63.2
ASA_P4G019	gi|597512677|emb|FO834906.1|	33.64	55.25	0	2	324	205	5	161	480	2983379	2984332	2e-49	195
ASA_P4G019	gi|597512677|emb|FO834906.1|	32.17	49.65	0	3	143	94	2	20	161	2981619	2982041	2e-09	71.2
ASA_P4G019	gi|597512677|emb|FO834906.1|	24.54	44.17	0	2	163	107	7	111	265	4273178	4273642	2e-04	55.1
ASA_P4G019	gi|597512677|emb|FO834906.1|	20.57	37.76	0	-3	384	250	16	112	465	4821321	4820245	0.046	47.8
ASA_P4G019	gi|345135066|dbj|AP012222.1|	30.75	47.53	0	-3	465	280	11	19	471	2870693	2869389	1e-48	193
ASA_P4G019	gi|440040603|gb|CP004017.1|	30.60	51.64	0	2	366	243	5	105	469	406748	407815	1e-45	184
ASA_P4G019	gi|86283807|gb|CP000134.1|	29.22	48.27	0	2	462	292	13	19	469	3323	4636	1e-43	178
ASA_P4G019	gi|108460647|gb|CP000113.1|	27.57	48.83	0	-3	428	293	9	23	444	6460761	6459511	2e-43	177
ASA_P4G019	gi|474421396|dbj|AP012557.1|	29.28	45.57	0	3	485	301	16	16	483	447108	448487	2e-42	175
ASA_P4G019	gi|390125223|gb|CP003563.1|	25.60	45.95	0	-2	457	324	7	15	469	4968877	4967549	1e-41	172
ASA_P4G019	gi|528181772|gb|CP005955.1|	30.11	49.46	0	-1	372	234	8	105	468	139656	138595	8e-41	169
ASA_P4G019	gi|528181772|gb|CP005955.1|	28.47	45.99	0	2	137	87	3	108	235	590324	590728	0.006	50.4
ASA_P4G019	gi|337255776|gb|CP002830.1|	27.80	48.36	0	-1	428	292	10	23	444	8331161	8329911	1e-40	169
ASA_P4G019	gi|407320941|emb|HE995406.1|	28.96	49.73	0	-2	366	249	5	105	469	22549	21482	1e-40	169
ASA_P4G019	gi|675829531|gb|CP009145.1|	28.96	49.73	0	-3	366	249	5	105	469	119351	118284	1e-40	169
ASA_P4G019	gi|378401447|emb|HE663493.1|	26.42	47.97	0	-1	246	172	4	225	469	352777	352064	4e-37	97.8
ASA_P4G019	gi|378401447|emb|HE663493.1|	30.81	47.39	0	-3	211	134	6	19	227	353372	352770	4e-37	87.4
ASA_P4G019	gi|659657635|emb|HG938354.1|	29.78	48.09	0	3	366	246	5	105	469	1144350	1145417	7e-36	154
ASA_P4G019	gi|83571788|gb|CP000232.1|	25.65	44.38	0	-2	347	219	12	112	445	2546910	2545948	1e-18	100
ASA_P4G019	gi|83571788|gb|CP000232.1|	23.23	40.23	0	-2	353	227	17	109	455	1286964	1286020	1.6	42.7
ASA_P4G019	gi|326539903|gb|CP002582.1|	25.94	44.38	0	-2	347	218	12	112	445	2804241	2803279	2e-18	99.8
ASA_P4G019	gi|326539903|gb|CP002582.1|	28.05	50.00	0	2	164	113	2	86	248	131078	131557	5e-10	73.2
ASA_P4G019	gi|745827960|gb|CP006902.1|	25.62	42.12	0	1	406	250	14	49	445	158635	159723	4e-18	98.6
ASA_P4G019	gi|745827960|gb|CP006902.1|	25.07	44.67	0	-3	347	231	13	108	445	2064992	2064012	3e-15	89.7
ASA_P4G019	gi|745827960|gb|CP006902.1|	26.72	45.75	0	1	247	143	11	61	286	3405028	3405717	2e-06	62.0
ASA_P4G019	gi|390518484|gb|CP003651.1|	24.70	43.45	0	3	336	228	9	112	445	1125801	1126739	5e-18	98.6
ASA_P4G019	gi|390518484|gb|CP003651.1|	23.40	43.73	0	-1	359	245	13	108	463	997309	996314	1e-13	85.1
ASA_P4G019	gi|753704762|gb|CP009651.1|	24.76	40.57	0	-2	424	253	13	43	447	1058293	1057163	6e-18	98.2
ASA_P4G019	gi|753704762|gb|CP009651.1|	26.95	47.90	0	-1	167	108	7	112	272	1019288	1018812	3e-05	58.2
ASA_P4G019	gi|753704762|gb|CP009651.1|	27.78	45.24	0	-2	126	76	5	112	228	1027681	1027322	0.006	50.4
ASA_P4G019	gi|753704762|gb|CP009651.1|	22.67	38.93	0	2	375	225	16	101	444	2846675	2847697	6.4	40.8
ASA_P4G019	gi|673972667|gb|CP007626.1|	24.76	40.57	0	2	424	253	13	43	447	3780041	3781171	6e-18	98.2
ASA_P4G019	gi|673972667|gb|CP007626.1|	26.95	47.90	0	1	167	108	7	112	272	3819046	3819522	3e-05	58.2
ASA_P4G019	gi|673972667|gb|CP007626.1|	27.78	45.24	0	2	126	76	5	112	228	3810653	3811012	0.006	50.4
ASA_P4G019	gi|673972667|gb|CP007626.1|	22.67	38.93	0	-1	375	225	16	101	444	1992341	1991319	6.4	40.8
ASA_P4G019	gi|666894741|gb|CP007806.1|	25.18	40.86	0	2	421	258	14	44	447	2288984	2290126	8e-18	97.8
ASA_P4G019	gi|666894741|gb|CP007806.1|	24.44	44.00	0	-3	225	157	7	81	305	4619148	4618513	0.002	52.0
ASA_P4G019	gi|373943374|gb|CP003259.1|	25.76	42.93	0	1	396	259	14	50	438	1827721	1828824	8e-18	97.8
ASA_P4G019	gi|373943374|gb|CP003259.1|	35.97	56.12	0	-2	139	83	3	94	228	3845653	3845243	5e-14	85.9
ASA_P4G019	gi|373943374|gb|CP003259.1|	36.15	53.08	0	3	130	77	3	108	233	824922	825305	1e-12	81.3
ASA_P4G019	gi|373943374|gb|CP003259.1|	35.48	53.23	0	-3	124	78	2	106	228	3795639	3795271	3e-10	73.9
ASA_P4G019	gi|373943374|gb|CP003259.1|	29.11	51.90	0	3	158	105	4	94	246	405708	406175	3e-09	70.9
ASA_P4G019	gi|373943374|gb|CP003259.1|	29.80	49.67	0	-1	151	91	5	105	246	2832401	2831967	1e-07	65.9
ASA_P4G019	gi|373943374|gb|CP003259.1|	24.44	43.23	0	-1	266	168	8	45	295	3212633	3211890	1e-04	55.8
ASA_P4G019	gi|373943374|gb|CP003259.1|	26.70	44.50	0	-1	191	119	9	97	273	208571	208020	0.014	49.3
ASA_P4G019	gi|373943374|gb|CP003259.1|	26.47	44.12	0	-1	170	105	7	80	246	3487169	3486711	2.1	42.4
ASA_P4G019	gi|114336511|gb|CP000448.1|	27.89	47.62	0	-3	294	180	10	112	395	2805831	2805016	1e-17	97.4
ASA_P4G019	gi|114336511|gb|CP000448.1|	28.28	46.90	0	1	145	87	6	103	244	787894	788286	0.21	45.4
ASA_P4G019	gi|488448414|gb|CP003261.1|	25.85	43.90	0	2	410	244	17	49	445	2347223	2348311	3e-17	95.9
ASA_P4G019	gi|488448414|gb|CP003261.1|	28.65	54.97	0	1	171	115	5	109	275	1036213	1036716	6e-13	82.4
ASA_P4G019	gi|488448414|gb|CP003261.1|	26.06	44.37	0	-3	142	91	5	112	244	4201258	4200848	0.15	45.8
ASA_P4G019	gi|488448414|gb|CP003261.1|	26.52	42.54	0	2	181	115	8	73	249	543113	543613	2.1	42.4
ASA_P4G019	gi|488448414|gb|CP003261.1|	23.54	41.27	0	1	378	226	19	103	468	544378	545358	7.0	40.4
