# Supplementary material for: The mosaic architecture of Aeromonas salmonicida subsp. salmonicida pAsa4 plasmid and its consequences on antibiotic resistance
Source: PeerJ. 2016 Oct 27;4:e2595. doi: 10.7717/peerj.2595 (PMC5088629; doi:10.7717/peerj.2595)
Supplement: Supplemental Information 5 [file peerj-04-2595-s005.zip › Data_S2/tblastn_pAsa4/tBlastn_ASAP4G029-20.csv]

ASA_P4G020	gi|142855988|gb|CP000645.1|	100.00	100.00	0	-2	103	0	0	1	103	19376	19068	4e-51	186
ASA_P4G020	gi|469926873|gb|CP003538.1|	41.77	56.96	0	1	79	44	1	16	94	899818	900048	0.038	42.7
ASA_P4G021	gi|142855988|gb|CP000645.1|	100.00	100.00	0	-3	243	0	0	1	243	20599	19871	1e-139	447
ASA_P4G021	gi|157324905|gb|CP000827.1|	39.80	58.16	0	-1	98	58	1	1	97	30964	30671	6e-09	66.2
ASA_P4G021	gi|754496488|emb|FO818637.1|	32.41	58.33	0	1	108	72	1	1	108	818998	819318	2e-06	58.9
ASA_P4G021	gi|754496488|emb|FO818637.1|	31.63	50.00	0	-2	98	53	4	1	89	2737062	2736784	0.26	43.5
ASA_P4G021	gi|188027120|emb|CU468132.1|	33.90	49.15	0	3	118	60	5	1	108	1032	1361	0.049	45.4
ASA_P4G021	gi|317464132|gb|CP002446.1|	43.86	61.40	0	-3	57	31	1	1	57	1271932	1271765	0.35	42.7
ASA_P4G022	gi|142855988|gb|CP000645.1|	100.00	100.00	0	2	209	0	0	1	209	21203	21829	7e-136	435
ASA_P4G022	gi|723243434|gb|CP009868.1|	77.61	88.06	0	3	201	45	0	1	201	27825	28427	1e-102	339
ASA_P4G022	gi|752502612|dbj|AP014611.1|	77.61	88.06	0	-3	201	45	0	1	201	35106	34504	3e-102	338
ASA_P4G022	gi|628088972|gb|CP007137.1|	77.61	88.06	0	2	201	45	0	1	201	28811	29413	3e-102	338
ASA_P4G022	gi|573972154|gb|CP006029.1|	77.61	88.06	0	1	201	45	0	1	201	28810	29412	3e-102	338
ASA_P4G022	gi|696586053|gb|CP009563.1|	77.61	88.06	0	-1	201	45	0	1	201	15688	15086	3e-102	338
ASA_P4G022	gi|569550126|gb|CP003998.1|	77.61	88.06	0	1	201	45	0	1	201	28987	29589	3e-102	338
ASA_P4G022	gi|685456019|gb|CP009412.1|	77.61	88.06	0	-1	201	45	0	1	201	36987	36385	3e-102	338
ASA_P4G022	gi|365803989|gb|CP003225.1|	77.61	88.06	0	-3	201	45	0	1	201	57381	56779	3e-102	338
ASA_P4G022	gi|695936401|gb|CP009570.1|	77.61	88.06	0	1	201	45	0	1	201	37030	37632	3e-102	338
ASA_P4G022	gi|696586546|gb|CP009564.1|	77.61	88.06	0	-2	201	45	0	1	201	93132	92530	3e-102	338
ASA_P4G022	gi|696585773|gb|CP009562.1|	77.61	88.06	0	-3	201	45	0	1	201	93536	92934	3e-102	338
ASA_P4G022	gi|544345850|dbj|AB591424.1|	77.61	88.06	0	-1	201	45	0	1	201	25699	25097	3e-102	338
ASA_P4G022	gi|332144411|dbj|AB571791.1|	77.61	88.06	0	3	201	45	0	1	201	83913	84515	3e-102	338
ASA_P4G022	gi|118596907|dbj|AB277724.1|	77.61	88.06	0	-2	201	45	0	1	201	16613	16011	3e-102	338
ASA_P4G022	gi|685455334|gb|CP009410.1|	77.61	88.06	0	-3	201	45	0	1	201	37821	37219	3e-102	338
ASA_P4G022	gi|746616805|gb|KJ187752.1|	77.61	88.06	0	-3	201	45	0	1	201	32362	31760	3e-102	338
ASA_P4G022	gi|381288102|gb|JN983045.1|	77.61	88.06	0	-3	201	45	0	1	201	37885	37283	3e-102	338
ASA_P4G022	gi|381288584|gb|JN983048.1|	77.61	88.06	0	-2	201	45	0	1	201	37826	37224	3e-102	338
ASA_P4G022	gi|544169431|gb|KF152885.1|	77.61	88.06	0	-1	201	45	0	1	201	34779	34177	3e-102	338
ASA_P4G022	gi|305670530|gb|HQ023861.1|	77.61	88.06	0	-1	201	45	0	1	201	41009	40407	3e-102	338
ASA_P4G022	gi|591389235|gb|KF992018.1|	77.61	88.06	0	-3	201	45	0	1	201	33538	32936	3e-102	338
ASA_P4G022	gi|378705671|gb|JN861072.1|	77.61	88.06	0	-2	201	45	0	1	201	33538	32936	3e-102	338
ASA_P4G022	gi|582035484|gb|CP006661.1|	77.61	88.06	0	-1	201	45	0	1	201	47633	47031	3e-102	338
ASA_P4G022	gi|229561407|gb|FJ621586.1|	77.61	88.06	0	-2	201	45	0	1	201	36165	35563	3e-102	338
ASA_P4G022	gi|749800011|gb|KM506769.1|	77.61	88.06	0	-2	201	45	0	1	201	11494	10892	3e-102	338
ASA_P4G022	gi|118596719|dbj|AB277723.1|	77.61	88.06	0	-1	201	45	0	1	201	22159	21557	3e-102	338
ASA_P4G022	gi|555235253|gb|KF250428.1|	77.61	88.06	0	-1	201	45	0	1	201	27295	26693	3e-102	338
ASA_P4G022	gi|678222149|gb|KJ909290.1|	77.61	88.06	0	-1	201	45	0	1	201	34991	34389	3e-102	338
ASA_P4G022	gi|696581286|gb|CP009560.1|	77.61	88.06	0	-2	201	45	0	1	201	128302	127700	3e-102	338
ASA_P4G022	gi|229561581|gb|FJ621587.1|	77.61	88.06	0	-3	201	45	0	1	201	36165	35563	3e-102	338
ASA_P4G022	gi|695935254|gb|CP009567.1|	77.61	88.06	0	3	201	45	0	1	201	40728	41330	3e-102	338
ASA_P4G022	gi|704486155|gb|KM083064.1|	77.61	88.06	0	-2	201	45	0	1	201	28489	27887	3e-102	338
ASA_P4G022	gi|305670679|gb|HQ023862.1|	77.61	88.06	0	-3	201	45	0	1	201	36164	35562	3e-102	338
ASA_P4G022	gi|305670853|gb|HQ023863.1|	77.61	88.06	0	-3	201	45	0	1	201	36162	35560	3e-102	338
ASA_P4G022	gi|443900801|emb|FO203354.1|	77.61	88.06	0	-1	201	45	0	1	201	35611	35009	3e-102	338
ASA_P4G022	gi|358409925|gb|JN157804.1|	77.61	88.06	0	3	201	45	0	1	201	27009	27611	3e-102	338
ASA_P4G022	gi|685456437|gb|CP009414.1|	77.61	88.06	0	-2	201	45	0	1	201	37871	37269	3e-102	338
ASA_P4G022	gi|381287804|gb|JN983043.1|	77.61	88.06	0	3	201	45	0	1	201	132849	133451	3e-102	338
ASA_P4G022	gi|409729032|gb|JX141473.1|	77.61	88.06	0	-1	201	45	0	1	201	32400	31798	3e-102	338
ASA_P4G022	gi|430829327|gb|JF714412.2|	77.61	88.06	0	-2	201	45	0	1	201	33538	32936	3e-102	338
ASA_P4G022	gi|685455476|gb|CP009411.1|	77.61	88.06	0	-1	201	45	0	1	201	36151	35549	3e-102	338
ASA_P4G022	gi|229561762|gb|FJ621588.1|;gi|305671026|gb|HQ023864.1|	77.61	88.06	0	-2	201	45	0	1	201	37853	37251	3e-102	338
ASA_P4G022	gi|345105136|gb|JF503991.1|	77.61	88.06	0	-1	201	45	0	1	201	33538	32936	3e-102	338
ASA_P4G022	gi|695934953|gb|CP007636.1|	77.61	88.06	0	-2	201	45	0	1	201	55057	54455	3e-102	338
ASA_P4G022	gi|662862580|ref|NC_022522.2|	77.61	88.06	0	-1	201	45	0	1	201	33808	33206	3e-102	338
ASA_P4G022	gi|657224404|gb|KF056330.2|	77.61	88.06	0	-1	201	45	0	1	201	33808	33206	3e-102	338
ASA_P4G022	gi|596353652|gb|KF976462.2|	77.61	88.06	0	-3	201	45	0	1	201	33538	32936	3e-102	338
ASA_P4G022	gi|377806473|gb|JQ010984.1|	77.61	88.06	0	-1	201	45	0	1	201	42959	42357	3e-102	338
ASA_P4G022	gi|514883893|gb|JX442976.1|	77.61	88.06	0	-1	201	45	0	1	201	65029	64427	3e-102	338
ASA_P4G022	gi|327536433|gb|JF267651.1|	77.61	88.06	0	-2	201	45	0	1	201	41807	41205	3e-102	338
ASA_P4G022	gi|698038887|gb|KM670336.1|	77.61	88.06	0	-1	201	45	0	1	201	49358	48756	3e-102	338
ASA_P4G022	gi|685456237|gb|CP009413.1|	77.61	88.06	0	3	201	45	0	1	201	117321	117923	3e-102	338
ASA_P4G022	gi|133905002|gb|CP000604.1|	77.61	88.06	0	-2	201	45	0	1	201	36165	35563	3e-102	338
ASA_P4G022	gi|742994109|gb|CP010391.1|	77.61	88.06	0	1	201	45	0	1	201	133027	133629	3e-102	338
ASA_P4G022	gi|374413489|gb|JN687470.1|	77.61	88.06	0	-3	201	45	0	1	201	36111	35509	3e-102	338
ASA_P4G022	gi|133905277|gb|CP000603.1|	77.61	88.06	0	-3	201	45	0	1	201	53527	52925	3e-102	338
ASA_P4G022	gi|693581773|dbj|AP014650.1|	77.61	88.06	0	3	201	45	0	1	201	27597	28199	3e-102	338
ASA_P4G022	gi|685454021|gb|CP009409.1|	77.61	88.06	0	-2	201	45	0	1	201	36159	35557	3e-102	338
ASA_P4G022	gi|660573358|gb|CP008790.1|	77.61	88.06	0	-1	201	45	0	1	201	47706	47104	3e-102	338
ASA_P4G022	gi|345468041|dbj|AP012208.1|	77.61	88.06	0	-2	201	45	0	1	201	33538	32936	3e-102	338
ASA_P4G022	gi|723759024|gb|KP056256.1|	77.61	88.06	0	-2	201	45	0	1	201	35047	34445	3e-102	338
ASA_P4G022	gi|742954201|gb|CP010373.1|	77.61	88.06	0	2	201	45	0	1	201	108503	109105	3e-102	338
ASA_P4G022	gi|523811284|gb|CP006050.1|	77.61	88.06	0	-2	201	45	0	1	201	51388	50786	3e-102	338
ASA_P4G022	gi|640855459|gb|CP007732.1|	77.61	88.06	0	-1	201	45	0	1	201	76700	76098	3e-102	338
ASA_P4G022	gi|619739382|gb|CP007558.1|	77.61	88.06	0	-3	201	45	0	1	201	76689	76087	3e-102	338
ASA_P4G022	gi|662716651|gb|CP008824.1|	77.61	88.06	0	-3	201	45	0	1	201	76689	76087	3e-102	338
ASA_P4G022	gi|661245796|dbj|AP014565.1|	77.61	88.06	0	1	201	45	0	1	201	1066351	1066953	3e-102	338
ASA_P4G022	gi|566131152|gb|KF551948.1|	77.61	88.06	0	-3	201	45	0	1	201	19947	19345	5e-102	337
ASA_P4G022	gi|133904815|gb|CP000602.1|	77.11	88.06	0	-3	201	46	0	1	201	38306	37704	8e-102	337
ASA_P4G022	gi|407810043|gb|JQ824049.1|	79.38	89.18	0	1	194	40	0	8	201	101878	102459	2e-100	333
ASA_P4G022	gi|733164884|emb|LN681228.1|	77.00	87.50	0	-3	200	46	0	1	200	3123	2524	3e-100	332
ASA_P4G022	gi|289176709|emb|FN667743.1|	77.00	87.50	0	-3	200	46	0	1	200	3123	2524	3e-100	332
ASA_P4G022	gi|743003621|gb|CP010360.1|	74.75	86.14	0	1	202	51	0	1	202	86533	87138	8e-100	331
ASA_P4G022	gi|224831685|gb|FJ705806.1|	72.46	85.02	0	-2	207	57	0	1	207	13561	12941	1e-99	331
ASA_P4G022	gi|224831756|gb|FJ705807.1|	72.46	85.02	0	-1	207	57	0	1	207	33107	32487	1e-99	331
ASA_P4G022	gi|672365395|gb|CP006665.1|	62.69	78.11	0	-2	201	75	0	1	201	65182	64580	3e-81	278
ASA_P4G022	gi|577007824|dbj|AB856327.1|	47.24	64.32	0	-1	199	100	1	4	197	124646	124050	4e-54	199
ASA_P4G022	gi|370986822|dbj|AB571865.1|	47.24	64.32	0	-2	199	100	1	4	197	168039	167443	4e-54	199
ASA_P4G022	gi|212554395|gb|CP000472.1|	28.65	51.56	0	-2	192	131	3	11	197	3389076	3388504	1e-18	96.3
ASA_P4G022	gi|754496488|emb|FO818637.1|	29.84	45.97	0	-2	124	76	4	52	167	1316154	1315792	0.002	49.3
ASA_P4G022	gi|754496488|emb|FO818637.1|	31.58	42.98	0	-3	114	67	4	61	166	1195979	1195647	0.13	43.5
ASA_P4G022	gi|171853496|emb|AM422018.1|	27.68	45.54	0	-2	112	74	3	52	157	326224	325892	0.025	45.8
ASA_P4G022	gi|320013101|gb|CP002477.1|	31.20	47.20	0	-2	125	77	5	33	155	102049	101696	0.032	45.4
ASA_P4G022	gi|343097942|emb|HE577055.1|	26.98	41.27	0	1	126	71	5	72	189	200581	200919	0.058	44.7
ASA_P4G022	gi|312938725|gb|CP002347.1|	23.98	46.78	0	3	171	106	7	2	166	602757	603215	0.070	44.3
ASA_P4G022	gi|556042023|gb|CP003962.1|	24.14	41.38	0	3	203	133	7	3	193	233763	234344	0.076	44.3
ASA_P4G022	gi|661563325|emb|FO704551.1|	30.70	43.86	0	-1	114	68	4	61	166	2495700	2495368	0.15	43.5
ASA_P4G022	gi|151421614|dbj|AP009178.1|	27.64	50.41	0	-2	123	75	6	54	166	1725248	1724892	0.17	43.1
ASA_P4G022	gi|404429427|emb|HE793032.1|	26.90	40.94	0	1	171	107	6	3	167	2605378	2605854	0.18	43.1
ASA_P4G022	gi|149947715|gb|CP000724.1|	28.70	45.22	0	-2	115	78	3	65	178	3354076	3353741	0.20	43.1
ASA_P4G022	gi|333734099|gb|CP001841.1|	31.75	52.38	0	1	63	35	1	118	180	3791158	3791322	0.23	42.7
ASA_P4G022	gi|289172388|emb|FN667741.1|	30.70	43.86	0	-1	114	68	4	61	166	1432276	1431944	0.23	42.7
ASA_P4G022	gi|189494441|gb|CP001101.1|	36.67	55.00	0	3	60	33	2	71	125	337758	337937	0.24	42.7
ASA_P4G022	gi|528524863|emb|HF571520.1|	38.71	54.84	0	2	62	35	2	89	150	535673	535849	0.34	42.4
ASA_P4G022	gi|365906293|gb|CP003220.1|	30.10	47.57	0	-1	103	53	5	76	160	2454037	2453732	0.53	42.0
ASA_P4G022	gi|408466736|gb|CP003879.1|	29.73	43.24	0	-1	111	59	3	70	162	237287	236958	0.59	41.6
ASA_P4G022	gi|219992160|gb|CP001098.1|	33.33	50.62	0	1	81	50	3	89	168	477541	477774	0.59	41.6
ASA_P4G022	gi|334857119|gb|CP002801.1|	45.95	67.57	0	3	37	19	1	89	125	4863276	4863383	0.61	41.6
ASA_P4G022	gi|442771759|gb|JX649902.1|	26.92	49.23	0	-2	130	84	6	43	166	17362	16988	0.65	41.6
ASA_P4G022	gi|396077885|dbj|AP012492.1|	28.97	50.47	0	-1	107	66	5	66	166	2151702	2151394	0.72	41.6
ASA_P4G023	gi|142855988|gb|CP000645.1|	100.00	100.00	0	-3	93	0	0	1	93	22156	21878	1e-52	189
ASA_P4G023	gi|628088972|gb|CP007137.1|	68.82	81.72	0	-1	93	26	1	1	93	29771	29502	4e-33	133
ASA_P4G023	gi|573972154|gb|CP006029.1|	68.82	81.72	0	-1	93	26	1	1	93	29770	29501	4e-33	133
ASA_P4G023	gi|696586053|gb|CP009563.1|	68.82	81.72	0	1	93	26	1	1	93	14728	14997	4e-33	133
ASA_P4G023	gi|569550126|gb|CP003998.1|	68.82	81.72	0	-2	93	26	1	1	93	29947	29678	4e-33	133
ASA_P4G023	gi|685456019|gb|CP009412.1|	68.82	81.72	0	3	93	26	1	1	93	36027	36296	4e-33	133
ASA_P4G023	gi|365803989|gb|CP003225.1|	68.82	81.72	0	3	93	26	1	1	93	56421	56690	4e-33	133
ASA_P4G023	gi|695936401|gb|CP009570.1|	68.82	81.72	0	-1	93	26	1	1	93	37990	37721	4e-33	133
ASA_P4G023	gi|696586546|gb|CP009564.1|	68.82	81.72	0	3	93	26	1	1	93	92172	92441	4e-33	133
ASA_P4G023	gi|696585773|gb|CP009562.1|	68.82	81.72	0	2	93	26	1	1	93	92576	92845	4e-33	133
ASA_P4G023	gi|566131152|gb|KF551948.1|	68.82	81.72	0	2	93	26	1	1	93	18977	19246	4e-33	133
ASA_P4G023	gi|544345850|dbj|AB591424.1|	68.82	81.72	0	1	93	26	1	1	93	24739	25008	4e-33	133
ASA_P4G023	gi|332144411|dbj|AB571791.1|	68.82	81.72	0	-1	93	26	1	1	93	84873	84604	4e-33	133
ASA_P4G023	gi|118596907|dbj|AB277724.1|	68.82	81.72	0	2	93	26	1	1	93	15653	15922	4e-33	133
ASA_P4G023	gi|685455334|gb|CP009410.1|	68.82	81.72	0	3	93	26	1	1	93	36861	37130	4e-33	133
ASA_P4G023	gi|746616805|gb|KJ187752.1|	68.82	81.72	0	1	93	26	1	1	93	31402	31671	4e-33	133
ASA_P4G023	gi|381288102|gb|JN983045.1|	68.82	81.72	0	1	93	26	1	1	93	36925	37194	4e-33	133
ASA_P4G023	gi|381288584|gb|JN983048.1|	68.82	81.72	0	2	93	26	1	1	93	36866	37135	4e-33	133
ASA_P4G023	gi|544169431|gb|KF152885.1|	68.82	81.72	0	3	93	26	1	1	93	33819	34088	4e-33	133
ASA_P4G023	gi|305670530|gb|HQ023861.1|	68.82	81.72	0	2	93	26	1	1	93	40049	40318	4e-33	133
ASA_P4G023	gi|591389235|gb|KF992018.1|	68.82	81.72	0	1	93	26	1	1	93	32578	32847	4e-33	133
ASA_P4G023	gi|378705671|gb|JN861072.1|	68.82	81.72	0	1	93	26	1	1	93	32578	32847	4e-33	133
ASA_P4G023	gi|582035484|gb|CP006661.1|	68.82	81.72	0	2	93	26	1	1	93	46673	46942	4e-33	133
ASA_P4G023	gi|229561407|gb|FJ621586.1|	68.82	81.72	0	3	93	26	1	1	93	35205	35474	4e-33	133
ASA_P4G023	gi|749800011|gb|KM506769.1|	68.82	81.72	0	1	93	26	1	1	93	10534	10803	4e-33	133
ASA_P4G023	gi|118596719|dbj|AB277723.1|	68.82	81.72	0	1	93	26	1	1	93	21199	21468	4e-33	133
ASA_P4G023	gi|555235253|gb|KF250428.1|	68.82	81.72	0	1	93	26	1	1	93	26335	26604	4e-33	133
ASA_P4G023	gi|678222149|gb|KJ909290.1|	68.82	81.72	0	2	93	26	1	1	93	34031	34300	4e-33	133
ASA_P4G023	gi|133904815|gb|CP000602.1|	68.82	81.72	0	2	93	26	1	1	93	37346	37615	4e-33	133
ASA_P4G023	gi|696581286|gb|CP009560.1|	68.82	81.72	0	1	93	26	1	1	93	127342	127611	4e-33	133
ASA_P4G023	gi|229561581|gb|FJ621587.1|	68.82	81.72	0	3	93	26	1	1	93	35205	35474	4e-33	133
ASA_P4G023	gi|695935254|gb|CP009567.1|	68.82	81.72	0	-2	93	26	1	1	93	41688	41419	4e-33	133
ASA_P4G023	gi|704486155|gb|KM083064.1|	68.82	81.72	0	1	93	26	1	1	93	27529	27798	4e-33	133
ASA_P4G023	gi|305670679|gb|HQ023862.1|	68.82	81.72	0	2	93	26	1	1	93	35204	35473	4e-33	133
ASA_P4G023	gi|305670853|gb|HQ023863.1|	68.82	81.72	0	3	93	26	1	1	93	35202	35471	4e-33	133
ASA_P4G023	gi|443900801|emb|FO203354.1|	68.82	81.72	0	1	93	26	1	1	93	34651	34920	4e-33	133
ASA_P4G023	gi|358409925|gb|JN157804.1|	68.82	81.72	0	-3	93	26	1	1	93	27969	27700	4e-33	133
ASA_P4G023	gi|685456437|gb|CP009414.1|	68.82	81.72	0	2	93	26	1	1	93	36911	37180	4e-33	133
ASA_P4G023	gi|381287804|gb|JN983043.1|	68.82	81.72	0	-3	93	26	1	1	93	133809	133540	4e-33	133
ASA_P4G023	gi|723243434|gb|CP009868.1|	68.82	81.72	0	-3	93	26	1	1	93	30705	30436	4e-33	133
ASA_P4G023	gi|409729032|gb|JX141473.1|	68.82	81.72	0	3	93	26	1	1	93	31440	31709	4e-33	133
ASA_P4G023	gi|430829327|gb|JF714412.2|	68.82	81.72	0	1	93	26	1	1	93	32578	32847	4e-33	133
ASA_P4G023	gi|685455476|gb|CP009411.1|	68.82	81.72	0	1	93	26	1	1	93	35191	35460	4e-33	133
ASA_P4G023	gi|229561762|gb|FJ621588.1|;gi|305671026|gb|HQ023864.1|	68.82	81.72	0	2	93	26	1	1	93	36893	37162	4e-33	133
ASA_P4G023	gi|345105136|gb|JF503991.1|	68.82	81.72	0	1	93	26	1	1	93	32578	32847	4e-33	133
ASA_P4G023	gi|695934953|gb|CP007636.1|	68.82	81.72	0	1	93	26	1	1	93	54097	54366	4e-33	133
ASA_P4G023	gi|662862580|ref|NC_022522.2|	68.82	81.72	0	1	93	26	1	1	93	32848	33117	4e-33	133
ASA_P4G023	gi|657224404|gb|KF056330.2|	68.82	81.72	0	1	93	26	1	1	93	32848	33117	4e-33	133
ASA_P4G023	gi|752502612|dbj|AP014611.1|	68.82	81.72	0	3	93	26	1	1	93	34146	34415	4e-33	133
ASA_P4G023	gi|596353652|gb|KF976462.2|	68.82	81.72	0	1	93	26	1	1	93	32578	32847	4e-33	133
ASA_P4G023	gi|377806473|gb|JQ010984.1|	68.82	81.72	0	2	93	26	1	1	93	41999	42268	4e-33	133
ASA_P4G023	gi|514883893|gb|JX442976.1|	68.82	81.72	0	1	93	26	1	1	93	64069	64338	4e-33	133
ASA_P4G023	gi|327536433|gb|JF267651.1|	68.82	81.72	0	2	93	26	1	1	93	40847	41116	4e-33	133
ASA_P4G023	gi|698038887|gb|KM670336.1|	68.82	81.72	0	2	93	26	1	1	93	48398	48667	4e-33	133
ASA_P4G023	gi|685456237|gb|CP009413.1|	68.82	81.72	0	-1	93	26	1	1	93	118281	118012	4e-33	133
ASA_P4G023	gi|133905002|gb|CP000604.1|	68.82	81.72	0	3	93	26	1	1	93	35205	35474	4e-33	133
ASA_P4G023	gi|742994109|gb|CP010391.1|	68.82	81.72	0	-2	93	26	1	1	93	133987	133718	4e-33	133
ASA_P4G023	gi|374413489|gb|JN687470.1|	68.82	81.72	0	3	93	26	1	1	93	35151	35420	4e-33	133
ASA_P4G023	gi|407810043|gb|JQ824049.1|	68.82	81.72	0	-1	93	26	1	1	93	102817	102548	4e-33	133
ASA_P4G023	gi|133905277|gb|CP000603.1|	68.82	81.72	0	1	93	26	1	1	93	52567	52836	4e-33	133
ASA_P4G023	gi|693581773|dbj|AP014650.1|	68.82	81.72	0	-1	93	26	1	1	93	28557	28288	4e-33	133
ASA_P4G023	gi|685454021|gb|CP009409.1|	68.82	81.72	0	3	93	26	1	1	93	35199	35468	4e-33	133
ASA_P4G023	gi|660573358|gb|CP008790.1|	68.82	81.72	0	3	93	26	1	1	93	46746	47015	4e-33	133
ASA_P4G023	gi|345468041|dbj|AP012208.1|	68.82	81.72	0	1	93	26	1	1	93	32578	32847	4e-33	133
ASA_P4G023	gi|723759024|gb|KP056256.1|	68.82	81.72	0	1	93	26	1	1	93	34087	34356	4e-33	133
ASA_P4G023	gi|742954201|gb|CP010373.1|	68.82	81.72	0	-3	93	26	1	1	93	109463	109194	4e-33	133
ASA_P4G023	gi|523811284|gb|CP006050.1|	68.82	81.72	0	1	93	26	1	1	93	50428	50697	4e-33	133
ASA_P4G023	gi|640855459|gb|CP007732.1|	68.82	81.72	0	2	93	26	1	1	93	75740	76009	4e-33	133
ASA_P4G023	gi|619739382|gb|CP007558.1|	68.82	81.72	0	3	93	26	1	1	93	75729	75998	4e-33	133
ASA_P4G023	gi|662716651|gb|CP008824.1|	68.82	81.72	0	3	93	26	1	1	93	75729	75998	4e-33	133
ASA_P4G023	gi|661245796|dbj|AP014565.1|	68.82	81.72	0	-3	93	26	1	1	93	1067311	1067042	4e-33	133
ASA_P4G023	gi|94317727|gb|DQ472433.1|	67.42	80.90	0	-1	89	26	1	1	89	259	2	6e-33	125
ASA_P4G023	gi|733164884|emb|LN681228.1|	67.74	81.72	0	1	93	27	1	1	93	2164	2433	1e-32	132
ASA_P4G023	gi|289176709|emb|FN667743.1|	67.74	81.72	0	1	93	27	1	1	93	2164	2433	1e-32	132
ASA_P4G023	gi|224831685|gb|FJ705806.1|	67.74	81.72	0	1	93	27	1	1	93	12601	12870	1e-32	132
ASA_P4G023	gi|743003621|gb|CP010360.1|	67.74	81.72	0	-2	93	27	1	1	93	87493	87224	1e-32	132
ASA_P4G023	gi|224831756|gb|FJ705807.1|	67.74	81.72	0	2	93	27	1	1	93	32147	32416	1e-32	132
ASA_P4G023	gi|672365395|gb|CP006665.1|	65.59	79.57	0	1	93	29	1	1	93	64219	64488	6e-31	127
ASA_P4G023	gi|577007824|dbj|AB856327.1|	63.44	81.72	0	2	93	31	1	1	93	24782	25051	3e-30	125
ASA_P4G023	gi|370986822|dbj|AB571865.1|	63.44	81.72	0	2	93	31	1	1	93	33140	33409	3e-30	125
ASA_P4G023	gi|695224160|ref|NG_041025.1|	45.05	67.03	0	3	91	45	2	2	91	127524	127784	3e-16	84.7
ASA_P4G023	gi|152958171|gb|CP000719.1|	35.16	67.03	0	-3	91	51	1	3	93	104385	104137	6e-12	72.0
ASA_P4G023	gi|747129458|gb|CP010420.1|	37.36	61.54	0	1	91	51	2	3	93	35431	35685	2e-09	64.3
ASA_P4G023	gi|703565164|gb|CP009617.1|	31.46	48.31	0	2	89	55	2	1	89	740177	740425	0.046	42.4
ASA_P4G023	gi|151279845|gb|CP000269.1|	44.90	57.14	0	-2	49	27	0	24	72	1887454	1887308	0.091	41.6
ASA_P4G023	gi|151279845|gb|CP000269.1|	38.78	59.18	0	-1	49	30	0	6	54	1521038	1520892	1.1	38.1
ASA_P4G023	gi|729057370|gb|CP009467.2|	29.03	46.24	0	-2	93	60	2	1	93	2905724	2905464	0.11	41.2
ASA_P4G023	gi|538262484|gb|CP006605.1|	29.03	46.24	0	1	93	60	2	1	93	3269158	3269418	0.11	41.2
ASA_P4G023	gi|156523975|gb|CP000789.1|	29.03	46.24	0	-3	93	60	2	1	93	3210229	3209969	0.11	41.2
ASA_P4G023	gi|700285954|gb|CP009264.2|	31.46	48.31	0	-2	89	55	2	1	89	2403748	2403500	0.18	40.4
ASA_P4G023	gi|315178329|gb|CP002377.1|	29.03	47.31	0	3	93	60	2	1	93	1217154	1217414	0.32	39.7
ASA_P4G023	gi|262335977|gb|CP001805.1|	29.21	47.19	0	1	89	57	2	1	89	1328464	1328712	0.33	39.7
ASA_P4G023	gi|541129943|gb|CP006718.1|	29.21	47.19	0	-3	89	57	2	1	89	1460536	1460288	0.33	39.7
ASA_P4G023	gi|223587976|emb|FM954972.2|	27.96	48.39	0	-3	93	61	2	1	93	2470287	2470027	0.34	39.7
ASA_P4G023	gi|703560240|gb|CP009354.1|	30.34	47.19	0	1	89	56	2	1	89	908188	908436	0.43	39.3
ASA_P4G023	gi|319930158|gb|CP002469.1|	28.09	47.19	0	2	89	58	2	1	89	896222	896470	0.47	39.3
ASA_P4G023	gi|319998996|gb|AE016795.3|	28.09	47.19	0	3	89	58	2	1	89	1910700	1910948	0.47	39.3
ASA_P4G023	gi|675334590|gb|CP009261.1|	28.09	47.19	0	-3	89	58	2	1	89	2418606	2418358	0.47	39.3
ASA_P4G023	gi|37509034|dbj|BA000037.2|	28.09	47.19	0	-1	89	58	2	1	89	2531146	2530898	0.47	39.3
ASA_P4G023	gi|113886955|gb|CP000444.1|	33.33	51.28	0	-1	78	41	4	9	84	3724067	3723861	0.66	38.9
ASA_P4G023	gi|692305200|emb|LN554846.1|	35.06	50.65	0	-1	77	41	3	13	89	2330975	2330772	0.83	38.5
ASA_P4G024	gi|142855988|gb|CP000645.1|	100.00	100.00	0	-3	387	0	0	1	387	23368	22208	0.0	782
ASA_P4G024	gi|343966407|gb|JF437869.1|	65.25	76.50	0	1	400	119	5	1	387	1	1179	1e-163	477
ASA_P4G024	gi|733164884|emb|LN681228.1|	65.33	78.89	0	1	398	120	5	1	387	940	2112	4e-150	484
ASA_P4G024	gi|289176709|emb|FN667743.1|	65.33	78.89	0	1	398	120	5	1	387	940	2112	4e-150	484
ASA_P4G024	gi|224831685|gb|FJ705806.1|	66.58	77.64	0	1	398	116	6	1	387	11374	12549	4e-149	481
ASA_P4G024	gi|224831756|gb|FJ705807.1|	66.58	77.64	0	2	398	116	6	1	387	30920	32095	4e-149	481
ASA_P4G024	gi|743003621|gb|CP010360.1|	66.33	77.39	0	-2	398	117	6	1	387	88720	87545	2e-148	479
ASA_P4G024	gi|628088972|gb|CP007137.1|	65.25	76.50	0	-1	400	119	5	1	387	31001	29823	3e-147	476
ASA_P4G024	gi|573972154|gb|CP006029.1|	65.25	76.50	0	-1	400	119	5	1	387	31000	29822	3e-147	476
ASA_P4G024	gi|696586053|gb|CP009563.1|	65.25	76.50	0	1	400	119	5	1	387	13498	14676	3e-147	476
ASA_P4G024	gi|569550126|gb|CP003998.1|	65.25	76.50	0	-2	400	119	5	1	387	31177	29999	3e-147	476
ASA_P4G024	gi|365803989|gb|CP003225.1|	65.25	76.50	0	3	400	119	5	1	387	55191	56369	3e-147	476
ASA_P4G024	gi|695936401|gb|CP009570.1|	65.25	76.50	0	-1	400	119	5	1	387	39220	38042	3e-147	476
ASA_P4G024	gi|696586546|gb|CP009564.1|	65.25	76.50	0	3	400	119	5	1	387	90942	92120	3e-147	476
ASA_P4G024	gi|696585773|gb|CP009562.1|	65.25	76.50	0	2	400	119	5	1	387	91346	92524	3e-147	476
ASA_P4G024	gi|566131152|gb|KF551948.1|	65.25	76.50	0	2	400	119	5	1	387	17747	18925	3e-147	476
ASA_P4G024	gi|544345850|dbj|AB591424.1|	65.25	76.50	0	1	400	119	5	1	387	23509	24687	3e-147	476
ASA_P4G024	gi|332144411|dbj|AB571791.1|	65.25	76.50	0	-1	400	119	5	1	387	86103	84925	3e-147	476
ASA_P4G024	gi|118596907|dbj|AB277724.1|	65.25	76.50	0	2	400	119	5	1	387	14423	15601	3e-147	476
ASA_P4G024	gi|685455334|gb|CP009410.1|	65.25	76.50	0	3	400	119	5	1	387	35631	36809	3e-147	476
ASA_P4G024	gi|746616805|gb|KJ187752.1|	65.25	76.50	0	1	400	119	5	1	387	30172	31350	3e-147	476
ASA_P4G024	gi|381288102|gb|JN983045.1|	65.25	76.50	0	1	400	119	5	1	387	35695	36873	3e-147	476
ASA_P4G024	gi|381288584|gb|JN983048.1|	65.25	76.50	0	2	400	119	5	1	387	35636	36814	3e-147	476
ASA_P4G024	gi|544169431|gb|KF152885.1|	65.25	76.50	0	3	400	119	5	1	387	32589	33767	3e-147	476
ASA_P4G024	gi|305670530|gb|HQ023861.1|	65.25	76.50	0	2	400	119	5	1	387	38819	39997	3e-147	476
ASA_P4G024	gi|591389235|gb|KF992018.1|	65.25	76.50	0	1	400	119	5	1	387	31348	32526	3e-147	476
ASA_P4G024	gi|378705671|gb|JN861072.1|	65.25	76.50	0	1	400	119	5	1	387	31348	32526	3e-147	476
ASA_P4G024	gi|582035484|gb|CP006661.1|	65.25	76.50	0	2	400	119	5	1	387	45443	46621	3e-147	476
ASA_P4G024	gi|229561407|gb|FJ621586.1|	65.25	76.50	0	3	400	119	5	1	387	33975	35153	3e-147	476
ASA_P4G024	gi|749800011|gb|KM506769.1|	65.25	76.50	0	1	400	119	5	1	387	9304	10482	3e-147	476
ASA_P4G024	gi|118596719|dbj|AB277723.1|	65.25	76.50	0	1	400	119	5	1	387	19969	21147	3e-147	476
ASA_P4G024	gi|555235253|gb|KF250428.1|	65.25	76.50	0	1	400	119	5	1	387	25105	26283	3e-147	476
ASA_P4G024	gi|678222149|gb|KJ909290.1|	65.25	76.50	0	2	400	119	5	1	387	32801	33979	3e-147	476
ASA_P4G024	gi|133904815|gb|CP000602.1|	65.25	76.50	0	2	400	119	5	1	387	36116	37294	3e-147	476
ASA_P4G024	gi|696581286|gb|CP009560.1|	65.25	76.50	0	1	400	119	5	1	387	126112	127290	3e-147	476
ASA_P4G024	gi|229561581|gb|FJ621587.1|	65.25	76.50	0	3	400	119	5	1	387	33975	35153	3e-147	476
ASA_P4G024	gi|695935254|gb|CP009567.1|	65.25	76.50	0	-2	400	119	5	1	387	42918	41740	3e-147	476
ASA_P4G024	gi|704486155|gb|KM083064.1|	65.25	76.50	0	1	400	119	5	1	387	26299	27477	3e-147	476
ASA_P4G024	gi|305670679|gb|HQ023862.1|	65.25	76.50	0	2	400	119	5	1	387	33974	35152	3e-147	476
ASA_P4G024	gi|305670853|gb|HQ023863.1|	65.25	76.50	0	3	400	119	5	1	387	33972	35150	3e-147	476
ASA_P4G024	gi|443900801|emb|FO203354.1|	65.25	76.50	0	1	400	119	5	1	387	33421	34599	3e-147	476
ASA_P4G024	gi|358409925|gb|JN157804.1|	65.25	76.50	0	-3	400	119	5	1	387	29199	28021	3e-147	476
ASA_P4G024	gi|685456437|gb|CP009414.1|	65.25	76.50	0	2	400	119	5	1	387	35681	36859	3e-147	476
ASA_P4G024	gi|381287804|gb|JN983043.1|	65.25	76.50	0	-3	400	119	5	1	387	135039	133861	3e-147	476
ASA_P4G024	gi|723243434|gb|CP009868.1|	65.25	76.50	0	-3	400	119	5	1	387	31935	30757	3e-147	476
ASA_P4G024	gi|409729032|gb|JX141473.1|	65.25	76.50	0	3	400	119	5	1	387	30210	31388	3e-147	476
ASA_P4G024	gi|430829327|gb|JF714412.2|	65.25	76.50	0	1	400	119	5	1	387	31348	32526	3e-147	476
ASA_P4G024	gi|685455476|gb|CP009411.1|	65.25	76.50	0	1	400	119	5	1	387	33961	35139	3e-147	476
ASA_P4G024	gi|229561762|gb|FJ621588.1|;gi|305671026|gb|HQ023864.1|	65.25	76.50	0	2	400	119	5	1	387	35663	36841	3e-147	476
ASA_P4G024	gi|345105136|gb|JF503991.1|	65.25	76.50	0	1	400	119	5	1	387	31348	32526	3e-147	476
ASA_P4G024	gi|695934953|gb|CP007636.1|	65.25	76.50	0	1	400	119	5	1	387	52867	54045	3e-147	476
ASA_P4G024	gi|662862580|ref|NC_022522.2|	65.25	76.50	0	1	400	119	5	1	387	31618	32796	3e-147	476
ASA_P4G024	gi|657224404|gb|KF056330.2|	65.25	76.50	0	1	400	119	5	1	387	31618	32796	3e-147	476
ASA_P4G024	gi|752502612|dbj|AP014611.1|	65.25	76.50	0	3	400	119	5	1	387	32916	34094	3e-147	476
ASA_P4G024	gi|596353652|gb|KF976462.2|	65.25	76.50	0	1	400	119	5	1	387	31348	32526	3e-147	476
ASA_P4G024	gi|377806473|gb|JQ010984.1|	65.25	76.50	0	2	400	119	5	1	387	40769	41947	3e-147	476
ASA_P4G024	gi|514883893|gb|JX442976.1|	65.25	76.50	0	1	400	119	5	1	387	62839	64017	3e-147	476
ASA_P4G024	gi|327536433|gb|JF267651.1|	65.25	76.50	0	2	400	119	5	1	387	39617	40795	3e-147	476
ASA_P4G024	gi|685456237|gb|CP009413.1|	65.25	76.50	0	-1	400	119	5	1	387	119511	118333	3e-147	476
ASA_P4G024	gi|133905002|gb|CP000604.1|	65.25	76.50	0	3	400	119	5	1	387	33975	35153	3e-147	476
ASA_P4G024	gi|742994109|gb|CP010391.1|	65.25	76.50	0	-2	400	119	5	1	387	135217	134039	3e-147	476
ASA_P4G024	gi|407810043|gb|JQ824049.1|	65.25	76.50	0	-1	400	119	5	1	387	104047	102869	3e-147	476
ASA_P4G024	gi|133905277|gb|CP000603.1|	65.25	76.50	0	1	400	119	5	1	387	51337	52515	3e-147	476
ASA_P4G024	gi|693581773|dbj|AP014650.1|	65.25	76.50	0	-1	400	119	5	1	387	29787	28609	3e-147	476
ASA_P4G024	gi|685454021|gb|CP009409.1|	65.25	76.50	0	3	400	119	5	1	387	33969	35147	3e-147	476
ASA_P4G024	gi|660573358|gb|CP008790.1|	65.25	76.50	0	3	400	119	5	1	387	45516	46694	3e-147	476
ASA_P4G024	gi|345468041|dbj|AP012208.1|	65.25	76.50	0	1	400	119	5	1	387	31348	32526	3e-147	476
ASA_P4G024	gi|723759024|gb|KP056256.1|	65.25	76.50	0	1	400	119	5	1	387	32857	34035	3e-147	476
ASA_P4G024	gi|742954201|gb|CP010373.1|	65.25	76.50	0	-3	400	119	5	1	387	110693	109515	3e-147	476
ASA_P4G024	gi|523811284|gb|CP006050.1|	65.25	76.50	0	1	400	119	5	1	387	49198	50376	3e-147	476
ASA_P4G024	gi|640855459|gb|CP007732.1|	65.25	76.50	0	2	400	119	5	1	387	74510	75688	3e-147	476
ASA_P4G024	gi|619739382|gb|CP007558.1|	65.25	76.50	0	3	400	119	5	1	387	74499	75677	3e-147	476
ASA_P4G024	gi|662716651|gb|CP008824.1|	65.25	76.50	0	3	400	119	5	1	387	74499	75677	3e-147	476
ASA_P4G024	gi|661245796|dbj|AP014565.1|	65.25	76.50	0	-3	400	119	5	1	387	1068541	1067363	3e-147	476
ASA_P4G024	gi|698038887|gb|KM670336.1|	65.25	76.50	0	2	400	119	5	1	387	47168	48346	4e-147	476
ASA_P4G024	gi|374413489|gb|JN687470.1|	65.00	76.25	0	3	400	120	5	1	387	33921	35099	9e-146	472
ASA_P4G024	gi|577007824|dbj|AB856327.1|	54.28	69.25	0	2	374	163	3	21	386	23645	24766	2e-115	385
ASA_P4G024	gi|370986822|dbj|AB571865.1|	54.28	69.25	0	2	374	163	3	21	386	32003	33124	2e-115	385
ASA_P4G024	gi|672365395|gb|CP006665.1|	50.35	65.88	0	1	425	165	7	1	387	62908	64158	2e-115	384
ASA_P4G024	gi|685456019|gb|CP009412.1|	69.86	81.21	0	1	282	73	4	1	281	34798	35610	1e-109	368
ASA_P4G024	gi|685456019|gb|CP009412.1|	75.00	87.50	0	3	80	20	0	308	387	35736	35975	2e-27	126
ASA_P4G024	gi|695224160|ref|NG_041025.1|	40.54	54.05	0	1	407	204	11	1	387	126337	127503	2e-66	243
ASA_P4G024	gi|747129458|gb|CP010420.1|	47.58	67.40	0	2	227	116	2	1	227	34343	35014	5e-54	206
ASA_P4G024	gi|747129458|gb|CP010420.1|	24.77	44.59	0	2	222	148	8	14	225	43016	43654	0.043	47.0
ASA_P4G024	gi|496684371|gb|KC543497.1|	28.64	44.87	0	-3	419	230	11	3	385	143066	141909	2e-30	135
ASA_P4G024	gi|496684371|gb|KC543497.1|	26.55	48.02	0	-2	177	108	7	37	210	146466	145993	5e-06	59.7
ASA_P4G024	gi|496684371|gb|KC543497.1|	37.84	54.05	0	-2	74	43	2	55	127	173673	173458	0.12	45.8
ASA_P4G024	gi|734579581|gb|CP009975.1|	28.64	44.87	0	-2	419	230	11	3	385	196611	195454	2e-30	135
ASA_P4G024	gi|734579581|gb|CP009975.1|	26.55	48.02	0	-1	177	108	7	37	210	200011	199538	5e-06	59.7
ASA_P4G024	gi|734579581|gb|CP009975.1|	37.84	54.05	0	-2	74	43	2	55	127	234615	234400	0.12	45.8
ASA_P4G024	gi|94317727|gb|DQ472433.1|	54.76	69.84	0	-1	126	50	2	263	387	670	311	4e-30	126
ASA_P4G024	gi|703565029|gb|CP009358.1|	39.71	59.80	0	3	204	111	7	21	220	162	749	3e-28	129
ASA_P4G024	gi|146187705|emb|AM235768.1|	29.64	46.27	0	2	415	237	12	3	385	890	2065	2e-25	120
ASA_P4G024	gi|146187705|emb|AM235768.1|	30.88	52.94	0	2	136	87	5	37	168	422432	422830	0.001	52.0
ASA_P4G024	gi|146187705|emb|AM235768.1|	28.65	44.86	0	3	185	119	6	35	216	395652	396176	0.038	47.4
ASA_P4G024	gi|389597403|gb|JQ418539.1|	38.19	56.28	0	1	199	118	3	27	220	83416	84012	1e-24	118
ASA_P4G024	gi|389597403|gb|JQ418539.1|	25.88	46.47	0	-1	170	109	5	23	175	66465	65956	0.29	44.3
ASA_P4G024	gi|389597117|gb|JQ418537.1|	37.69	56.28	0	2	199	119	3	27	220	10559	11155	4e-24	116
ASA_P4G024	gi|389597117|gb|JQ418537.1|	25.88	46.47	0	-1	170	109	5	23	175	81722	81213	0.24	44.7
ASA_P4G024	gi|38155224|gb|AY312585.1|	38.33	59.44	0	-2	180	100	5	24	199	34762	34244	2e-23	114
ASA_P4G024	gi|537382698|gb|CP006701.1|	38.33	59.44	0	-1	180	100	5	24	199	58046	57528	2e-23	114
ASA_P4G024	gi|695209828|ref|NG_035894.1|;gi|33346950|gb|AY255699.3|	38.33	59.44	0	-1	180	100	5	24	199	58046	57528	2e-23	114
ASA_P4G024	gi|644983520|emb|LK021128.1|	38.33	59.44	0	-3	180	100	5	24	199	62473	61955	2e-23	114
ASA_P4G024	gi|254966449|gb|FJ666348.1|	33.76	51.28	0	-2	234	143	6	20	249	47615	46938	4e-22	110
ASA_P4G024	gi|295798180|emb|FP340277.1|	43.35	58.38	0	1	173	91	5	3	169	817	1332	1e-21	108
ASA_P4G024	gi|657100414|gb|KJ577613.1|	34.09	47.73	0	2	264	131	11	25	265	2780	3511	7e-20	102
ASA_P4G024	gi|564970368|gb|KF840720.1|	34.09	47.73	0	1	264	131	11	25	265	13699	14430	7e-20	102
ASA_P4G024	gi|269099254|gb|CP001818.1|	34.03	57.59	0	1	191	115	5	44	230	1807573	1808124	1e-19	102
ASA_P4G024	gi|269099254|gb|CP001818.1|	32.56	56.59	0	1	129	76	4	45	169	691162	691527	7e-06	59.3
ASA_P4G024	gi|667688329|gb|CP007588.1|	34.88	54.42	0	-1	215	125	8	9	217	1282839	1282222	2e-18	98.2
ASA_P4G024	gi|682099223|gb|CP009224.1|	34.88	54.42	0	-1	215	125	8	9	217	1317404	1316787	2e-18	98.2
ASA_P4G025	gi|142855988|gb|CP000645.1|	100.00	100.00	0	-1	261	0	0	1	261	24156	23374	1e-167	528
ASA_P4G025	gi|746616805|gb|KJ187752.1|	86.21	95.02	0	1	261	36	0	1	261	29383	30165	2e-147	470
ASA_P4G025	gi|591389235|gb|KF992018.1|	86.21	95.02	0	1	261	36	0	1	261	30559	31341	2e-147	470
ASA_P4G025	gi|378705671|gb|JN861072.1|	86.21	95.02	0	1	261	36	0	1	261	30559	31341	2e-147	470
ASA_P4G025	gi|582035484|gb|CP006661.1|	86.21	95.02	0	2	261	36	0	1	261	44654	45436	2e-147	470
ASA_P4G025	gi|358409925|gb|JN157804.1|	86.21	95.02	0	-3	261	36	0	1	261	29988	29206	2e-147	470
ASA_P4G025	gi|409729032|gb|JX141473.1|	86.21	95.02	0	3	261	36	0	1	261	29421	30203	2e-147	470
ASA_P4G025	gi|430829327|gb|JF714412.2|	86.21	95.02	0	1	261	36	0	1	261	30559	31341	2e-147	470
ASA_P4G025	gi|345105136|gb|JF503991.1|	86.21	95.02	0	1	261	36	0	1	261	30559	31341	2e-147	470
ASA_P4G025	gi|596353652|gb|KF976462.2|	86.21	95.02	0	1	261	36	0	1	261	30559	31341	2e-147	470
ASA_P4G025	gi|345468041|dbj|AP012208.1|	86.21	95.02	0	1	261	36	0	1	261	30559	31341	2e-147	470
ASA_P4G025	gi|523811284|gb|CP006050.1|	86.21	95.02	0	1	261	36	0	1	261	48409	49191	2e-147	470
ASA_P4G025	gi|628088972|gb|CP007137.1|	86.21	95.02	0	-1	261	36	0	1	261	31790	31008	3e-147	470
ASA_P4G025	gi|573972154|gb|CP006029.1|	86.21	95.02	0	-1	261	36	0	1	261	31789	31007	3e-147	470
ASA_P4G025	gi|696586053|gb|CP009563.1|	86.21	95.02	0	1	261	36	0	1	261	12709	13491	3e-147	470
ASA_P4G025	gi|569550126|gb|CP003998.1|	86.21	95.02	0	-2	261	36	0	1	261	31966	31184	3e-147	470
ASA_P4G025	gi|365803989|gb|CP003225.1|	86.21	95.02	0	3	261	36	0	1	261	54402	55184	3e-147	470
ASA_P4G025	gi|695936401|gb|CP009570.1|	86.21	95.02	0	-1	261	36	0	1	261	40009	39227	3e-147	470
ASA_P4G025	gi|696586546|gb|CP009564.1|	86.21	95.02	0	3	261	36	0	1	261	90153	90935	3e-147	470
ASA_P4G025	gi|696585773|gb|CP009562.1|	86.21	95.02	0	2	261	36	0	1	261	90557	91339	3e-147	470
ASA_P4G025	gi|566131152|gb|KF551948.1|	86.21	95.02	0	2	261	36	0	1	261	16958	17740	3e-147	470
ASA_P4G025	gi|544345850|dbj|AB591424.1|	86.21	95.02	0	1	261	36	0	1	261	22720	23502	3e-147	470
ASA_P4G025	gi|332144411|dbj|AB571791.1|	86.21	95.02	0	-1	261	36	0	1	261	86892	86110	3e-147	470
ASA_P4G025	gi|685455334|gb|CP009410.1|	86.21	95.02	0	3	261	36	0	1	261	34842	35624	3e-147	470
ASA_P4G025	gi|381288102|gb|JN983045.1|	86.21	95.02	0	1	261	36	0	1	261	34906	35688	3e-147	470
ASA_P4G025	gi|381288584|gb|JN983048.1|	86.21	95.02	0	2	261	36	0	1	261	34847	35629	3e-147	470
ASA_P4G025	gi|544169431|gb|KF152885.1|	86.21	95.02	0	3	261	36	0	1	261	31800	32582	3e-147	470
ASA_P4G025	gi|305670530|gb|HQ023861.1|	86.21	95.02	0	2	261	36	0	1	261	38030	38812	3e-147	470
ASA_P4G025	gi|229561407|gb|FJ621586.1|	86.21	95.02	0	3	261	36	0	1	261	33186	33968	3e-147	470
ASA_P4G025	gi|749800011|gb|KM506769.1|	86.21	95.02	0	1	261	36	0	1	261	8515	9297	3e-147	470
ASA_P4G025	gi|118596719|dbj|AB277723.1|	86.21	95.02	0	1	261	36	0	1	261	19180	19962	3e-147	470
ASA_P4G025	gi|555235253|gb|KF250428.1|	86.21	95.02	0	1	261	36	0	1	261	24316	25098	3e-147	470
ASA_P4G025	gi|678222149|gb|KJ909290.1|	86.21	95.02	0	2	261	36	0	1	261	32012	32794	3e-147	470
ASA_P4G025	gi|133904815|gb|CP000602.1|	86.21	95.02	0	2	261	36	0	1	261	35327	36109	3e-147	470
ASA_P4G025	gi|696581286|gb|CP009560.1|	86.21	95.02	0	1	261	36	0	1	261	125323	126105	3e-147	470
ASA_P4G025	gi|229561581|gb|FJ621587.1|	86.21	95.02	0	3	261	36	0	1	261	33186	33968	3e-147	470
ASA_P4G025	gi|695935254|gb|CP009567.1|	86.21	95.02	0	-2	261	36	0	1	261	43707	42925	3e-147	470
ASA_P4G025	gi|704486155|gb|KM083064.1|	86.21	95.02	0	1	261	36	0	1	261	25510	26292	3e-147	470
ASA_P4G025	gi|305670679|gb|HQ023862.1|	86.21	95.02	0	2	261	36	0	1	261	33185	33967	3e-147	470
ASA_P4G025	gi|443900801|emb|FO203354.1|	86.21	95.02	0	1	261	36	0	1	261	32632	33414	3e-147	470
ASA_P4G025	gi|381287804|gb|JN983043.1|	86.21	95.02	0	-3	261	36	0	1	261	135828	135046	3e-147	470
ASA_P4G025	gi|723243434|gb|CP009868.1|	86.21	95.02	0	-3	261	36	0	1	261	32724	31942	3e-147	470
ASA_P4G025	gi|229561762|gb|FJ621588.1|;gi|305671026|gb|HQ023864.1|	86.21	95.02	0	2	261	36	0	1	261	34874	35656	3e-147	470
ASA_P4G025	gi|695934953|gb|CP007636.1|	86.21	95.02	0	1	261	36	0	1	261	52078	52860	3e-147	470
ASA_P4G025	gi|662862580|ref|NC_022522.2|	86.21	95.02	0	1	261	36	0	1	261	30829	31611	3e-147	470
ASA_P4G025	gi|657224404|gb|KF056330.2|	86.21	95.02	0	1	261	36	0	1	261	30829	31611	3e-147	470
ASA_P4G025	gi|752502612|dbj|AP014611.1|	86.21	95.02	0	3	261	36	0	1	261	32127	32909	3e-147	470
ASA_P4G025	gi|377806473|gb|JQ010984.1|	86.21	95.02	0	2	261	36	0	1	261	39980	40762	3e-147	470
ASA_P4G025	gi|514883893|gb|JX442976.1|	86.21	95.02	0	1	261	36	0	1	261	62050	62832	3e-147	470
ASA_P4G025	gi|327536433|gb|JF267651.1|	86.21	95.02	0	2	261	36	0	1	261	38828	39610	3e-147	470
ASA_P4G025	gi|698038887|gb|KM670336.1|	86.21	95.02	0	2	261	36	0	1	261	46379	47161	3e-147	470
ASA_P4G025	gi|685456237|gb|CP009413.1|	86.21	95.02	0	-1	261	36	0	1	261	120300	119518	4e-147	470
ASA_P4G025	gi|133905002|gb|CP000604.1|	86.21	95.02	0	3	261	36	0	1	261	33186	33968	4e-147	470
ASA_P4G025	gi|742994109|gb|CP010391.1|	86.21	95.02	0	-2	261	36	0	1	261	136006	135224	4e-147	470
ASA_P4G025	gi|374413489|gb|JN687470.1|	86.21	95.02	0	3	261	36	0	1	261	33132	33914	4e-147	470
ASA_P4G025	gi|407810043|gb|JQ824049.1|	86.21	95.02	0	-1	261	36	0	1	261	104836	104054	4e-147	470
ASA_P4G025	gi|133905277|gb|CP000603.1|	86.21	95.02	0	1	261	36	0	1	261	50548	51330	4e-147	470
ASA_P4G025	gi|685454021|gb|CP009409.1|	86.21	95.02	0	3	261	36	0	1	261	33180	33962	4e-147	470
ASA_P4G025	gi|660573358|gb|CP008790.1|	86.21	95.02	0	3	261	36	0	1	261	44727	45509	4e-147	470
ASA_P4G025	gi|723759024|gb|KP056256.1|	86.21	95.02	0	1	261	36	0	1	261	32068	32850	4e-147	470
ASA_P4G025	gi|742954201|gb|CP010373.1|	86.21	95.02	0	-3	261	36	0	1	261	111482	110700	4e-147	470
ASA_P4G025	gi|640855459|gb|CP007732.1|	86.21	95.02	0	2	261	36	0	1	261	73721	74503	4e-147	470
ASA_P4G025	gi|619739382|gb|CP007558.1|	86.21	95.02	0	3	261	36	0	1	261	73710	74492	4e-147	470
ASA_P4G025	gi|662716651|gb|CP008824.1|	86.21	95.02	0	3	261	36	0	1	261	73710	74492	4e-147	470
ASA_P4G025	gi|661245796|dbj|AP014565.1|	86.21	95.02	0	-3	261	36	0	1	261	1069330	1068548	4e-147	470
ASA_P4G025	gi|661245796|dbj|AP014565.1|	27.45	47.55	0	2	204	138	3	2	195	2936354	2936965	1e-12	78.6
ASA_P4G025	gi|685456019|gb|CP009412.1|	86.21	95.02	0	1	261	36	0	1	261	34009	34791	4e-147	470
ASA_P4G025	gi|685455476|gb|CP009411.1|	86.21	95.02	0	1	261	36	0	1	261	33172	33954	4e-147	470
ASA_P4G025	gi|224831685|gb|FJ705806.1|	86.59	94.64	0	1	261	35	0	1	261	10585	11367	8e-147	469
ASA_P4G025	gi|743003621|gb|CP010360.1|	86.59	94.64	0	-2	261	35	0	1	261	89509	88727	9e-147	469
ASA_P4G025	gi|224831756|gb|FJ705807.1|	86.59	94.64	0	2	261	35	0	1	261	30131	30913	9e-147	469
ASA_P4G025	gi|118596907|dbj|AB277724.1|	85.82	95.02	0	2	261	37	0	1	261	13634	14416	1e-146	468
ASA_P4G025	gi|693581773|dbj|AP014650.1|	85.82	94.64	0	-1	261	37	0	1	261	30576	29794	4e-146	467
ASA_P4G025	gi|693581773|dbj|AP014650.1|	25.90	43.03	0	3	251	167	6	2	237	124449	125189	8e-08	63.5
ASA_P4G025	gi|733164884|emb|LN681228.1|	83.91	93.49	0	1	261	42	0	1	261	151	933	2e-143	459
ASA_P4G025	gi|289176709|emb|FN667743.1|	83.91	93.49	0	1	261	42	0	1	261	151	933	2e-143	459
ASA_P4G025	gi|672365395|gb|CP006665.1|	80.08	90.04	0	1	261	52	0	1	261	62119	62901	3e-137	441
ASA_P4G025	gi|305670853|gb|HQ023863.1|	85.90	94.27	0	3	227	32	0	35	261	33285	33965	8e-128	414
ASA_P4G025	gi|305670853|gb|HQ023863.1|	89.66	100.00	0	1	29	3	0	1	29	33184	33270	7e-07	60.5
ASA_P4G025	gi|685456437|gb|CP009414.1|	85.65	94.26	0	2	209	30	0	53	261	35048	35674	2e-124	381
ASA_P4G025	gi|685456437|gb|CP009414.1|	82.46	91.23	0	3	57	10	0	1	57	34893	35063	2e-124	91.3
ASA_P4G025	gi|577007824|dbj|AB856327.1|	74.89	86.34	0	1	227	57	0	35	261	22894	23574	4e-110	363
ASA_P4G025	gi|577007824|dbj|AB856327.1|	82.14	92.86	0	3	28	5	0	1	28	22797	22880	0.001	50.8
ASA_P4G025	gi|370986822|dbj|AB571865.1|	74.89	86.34	0	1	227	57	0	35	261	31252	31932	4e-110	363
ASA_P4G025	gi|370986822|dbj|AB571865.1|	82.14	92.86	0	3	28	5	0	1	28	31155	31238	0.001	50.8
ASA_P4G025	gi|747129458|gb|CP010420.1|	59.92	75.57	0	3	262	99	5	1	261	33573	34343	2e-89	304
ASA_P4G025	gi|695213009|ref|NG_036536.1|;gi|163644903|gb|EU315225.1|	86.52	95.04	0	1	141	19	0	1	141	6085	6507	4e-73	256
ASA_P4G025	gi|695224160|ref|NG_041025.1|	51.13	70.68	0	3	266	116	6	1	261	125562	126332	1e-72	255
ASA_P4G025	gi|496684371|gb|KC543497.1|	35.47	54.72	0	-1	265	157	5	1	261	143950	143186	4e-34	143
ASA_P4G025	gi|734579581|gb|CP009975.1|	35.47	54.72	0	-3	265	157	5	1	261	197495	196731	4e-34	143
ASA_P4G025	gi|478246354|emb|HF560646.1|	33.97	54.20	0	-1	262	152	8	4	261	26795	26061	7e-31	134
ASA_P4G025	gi|469813426|gb|KC170281.1|	33.59	53.44	0	-3	262	155	6	3	261	28829	28092	2e-30	132
ASA_P4G025	gi|695211344|ref|NG_036061.1|;gi|60391874|gb|AY914874.1|	34.35	51.15	0	2	262	150	8	3	260	3617	4348	2e-30	132
ASA_P4G025	gi|469813553|gb|KC170284.1|	33.59	53.44	0	-2	262	155	6	3	261	29580	28843	2e-30	132
ASA_P4G025	gi|426264531|gb|JX843237.1|	33.21	52.67	0	2	262	156	6	3	261	6179	6916	4e-30	131
ASA_P4G025	gi|695223962|ref|NG_040969.1|;gi|377823630|emb|HE616910.2|	33.21	52.67	0	3	262	156	6	3	261	6420	7157	4e-30	131
ASA_P4G025	gi|89243343|gb|DQ401103.1|	33.21	52.67	0	2	262	156	6	3	261	6356	7093	4e-30	131
ASA_P4G025	gi|51470556|emb|CR376602.1|	33.21	52.67	0	2	262	156	6	3	261	6356	7093	4e-30	131
ASA_P4G025	gi|110645972|emb|AM286690.1|	31.95	54.51	0	1	266	158	7	1	261	2358844	2359587	9e-30	130
ASA_P4G025	gi|110645972|emb|AM286690.1|	30.30	45.83	0	-1	264	168	6	1	259	3092120	3091362	2e-14	84.3
ASA_P4G025	gi|110645972|emb|AM286690.1|	25.48	42.86	0	-2	259	174	5	9	256	1620949	1620197	2e-09	68.6
ASA_P4G025	gi|110645972|emb|AM286690.1|	23.66	42.47	0	-2	186	103	5	3	173	830482	829997	0.33	43.1
ASA_P4G025	gi|146187705|emb|AM235768.1|	31.44	54.17	0	3	264	167	5	2	261	57	818	1e-29	130
ASA_P4G025	gi|267986555|gb|CP001136.1|	32.82	53.44	0	2	262	157	7	3	261	23939	24676	2e-28	127
ASA_P4G025	gi|431831246|gb|CP003052.1|	32.00	51.64	0	-1	275	145	8	3	260	38095	37346	3e-28	125
ASA_P4G025	gi|329312633|gb|CP002658.1|	34.09	53.03	0	3	264	159	8	3	259	46320	47087	5e-27	122
ASA_P4G025	gi|537388193|gb|CP003912.1|	30.68	49.62	0	3	264	164	5	1	260	30	776	8e-27	122
ASA_P4G025	gi|120608524|gb|CP000540.1|	33.33	53.03	0	-1	264	161	8	3	259	54746	53979	3e-26	120
ASA_P4G025	gi|239804838|gb|CP001636.1|	30.30	49.24	0	-1	264	165	5	1	260	518534	517788	5e-26	119
ASA_P4G026	gi|142855988|gb|CP000645.1|	100.00	100.00	0	-2	59	0	0	1	59	24608	24432	8e-31	125
ASA_P4G026	gi|733164884|emb|LN681228.1|	75.00	80.00	0	1	40	10	0	16	55	153487	153606	3e-11	68.6
ASA_P4G026	gi|289176709|emb|FN667743.1|	75.00	80.00	0	1	40	10	0	16	55	154255	154374	3e-11	68.6
ASA_P4G026	gi|746616805|gb|KJ187752.1|	75.00	79.55	0	2	44	10	1	16	59	28322	28450	4e-11	68.2
ASA_P4G026	gi|591389235|gb|KF992018.1|	75.00	79.55	0	2	44	10	1	16	59	29498	29626	4e-11	68.2
ASA_P4G026	gi|378705671|gb|JN861072.1|	75.00	79.55	0	2	44	10	1	16	59	29498	29626	4e-11	68.2
ASA_P4G026	gi|582035484|gb|CP006661.1|	75.00	79.55	0	3	44	10	1	16	59	43593	43721	4e-11	68.2
ASA_P4G026	gi|358409925|gb|JN157804.1|	75.00	79.55	0	-1	44	10	1	16	59	31049	30921	4e-11	68.2
ASA_P4G026	gi|409729032|gb|JX141473.1|	75.00	79.55	0	1	44	10	1	16	59	28360	28488	4e-11	68.2
ASA_P4G026	gi|430829327|gb|JF714412.2|	75.00	79.55	0	2	44	10	1	16	59	29498	29626	4e-11	68.2
ASA_P4G026	gi|345105136|gb|JF503991.1|	75.00	79.55	0	2	44	10	1	16	59	29498	29626	4e-11	68.2
ASA_P4G026	gi|596353652|gb|KF976462.2|	75.00	79.55	0	2	44	10	1	16	59	29498	29626	4e-11	68.2
ASA_P4G026	gi|345468041|dbj|AP012208.1|	75.00	79.55	0	2	44	10	1	16	59	29498	29626	4e-11	68.2
ASA_P4G026	gi|523811284|gb|CP006050.1|	75.00	79.55	0	2	44	10	1	16	59	29774	29902	4e-11	68.2
ASA_P4G026	gi|569550126|gb|CP003998.1|	72.73	79.55	0	-3	44	11	1	16	59	33027	32899	1e-10	67.0
ASA_P4G026	gi|133904815|gb|CP000602.1|	72.73	79.55	0	2	44	11	1	16	59	31397	31525	1e-10	67.0
ASA_P4G026	gi|443900801|emb|FO203354.1|	72.73	79.55	0	1	44	11	1	16	59	28765	28893	1e-10	67.0
ASA_P4G026	gi|723243434|gb|CP009868.1|	72.73	79.55	0	-1	44	11	1	16	59	33785	33657	1e-10	67.0
ASA_P4G026	gi|662862580|ref|NC_022522.2|	72.73	79.55	0	2	44	11	1	16	59	29768	29896	1e-10	67.0
ASA_P4G026	gi|657224404|gb|KF056330.2|	72.73	79.55	0	2	44	11	1	16	59	29768	29896	1e-10	67.0
ASA_P4G026	gi|377806473|gb|JQ010984.1|	72.73	79.55	0	2	44	11	1	16	59	29933	30061	1e-10	67.0
ASA_P4G026	gi|407810043|gb|JQ824049.1|	72.73	79.55	0	-2	44	11	1	16	59	105897	105769	1e-10	67.0
ASA_P4G026	gi|660573358|gb|CP008790.1|	72.73	79.55	0	1	44	11	1	16	59	43666	43794	1e-10	67.0
ASA_P4G026	gi|640855459|gb|CP007732.1|	72.73	79.55	0	3	44	11	1	16	59	72660	72788	1e-10	67.0
ASA_P4G026	gi|619739382|gb|CP007558.1|	72.73	79.55	0	1	44	11	1	16	59	72649	72777	1e-10	67.0
ASA_P4G026	gi|662716651|gb|CP008824.1|	72.73	79.55	0	1	44	11	1	16	59	72649	72777	1e-10	67.0
ASA_P4G026	gi|577007824|dbj|AB856327.1|	66.67	77.78	0	3	36	12	0	18	53	157341	157448	9e-08	58.5
ASA_P4G026	gi|370986822|dbj|AB571865.1|	66.67	77.78	0	1	36	12	0	18	53	200737	200844	9e-08	58.5
ASA_P4G026	gi|635290508|gb|CP005961.1|	41.67	63.89	0	-1	36	21	0	14	49	255952	255845	1.0	37.4
ASA_P4G026	gi|288259477|gb|CP000355.2|	50.00	65.62	0	1	32	16	0	18	49	122230	122325	1.9	36.6
ASA_P4G026	gi|56410263|emb|X90708.2|	50.00	65.62	0	-2	32	16	0	18	49	54829	54734	1.9	36.6
ASA_P4G026	gi|170938722|emb|CU633751.1|	46.88	65.62	0	1	32	17	0	18	49	150706	150801	3.0	35.8
ASA_P4G026	gi|240868245|gb|CP001646.1|	42.86	54.29	0	3	35	20	0	18	52	275181	275285	3.8	35.8
ASA_P4G026	gi|47118303|dbj|BA000020.2|	38.64	54.55	0	-1	44	26	1	16	58	143486	143355	5.8	35.0
ASA_P4G027	gi|142855988|gb|CP000645.1|	100.00	100.00	0	-3	64	0	0	1	64	25492	25301	1e-32	130
ASA_P4G027	gi|569550126|gb|CP003998.1|	59.32	77.97	0	-2	59	23	1	5	62	22567	22391	1e-13	75.9
ASA_P4G027	gi|566131152|gb|KF551948.1|	59.32	77.97	0	3	59	23	1	5	62	30834	31010	1e-13	75.9
ASA_P4G027	gi|118596907|dbj|AB277724.1|	59.32	77.97	0	2	59	23	1	5	62	23033	23209	1e-13	75.9
ASA_P4G027	gi|544169431|gb|KF152885.1|	59.32	77.97	0	3	59	23	1	5	62	41199	41375	1e-13	75.9
ASA_P4G027	gi|305670530|gb|HQ023861.1|	59.32	77.97	0	1	59	23	1	5	62	46975	47151	1e-13	75.9
ASA_P4G027	gi|749800011|gb|KM506769.1|	59.32	77.97	0	1	59	23	1	5	62	17914	18090	1e-13	75.9
ASA_P4G027	gi|118596719|dbj|AB277723.1|	59.32	77.97	0	1	59	23	1	5	62	28579	28755	1e-13	75.9
ASA_P4G027	gi|133904815|gb|CP000602.1|	59.32	77.97	0	2	59	23	1	5	62	44726	44902	1e-13	75.9
ASA_P4G027	gi|704486155|gb|KM083064.1|	59.32	77.97	0	1	59	23	1	5	62	34909	35085	1e-13	75.9
ASA_P4G027	gi|443900801|emb|FO203354.1|	59.32	77.97	0	1	59	23	1	5	62	42031	42207	1e-13	75.9
ASA_P4G027	gi|723243434|gb|CP009868.1|	59.32	77.97	0	-3	59	23	1	5	62	21405	21229	1e-13	75.9
ASA_P4G027	gi|662862580|ref|NC_022522.2|	59.32	77.97	0	1	59	23	1	5	62	40228	40404	1e-13	75.9
ASA_P4G027	gi|657224404|gb|KF056330.2|	59.32	77.97	0	1	59	23	1	5	62	40228	40404	1e-13	75.9
ASA_P4G027	gi|752502612|dbj|AP014611.1|	59.32	77.97	0	3	59	23	1	5	62	62577	62753	1e-13	75.9
ASA_P4G027	gi|377806473|gb|JQ010984.1|	59.32	77.97	0	2	59	23	1	5	62	49379	49555	1e-13	75.9
ASA_P4G027	gi|698038887|gb|KM670336.1|	59.32	77.97	0	2	59	23	1	5	62	55778	55954	1e-13	75.9
ASA_P4G027	gi|742994109|gb|CP010391.1|	59.32	77.97	0	-2	59	23	1	5	62	126607	126431	1e-13	75.9
ASA_P4G027	gi|407810043|gb|JQ824049.1|	59.32	77.97	0	-2	59	23	1	5	62	95436	95260	1e-13	75.9
ASA_P4G027	gi|133905277|gb|CP000603.1|	59.32	77.97	0	1	59	23	1	5	62	59947	60123	1e-13	75.9
ASA_P4G027	gi|660573358|gb|CP008790.1|	59.32	77.97	0	3	59	23	1	5	62	54126	54302	1e-13	75.9
ASA_P4G027	gi|742954201|gb|CP010373.1|	59.32	77.97	0	-3	59	23	1	5	62	102083	101907	1e-13	75.9
ASA_P4G027	gi|640855459|gb|CP007732.1|	59.32	77.97	0	2	59	23	1	5	62	83120	83296	1e-13	75.9
ASA_P4G027	gi|619739382|gb|CP007558.1|	59.32	77.97	0	3	59	23	1	5	62	83109	83285	1e-13	75.9
ASA_P4G027	gi|662716651|gb|CP008824.1|	59.32	77.97	0	3	59	23	1	5	62	83109	83285	1e-13	75.9
ASA_P4G027	gi|696586053|gb|CP009563.1|	58.62	77.59	0	3	58	23	1	5	61	21654	21827	4e-13	74.3
ASA_P4G027	gi|685456019|gb|CP009412.1|	58.62	77.59	0	2	58	23	1	5	61	42953	43126	4e-13	74.3
ASA_P4G027	gi|695936401|gb|CP009570.1|	58.62	77.59	0	-3	58	23	1	5	61	31064	30891	4e-13	74.3
ASA_P4G027	gi|696586546|gb|CP009564.1|	58.62	77.59	0	2	58	23	1	5	61	99098	99271	4e-13	74.3
ASA_P4G027	gi|696585773|gb|CP009562.1|	58.62	77.59	0	1	58	23	1	5	61	99502	99675	4e-13	74.3
ASA_P4G027	gi|544345850|dbj|AB591424.1|	58.62	77.59	0	3	58	23	1	5	61	31665	31838	4e-13	74.3
ASA_P4G027	gi|332144411|dbj|AB571791.1|	58.62	77.59	0	-3	58	23	1	5	61	77947	77774	4e-13	74.3
ASA_P4G027	gi|685455334|gb|CP009410.1|	58.62	77.59	0	2	58	23	1	5	61	43787	43960	4e-13	74.3
ASA_P4G027	gi|381288102|gb|JN983045.1|	58.62	77.59	0	3	58	23	1	5	61	43851	44024	4e-13	74.3
ASA_P4G027	gi|381288584|gb|JN983048.1|	58.62	77.59	0	1	58	23	1	5	61	43792	43965	4e-13	74.3
ASA_P4G027	gi|591389235|gb|KF992018.1|	58.62	77.59	0	3	58	23	1	5	61	39504	39677	4e-13	74.3
ASA_P4G027	gi|378705671|gb|JN861072.1|	58.62	77.59	0	3	58	23	1	5	61	39504	39677	4e-13	74.3
ASA_P4G027	gi|582035484|gb|CP006661.1|	58.62	77.59	0	1	58	23	1	5	61	53599	53772	4e-13	74.3
ASA_P4G027	gi|229561407|gb|FJ621586.1|	58.62	77.59	0	2	58	23	1	5	61	42131	42304	4e-13	74.3
ASA_P4G027	gi|555235253|gb|KF250428.1|	58.62	77.59	0	1	58	23	1	5	61	34660	34833	4e-13	74.3
ASA_P4G027	gi|678222149|gb|KJ909290.1|	58.62	77.59	0	1	58	23	1	5	61	40957	41130	4e-13	74.3
ASA_P4G027	gi|696581286|gb|CP009560.1|	58.62	77.59	0	3	58	23	1	5	61	134268	134441	4e-13	74.3
ASA_P4G027	gi|229561581|gb|FJ621587.1|	58.62	77.59	0	2	58	23	1	5	61	42131	42304	4e-13	74.3
ASA_P4G027	gi|695935254|gb|CP009567.1|	58.62	77.59	0	-1	58	23	1	5	61	34762	34589	4e-13	74.3
ASA_P4G027	gi|305670679|gb|HQ023862.1|	58.62	77.59	0	1	58	23	1	5	61	42130	42303	4e-13	74.3
ASA_P4G027	gi|305670853|gb|HQ023863.1|	58.62	77.59	0	2	58	23	1	5	61	42128	42301	4e-13	74.3
ASA_P4G027	gi|358409925|gb|JN157804.1|	58.62	77.59	0	-2	58	23	1	5	61	21043	20870	4e-13	74.3
ASA_P4G027	gi|685456437|gb|CP009414.1|	58.62	77.59	0	3	58	23	1	5	61	43836	44009	4e-13	74.3
ASA_P4G027	gi|381287804|gb|JN983043.1|	58.62	77.59	0	-2	58	23	1	5	61	126883	126710	4e-13	74.3
ASA_P4G027	gi|409729032|gb|JX141473.1|	58.62	77.59	0	2	58	23	1	5	61	38366	38539	4e-13	74.3
ASA_P4G027	gi|430829327|gb|JF714412.2|	58.62	77.59	0	3	58	23	1	5	61	39504	39677	4e-13	74.3
ASA_P4G027	gi|685455476|gb|CP009411.1|	58.62	77.59	0	2	58	23	1	5	61	42116	42289	4e-13	74.3
ASA_P4G027	gi|229561762|gb|FJ621588.1|;gi|305671026|gb|HQ023864.1|	58.62	77.59	0	1	58	23	1	5	61	43819	43992	4e-13	74.3
ASA_P4G027	gi|345105136|gb|JF503991.1|	58.62	77.59	0	3	58	23	1	5	61	39504	39677	4e-13	74.3
ASA_P4G027	gi|695934953|gb|CP007636.1|	58.62	77.59	0	3	58	23	1	5	61	61023	61196	4e-13	74.3
ASA_P4G027	gi|596353652|gb|KF976462.2|	58.62	77.59	0	3	58	23	1	5	61	39504	39677	4e-13	74.3
ASA_P4G027	gi|514883893|gb|JX442976.1|	58.62	77.59	0	1	58	23	1	5	61	72301	72474	4e-13	74.3
ASA_P4G027	gi|327536433|gb|JF267651.1|	58.62	77.59	0	1	58	23	1	5	61	47773	47946	4e-13	74.3
ASA_P4G027	gi|685456237|gb|CP009413.1|	58.62	77.59	0	-3	58	23	1	5	61	111355	111182	4e-13	74.3
ASA_P4G027	gi|133905002|gb|CP000604.1|	58.62	77.59	0	2	58	23	1	5	61	42131	42304	4e-13	74.3
ASA_P4G027	gi|374413489|gb|JN687470.1|	58.62	77.59	0	2	58	23	1	5	61	42077	42250	4e-13	74.3
ASA_P4G027	gi|685454021|gb|CP009409.1|	58.62	77.59	0	2	58	23	1	5	61	42125	42298	4e-13	74.3
ASA_P4G027	gi|345468041|dbj|AP012208.1|	58.62	77.59	0	3	58	23	1	5	61	39504	39677	4e-13	74.3
ASA_P4G027	gi|723759024|gb|KP056256.1|	58.62	77.59	0	3	58	23	1	5	61	41013	41186	4e-13	74.3
ASA_P4G027	gi|523811284|gb|CP006050.1|	58.62	77.59	0	3	58	23	1	5	61	57354	57527	4e-13	74.3
ASA_P4G027	gi|661245796|dbj|AP014565.1|	58.62	77.59	0	-2	58	23	1	5	61	1060385	1060212	4e-13	74.3
ASA_P4G027	gi|224831685|gb|FJ705806.1|	54.24	76.27	0	2	59	26	1	5	62	18659	18835	4e-12	71.2
ASA_P4G027	gi|224831756|gb|FJ705807.1|	54.24	76.27	0	3	59	26	1	5	62	38205	38381	4e-12	71.2
ASA_P4G027	gi|743003621|gb|CP010360.1|	52.54	76.27	0	-3	59	27	1	5	62	81885	81709	2e-11	69.3
ASA_P4G027	gi|142849896|gb|CP000644.1|	38.18	56.36	0	3	55	33	1	7	60	1169208	1169372	4.6	35.4
ASA_P4G027	gi|308746527|gb|CP002272.1|	33.93	51.79	0	-2	56	37	0	3	58	2332811	2332644	9.8	34.7
ASA_P4G028	gi|142855988|gb|CP000645.1|	100.00	100.00	0	3	117	0	0	1	117	25815	26165	1e-55	199
ASA_P4G028	gi|523811284|gb|CP006050.1|	57.02	68.42	0	-3	114	45	2	1	110	18111	17770	1e-18	92.4
ASA_P4G028	gi|523811284|gb|CP006050.1|	35.59	49.15	0	-3	118	71	2	1	114	214074	213724	9e-07	57.4
ASA_P4G028	gi|695226711|ref|NG_041562.1|;gi|408795221|gb|JQ809466.1|	54.55	68.18	0	-2	110	48	1	1	110	1546	1223	3e-16	85.5
ASA_P4G028	gi|746616805|gb|KJ187752.1|	55.45	67.27	0	-3	110	47	1	1	110	16660	16337	3e-16	85.5
ASA_P4G028	gi|746616805|gb|KJ187752.1|	35.59	49.15	0	-2	118	71	2	1	114	127838	127488	9e-07	57.4
ASA_P4G028	gi|591389235|gb|KF992018.1|	55.45	67.27	0	-1	110	47	1	1	110	17835	17512	3e-16	85.5
ASA_P4G028	gi|591389235|gb|KF992018.1|	35.59	49.15	0	-1	118	71	2	1	114	132900	132550	9e-07	57.4
ASA_P4G028	gi|378705671|gb|JN861072.1|	55.45	67.27	0	-3	110	47	1	1	110	17835	17512	3e-16	85.5
ASA_P4G028	gi|378705671|gb|JN861072.1|	35.59	49.15	0	-1	118	71	2	1	114	133175	132825	9e-07	57.4
ASA_P4G028	gi|582035484|gb|CP006661.1|	55.45	67.27	0	-2	110	47	1	1	110	31930	31607	3e-16	85.5
ASA_P4G028	gi|582035484|gb|CP006661.1|	35.59	49.15	0	-1	118	71	2	1	114	9458	9108	9e-07	57.4
ASA_P4G028	gi|133904815|gb|CP000602.1|	55.45	67.27	0	-1	110	47	1	1	110	19306	18983	3e-16	85.5
ASA_P4G028	gi|133904815|gb|CP000602.1|	36.44	50.00	0	-2	118	70	2	1	114	153399	153049	9e-08	60.5
ASA_P4G028	gi|358409925|gb|JN157804.1|	55.45	67.27	0	1	110	47	1	1	110	42712	43035	3e-16	85.5
ASA_P4G028	gi|358409925|gb|JN157804.1|	35.59	49.15	0	3	118	71	2	1	114	65184	65534	9e-07	57.4
ASA_P4G028	gi|409729032|gb|JX141473.1|	55.45	67.27	0	-2	110	47	1	1	110	16697	16374	3e-16	85.5
ASA_P4G028	gi|409729032|gb|JX141473.1|	35.59	49.15	0	-2	118	71	2	1	114	160130	159780	9e-07	57.4
ASA_P4G028	gi|430829327|gb|JF714412.2|	55.45	67.27	0	-3	110	47	1	1	110	17835	17512	3e-16	85.5
ASA_P4G028	gi|430829327|gb|JF714412.2|	35.59	49.15	0	-1	118	71	2	1	114	161336	160986	9e-07	57.4
ASA_P4G028	gi|345105136|gb|JF503991.1|	55.45	67.27	0	-2	110	47	1	1	110	17835	17512	3e-16	85.5
ASA_P4G028	gi|345105136|gb|JF503991.1|	35.59	49.15	0	-1	118	71	2	1	114	162106	161756	9e-07	57.4
ASA_P4G028	gi|596353652|gb|KF976462.2|	55.45	67.27	0	-1	110	47	1	1	110	17835	17512	3e-16	85.5
ASA_P4G028	gi|596353652|gb|KF976462.2|	35.59	49.15	0	-1	118	71	2	1	114	165975	165625	9e-07	57.4
ASA_P4G028	gi|345468041|dbj|AP012208.1|	55.45	67.27	0	-3	110	47	1	1	110	17835	17512	3e-16	85.5
ASA_P4G028	gi|345468041|dbj|AP012208.1|	35.59	49.15	0	-1	118	71	2	1	114	190922	190572	9e-07	57.4
ASA_P4G028	gi|628088972|gb|CP007137.1|	54.55	68.18	0	1	110	48	1	1	110	47131	47454	4e-16	85.5
ASA_P4G028	gi|628088972|gb|CP007137.1|	35.59	49.15	0	2	118	71	2	1	114	6365	6715	9e-07	57.4
ASA_P4G028	gi|573972154|gb|CP006029.1|	54.55	68.18	0	3	110	48	1	1	110	47130	47453	4e-16	85.5
ASA_P4G028	gi|573972154|gb|CP006029.1|	35.59	49.15	0	1	118	71	2	1	114	6364	6714	9e-07	57.4
ASA_P4G028	gi|696586053|gb|CP009563.1|	54.55	68.18	0	-2	110	48	1	1	110	77466	77143	4e-16	85.5
ASA_P4G028	gi|696586053|gb|CP009563.1|	35.59	49.15	0	-2	118	71	2	1	114	54984	54634	9e-07	57.4
ASA_P4G028	gi|569550126|gb|CP003998.1|	54.55	68.18	0	1	110	48	1	1	110	45118	45441	4e-16	85.5
ASA_P4G028	gi|569550126|gb|CP003998.1|	35.59	49.15	0	1	118	71	2	1	114	70234	70584	9e-07	57.4
ASA_P4G028	gi|685456019|gb|CP009412.1|	54.55	68.18	0	-1	110	48	1	1	110	17841	17518	4e-16	85.5
ASA_P4G028	gi|685456019|gb|CP009412.1|	35.59	49.15	0	-1	118	71	2	1	114	98937	98587	9e-07	57.4
ASA_P4G028	gi|365803989|gb|CP003225.1|	54.55	68.18	0	-2	110	48	1	1	110	14884	14561	4e-16	85.5
ASA_P4G028	gi|365803989|gb|CP003225.1|	35.59	49.15	0	-1	118	71	2	1	114	98375	98025	9e-07	57.4
ASA_P4G028	gi|695936401|gb|CP009570.1|	54.55	68.18	0	3	110	48	1	1	110	55350	55673	4e-16	85.5
ASA_P4G028	gi|695936401|gb|CP009570.1|	35.59	49.15	0	3	118	71	2	1	114	77832	78182	9e-07	57.4
ASA_P4G028	gi|696586546|gb|CP009564.1|	54.55	68.18	0	-1	110	48	1	1	110	74812	74489	4e-16	85.5
ASA_P4G028	gi|696586546|gb|CP009564.1|	35.59	49.15	0	-1	118	71	2	1	114	52330	51980	9e-07	57.4
ASA_P4G028	gi|696585773|gb|CP009562.1|	54.55	68.18	0	-2	110	48	1	1	110	75216	74893	4e-16	85.5
ASA_P4G028	gi|696585773|gb|CP009562.1|	35.59	49.15	0	-2	118	71	2	1	114	52734	52384	9e-07	57.4
ASA_P4G028	gi|544345850|dbj|AB591424.1|	54.55	68.18	0	-3	110	48	1	1	110	9386	9063	4e-16	85.5
ASA_P4G028	gi|544345850|dbj|AB591424.1|	35.59	49.15	0	-3	118	71	2	1	114	90080	89730	9e-07	57.4
ASA_P4G028	gi|332144411|dbj|AB571791.1|	54.55	68.18	0	2	110	48	1	1	110	102233	102556	4e-16	85.5
ASA_P4G028	gi|332144411|dbj|AB571791.1|	35.59	49.15	0	3	118	71	2	1	114	114660	115010	9e-07	57.4
ASA_P4G028	gi|118596907|dbj|AB277724.1|	54.55	68.18	0	-1	110	48	1	1	110	129696	129373	4e-16	85.5
ASA_P4G028	gi|118596907|dbj|AB277724.1|	35.59	49.15	0	-2	118	71	2	1	114	107213	106863	9e-07	57.4
ASA_P4G028	gi|685455334|gb|CP009410.1|	54.55	68.18	0	-2	110	48	1	1	110	19555	19232	4e-16	85.5
ASA_P4G028	gi|685455334|gb|CP009410.1|	35.59	49.15	0	-1	118	71	2	1	114	127499	127149	9e-07	57.4
ASA_P4G028	gi|381288102|gb|JN983045.1|	54.55	68.18	0	-2	110	48	1	1	110	19619	19296	4e-16	85.5
ASA_P4G028	gi|381288102|gb|JN983045.1|	35.59	49.15	0	-1	118	71	2	1	114	130530	130180	9e-07	57.4
ASA_P4G028	gi|381288584|gb|JN983048.1|	54.55	68.18	0	-3	110	48	1	1	110	19558	19235	4e-16	85.5
ASA_P4G028	gi|381288584|gb|JN983048.1|	35.59	49.15	0	-1	118	71	2	1	114	130785	130435	9e-07	57.4
ASA_P4G028	gi|544169431|gb|KF152885.1|	54.55	68.18	0	-3	110	48	1	1	110	18394	18071	4e-16	85.5
ASA_P4G028	gi|544169431|gb|KF152885.1|	35.59	49.15	0	-2	118	71	2	1	114	129839	129489	9e-07	57.4
ASA_P4G028	gi|305670530|gb|HQ023861.1|	54.55	68.18	0	-1	110	48	1	1	110	17393	17070	4e-16	85.5
ASA_P4G028	gi|305670530|gb|HQ023861.1|	35.59	49.15	0	-1	118	71	2	1	114	131165	130815	9e-07	57.4
ASA_P4G028	gi|229561407|gb|FJ621586.1|	54.55	68.18	0	-1	110	48	1	1	110	17845	17522	4e-16	85.5
ASA_P4G028	gi|229561407|gb|FJ621586.1|	35.59	49.15	0	-1	118	71	2	1	114	143467	143117	9e-07	57.4
ASA_P4G028	gi|118596719|dbj|AB277723.1|	54.55	68.18	0	-1	110	48	1	1	110	137092	136769	4e-16	85.5
ASA_P4G028	gi|118596719|dbj|AB277723.1|	35.59	49.15	0	-3	118	71	2	1	114	112778	112428	9e-07	57.4
ASA_P4G028	gi|555235253|gb|KF250428.1|	54.55	68.18	0	-2	110	48	1	1	110	16671	16348	4e-16	85.5
ASA_P4G028	gi|555235253|gb|KF250428.1|	35.59	49.15	0	-2	118	71	2	1	114	146073	145723	9e-07	57.4
ASA_P4G028	gi|678222149|gb|KJ909290.1|	54.55	68.18	0	-3	110	48	1	1	110	16671	16348	4e-16	85.5
ASA_P4G028	gi|678222149|gb|KJ909290.1|	35.59	49.15	0	-2	118	71	2	1	114	146404	146054	9e-07	57.4
ASA_P4G028	gi|696581286|gb|CP009560.1|	54.55	68.18	0	-1	110	48	1	1	110	109982	109659	4e-16	85.5
ASA_P4G028	gi|696581286|gb|CP009560.1|	35.59	49.15	0	-1	118	71	2	1	114	87500	87150	9e-07	57.4
ASA_P4G028	gi|229561581|gb|FJ621587.1|	54.55	68.18	0	-2	110	48	1	1	110	17845	17522	4e-16	85.5
ASA_P4G028	gi|229561581|gb|FJ621587.1|	35.59	49.15	0	-3	118	71	2	1	114	153576	153226	9e-07	57.4
ASA_P4G028	gi|695935254|gb|CP009567.1|	54.55	68.18	0	2	110	48	1	1	110	59048	59371	4e-16	85.5
ASA_P4G028	gi|695935254|gb|CP009567.1|	35.59	49.15	0	2	118	71	2	1	114	81530	81880	9e-07	57.4
ASA_P4G028	gi|704486155|gb|KM083064.1|	54.55	68.18	0	-1	110	48	1	1	110	146528	146205	4e-16	85.5
ASA_P4G028	gi|704486155|gb|KM083064.1|	35.59	49.15	0	-2	118	71	2	1	114	124045	123695	9e-07	57.4
ASA_P4G028	gi|305670679|gb|HQ023862.1|	54.55	68.18	0	-1	110	48	1	1	110	17845	17522	4e-16	85.5
ASA_P4G028	gi|305670679|gb|HQ023862.1|	35.59	49.15	0	-2	118	71	2	1	114	155934	155584	9e-07	57.4
ASA_P4G028	gi|305670853|gb|HQ023863.1|	54.55	68.18	0	-1	110	48	1	1	110	17846	17523	4e-16	85.5
ASA_P4G028	gi|305670853|gb|HQ023863.1|	35.59	49.15	0	-1	118	71	2	1	114	156443	156093	9e-07	57.4
ASA_P4G028	gi|443900801|emb|FO203354.1|	54.55	68.18	0	-1	110	48	1	1	110	16672	16349	4e-16	85.5
ASA_P4G028	gi|443900801|emb|FO203354.1|	35.59	49.15	0	-2	118	71	2	1	114	156390	156040	9e-07	57.4
ASA_P4G028	gi|685456437|gb|CP009414.1|	54.55	68.18	0	-1	110	48	1	1	110	19554	19231	4e-16	85.5
ASA_P4G028	gi|685456437|gb|CP009414.1|	35.59	49.15	0	-2	118	71	2	1	114	160262	159912	9e-07	57.4
ASA_P4G028	gi|381287804|gb|JN983043.1|	54.55	68.18	0	1	110	48	1	1	110	2068	2391	4e-16	85.5
ASA_P4G028	gi|381287804|gb|JN983043.1|	35.59	49.15	0	2	118	71	2	1	114	24551	24901	9e-07	57.4
ASA_P4G028	gi|723243434|gb|CP009868.1|	54.55	68.18	0	3	110	48	1	1	110	60744	61067	4e-16	85.5
ASA_P4G028	gi|723243434|gb|CP009868.1|	35.59	49.15	0	1	118	71	2	1	114	83227	83577	9e-07	57.4
ASA_P4G028	gi|685455476|gb|CP009411.1|	54.55	68.18	0	-3	110	48	1	1	110	17837	17514	4e-16	85.5
ASA_P4G028	gi|685455476|gb|CP009411.1|	35.59	49.15	0	-2	118	71	2	1	114	161796	161446	9e-07	57.4
ASA_P4G028	gi|229561762|gb|FJ621588.1|;gi|305671026|gb|HQ023864.1|	54.55	68.18	0	-1	110	48	1	1	110	19533	19210	4e-16	85.5
ASA_P4G028	gi|229561762|gb|FJ621588.1|;gi|305671026|gb|HQ023864.1|	35.59	49.15	0	-1	118	71	2	1	114	161892	161542	9e-07	57.4
ASA_P4G028	gi|695934953|gb|CP007636.1|	54.55	68.18	0	-3	110	48	1	1	110	34680	34357	4e-16	85.5
ASA_P4G028	gi|695934953|gb|CP007636.1|	35.59	49.15	0	-1	118	71	2	1	114	12197	11847	9e-07	57.4
ASA_P4G028	gi|662862580|ref|NC_022522.2|	54.55	68.18	0	-1	110	48	1	1	110	17677	17354	4e-16	85.5
ASA_P4G028	gi|662862580|ref|NC_022522.2|	35.59	49.15	0	-1	118	71	2	1	114	162973	162623	9e-07	57.4
ASA_P4G028	gi|657224404|gb|KF056330.2|	54.55	68.18	0	-1	110	48	1	1	110	17677	17354	4e-16	85.5
ASA_P4G028	gi|657224404|gb|KF056330.2|	35.59	49.15	0	-1	118	71	2	1	114	162973	162623	9e-07	57.4
ASA_P4G028	gi|752502612|dbj|AP014611.1|	54.55	68.18	0	-3	110	48	1	1	110	20463	20140	4e-16	85.5
ASA_P4G028	gi|752502612|dbj|AP014611.1|	35.59	49.15	0	-1	118	71	2	1	114	165191	164841	9e-07	57.4
ASA_P4G028	gi|377806473|gb|JQ010984.1|	54.55	68.18	0	-2	110	48	1	1	110	17842	17519	4e-16	85.5
ASA_P4G028	gi|377806473|gb|JQ010984.1|	35.59	49.15	0	-1	118	71	2	1	114	166172	165822	9e-07	57.4
ASA_P4G028	gi|514883893|gb|JX442976.1|	54.55	68.18	0	-1	110	48	1	1	110	44668	44345	4e-16	85.5
ASA_P4G028	gi|514883893|gb|JX442976.1|	35.59	49.15	0	-2	118	71	2	1	114	22185	21835	9e-07	57.4
ASA_P4G028	gi|327536433|gb|JF267651.1|	54.55	68.18	0	-1	110	48	1	1	110	21795	21472	4e-16	85.5
ASA_P4G028	gi|327536433|gb|JF267651.1|	35.59	49.15	0	-2	118	71	2	1	114	169901	169551	9e-07	57.4
ASA_P4G028	gi|698038887|gb|KM670336.1|	54.55	68.18	0	-2	110	48	1	1	110	17845	17522	4e-16	85.5
ASA_P4G028	gi|698038887|gb|KM670336.1|	35.59	49.15	0	-1	118	71	2	1	114	169430	169080	9e-07	57.4
ASA_P4G028	gi|685456237|gb|CP009413.1|	54.55	68.18	0	-3	110	48	1	1	110	17845	17522	4e-16	85.5
ASA_P4G028	gi|685456237|gb|CP009413.1|	35.59	49.15	0	-1	118	71	2	1	114	170031	169681	9e-07	57.4
ASA_P4G028	gi|133905002|gb|CP000604.1|	54.55	68.18	0	-1	110	48	1	1	110	17845	17522	4e-16	85.5
ASA_P4G028	gi|133905002|gb|CP000604.1|	35.59	49.15	0	-3	118	71	2	1	114	171836	171486	9e-07	57.4
ASA_P4G028	gi|742994109|gb|CP010391.1|	54.55	68.18	0	1	110	48	1	1	110	164041	164364	4e-16	85.5
ASA_P4G028	gi|742994109|gb|CP010391.1|	35.59	49.15	0	3	118	71	2	1	114	9774	10124	9e-07	57.4
ASA_P4G028	gi|374413489|gb|JN687470.1|	54.55	68.18	0	-2	110	48	1	1	110	17845	17522	4e-16	85.5
ASA_P4G028	gi|374413489|gb|JN687470.1|	37.76	51.02	0	-1	98	57	1	1	94	173639	173346	3e-05	52.8
ASA_P4G028	gi|133905277|gb|CP000603.1|	54.55	68.18	0	-3	110	48	1	1	110	17845	17522	4e-16	85.5
ASA_P4G028	gi|133905277|gb|CP000603.1|	35.59	49.15	0	-1	118	71	2	1	114	178275	177925	9e-07	57.4
ASA_P4G028	gi|685454021|gb|CP009409.1|	54.55	68.18	0	-2	110	48	1	1	110	17844	17521	4e-16	85.5
ASA_P4G028	gi|685454021|gb|CP009409.1|	35.59	49.15	0	-3	118	71	2	1	114	186257	185907	9e-07	57.4
ASA_P4G028	gi|660573358|gb|CP008790.1|	54.55	68.18	0	-1	110	48	1	1	110	16707	16384	4e-16	85.5
ASA_P4G028	gi|660573358|gb|CP008790.1|	35.59	49.15	0	-2	118	71	2	1	114	187949	187599	9e-07	57.4
ASA_P4G028	gi|723759024|gb|KP056256.1|	54.55	68.18	0	-3	110	48	1	1	110	16728	16405	4e-16	85.5
ASA_P4G028	gi|723759024|gb|KP056256.1|	35.59	49.15	0	-1	118	71	2	1	114	192380	192030	9e-07	57.4
ASA_P4G028	gi|640855459|gb|CP007732.1|	54.55	68.18	0	-3	110	48	1	1	110	16707	16384	4e-16	85.5
ASA_P4G028	gi|640855459|gb|CP007732.1|	35.59	49.15	0	-2	118	71	2	1	114	262558	262208	9e-07	57.4
ASA_P4G028	gi|619739382|gb|CP007558.1|	54.55	68.18	0	-3	110	48	1	1	110	16707	16384	4e-16	85.5
ASA_P4G028	gi|619739382|gb|CP007558.1|	35.59	49.15	0	-2	118	71	2	1	114	266521	266171	9e-07	57.4
ASA_P4G028	gi|662716651|gb|CP008824.1|	54.55	68.18	0	-3	110	48	1	1	110	16707	16384	4e-16	85.5
ASA_P4G028	gi|662716651|gb|CP008824.1|	35.59	49.15	0	-2	118	71	2	1	114	314200	313850	9e-07	57.4
ASA_P4G028	gi|661245796|dbj|AP014565.1|	54.55	68.18	0	3	110	48	1	1	110	1084671	1084994	4e-16	85.5
ASA_P4G028	gi|661245796|dbj|AP014565.1|	35.59	49.15	0	1	118	71	2	1	114	1097098	1097448	9e-07	57.4
ASA_P4G028	gi|407810043|gb|JQ824049.1|	54.55	68.18	0	1	110	48	1	1	110	117988	118311	4e-16	85.5
ASA_P4G028	gi|407810043|gb|JQ824049.1|	35.59	49.15	0	3	118	71	2	1	114	140469	140819	9e-07	57.4
ASA_P4G028	gi|743003621|gb|CP010360.1|	51.82	65.45	0	1	110	53	0	1	110	101995	102324	2e-15	83.6
ASA_P4G028	gi|743003621|gb|CP010360.1|	31.17	45.45	0	1	77	48	2	42	114	123319	123546	0.40	40.0
ASA_P4G028	gi|224831756|gb|FJ705807.1|	51.82	65.45	0	-3	110	53	0	1	110	17652	17323	2e-15	83.6
ASA_P4G028	gi|224831756|gb|FJ705807.1|	31.17	45.45	0	-1	77	48	2	42	114	137396	137169	0.42	39.7
ASA_P4G028	gi|566131152|gb|KF551948.1|	35.59	49.15	0	-2	118	71	2	1	114	115612	115262	9e-07	57.4
ASA_P4G028	gi|749800011|gb|KM506769.1|	35.59	49.15	0	-1	118	71	2	1	114	119069	118719	9e-07	57.4
ASA_P4G028	gi|742954201|gb|CP010373.1|	35.59	49.15	0	3	118	71	2	1	114	159249	159599	9e-07	57.4
ASA_P4G028	gi|684200017|gb|CP008920.1|	35.59	49.15	0	1	118	71	2	1	114	3384133	3384483	9e-07	57.4
ASA_P4G028	gi|370986822|dbj|AB571865.1|	35.71	61.22	0	-1	98	59	2	1	94	202366	202073	0.056	42.7
ASA_P4G028	gi|577007824|dbj|AB856327.1|	35.78	55.05	0	-1	109	60	3	1	99	158951	158625	0.34	40.0
ASA_P4G028	gi|319424417|gb|CP002457.1|	25.00	48.00	0	1	100	72	1	2	98	4814053	4814352	5.0	36.6
ASA_P4G029	gi|142855988|gb|CP000645.1|	100.00	100.00	0	-3	95	0	0	1	95	26476	26192	8e-55	196
ASA_P4G029	gi|628088972|gb|CP007137.1|	67.39	83.70	0	-1	92	30	0	1	92	50549	50274	4e-33	133
ASA_P4G029	gi|573972154|gb|CP006029.1|	67.39	83.70	0	-1	92	30	0	1	92	50548	50273	4e-33	133
ASA_P4G029	gi|696586053|gb|CP009563.1|	67.39	83.70	0	2	92	30	0	1	92	74048	74323	4e-33	133
ASA_P4G029	gi|569550126|gb|CP003998.1|	67.39	83.70	0	-1	92	30	0	1	92	48536	48261	4e-33	133
ASA_P4G029	gi|685456019|gb|CP009412.1|	67.39	83.70	0	3	92	30	0	1	92	14424	14699	4e-33	133
ASA_P4G029	gi|365803989|gb|CP003225.1|	67.39	83.70	0	3	92	30	0	1	92	11466	11741	5e-33	133
ASA_P4G029	gi|695936401|gb|CP009570.1|	67.39	83.70	0	-1	92	30	0	1	92	58768	58493	5e-33	133
ASA_P4G029	gi|696586546|gb|CP009564.1|	67.39	83.70	0	3	92	30	0	1	92	71394	71669	5e-33	133
ASA_P4G029	gi|696585773|gb|CP009562.1|	67.39	83.70	0	2	92	30	0	1	92	71798	72073	5e-33	133
ASA_P4G029	gi|566131152|gb|KF551948.1|	67.39	83.70	0	2	92	30	0	1	92	14105	14380	5e-33	133
ASA_P4G029	gi|544345850|dbj|AB591424.1|	67.39	83.70	0	1	92	30	0	1	92	5968	6243	5e-33	133
ASA_P4G029	gi|332144411|dbj|AB571791.1|	67.39	83.70	0	-1	92	30	0	1	92	105651	105376	5e-33	133
ASA_P4G029	gi|118596907|dbj|AB277724.1|	67.39	83.70	0	2	92	30	0	1	92	126278	126553	5e-33	133
ASA_P4G029	gi|685455334|gb|CP009410.1|	67.39	83.70	0	2	92	30	0	1	92	16139	16414	5e-33	133
ASA_P4G029	gi|746616805|gb|KJ187752.1|	67.39	83.70	0	3	92	30	0	1	92	13242	13517	5e-33	133
ASA_P4G029	gi|381288102|gb|JN983045.1|	67.39	83.70	0	1	92	30	0	1	92	16201	16476	5e-33	133
ASA_P4G029	gi|381288584|gb|JN983048.1|	67.39	83.70	0	3	92	30	0	1	92	16140	16415	5e-33	133
ASA_P4G029	gi|544169431|gb|KF152885.1|	67.39	83.70	0	3	92	30	0	1	92	14976	15251	5e-33	133
ASA_P4G029	gi|305670530|gb|HQ023861.1|	67.39	83.70	0	2	92	30	0	1	92	14156	14431	5e-33	133
ASA_P4G029	gi|591389235|gb|KF992018.1|	67.39	83.70	0	2	92	30	0	1	92	14417	14692	5e-33	133
ASA_P4G029	gi|378705671|gb|JN861072.1|	67.39	83.70	0	2	92	30	0	1	92	14417	14692	5e-33	133
ASA_P4G029	gi|582035484|gb|CP006661.1|	67.39	83.70	0	3	92	30	0	1	92	28512	28787	5e-33	133
ASA_P4G029	gi|229561407|gb|FJ621586.1|	67.39	83.70	0	3	92	30	0	1	92	14427	14702	5e-33	133
ASA_P4G029	gi|749800011|gb|KM506769.1|	67.39	83.70	0	2	92	30	0	1	92	138134	138409	5e-33	133
ASA_P4G029	gi|118596719|dbj|AB277723.1|	67.39	83.70	0	3	92	30	0	1	92	133674	133949	5e-33	133
ASA_P4G029	gi|555235253|gb|KF250428.1|	67.39	83.70	0	2	92	30	0	1	92	13253	13528	5e-33	133
ASA_P4G029	gi|678222149|gb|KJ909290.1|	67.39	83.70	0	2	92	30	0	1	92	13253	13528	5e-33	133
ASA_P4G029	gi|696581286|gb|CP009560.1|	67.39	83.70	0	1	92	30	0	1	92	106564	106839	5e-33	133
ASA_P4G029	gi|229561581|gb|FJ621587.1|	67.39	83.70	0	3	92	30	0	1	92	14427	14702	5e-33	133
ASA_P4G029	gi|695935254|gb|CP009567.1|	67.39	83.70	0	-2	92	30	0	1	92	62466	62191	5e-33	133
ASA_P4G029	gi|704486155|gb|KM083064.1|	67.39	83.70	0	1	92	30	0	1	92	143110	143385	5e-33	133
ASA_P4G029	gi|305670679|gb|HQ023862.1|	67.39	83.70	0	3	92	30	0	1	92	14427	14702	5e-33	133
ASA_P4G029	gi|305670853|gb|HQ023863.1|	67.39	83.70	0	1	92	30	0	1	92	14428	14703	5e-33	133
ASA_P4G029	gi|443900801|emb|FO203354.1|	67.39	83.70	0	1	92	30	0	1	92	13252	13527	5e-33	133
ASA_P4G029	gi|358409925|gb|JN157804.1|	67.39	83.70	0	-1	92	30	0	1	92	46130	45855	5e-33	133
ASA_P4G029	gi|685456437|gb|CP009414.1|	67.39	83.70	0	3	92	30	0	1	92	16137	16412	5e-33	133
ASA_P4G029	gi|381287804|gb|JN983043.1|	67.39	83.70	0	-1	92	30	0	1	92	5486	5211	5e-33	133
ASA_P4G029	gi|723243434|gb|CP009868.1|	67.39	83.70	0	-2	92	30	0	1	92	64162	63887	5e-33	133
ASA_P4G029	gi|409729032|gb|JX141473.1|	67.39	83.70	0	1	92	30	0	1	92	13279	13554	5e-33	133
ASA_P4G029	gi|430829327|gb|JF714412.2|	67.39	83.70	0	2	92	30	0	1	92	14417	14692	5e-33	133
ASA_P4G029	gi|685455476|gb|CP009411.1|	67.39	83.70	0	2	92	30	0	1	92	14423	14698	5e-33	133
ASA_P4G029	gi|229561762|gb|FJ621588.1|;gi|305671026|gb|HQ023864.1|	67.39	83.70	0	2	92	30	0	1	92	16115	16390	5e-33	133
ASA_P4G029	gi|345105136|gb|JF503991.1|	67.39	83.70	0	2	92	30	0	1	92	14417	14692	5e-33	133
ASA_P4G029	gi|695934953|gb|CP007636.1|	67.39	83.70	0	2	92	30	0	1	92	31262	31537	5e-33	133
ASA_P4G029	gi|662862580|ref|NC_022522.2|	67.39	83.70	0	3	92	30	0	1	92	14259	14534	5e-33	133
ASA_P4G029	gi|657224404|gb|KF056330.2|	67.39	83.70	0	3	92	30	0	1	92	14259	14534	5e-33	133
ASA_P4G029	gi|752502612|dbj|AP014611.1|	67.39	83.70	0	2	92	30	0	1	92	17045	17320	5e-33	133
ASA_P4G029	gi|596353652|gb|KF976462.2|	67.39	83.70	0	2	92	30	0	1	92	14417	14692	5e-33	133
ASA_P4G029	gi|377806473|gb|JQ010984.1|	67.39	83.70	0	3	92	30	0	1	92	14424	14699	5e-33	133
ASA_P4G029	gi|514883893|gb|JX442976.1|	67.39	83.70	0	3	92	30	0	1	92	41250	41525	5e-33	133
ASA_P4G029	gi|327536433|gb|JF267651.1|	67.39	83.70	0	2	92	30	0	1	92	18377	18652	5e-33	133
ASA_P4G029	gi|698038887|gb|KM670336.1|	67.39	83.70	0	3	92	30	0	1	92	14427	14702	5e-33	133
ASA_P4G029	gi|685456237|gb|CP009413.1|	67.39	83.70	0	3	92	30	0	1	92	14427	14702	5e-33	133
ASA_P4G029	gi|133905002|gb|CP000604.1|	67.39	83.70	0	3	92	30	0	1	92	14427	14702	5e-33	133
ASA_P4G029	gi|742994109|gb|CP010391.1|	67.39	83.70	0	-1	92	30	0	1	92	168902	168627	5e-33	133
ASA_P4G029	gi|374413489|gb|JN687470.1|	67.39	83.70	0	3	92	30	0	1	92	14427	14702	5e-33	133
ASA_P4G029	gi|407810043|gb|JQ824049.1|	67.39	83.70	0	-3	92	30	0	1	92	121406	121131	5e-33	133
ASA_P4G029	gi|133905277|gb|CP000603.1|	67.39	83.70	0	3	92	30	0	1	92	14427	14702	5e-33	133
ASA_P4G029	gi|685454021|gb|CP009409.1|	67.39	83.70	0	2	92	30	0	1	92	14426	14701	5e-33	133
ASA_P4G029	gi|660573358|gb|CP008790.1|	67.39	83.70	0	2	92	30	0	1	92	13289	13564	5e-33	133
ASA_P4G029	gi|345468041|dbj|AP012208.1|	67.39	83.70	0	2	92	30	0	1	92	14417	14692	5e-33	133
ASA_P4G029	gi|723759024|gb|KP056256.1|	67.39	83.70	0	2	92	30	0	1	92	13310	13585	5e-33	133
ASA_P4G029	gi|742954201|gb|CP010373.1|	67.39	83.70	0	-2	92	30	0	1	92	140175	139900	5e-33	133
ASA_P4G029	gi|640855459|gb|CP007732.1|	67.39	83.70	0	2	92	30	0	1	92	13289	13564	5e-33	133
ASA_P4G029	gi|619739382|gb|CP007558.1|	67.39	83.70	0	2	92	30	0	1	92	13289	13564	5e-33	133
ASA_P4G029	gi|662716651|gb|CP008824.1|	67.39	83.70	0	2	92	30	0	1	92	13289	13564	5e-33	133
ASA_P4G029	gi|661245796|dbj|AP014565.1|	67.39	83.70	0	-3	92	30	0	1	92	1088089	1087814	5e-33	133
ASA_P4G029	gi|523811284|gb|CP006050.1|	67.39	83.70	0	1	92	30	0	1	92	14680	14955	5e-33	133
ASA_P4G029	gi|733164884|emb|LN681228.1|	66.30	81.52	0	3	92	31	0	1	92	149139	149414	5e-32	130
ASA_P4G029	gi|289176709|emb|FN667743.1|	66.30	81.52	0	3	92	31	0	1	92	149907	150182	5e-32	130
ASA_P4G029	gi|133904815|gb|CP000602.1|	67.78	83.33	0	2	90	29	0	1	90	15431	15700	1e-31	129
ASA_P4G029	gi|743003621|gb|CP010360.1|	63.44	78.49	0	-2	93	33	1	1	92	103681	103403	3e-29	122
ASA_P4G029	gi|224831756|gb|FJ705807.1|	63.44	78.49	0	2	93	33	1	1	92	15935	16213	3e-29	122
ASA_P4G029	gi|112553469|gb|DQ839391.1|	61.11	80.00	0	1	90	35	0	1	90	32887	33156	5e-29	121
ASA_P4G029	gi|334865951|gb|CP002814.1|	52.38	71.43	0	-1	84	39	1	1	83	56920	56669	3e-19	93.2
ASA_P4G029	gi|334865951|gb|CP002814.1|	46.30	70.37	0	-1	54	29	0	1	54	45532	45371	7e-09	63.2
ASA_P4G029	gi|125999867|gb|CP000565.1|	52.38	71.43	0	-2	84	39	1	1	83	20563	20312	3e-19	93.2
ASA_P4G029	gi|125999867|gb|CP000565.1|	46.30	70.37	0	-1	54	29	0	1	54	7559	7398	7e-09	63.2
ASA_P4G029	gi|675820300|emb|LM996863.1|	51.65	64.84	0	1	91	43	1	1	90	30118	30390	8e-19	92.4
ASA_P4G029	gi|215397949|gb|EU938349.1|	51.65	64.84	0	-3	91	43	1	1	90	46017	45745	8e-19	92.4
ASA_P4G029	gi|723224425|gb|CP009852.1|	51.65	64.84	0	1	91	43	1	1	90	11038	11310	8e-19	92.4
ASA_P4G029	gi|723228927|gb|CP009857.1|	51.65	64.84	0	-2	91	43	1	1	90	25974	25702	8e-19	92.4
ASA_P4G029	gi|640855748|gb|CP007733.1|	51.65	64.84	0	1	91	43	1	1	90	40840	41112	8e-19	92.4
ASA_P4G029	gi|429345463|gb|JX988621.1|	51.65	64.84	0	-1	91	43	1	1	90	77942	77670	8e-19	92.4
ASA_P4G029	gi|402715290|gb|JX101693.1|	51.65	64.84	0	-1	91	43	1	1	90	4544	4272	8e-19	92.4
ASA_P4G029	gi|323700877|gb|HQ451074.1|	51.65	64.84	0	-1	91	43	1	1	90	41271	40999	8e-19	92.4
ASA_P4G029	gi|54125512|gb|AF550415.2|	51.65	64.84	0	-3	91	43	1	1	90	7602	7330	8e-19	92.4
ASA_P4G029	gi|678126431|gb|KJ541681.1|	51.65	64.84	0	2	91	43	1	1	90	88349	88621	8e-19	92.4
ASA_P4G029	gi|37681987|gb|AY422214.1|	51.65	64.84	0	-1	91	43	1	1	90	4591	4319	9e-19	92.0
ASA_P4G029	gi|334865840|gb|CP002813.1|	49.43	68.97	0	2	87	43	1	1	86	6653	6913	1e-18	91.7
ASA_P4G029	gi|697287983|dbj|AB715422.2|	51.65	64.84	0	-2	91	43	1	1	90	40134	39862	1e-18	91.7
ASA_P4G029	gi|168218348|emb|AM905950.1|	46.24	62.37	0	3	93	45	1	1	88	1944	2222	1e-15	83.2
ASA_P4G029	gi|383930859|gb|JQ771054.1|	42.05	60.23	0	-2	88	50	1	1	87	59250	58987	1e-12	74.7
ASA_P4G029	gi|672931090|gb|CP009125.1|	42.05	60.23	0	-3	88	50	1	1	87	1034696	1034433	1e-12	74.7
ASA_P4G029	gi|641743550|gb|CP007744.1|	42.05	60.23	0	-2	88	50	1	1	87	1039684	1039421	1e-12	74.7
ASA_P4G029	gi|49609491|emb|BX950851.1|	42.05	60.23	0	-3	88	50	1	1	87	650702	650439	1e-12	74.7
ASA_P4G029	gi|21202847|dbj|AP004237.1|	45.65	60.87	0	-2	92	48	2	2	92	33716	33444	2e-12	73.9
ASA_P4G029	gi|21202847|dbj|AP004237.1|	32.98	53.19	0	-2	94	54	4	2	87	85466	85188	0.043	42.7
ASA_P4G029	gi|733160500|emb|LN681227.1|	68.75	81.25	0	3	48	15	0	43	90	4237722	4237865	1e-11	71.2
ASA_P4G029	gi|297627574|emb|FN667742.1|	68.75	81.25	0	3	48	15	0	43	90	4238208	4238351	1e-11	71.2
ASA_P4G029	gi|731153822|emb|LN681230.1|	36.96	57.61	0	1	92	57	1	2	93	83596	83868	1e-07	59.7
ASA_P4G029	gi|410475064|gb|JX424423.1|	32.98	52.13	0	-1	94	62	1	2	95	5417	5139	6e-04	48.5
