# Supplementary material for: The mosaic architecture of Aeromonas salmonicida subsp. salmonicida pAsa4 plasmid and its consequences on antibiotic resistance
Source: PeerJ. 2016 Oct 27;4:e2595. doi: 10.7717/peerj.2595 (PMC5088629; doi:10.7717/peerj.2595)
Supplement: Supplemental Information 5 [file peerj-04-2595-s005.zip › Data_S2/tblastn_pAsa4/tBlastn_ASAP4G049-47.csv]

ASA_P4G047	gi|142855988|gb|CP000645.1|	100.00	100.00	0	-2	146	0	0	1	146	41729	41292	3e-83	280
ASA_P4G047	gi|743003621|gb|CP010360.1|	32.47	53.25	0	1	77	52	0	45	121	32062	32292	4e-04	49.7
ASA_P4G047	gi|224831756|gb|FJ705807.1|	32.47	53.25	0	-3	77	52	0	45	121	40413	40183	4e-04	49.7
ASA_P4G047	gi|224831685|gb|FJ705806.1|	32.47	53.25	0	-1	77	52	0	45	121	20867	20637	0.001	48.1
ASA_P4G047	gi|195489543|ref|XM_002092748.1|	31.43	54.29	0	1	70	35	2	54	123	469	639	6.7	36.6
ASA_P4G048	gi|142855988|gb|CP000645.1|	100.00	100.00	0	-3	119	0	0	1	119	42490	42134	1e-71	246
ASA_P4G048	gi|134265192|gb|CP000557.1|	33.72	50.00	0	1	86	50	3	39	117	140749	141006	1.5	38.1
ASA_P4G048	gi|635075345|ref|XR_499756.1|	26.13	34.23	0	1	111	76	3	6	112	1417	1743	6.1	36.2
ASA_P4G048	gi|551585628|ref|XM_005777944.1|	27.06	44.71	0	1	85	43	4	7	79	187	420	6.2	36.2
ASA_P4G049	gi|142855988|gb|CP000645.1|	100.00	100.00	0	-3	359	0	0	1	359	43963	42887	0.0	749
ASA_P4G049	gi|695224156|ref|NG_041023.1|;gi|497155849|emb|HF968757.1|	72.70	86.78	0	1	348	95	0	1	348	1	1044	0.0	544
ASA_P4G049	gi|695224901|ref|NG_041186.1|;gi|318085406|gb|HQ203980.1|	72.70	86.49	0	3	348	95	0	1	348	174	1217	0.0	543
ASA_P4G049	gi|733164884|emb|LN681228.1|	73.28	87.07	0	3	348	93	0	1	348	136236	137279	4e-172	546
ASA_P4G049	gi|289176709|emb|FN667743.1|	73.28	87.07	0	3	348	93	0	1	348	137004	138047	4e-172	546
ASA_P4G049	gi|224831685|gb|FJ705806.1|	70.22	84.70	0	1	366	102	1	1	359	640	1737	9e-172	545
ASA_P4G049	gi|743003621|gb|CP010360.1|	70.22	84.70	0	-2	366	102	1	1	359	117442	116345	1e-171	545
ASA_P4G049	gi|224831756|gb|FJ705807.1|	70.22	84.70	0	2	366	102	1	1	359	971	2068	1e-171	545
ASA_P4G049	gi|133904815|gb|CP000602.1|	72.70	86.78	0	2	348	95	0	1	348	1139	2182	2e-171	544
ASA_P4G049	gi|695213009|ref|NG_036536.1|;gi|163644903|gb|EU315225.1|	72.70	86.49	0	1	348	95	0	1	348	223	1266	4e-171	543
ASA_P4G049	gi|544169431|gb|KF152885.1|	72.70	86.49	0	1	348	95	0	1	348	1	1044	5e-171	543
ASA_P4G049	gi|409729032|gb|JX141473.1|	72.70	86.49	0	1	348	95	0	1	348	1	1044	5e-171	543
ASA_P4G049	gi|660573358|gb|CP008790.1|	72.70	86.49	0	1	348	95	0	1	348	1	1044	5e-171	543
ASA_P4G049	gi|723759024|gb|KP056256.1|	72.70	86.49	0	1	348	95	0	1	348	1	1044	5e-171	543
ASA_P4G049	gi|640855459|gb|CP007732.1|	72.70	86.49	0	1	348	95	0	1	348	1	1044	5e-171	543
ASA_P4G049	gi|619739382|gb|CP007558.1|	72.70	86.49	0	1	348	95	0	1	348	1	1044	5e-171	543
ASA_P4G049	gi|662716651|gb|CP008824.1|	72.70	86.49	0	1	348	95	0	1	348	1	1044	5e-171	543
ASA_P4G049	gi|628088972|gb|CP007137.1|	72.70	86.49	0	-3	348	95	0	1	348	63837	62794	5e-171	543
ASA_P4G049	gi|573972154|gb|CP006029.1|	72.70	86.49	0	-3	348	95	0	1	348	63836	62793	5e-171	543
ASA_P4G049	gi|696586053|gb|CP009563.1|	72.70	86.49	0	1	348	95	0	1	348	60760	61803	5e-171	543
ASA_P4G049	gi|569550126|gb|CP003998.1|	72.70	86.49	0	-1	348	95	0	1	348	64457	63414	6e-171	543
ASA_P4G049	gi|685456019|gb|CP009412.1|	72.70	86.49	0	1	348	95	0	1	348	1138	2181	6e-171	543
ASA_P4G049	gi|365803989|gb|CP003225.1|	72.70	86.49	0	1	348	95	0	1	348	104152	105195	6e-171	543
ASA_P4G049	gi|695936401|gb|CP009570.1|	72.70	86.49	0	-3	348	95	0	1	348	72056	71013	6e-171	543
ASA_P4G049	gi|696586546|gb|CP009564.1|	72.70	86.49	0	2	348	95	0	1	348	58106	59149	6e-171	543
ASA_P4G049	gi|696585773|gb|CP009562.1|	72.70	86.49	0	1	348	95	0	1	348	58510	59553	6e-171	543
ASA_P4G049	gi|566131152|gb|KF551948.1|	72.70	86.49	0	1	348	95	0	1	348	817	1860	6e-171	543
ASA_P4G049	gi|118596907|dbj|AB277724.1|	72.70	86.49	0	1	348	95	0	1	348	112990	114033	6e-171	543
ASA_P4G049	gi|685455334|gb|CP009410.1|	72.70	86.49	0	2	348	95	0	1	348	1139	2182	6e-171	543
ASA_P4G049	gi|381288102|gb|JN983045.1|	72.70	86.49	0	2	348	95	0	1	348	1139	2182	6e-171	543
ASA_P4G049	gi|381288584|gb|JN983048.1|	72.70	86.49	0	2	348	95	0	1	348	1139	2182	6e-171	543
ASA_P4G049	gi|305670530|gb|HQ023861.1|	72.70	86.49	0	2	348	95	0	1	348	1139	2182	6e-171	543
ASA_P4G049	gi|591389235|gb|KF992018.1|	72.70	86.49	0	2	348	95	0	1	348	1139	2182	6e-171	543
ASA_P4G049	gi|378705671|gb|JN861072.1|	72.70	86.49	0	2	348	95	0	1	348	1139	2182	6e-171	543
ASA_P4G049	gi|582035484|gb|CP006661.1|	72.70	86.49	0	3	348	95	0	1	348	15234	16277	6e-171	543
ASA_P4G049	gi|229561407|gb|FJ621586.1|	72.70	86.49	0	2	348	95	0	1	348	1139	2182	6e-171	543
ASA_P4G049	gi|749800011|gb|KM506769.1|	72.70	86.49	0	1	348	95	0	1	348	124846	125889	6e-171	543
ASA_P4G049	gi|118596719|dbj|AB277723.1|	72.70	86.49	0	1	348	95	0	1	348	118555	119598	6e-171	543
ASA_P4G049	gi|696581286|gb|CP009560.1|	72.70	86.49	0	3	348	95	0	1	348	93276	94319	6e-171	543
ASA_P4G049	gi|229561581|gb|FJ621587.1|	72.70	86.49	0	2	348	95	0	1	348	1139	2182	6e-171	543
ASA_P4G049	gi|695935254|gb|CP009567.1|	72.70	86.49	0	-1	348	95	0	1	348	75754	74711	6e-171	543
ASA_P4G049	gi|704486155|gb|KM083064.1|	72.70	86.49	0	3	348	95	0	1	348	129822	130865	6e-171	543
ASA_P4G049	gi|305670679|gb|HQ023862.1|	72.70	86.49	0	2	348	95	0	1	348	1139	2182	6e-171	543
ASA_P4G049	gi|305670853|gb|HQ023863.1|	72.70	86.49	0	2	348	95	0	1	348	1139	2182	6e-171	543
ASA_P4G049	gi|358409925|gb|JN157804.1|	72.70	86.49	0	-2	348	95	0	1	348	59407	58364	6e-171	543
ASA_P4G049	gi|685456437|gb|CP009414.1|	72.70	86.49	0	2	348	95	0	1	348	1139	2182	6e-171	543
ASA_P4G049	gi|381287804|gb|JN983043.1|	72.70	86.49	0	-3	348	95	0	1	348	18774	17731	6e-171	543
ASA_P4G049	gi|723243434|gb|CP009868.1|	72.70	86.49	0	-1	348	95	0	1	348	77450	76407	6e-171	543
ASA_P4G049	gi|430829327|gb|JF714412.2|	72.70	86.49	0	2	348	95	0	1	348	1139	2182	6e-171	543
ASA_P4G049	gi|685455476|gb|CP009411.1|	72.70	86.49	0	2	348	95	0	1	348	1139	2182	6e-171	543
ASA_P4G049	gi|229561762|gb|FJ621588.1|;gi|305671026|gb|HQ023864.1|	72.70	86.49	0	2	348	95	0	1	348	1139	2182	6e-171	543
ASA_P4G049	gi|345105136|gb|JF503991.1|	72.70	86.49	0	2	348	95	0	1	348	1139	2182	6e-171	543
ASA_P4G049	gi|695934953|gb|CP007636.1|	72.70	86.49	0	1	348	95	0	1	348	17974	19017	6e-171	543
ASA_P4G049	gi|662862580|ref|NC_022522.2|	72.70	86.49	0	2	348	95	0	1	348	971	2014	6e-171	543
ASA_P4G049	gi|657224404|gb|KF056330.2|	72.70	86.49	0	2	348	95	0	1	348	971	2014	6e-171	543
ASA_P4G049	gi|752502612|dbj|AP014611.1|	72.70	86.49	0	2	348	95	0	1	348	1139	2182	6e-171	543
ASA_P4G049	gi|596353652|gb|KF976462.2|	72.70	86.49	0	2	348	95	0	1	348	1139	2182	6e-171	543
ASA_P4G049	gi|377806473|gb|JQ010984.1|	72.70	86.49	0	2	348	95	0	1	348	1139	2182	6e-171	543
ASA_P4G049	gi|514883893|gb|JX442976.1|	72.70	86.49	0	2	348	95	0	1	348	27962	29005	6e-171	543
ASA_P4G049	gi|327536433|gb|JF267651.1|	72.70	86.49	0	1	348	95	0	1	348	3400	4443	6e-171	543
ASA_P4G049	gi|698038887|gb|KM670336.1|	72.70	86.49	0	2	348	95	0	1	348	1139	2182	6e-171	543
ASA_P4G049	gi|685456237|gb|CP009413.1|	72.70	86.49	0	2	348	95	0	1	348	1139	2182	6e-171	543
ASA_P4G049	gi|133905002|gb|CP000604.1|	72.70	86.49	0	2	348	95	0	1	348	1139	2182	6e-171	543
ASA_P4G049	gi|742994109|gb|CP010391.1|	72.70	86.49	0	-2	348	95	0	1	348	3997	2954	6e-171	543
ASA_P4G049	gi|374413489|gb|JN687470.1|	72.70	86.49	0	2	348	95	0	1	348	1139	2182	6e-171	543
ASA_P4G049	gi|407810043|gb|JQ824049.1|	72.70	86.49	0	-1	348	95	0	1	348	134692	133649	6e-171	543
ASA_P4G049	gi|133905277|gb|CP000603.1|	72.70	86.49	0	2	348	95	0	1	348	1139	2182	6e-171	543
ASA_P4G049	gi|685454021|gb|CP009409.1|	72.70	86.49	0	2	348	95	0	1	348	1139	2182	6e-171	543
ASA_P4G049	gi|345468041|dbj|AP012208.1|	72.70	86.49	0	2	348	95	0	1	348	1139	2182	6e-171	543
ASA_P4G049	gi|742954201|gb|CP010373.1|	72.70	86.49	0	-1	348	95	0	1	348	153472	152429	6e-171	543
ASA_P4G049	gi|523811284|gb|CP006050.1|	72.70	86.49	0	2	348	95	0	1	348	1376	2419	6e-171	543
ASA_P4G049	gi|746616805|gb|KJ187752.1|	73.81	87.80	0	1	336	88	0	13	348	1	1008	5e-168	535
ASA_P4G049	gi|555235253|gb|KF250428.1|	73.81	87.80	0	1	336	88	0	13	348	1	1008	5e-168	535
ASA_P4G049	gi|678222149|gb|KJ909290.1|	73.81	87.80	0	1	336	88	0	13	348	1	1008	5e-168	535
ASA_P4G049	gi|443900801|emb|FO203354.1|	73.81	87.80	0	1	336	88	0	13	348	1	1008	5e-168	535
ASA_P4G049	gi|672365395|gb|CP006665.1|	70.40	85.06	0	3	348	103	0	1	348	52878	53921	3e-165	527
ASA_P4G049	gi|695196919|ref|NG_034568.1|;gi|313284|emb|X73674.1|	74.48	87.76	0	2	286	73	0	1	286	740	1597	4e-150	459
ASA_P4G049	gi|695196919|ref|NG_034568.1|;gi|313284|emb|X73674.1|	50.00	69.23	0	3	52	19	1	315	359	1680	1835	3e-10	51.2
ASA_P4G049	gi|695196919|ref|NG_034568.1|;gi|313284|emb|X73674.1|	55.56	72.22	0	1	36	13	1	283	315	1576	1683	3e-10	40.0
ASA_P4G049	gi|695198954|ref|NG_035130.1|;gi|4160154|emb|AJ012334.1|	60.32	78.41	0	1	315	125	0	34	348	2923	3867	4e-126	409
ASA_P4G049	gi|695198954|ref|NG_035130.1|;gi|4160154|emb|AJ012334.1|	60.58	78.01	0	3	241	95	0	34	274	4755	5477	5e-93	316
ASA_P4G049	gi|695198954|ref|NG_035130.1|;gi|4160154|emb|AJ012334.1|	61.29	80.65	0	1	62	24	0	276	337	4	189	5e-14	84.0
ASA_P4G049	gi|695224160|ref|NG_041025.1|	51.52	69.82	0	3	328	153	5	13	337	130632	131606	2e-98	334
ASA_P4G049	gi|345538964|gb|CP002647.1|	56.32	76.25	0	3	261	108	2	34	293	2202	2969	2e-91	308
ASA_P4G049	gi|1081999|gb|L43550.1|BUHTRPE	56.54	77.64	0	1	237	99	2	49	284	2233	2934	2e-85	291
ASA_P4G049	gi|1081999|gb|L43550.1|BUHTRPE	41.03	74.36	0	2	39	23	0	299	337	2975	3091	0.21	44.7
ASA_P4G049	gi|146187705|emb|AM235768.1|	45.10	63.03	0	-2	357	174	9	2	346	341078	340038	5e-84	292
ASA_P4G049	gi|146187705|emb|AM235768.1|	36.84	53.80	0	2	342	187	11	33	348	388466	389482	2e-44	177
ASA_P4G049	gi|294988698|gb|GU272194.1|	76.58	89.24	0	1	158	37	0	16	173	1	474	2e-81	258
ASA_P4G049	gi|294988694|gb|GU272192.1|	76.58	89.24	0	1	158	37	0	16	173	1	474	2e-81	258
ASA_P4G049	gi|294988692|gb|GU272191.1|	76.58	89.24	0	1	158	37	0	16	173	1	474	2e-81	258
ASA_P4G049	gi|294988688|gb|GU272189.1|	76.58	89.24	0	1	158	37	0	16	173	1	474	2e-81	258
ASA_P4G049	gi|294988686|gb|GU272188.1|	76.58	89.24	0	1	158	37	0	16	173	1	474	2e-81	258
ASA_P4G049	gi|294988684|gb|GU272187.1|	76.58	89.24	0	1	158	37	0	16	173	1	474	2e-81	258
ASA_P4G049	gi|294988680|gb|GU272185.1|	76.58	89.24	0	1	158	37	0	16	173	1	474	2e-81	258
ASA_P4G049	gi|294988690|gb|GU272190.1|	75.95	88.61	0	1	158	38	0	16	173	1	474	1e-80	255
ASA_P4G049	gi|90855305|emb|AM087198.1|	76.13	89.03	0	2	155	37	0	16	170	2	466	4e-79	251
ASA_P4G049	gi|294988696|gb|GU272193.1|	70.89	86.71	0	1	158	46	0	16	173	1	474	1e-74	240
ASA_P4G049	gi|294988682|gb|GU272186.1|	70.89	86.71	0	1	158	46	0	16	173	1	474	1e-74	240
ASA_P4G049	gi|497155857|emb|HF968759.1|	76.55	90.34	0	1	145	34	0	20	164	1	435	1e-73	237
ASA_P4G049	gi|497155853|emb|HF968758.1|	76.55	90.34	0	1	145	34	0	20	164	1	435	1e-73	237
ASA_P4G049	gi|754496453|emb|LN714730.1|	78.33	91.67	0	1	120	26	0	45	164	1	360	3e-61	204
ASA_P4G049	gi|496684371|gb|KC543497.1|	31.20	51.31	0	-1	343	208	8	16	334	180475	179459	5e-42	170
ASA_P4G049	gi|734579581|gb|CP009975.1|	30.90	51.31	0	-3	343	209	8	16	334	244028	243012	2e-41	168
ASA_P4G049	gi|703564900|gb|CP009357.1|	31.61	52.28	0	-1	329	199	8	27	338	121197	120238	1e-40	166
ASA_P4G049	gi|120326872|gb|CP000516.1|	31.62	49.57	0	1	351	200	10	24	347	51058	52071	6e-35	149
