# Supplementary material for: The mosaic architecture of Aeromonas salmonicida subsp. salmonicida pAsa4 plasmid and its consequences on antibiotic resistance
Source: PeerJ. 2016 Oct 27;4:e2595. doi: 10.7717/peerj.2595 (PMC5088629; doi:10.7717/peerj.2595)
Supplement: Supplemental Information 5 [file peerj-04-2595-s005.zip › Data_S2/tblastn_pAsa4/tBlastn_ASAP4G054-50.csv]

ASA_P4G050	gi|142855988|gb|CP000645.1|	100.00	100.00	0	-1	102	0	0	1	102	44271	43966	7e-59	208
ASA_P4G050	gi|733164884|emb|LN681228.1|	53.92	65.69	0	1	102	35	3	1	102	135964	136233	4e-19	93.6
ASA_P4G050	gi|289176709|emb|FN667743.1|	53.92	65.69	0	1	102	35	3	1	102	136732	137001	4e-19	93.6
ASA_P4G050	gi|133904815|gb|CP000602.1|	52.94	66.67	0	3	102	36	3	1	102	867	1136	3e-18	90.9
ASA_P4G050	gi|672365395|gb|CP006665.1|	52.43	63.11	0	1	103	35	3	1	102	52606	52875	5e-18	90.1
ASA_P4G050	gi|224831685|gb|FJ705806.1|	51.96	64.71	0	2	102	37	3	1	102	368	637	1e-17	89.4
ASA_P4G050	gi|743003621|gb|CP010360.1|	51.96	64.71	0	-3	102	37	3	1	102	117714	117445	1e-17	89.4
ASA_P4G050	gi|224831756|gb|FJ705807.1|	51.96	64.71	0	3	102	37	3	1	102	699	968	1e-17	89.4
ASA_P4G050	gi|628088972|gb|CP007137.1|	51.96	64.71	0	-1	102	37	3	1	102	64109	63840	2e-17	88.6
ASA_P4G050	gi|573972154|gb|CP006029.1|	51.96	64.71	0	-1	102	37	3	1	102	64108	63839	2e-17	88.6
ASA_P4G050	gi|696586053|gb|CP009563.1|	51.96	64.71	0	2	102	37	3	1	102	60488	60757	2e-17	88.6
ASA_P4G050	gi|569550126|gb|CP003998.1|	51.96	64.71	0	-2	102	37	3	1	102	64729	64460	2e-17	88.6
ASA_P4G050	gi|365803989|gb|CP003225.1|	51.96	64.71	0	2	102	37	3	1	102	103880	104149	2e-17	88.6
ASA_P4G050	gi|695936401|gb|CP009570.1|	51.96	64.71	0	-1	102	37	3	1	102	72328	72059	2e-17	88.6
ASA_P4G050	gi|696586546|gb|CP009564.1|	51.96	64.71	0	3	102	37	3	1	102	57834	58103	2e-17	88.6
ASA_P4G050	gi|696585773|gb|CP009562.1|	51.96	64.71	0	2	102	37	3	1	102	58238	58507	2e-17	88.6
ASA_P4G050	gi|566131152|gb|KF551948.1|	51.96	64.71	0	2	102	37	3	1	102	545	814	2e-17	88.6
ASA_P4G050	gi|118596907|dbj|AB277724.1|	51.96	64.71	0	2	102	37	3	1	102	112718	112987	2e-17	88.6
ASA_P4G050	gi|685455334|gb|CP009410.1|	51.96	64.71	0	3	102	37	3	1	102	867	1136	2e-17	88.6
ASA_P4G050	gi|746616805|gb|KJ187752.1|	51.96	64.71	0	2	102	37	3	1	102	133343	133612	2e-17	88.6
ASA_P4G050	gi|381288102|gb|JN983045.1|	51.96	64.71	0	3	102	37	3	1	102	867	1136	2e-17	88.6
ASA_P4G050	gi|381288584|gb|JN983048.1|	51.96	64.71	0	3	102	37	3	1	102	867	1136	2e-17	88.6
ASA_P4G050	gi|544169431|gb|KF152885.1|	51.96	64.71	0	2	102	37	3	1	102	135344	135613	2e-17	88.6
ASA_P4G050	gi|305670530|gb|HQ023861.1|	51.96	64.71	0	3	102	37	3	1	102	867	1136	2e-17	88.6
ASA_P4G050	gi|591389235|gb|KF992018.1|	51.96	64.71	0	3	102	37	3	1	102	867	1136	2e-17	88.6
ASA_P4G050	gi|378705671|gb|JN861072.1|	51.96	64.71	0	3	102	37	3	1	102	867	1136	2e-17	88.6
ASA_P4G050	gi|582035484|gb|CP006661.1|	51.96	64.71	0	1	102	37	3	1	102	14962	15231	2e-17	88.6
ASA_P4G050	gi|229561407|gb|FJ621586.1|	51.96	64.71	0	3	102	37	3	1	102	867	1136	2e-17	88.6
ASA_P4G050	gi|749800011|gb|KM506769.1|	51.96	64.71	0	2	102	37	3	1	102	124574	124843	2e-17	88.6
ASA_P4G050	gi|118596719|dbj|AB277723.1|	51.96	64.71	0	2	102	37	3	1	102	118283	118552	2e-17	88.6
ASA_P4G050	gi|555235253|gb|KF250428.1|	51.96	64.71	0	3	102	37	3	1	102	151578	151847	2e-17	88.6
ASA_P4G050	gi|678222149|gb|KJ909290.1|	51.96	64.71	0	1	102	37	3	1	102	151909	152178	2e-17	88.6
ASA_P4G050	gi|696581286|gb|CP009560.1|	51.96	64.71	0	1	102	37	3	1	102	93004	93273	2e-17	88.6
ASA_P4G050	gi|229561581|gb|FJ621587.1|	51.96	64.71	0	3	102	37	3	1	102	867	1136	2e-17	88.6
ASA_P4G050	gi|695935254|gb|CP009567.1|	51.96	64.71	0	-2	102	37	3	1	102	76026	75757	2e-17	88.6
ASA_P4G050	gi|704486155|gb|KM083064.1|	51.96	64.71	0	1	102	37	3	1	102	129550	129819	2e-17	88.6
ASA_P4G050	gi|305670679|gb|HQ023862.1|	51.96	64.71	0	3	102	37	3	1	102	867	1136	2e-17	88.6
ASA_P4G050	gi|305670853|gb|HQ023863.1|	51.96	64.71	0	3	102	37	3	1	102	867	1136	2e-17	88.6
ASA_P4G050	gi|443900801|emb|FO203354.1|	51.96	64.71	0	3	102	37	3	1	102	161895	162164	2e-17	88.6
ASA_P4G050	gi|358409925|gb|JN157804.1|	51.96	64.71	0	-3	102	37	3	1	102	59679	59410	2e-17	88.6
ASA_P4G050	gi|685456437|gb|CP009414.1|	51.96	64.71	0	3	102	37	3	1	102	867	1136	2e-17	88.6
ASA_P4G050	gi|381287804|gb|JN983043.1|	51.96	64.71	0	-1	102	37	3	1	102	19046	18777	2e-17	88.6
ASA_P4G050	gi|723243434|gb|CP009868.1|	51.96	64.71	0	-2	102	37	3	1	102	77722	77453	2e-17	88.6
ASA_P4G050	gi|409729032|gb|JX141473.1|	51.96	64.71	0	2	102	37	3	1	102	165635	165904	2e-17	88.6
ASA_P4G050	gi|430829327|gb|JF714412.2|	51.96	64.71	0	3	102	37	3	1	102	867	1136	2e-17	88.6
ASA_P4G050	gi|685455476|gb|CP009411.1|	51.96	64.71	0	3	102	37	3	1	102	867	1136	2e-17	88.6
ASA_P4G050	gi|229561762|gb|FJ621588.1|;gi|305671026|gb|HQ023864.1|	51.96	64.71	0	3	102	37	3	1	102	867	1136	2e-17	88.6
ASA_P4G050	gi|345105136|gb|JF503991.1|	51.96	64.71	0	3	102	37	3	1	102	867	1136	2e-17	88.6
ASA_P4G050	gi|695934953|gb|CP007636.1|	51.96	64.71	0	2	102	37	3	1	102	17702	17971	2e-17	88.6
ASA_P4G050	gi|662862580|ref|NC_022522.2|	51.96	64.71	0	3	102	37	3	1	102	699	968	2e-17	88.6
ASA_P4G050	gi|657224404|gb|KF056330.2|	51.96	64.71	0	3	102	37	3	1	102	699	968	2e-17	88.6
ASA_P4G050	gi|752502612|dbj|AP014611.1|	51.96	64.71	0	3	102	37	3	1	102	867	1136	2e-17	88.6
ASA_P4G050	gi|596353652|gb|KF976462.2|	51.96	64.71	0	3	102	37	3	1	102	867	1136	2e-17	88.6
ASA_P4G050	gi|377806473|gb|JQ010984.1|	51.96	64.71	0	3	102	37	3	1	102	867	1136	2e-17	88.6
ASA_P4G050	gi|514883893|gb|JX442976.1|	51.96	64.71	0	3	102	37	3	1	102	27690	27959	2e-17	88.6
ASA_P4G050	gi|327536433|gb|JF267651.1|	51.96	64.71	0	2	102	37	3	1	102	3128	3397	2e-17	88.6
ASA_P4G050	gi|698038887|gb|KM670336.1|	51.96	64.71	0	3	102	37	3	1	102	867	1136	2e-17	88.6
ASA_P4G050	gi|685456237|gb|CP009413.1|	51.96	64.71	0	3	102	37	3	1	102	867	1136	2e-17	88.6
ASA_P4G050	gi|133905002|gb|CP000604.1|	51.96	64.71	0	3	102	37	3	1	102	867	1136	2e-17	88.6
ASA_P4G050	gi|742994109|gb|CP010391.1|	51.96	64.71	0	-3	102	37	3	1	102	4269	4000	2e-17	88.6
ASA_P4G050	gi|374413489|gb|JN687470.1|	51.96	64.71	0	3	102	37	3	1	102	867	1136	2e-17	88.6
ASA_P4G050	gi|407810043|gb|JQ824049.1|	51.96	64.71	0	-2	102	37	3	1	102	134964	134695	2e-17	88.6
ASA_P4G050	gi|133905277|gb|CP000603.1|	51.96	64.71	0	3	102	37	3	1	102	867	1136	2e-17	88.6
ASA_P4G050	gi|685454021|gb|CP009409.1|	51.96	64.71	0	3	102	37	3	1	102	867	1136	2e-17	88.6
ASA_P4G050	gi|660573358|gb|CP008790.1|	51.96	64.71	0	2	102	37	3	1	102	193454	193723	2e-17	88.6
ASA_P4G050	gi|345468041|dbj|AP012208.1|	51.96	64.71	0	3	102	37	3	1	102	867	1136	2e-17	88.6
ASA_P4G050	gi|723759024|gb|KP056256.1|	51.96	64.71	0	1	102	37	3	1	102	199198	199467	2e-17	88.6
ASA_P4G050	gi|742954201|gb|CP010373.1|	51.96	64.71	0	-2	102	37	3	1	102	153744	153475	2e-17	88.6
ASA_P4G050	gi|523811284|gb|CP006050.1|	51.96	64.71	0	3	102	37	3	1	102	1104	1373	2e-17	88.6
ASA_P4G050	gi|640855459|gb|CP007732.1|	51.96	64.71	0	1	102	37	3	1	102	268063	268332	2e-17	88.6
ASA_P4G050	gi|619739382|gb|CP007558.1|	51.96	64.71	0	1	102	37	3	1	102	272026	272295	2e-17	88.6
ASA_P4G050	gi|662716651|gb|CP008824.1|	51.96	64.71	0	1	102	37	3	1	102	319705	319974	2e-17	88.6
ASA_P4G050	gi|695196919|ref|NG_034568.1|;gi|313284|emb|X73674.1|	56.67	70.00	0	3	60	22	1	47	102	558	737	1e-12	62.4
ASA_P4G050	gi|695196919|ref|NG_034568.1|;gi|313284|emb|X73674.1|	73.91	86.96	0	2	23	6	0	1	23	470	538	1e-12	37.4
ASA_P4G050	gi|685456019|gb|CP009412.1|	48.72	61.54	0	3	78	28	3	1	78	867	1064	2e-10	60.5
ASA_P4G050	gi|685456019|gb|CP009412.1|	65.22	82.61	0	2	23	8	0	80	102	1067	1135	2e-10	31.2
ASA_P4G050	gi|695224901|ref|NG_041186.1|;gi|318085406|gb|HQ203980.1|	56.45	69.35	0	1	62	22	2	41	102	1	171	5e-09	63.5
ASA_P4G050	gi|695213009|ref|NG_036536.1|;gi|163644903|gb|EU315225.1|	56.45	69.35	0	2	62	22	2	41	102	50	220	8e-09	63.2
ASA_P4G050	gi|577007824|dbj|AB856327.1|	42.42	54.55	0	1	99	48	3	4	102	144115	144384	1e-08	62.4
ASA_P4G050	gi|370986822|dbj|AB571865.1|	42.42	54.55	0	2	99	48	3	4	102	187511	187780	1e-08	62.4
ASA_P4G050	gi|628844606|ref|XM_007773188.1|	35.29	52.94	0	-2	51	33	0	16	66	805	653	3.6	36.2
ASA_P4G050	gi|702313148|ref|XM_010053015.1|	35.82	53.73	0	1	67	39	2	3	65	409	609	4.3	36.2
ASA_P4G051	gi|142855988|gb|CP000645.1|	100.00	100.00	0	-3	189	0	0	1	189	44845	44279	1e-118	384
ASA_P4G051	gi|743003621|gb|CP010360.1|	67.20	80.95	0	-2	189	61	1	1	189	118285	117722	6e-76	261
ASA_P4G051	gi|224831756|gb|FJ705807.1|	67.20	81.18	0	2	186	60	1	4	189	137	691	1e-74	258
ASA_P4G051	gi|696586053|gb|CP009563.1|	66.13	80.65	0	1	186	62	1	4	189	59926	60480	3e-73	254
ASA_P4G051	gi|569550126|gb|CP003998.1|	66.13	80.65	0	-1	186	62	1	4	189	65291	64737	3e-73	254
ASA_P4G051	gi|685456019|gb|CP009412.1|	66.13	80.65	0	2	186	62	1	4	189	305	859	3e-73	254
ASA_P4G051	gi|365803989|gb|CP003225.1|	66.13	80.65	0	1	186	62	1	4	189	103318	103872	3e-73	254
ASA_P4G051	gi|133904815|gb|CP000602.1|	66.13	80.65	0	2	186	62	1	4	189	305	859	3e-73	254
ASA_P4G051	gi|695936401|gb|CP009570.1|	66.13	80.65	0	-3	186	62	1	4	189	72890	72336	3e-73	254
ASA_P4G051	gi|696586546|gb|CP009564.1|	66.13	80.65	0	2	186	62	1	4	189	57272	57826	3e-73	254
ASA_P4G051	gi|696585773|gb|CP009562.1|	66.13	80.65	0	1	186	62	1	4	189	57676	58230	3e-73	254
ASA_P4G051	gi|118596907|dbj|AB277724.1|	66.13	80.65	0	1	186	62	1	4	189	112156	112710	3e-73	254
ASA_P4G051	gi|685455334|gb|CP009410.1|	66.13	80.65	0	2	186	62	1	4	189	305	859	3e-73	254
ASA_P4G051	gi|746616805|gb|KJ187752.1|	66.13	80.65	0	1	186	62	1	4	189	132781	133335	3e-73	254
ASA_P4G051	gi|381288102|gb|JN983045.1|	66.13	80.65	0	2	186	62	1	4	189	305	859	3e-73	254
ASA_P4G051	gi|381288584|gb|JN983048.1|	66.13	80.65	0	2	186	62	1	4	189	305	859	3e-73	254
ASA_P4G051	gi|544169431|gb|KF152885.1|	66.13	80.65	0	1	186	62	1	4	189	134782	135336	3e-73	254
ASA_P4G051	gi|305670530|gb|HQ023861.1|	66.13	80.65	0	2	186	62	1	4	189	305	859	3e-73	254
ASA_P4G051	gi|591389235|gb|KF992018.1|	66.13	80.65	0	2	186	62	1	4	189	305	859	3e-73	254
ASA_P4G051	gi|378705671|gb|JN861072.1|	66.13	80.65	0	2	186	62	1	4	189	305	859	3e-73	254
ASA_P4G051	gi|582035484|gb|CP006661.1|	66.13	80.65	0	3	186	62	1	4	189	14400	14954	3e-73	254
ASA_P4G051	gi|229561407|gb|FJ621586.1|	66.13	80.65	0	2	186	62	1	4	189	305	859	3e-73	254
ASA_P4G051	gi|749800011|gb|KM506769.1|	66.13	80.65	0	1	186	62	1	4	189	124012	124566	3e-73	254
ASA_P4G051	gi|118596719|dbj|AB277723.1|	66.13	80.65	0	1	186	62	1	4	189	117721	118275	3e-73	254
ASA_P4G051	gi|555235253|gb|KF250428.1|	66.13	80.65	0	2	186	62	1	4	189	151016	151570	3e-73	254
ASA_P4G051	gi|678222149|gb|KJ909290.1|	66.13	80.65	0	3	186	62	1	4	189	151347	151901	3e-73	254
ASA_P4G051	gi|696581286|gb|CP009560.1|	66.13	80.65	0	3	186	62	1	4	189	92442	92996	3e-73	254
ASA_P4G051	gi|229561581|gb|FJ621587.1|	66.13	80.65	0	2	186	62	1	4	189	305	859	3e-73	254
ASA_P4G051	gi|695935254|gb|CP009567.1|	66.13	80.65	0	-1	186	62	1	4	189	76588	76034	3e-73	254
ASA_P4G051	gi|704486155|gb|KM083064.1|	66.13	80.65	0	3	186	62	1	4	189	128988	129542	3e-73	254
ASA_P4G051	gi|305670679|gb|HQ023862.1|	66.13	80.65	0	2	186	62	1	4	189	305	859	3e-73	254
ASA_P4G051	gi|305670853|gb|HQ023863.1|	66.13	80.65	0	2	186	62	1	4	189	305	859	3e-73	254
ASA_P4G051	gi|443900801|emb|FO203354.1|	66.13	80.65	0	2	186	62	1	4	189	161333	161887	3e-73	254
ASA_P4G051	gi|358409925|gb|JN157804.1|	66.13	80.65	0	-2	186	62	1	4	189	60241	59687	3e-73	254
ASA_P4G051	gi|685456437|gb|CP009414.1|	66.13	80.65	0	2	186	62	1	4	189	305	859	3e-73	254
ASA_P4G051	gi|381287804|gb|JN983043.1|	66.13	80.65	0	-3	186	62	1	4	189	19608	19054	3e-73	254
ASA_P4G051	gi|723243434|gb|CP009868.1|	66.13	80.65	0	-1	186	62	1	4	189	78284	77730	3e-73	254
ASA_P4G051	gi|409729032|gb|JX141473.1|	66.13	80.65	0	1	186	62	1	4	189	165073	165627	3e-73	254
ASA_P4G051	gi|430829327|gb|JF714412.2|	66.13	80.65	0	2	186	62	1	4	189	305	859	3e-73	254
ASA_P4G051	gi|685455476|gb|CP009411.1|	66.13	80.65	0	2	186	62	1	4	189	305	859	3e-73	254
ASA_P4G051	gi|229561762|gb|FJ621588.1|;gi|305671026|gb|HQ023864.1|	66.13	80.65	0	2	186	62	1	4	189	305	859	3e-73	254
ASA_P4G051	gi|345105136|gb|JF503991.1|	66.13	80.65	0	2	186	62	1	4	189	305	859	3e-73	254
ASA_P4G051	gi|695934953|gb|CP007636.1|	66.13	80.65	0	1	186	62	1	4	189	17140	17694	3e-73	254
ASA_P4G051	gi|662862580|ref|NC_022522.2|	66.13	80.65	0	2	186	62	1	4	189	137	691	3e-73	254
ASA_P4G051	gi|657224404|gb|KF056330.2|	66.13	80.65	0	2	186	62	1	4	189	137	691	3e-73	254
ASA_P4G051	gi|752502612|dbj|AP014611.1|	66.13	80.65	0	2	186	62	1	4	189	305	859	3e-73	254
ASA_P4G051	gi|596353652|gb|KF976462.2|	66.13	80.65	0	2	186	62	1	4	189	305	859	3e-73	254
ASA_P4G051	gi|377806473|gb|JQ010984.1|	66.13	80.65	0	2	186	62	1	4	189	305	859	3e-73	254
ASA_P4G051	gi|514883893|gb|JX442976.1|	66.13	80.65	0	2	186	62	1	4	189	27128	27682	3e-73	254
ASA_P4G051	gi|327536433|gb|JF267651.1|	66.13	80.65	0	1	186	62	1	4	189	2566	3120	3e-73	254
ASA_P4G051	gi|698038887|gb|KM670336.1|	66.13	80.65	0	2	186	62	1	4	189	305	859	3e-73	254
ASA_P4G051	gi|685456237|gb|CP009413.1|	66.13	80.65	0	2	186	62	1	4	189	305	859	3e-73	254
ASA_P4G051	gi|133905002|gb|CP000604.1|	66.13	80.65	0	2	186	62	1	4	189	305	859	3e-73	254
ASA_P4G051	gi|742994109|gb|CP010391.1|	66.13	80.65	0	-2	186	62	1	4	189	4831	4277	3e-73	254
ASA_P4G051	gi|374413489|gb|JN687470.1|	66.13	80.65	0	2	186	62	1	4	189	305	859	3e-73	254
ASA_P4G051	gi|407810043|gb|JQ824049.1|	66.13	80.65	0	-1	186	62	1	4	189	135526	134972	3e-73	254
ASA_P4G051	gi|133905277|gb|CP000603.1|	66.13	80.65	0	2	186	62	1	4	189	305	859	3e-73	254
ASA_P4G051	gi|685454021|gb|CP009409.1|	66.13	80.65	0	2	186	62	1	4	189	305	859	3e-73	254
ASA_P4G051	gi|660573358|gb|CP008790.1|	66.13	80.65	0	1	186	62	1	4	189	192892	193446	3e-73	254
ASA_P4G051	gi|345468041|dbj|AP012208.1|	66.13	80.65	0	2	186	62	1	4	189	305	859	3e-73	254
ASA_P4G051	gi|723759024|gb|KP056256.1|	66.13	80.65	0	3	186	62	1	4	189	198636	199190	3e-73	254
ASA_P4G051	gi|742954201|gb|CP010373.1|	66.13	80.65	0	-1	186	62	1	4	189	154306	153752	3e-73	254
ASA_P4G051	gi|523811284|gb|CP006050.1|	66.13	80.65	0	2	186	62	1	4	189	542	1096	3e-73	254
ASA_P4G051	gi|640855459|gb|CP007732.1|	66.13	80.65	0	3	186	62	1	4	189	267501	268055	3e-73	254
ASA_P4G051	gi|619739382|gb|CP007558.1|	66.13	80.65	0	3	186	62	1	4	189	271464	272018	3e-73	254
ASA_P4G051	gi|662716651|gb|CP008824.1|	66.13	80.65	0	3	186	62	1	4	189	319143	319697	3e-73	254
ASA_P4G051	gi|733164884|emb|LN681228.1|	65.59	80.65	0	3	186	63	1	4	189	135402	135956	7e-73	253
ASA_P4G051	gi|289176709|emb|FN667743.1|	65.59	80.65	0	3	186	63	1	4	189	136170	136724	7e-73	253
ASA_P4G051	gi|566131152|gb|KF551948.1|	67.60	82.12	0	1	179	57	1	11	189	4	537	5e-72	250
ASA_P4G051	gi|695196919|ref|NG_034568.1|;gi|313284|emb|X73674.1|	67.74	82.58	0	1	155	49	1	35	189	1	462	8e-63	219
ASA_P4G051	gi|628088972|gb|CP007137.1|	69.18	84.25	0	-3	146	44	1	44	189	64551	64117	1e-58	211
ASA_P4G051	gi|628088972|gb|CP007137.1|	61.76	76.47	0	-2	34	13	0	4	37	109	8	0.068	43.9
ASA_P4G051	gi|573972154|gb|CP006029.1|	69.18	84.25	0	-3	146	44	1	44	189	64550	64116	1e-58	211
ASA_P4G051	gi|573972154|gb|CP006029.1|	61.76	76.47	0	-1	34	13	0	4	37	109	8	0.068	43.9
ASA_P4G051	gi|672365395|gb|CP006665.1|	51.63	67.93	0	3	184	87	2	6	189	52038	52583	1e-48	182
ASA_P4G051	gi|224831685|gb|FJ705806.1|	67.77	83.47	0	1	121	38	1	69	189	1	360	1e-46	177
ASA_P4G051	gi|577007824|dbj|AB856327.1|	40.72	62.28	0	1	167	98	1	17	183	143569	144066	2e-29	127
ASA_P4G051	gi|370986822|dbj|AB571865.1|	40.72	62.28	0	2	167	98	1	17	183	186965	187462	2e-29	127
ASA_P4G051	gi|120322793|gb|CP000514.1|	33.57	49.29	0	1	140	90	3	43	181	626734	627147	2e-10	70.5
ASA_P4G051	gi|170517292|gb|CP000970.1|	30.43	48.70	0	-2	115	78	2	63	177	4866974	4866636	2e-05	54.7
ASA_P4G051	gi|145562801|gb|CP000681.1|	22.99	43.10	0	-1	174	121	4	13	175	4641337	4640822	5e-05	53.5
ASA_P4G051	gi|749209907|gb|CP010312.1|	29.73	48.65	0	2	148	94	7	48	188	116180	116614	7e-04	50.1
ASA_P4G051	gi|319424417|gb|CP002457.1|	27.43	46.90	0	-3	113	80	2	63	175	4825936	4825604	0.001	49.3
ASA_P4G051	gi|259156468|gb|GQ463143.1|	25.69	47.22	0	3	144	102	4	36	177	5799	6221	0.005	47.4
ASA_P4G051	gi|684200017|gb|CP008920.1|	25.69	47.22	0	2	144	102	4	36	177	1871873	1872295	0.005	47.4
ASA_P4G051	gi|572099409|dbj|AP012547.1|	31.97	47.62	0	-3	147	86	7	45	181	1971134	1970706	0.013	46.2
ASA_P4G051	gi|19882262|gb|U13633.3|XXU13633	25.00	47.92	0	-2	144	103	4	36	177	14529	14107	0.015	45.8
ASA_P4G051	gi|262318115|dbj|AB525688.1|	25.00	47.92	0	2	144	103	4	36	177	5963	6385	0.015	45.8
ASA_P4G051	gi|20095128|gb|AY090559.1|	25.00	47.92	0	2	144	103	4	36	177	5717	6139	0.015	45.8
ASA_P4G051	gi|584468738|gb|CP007004.1|	25.00	47.22	0	3	144	103	4	36	177	761586	762008	0.015	45.8
ASA_P4G051	gi|380005181|gb|JQ345361.1|	25.69	45.83	0	3	144	102	4	36	177	6498	6920	0.025	45.4
ASA_P4G051	gi|440497611|gb|JX888862.1|	24.31	47.92	0	3	144	104	4	36	177	16344	16766	0.031	45.1
ASA_P4G051	gi|521348694|gb|CP004855.1|	24.31	47.92	0	2	144	104	4	36	177	1271405	1271827	0.032	45.1
ASA_P4G051	gi|521343783|gb|CP004853.1|	24.31	47.92	0	3	144	104	4	36	177	1267272	1267694	0.032	45.1
ASA_P4G051	gi|410816915|gb|CP003917.1|	24.31	47.92	0	2	144	104	4	36	177	1280303	1280725	0.032	45.1
ASA_P4G051	gi|172046403|emb|AM942759.1|	25.00	46.53	0	-1	144	103	4	36	177	2726947	2726525	0.034	45.1
ASA_P4G051	gi|259156281|gb|GQ463141.1|	24.31	46.53	0	2	144	104	4	36	177	3602	4024	0.068	43.9
ASA_P4G051	gi|21885263|gb|AY055428.1|	24.31	46.53	0	1	144	104	4	36	177	3805	4227	0.068	43.9
ASA_P4G051	gi|172051539|emb|AJ870986.2|	24.31	46.53	0	2	144	104	4	36	177	3809	4231	0.068	43.9
ASA_P4G051	gi|521325890|gb|CP004848.1|	24.31	46.53	0	3	144	104	4	36	177	1197798	1198220	0.068	43.9
ASA_P4G051	gi|120556926|gb|CP000503.1|	24.31	46.53	0	2	144	104	4	36	177	1229204	1229626	0.098	43.5
ASA_P4G051	gi|386270271|gb|CP003380.1|	25.36	46.38	0	-1	138	98	4	42	177	603063	602659	0.13	43.1
ASA_P4G052	gi|142855988|gb|CP000645.1|	100.00	100.00	0	-2	92	0	0	1	92	45266	44991	2e-52	189
ASA_P4G052	gi|562828094|ref|XM_006143582.1|	35.00	50.00	0	-3	60	33	1	17	76	2505	2344	5.6	35.8
ASA_P4G052	gi|371923945|dbj|AK396562.1|	38.00	60.00	0	-2	50	22	3	3	44	1205	1059	6.8	35.4
ASA_P4G052	gi|288779948|dbj|AK349683.1|	38.00	60.00	0	-3	50	22	3	3	44	981	835	8.7	35.0
ASA_P4G053	gi|142855988|gb|CP000645.1|	100.00	100.00	0	2	315	0	0	1	315	45302	46246	0.0	583
ASA_P4G053	gi|733164884|emb|LN681228.1|	80.21	88.89	0	-3	288	57	0	1	288	134922	134059	1e-143	462
ASA_P4G053	gi|289176709|emb|FN667743.1|	80.21	88.89	0	-3	288	57	0	1	288	135690	134827	1e-143	462
ASA_P4G053	gi|628088972|gb|CP007137.1|	80.21	88.54	0	2	288	57	0	1	288	590	1453	1e-142	459
ASA_P4G053	gi|573972154|gb|CP006029.1|	80.21	88.54	0	2	288	57	0	1	288	590	1453	1e-142	459
ASA_P4G053	gi|696586053|gb|CP009563.1|	80.21	88.54	0	-2	288	57	0	1	288	59445	58582	1e-142	459
ASA_P4G053	gi|569550126|gb|CP003998.1|	80.21	88.54	0	3	288	57	0	1	288	65772	66635	1e-142	459
ASA_P4G053	gi|685456019|gb|CP009412.1|	80.21	88.54	0	-3	288	57	0	1	288	103399	102536	1e-142	459
ASA_P4G053	gi|365803989|gb|CP003225.1|	80.21	88.54	0	-3	288	57	0	1	288	102837	101974	1e-142	459
ASA_P4G053	gi|695936401|gb|CP009570.1|	80.21	88.54	0	3	288	57	0	1	288	73371	74234	1e-142	459
ASA_P4G053	gi|696586546|gb|CP009564.1|	80.21	88.54	0	-1	288	57	0	1	288	56791	55928	1e-142	459
ASA_P4G053	gi|696585773|gb|CP009562.1|	80.21	88.54	0	-2	288	57	0	1	288	57195	56332	1e-142	459
ASA_P4G053	gi|566131152|gb|KF551948.1|	80.21	88.54	0	-1	288	57	0	1	288	120074	119211	1e-142	459
ASA_P4G053	gi|118596907|dbj|AB277724.1|	80.21	88.54	0	-1	288	57	0	1	288	111675	110812	1e-142	459
ASA_P4G053	gi|685455334|gb|CP009410.1|	80.21	88.54	0	-3	288	57	0	1	288	131961	131098	1e-142	459
ASA_P4G053	gi|381288102|gb|JN983045.1|	80.21	88.54	0	-3	288	57	0	1	288	134992	134129	1e-142	459
ASA_P4G053	gi|381288584|gb|JN983048.1|	80.21	88.54	0	-3	288	57	0	1	288	135247	134384	1e-142	459
ASA_P4G053	gi|544169431|gb|KF152885.1|	80.21	88.54	0	-1	288	57	0	1	288	134301	133438	1e-142	459
ASA_P4G053	gi|305670530|gb|HQ023861.1|	80.21	88.54	0	-3	288	57	0	1	288	135627	134764	1e-142	459
ASA_P4G053	gi|229561407|gb|FJ621586.1|	80.21	88.54	0	-3	288	57	0	1	288	147929	147066	1e-142	459
ASA_P4G053	gi|749800011|gb|KM506769.1|	80.21	88.54	0	-3	288	57	0	1	288	123531	122668	1e-142	459
ASA_P4G053	gi|118596719|dbj|AB277723.1|	80.21	88.54	0	-2	288	57	0	1	288	117240	116377	1e-142	459
ASA_P4G053	gi|555235253|gb|KF250428.1|	80.21	88.54	0	-1	288	57	0	1	288	150535	149672	1e-142	459
ASA_P4G053	gi|678222149|gb|KJ909290.1|	80.21	88.54	0	-1	288	57	0	1	288	150866	150003	1e-142	459
ASA_P4G053	gi|696581286|gb|CP009560.1|	80.21	88.54	0	-1	288	57	0	1	288	91961	91098	1e-142	459
ASA_P4G053	gi|229561581|gb|FJ621587.1|	80.21	88.54	0	-3	288	57	0	1	288	158037	157174	1e-142	459
ASA_P4G053	gi|695935254|gb|CP009567.1|	80.21	88.54	0	2	288	57	0	1	288	77069	77932	1e-142	459
ASA_P4G053	gi|704486155|gb|KM083064.1|	80.21	88.54	0	-1	288	57	0	1	288	128507	127644	1e-142	459
ASA_P4G053	gi|305670679|gb|HQ023862.1|	80.21	88.54	0	-3	288	57	0	1	288	160397	159534	1e-142	459
ASA_P4G053	gi|305670853|gb|HQ023863.1|	80.21	88.54	0	-3	288	57	0	1	288	160905	160042	1e-142	459
ASA_P4G053	gi|443900801|emb|FO203354.1|	80.21	88.54	0	-1	288	57	0	1	288	160852	159989	1e-142	459
ASA_P4G053	gi|381287804|gb|JN983043.1|	80.21	88.54	0	1	288	57	0	1	288	20089	20952	1e-142	459
ASA_P4G053	gi|723243434|gb|CP009868.1|	80.21	88.54	0	3	288	57	0	1	288	78765	79628	1e-142	459
ASA_P4G053	gi|685455476|gb|CP009411.1|	80.21	88.54	0	-3	288	57	0	1	288	166256	165393	1e-142	459
ASA_P4G053	gi|229561762|gb|FJ621588.1|;gi|305671026|gb|HQ023864.1|	80.21	88.54	0	-3	288	57	0	1	288	166354	165491	1e-142	459
ASA_P4G053	gi|695934953|gb|CP007636.1|	80.21	88.54	0	-3	288	57	0	1	288	16659	15796	1e-142	459
ASA_P4G053	gi|662862580|ref|NC_022522.2|	80.21	88.54	0	-3	288	57	0	1	288	167435	166572	1e-142	459
ASA_P4G053	gi|657224404|gb|KF056330.2|	80.21	88.54	0	-3	288	57	0	1	288	167435	166572	1e-142	459
ASA_P4G053	gi|752502612|dbj|AP014611.1|	80.21	88.54	0	-3	288	57	0	1	288	169653	168790	1e-142	459
ASA_P4G053	gi|377806473|gb|JQ010984.1|	80.21	88.54	0	-3	288	57	0	1	288	170634	169771	1e-142	459
ASA_P4G053	gi|514883893|gb|JX442976.1|	80.21	88.54	0	-1	288	57	0	1	288	26647	25784	1e-142	459
ASA_P4G053	gi|327536433|gb|JF267651.1|	80.21	88.54	0	-1	288	57	0	1	288	2085	1222	1e-142	459
ASA_P4G053	gi|698038887|gb|KM670336.1|	80.21	88.54	0	-3	288	57	0	1	288	173892	173029	1e-142	459
ASA_P4G053	gi|685456237|gb|CP009413.1|	80.21	88.54	0	-3	288	57	0	1	288	175321	174458	1e-142	459
ASA_P4G053	gi|133905002|gb|CP000604.1|	80.21	88.54	0	-3	288	57	0	1	288	176297	175434	1e-142	459
ASA_P4G053	gi|742994109|gb|CP010391.1|	80.21	88.54	0	2	288	57	0	1	288	5312	6175	1e-142	459
ASA_P4G053	gi|374413489|gb|JN687470.1|	80.21	88.54	0	-3	288	57	0	1	288	178101	177238	1e-142	459
ASA_P4G053	gi|407810043|gb|JQ824049.1|	80.21	88.54	0	2	288	57	0	1	288	136007	136870	1e-142	459
ASA_P4G053	gi|133905277|gb|CP000603.1|	80.21	88.54	0	-3	288	57	0	1	288	182737	181874	1e-142	459
ASA_P4G053	gi|660573358|gb|CP008790.1|	80.21	88.54	0	-1	288	57	0	1	288	192411	191548	1e-142	459
ASA_P4G053	gi|723759024|gb|KP056256.1|	80.21	88.54	0	-1	288	57	0	1	288	198155	197292	1e-142	459
ASA_P4G053	gi|742954201|gb|CP010373.1|	80.21	88.54	0	2	288	57	0	1	288	154787	155650	1e-142	459
ASA_P4G053	gi|640855459|gb|CP007732.1|	80.21	88.54	0	-1	288	57	0	1	288	267020	266157	1e-142	459
ASA_P4G053	gi|619739382|gb|CP007558.1|	80.21	88.54	0	-1	288	57	0	1	288	270983	270120	1e-142	459
ASA_P4G053	gi|662716651|gb|CP008824.1|	80.21	88.54	0	-1	288	57	0	1	288	318662	317799	1e-142	459
ASA_P4G053	gi|746616805|gb|KJ187752.1|	80.21	88.54	0	-1	288	57	0	1	288	132300	131437	1e-142	459
ASA_P4G053	gi|591389235|gb|KF992018.1|	80.21	88.54	0	-3	288	57	0	1	288	137362	136499	1e-142	459
ASA_P4G053	gi|378705671|gb|JN861072.1|	80.21	88.54	0	-3	288	57	0	1	288	137637	136774	1e-142	459
ASA_P4G053	gi|582035484|gb|CP006661.1|	80.21	88.54	0	-1	288	57	0	1	288	13919	13056	1e-142	459
ASA_P4G053	gi|358409925|gb|JN157804.1|	80.21	88.54	0	2	288	57	0	1	288	60722	61585	1e-142	459
ASA_P4G053	gi|409729032|gb|JX141473.1|	80.21	88.54	0	-1	288	57	0	1	288	164592	163729	1e-142	459
ASA_P4G053	gi|430829327|gb|JF714412.2|	80.21	88.54	0	-3	288	57	0	1	288	165798	164935	1e-142	459
ASA_P4G053	gi|345105136|gb|JF503991.1|	80.21	88.54	0	-3	288	57	0	1	288	166568	165705	1e-142	459
ASA_P4G053	gi|596353652|gb|KF976462.2|	80.21	88.54	0	-3	288	57	0	1	288	170437	169574	1e-142	459
ASA_P4G053	gi|345468041|dbj|AP012208.1|	80.21	88.54	0	-3	288	57	0	1	288	195384	194521	1e-142	459
ASA_P4G053	gi|743003621|gb|CP010360.1|	79.86	87.85	0	1	288	58	0	1	288	118768	119631	9e-142	457
ASA_P4G053	gi|224831756|gb|FJ705807.1|	79.86	87.85	0	-2	288	58	0	1	288	143608	142745	1e-141	457
ASA_P4G053	gi|133904815|gb|CP000602.1|	79.86	87.50	0	-3	288	58	0	1	288	157862	156999	1e-140	454
ASA_P4G053	gi|523811284|gb|CP006050.1|	79.78	87.64	0	-3	267	54	0	22	288	221007	220207	8e-129	420
ASA_P4G053	gi|523811284|gb|CP006050.1|	85.00	95.00	0	-2	20	3	0	1	20	61	2	5.3	40.0
ASA_P4G053	gi|685456437|gb|CP009414.1|	81.57	89.41	0	-2	255	47	0	34	288	164624	163860	2e-125	410
ASA_P4G053	gi|685456437|gb|CP009414.1|	70.59	82.35	0	-3	34	10	0	1	34	164722	164621	1e-04	54.7
ASA_P4G053	gi|685454021|gb|CP009409.1|	81.57	89.41	0	-2	255	47	0	34	288	190620	189856	2e-125	410
ASA_P4G053	gi|685454021|gb|CP009409.1|	70.59	82.35	0	-3	34	10	0	1	34	190718	190617	1e-04	54.7
ASA_P4G053	gi|577007824|dbj|AB856327.1|	71.23	80.00	0	-3	285	82	0	4	288	143055	142201	4e-117	386
ASA_P4G053	gi|370986822|dbj|AB571865.1|	71.23	80.00	0	-3	285	82	0	4	288	186452	185598	5e-117	386
ASA_P4G053	gi|672365395|gb|CP006665.1|	75.20	87.40	0	-2	246	59	1	45	288	44539	43802	2e-111	370
ASA_P4G053	gi|672365395|gb|CP006665.1|	63.83	80.85	0	-2	47	17	0	1	47	51577	51437	3e-09	68.6
ASA_P4G053	gi|380005181|gb|JQ345361.1|	56.75	75.43	0	-3	289	121	2	1	288	6021	5164	7e-97	328
ASA_P4G053	gi|259156281|gb|GQ463141.1|	57.09	75.43	0	-3	289	120	2	1	288	3125	2268	8e-97	327
ASA_P4G053	gi|21885263|gb|AY055428.1|	57.09	75.43	0	-3	289	120	2	1	288	3328	2471	8e-97	327
ASA_P4G053	gi|172051539|emb|AJ870986.2|	57.09	75.43	0	-3	289	120	2	1	288	3332	2475	8e-97	327
ASA_P4G053	gi|521325890|gb|CP004848.1|	57.09	75.43	0	-3	289	120	2	1	288	1197321	1196464	9e-97	327
ASA_P4G053	gi|120556926|gb|CP000503.1|	56.75	75.78	0	-2	289	121	2	1	288	1228727	1227870	1e-96	327
ASA_P4G053	gi|386270271|gb|CP003380.1|	57.09	75.09	0	3	289	120	2	1	288	603558	604415	1e-96	327
ASA_P4G053	gi|194686984|dbj|AB450045.1|	56.75	75.43	0	-1	289	121	2	1	288	2496	1639	2e-96	326
ASA_P4G053	gi|270124412|dbj|AB535680.1|	56.75	75.43	0	-3	289	121	2	1	288	2496	1639	2e-96	326
ASA_P4G053	gi|19882262|gb|U13633.3|XXU13633	56.75	75.43	0	3	289	121	2	1	288	15006	15863	2e-96	326
ASA_P4G053	gi|584468738|gb|CP007004.1|	56.75	75.78	0	-3	289	121	2	1	288	761109	760252	2e-96	327
ASA_P4G053	gi|262318115|dbj|AB525688.1|	56.75	75.43	0	-2	289	121	2	1	288	5486	4629	2e-96	326
ASA_P4G053	gi|20095128|gb|AY090559.1|	56.75	75.43	0	-1	289	121	2	1	288	5240	4383	2e-96	326
ASA_P4G053	gi|32469306|dbj|AB114188.1|	56.75	75.43	0	-3	289	121	2	1	288	2496	1639	2e-96	326
ASA_P4G053	gi|259156080|gb|GQ463139.1|	56.75	75.43	0	-2	289	121	2	1	288	5541	4684	2e-96	326
ASA_P4G053	gi|594708731|gb|KC886258.1|	56.75	75.43	0	-2	289	121	2	1	288	5505	4648	2e-96	326
ASA_P4G053	gi|358442166|gb|JN648379.1|	56.75	75.43	0	-2	289	121	2	1	288	5505	4648	2e-96	326
ASA_P4G053	gi|259156371|gb|GQ463142.1|	56.75	75.43	0	-2	289	121	2	1	288	5542	4685	2e-96	326
ASA_P4G053	gi|594708630|gb|KC886257.1|	56.75	75.43	0	-3	289	121	2	1	288	5505	4648	2e-96	326
ASA_P4G053	gi|259156180|gb|GQ463140.1|	56.75	75.43	0	-2	289	121	2	1	288	5392	4535	2e-96	326
ASA_P4G053	gi|686466867|gb|KM213605.1|	56.75	75.43	0	-3	289	121	2	1	288	5457	4600	2e-96	326
ASA_P4G053	gi|259156547|gb|GQ463144.1|	56.75	75.43	0	-2	289	121	2	1	288	20777	19920	2e-96	326
ASA_P4G053	gi|356645562|gb|CP003069.1|	56.75	75.43	0	-1	289	121	2	1	288	89050	88193	2e-96	326
ASA_P4G053	gi|695931389|gb|CP007634.1|	56.75	75.43	0	-2	289	121	2	1	288	89050	88193	2e-96	326
ASA_P4G053	gi|229368777|gb|CP001485.1|	56.75	75.43	0	1	289	121	2	1	288	3060535	3061392	2e-96	326
ASA_P4G053	gi|684200017|gb|CP008920.1|	56.75	75.43	0	-3	289	121	2	1	288	1871396	1870539	3e-96	326
ASA_P4G054	gi|451857|gb|L27157.1|AEOISEB	98.23	98.82	0	1	339	6	0	1	339	34	1050	0.0	660
ASA_P4G054	gi|615550237|gb|CP007567.1|	98.82	98.82	0	-3	339	4	0	1	339	877194	876178	0.0	666
ASA_P4G054	gi|615550237|gb|CP007567.1|	98.82	98.82	0	1	339	4	0	1	339	1270345	1271361	0.0	664
ASA_P4G054	gi|615550237|gb|CP007567.1|	98.82	98.82	0	-2	339	4	0	1	339	4508656	4507640	0.0	663
ASA_P4G054	gi|615550237|gb|CP007567.1|	98.82	98.82	0	-2	339	4	0	1	339	4504249	4503233	0.0	663
ASA_P4G054	gi|615550237|gb|CP007567.1|	98.82	98.82	0	-3	339	4	0	1	339	4039800	4038784	0.0	663
ASA_P4G054	gi|615550237|gb|CP007567.1|	98.82	98.82	0	-2	339	4	0	1	339	3710608	3709592	0.0	663
ASA_P4G054	gi|615550237|gb|CP007567.1|	98.82	98.82	0	2	339	4	0	1	339	1406006	1407022	0.0	663
ASA_P4G054	gi|615550237|gb|CP007567.1|	98.82	98.82	0	1	339	4	0	1	339	1973269	1974285	0.0	663
ASA_P4G054	gi|615550237|gb|CP007567.1|	98.82	98.82	0	1	339	4	0	1	339	2220328	2221344	0.0	663
ASA_P4G054	gi|615550237|gb|CP007567.1|	98.82	98.82	0	-1	339	4	0	1	339	2464562	2463546	0.0	663
ASA_P4G054	gi|615550237|gb|CP007567.1|	98.82	98.82	0	1	339	4	0	1	339	2695405	2696421	0.0	663
ASA_P4G054	gi|615550237|gb|CP007567.1|	98.82	98.82	0	2	339	4	0	1	339	3293897	3294913	0.0	663
ASA_P4G054	gi|615550237|gb|CP007567.1|	98.82	98.82	0	-3	339	4	0	1	339	1400688	1399672	0.0	663
ASA_P4G054	gi|615550237|gb|CP007567.1|	98.82	98.82	0	-2	339	4	0	1	339	1388746	1387730	0.0	663
ASA_P4G054	gi|615550237|gb|CP007567.1|	98.82	98.82	0	-3	339	4	0	1	339	1241805	1240789	0.0	663
ASA_P4G054	gi|615550237|gb|CP007567.1|	98.82	98.82	0	-3	339	4	0	1	339	1239093	1238077	0.0	663
ASA_P4G054	gi|615550237|gb|CP007567.1|	98.82	98.82	0	-1	339	4	0	1	339	1054205	1053189	0.0	663
ASA_P4G054	gi|615550237|gb|CP007567.1|	98.82	98.82	0	-1	339	4	0	1	339	1036214	1035198	0.0	663
ASA_P4G054	gi|615550237|gb|CP007567.1|	98.82	98.82	0	1	339	4	0	1	339	4685764	4686780	0.0	663
ASA_P4G054	gi|615550237|gb|CP007567.1|	98.82	98.82	0	-3	339	4	0	1	339	52416	51400	0.0	663
ASA_P4G054	gi|615550237|gb|CP007567.1|	98.78	98.78	0	-1	328	4	0	12	339	2406893	2405910	0.0	638
ASA_P4G054	gi|615550237|gb|CP007567.1|	98.47	98.47	0	-2	327	5	0	13	339	1104478	1103498	0.0	633
ASA_P4G054	gi|615550237|gb|CP007567.1|	98.72	98.72	0	3	312	4	0	28	339	3556581	3557516	0.0	605
ASA_P4G054	gi|615550237|gb|CP007567.1|	98.30	98.64	0	-1	294	5	0	46	339	2474066	2473185	5e-180	568
ASA_P4G054	gi|615550237|gb|CP007567.1|	98.30	98.64	0	-1	294	5	0	46	339	2438195	2437314	1e-179	567
ASA_P4G054	gi|615550237|gb|CP007567.1|	96.90	97.93	0	2	290	9	0	1	290	2150981	2151850	3e-174	552
ASA_P4G054	gi|615550237|gb|CP007567.1|	62.03	71.52	0	3	316	120	0	24	339	1084011	1084958	7e-118	389
ASA_P4G054	gi|615550237|gb|CP007567.1|	62.03	71.52	0	-2	316	120	0	24	339	4457041	4456094	2e-117	388
ASA_P4G054	gi|615550237|gb|CP007567.1|	62.03	71.52	0	3	316	120	0	24	339	418005	418952	2e-117	388
ASA_P4G054	gi|615550237|gb|CP007567.1|	62.03	71.52	0	1	316	120	0	24	339	864199	865146	2e-117	388
ASA_P4G054	gi|615550237|gb|CP007567.1|	62.03	71.52	0	1	316	120	0	24	339	956521	957468	2e-117	388
ASA_P4G054	gi|615550237|gb|CP007567.1|	62.03	71.52	0	1	316	120	0	24	339	1181881	1182828	2e-117	388
ASA_P4G054	gi|615550237|gb|CP007567.1|	62.03	71.52	0	3	316	120	0	24	339	1232523	1233470	2e-117	388
ASA_P4G054	gi|615550237|gb|CP007567.1|	62.03	71.52	0	-3	316	120	0	24	339	3248790	3247843	2e-117	388
ASA_P4G054	gi|615550237|gb|CP007567.1|	62.03	71.52	0	-1	316	120	0	24	339	2491226	2490279	2e-117	388
ASA_P4G054	gi|615550237|gb|CP007567.1|	62.03	71.52	0	1	316	120	0	24	339	2465836	2466783	2e-117	388
ASA_P4G054	gi|615550237|gb|CP007567.1|	62.03	71.52	0	3	316	120	0	24	339	3100710	3101657	2e-117	388
ASA_P4G054	gi|615550237|gb|CP007567.1|	62.03	71.52	0	-2	316	120	0	24	339	1105468	1104521	2e-117	388
ASA_P4G054	gi|615550237|gb|CP007567.1|	62.03	71.52	0	-3	316	120	0	24	339	49731	48784	2e-117	388
ASA_P4G054	gi|615550237|gb|CP007567.1|	60.53	72.40	0	-2	337	133	0	3	339	1483792	1482782	2e-116	385
ASA_P4G054	gi|615550237|gb|CP007567.1|	61.51	73.19	0	-2	317	122	0	23	339	1496503	1495553	7e-116	384
ASA_P4G054	gi|615550237|gb|CP007567.1|	94.62	95.70	0	-2	186	10	0	154	339	812497	811940	3e-107	358
ASA_P4G054	gi|615550237|gb|CP007567.1|	76.81	82.61	0	-3	207	29	3	13	219	812919	812356	2e-80	281
ASA_P4G054	gi|615550237|gb|CP007567.1|	94.92	98.31	0	2	59	3	0	281	339	2154452	2154628	5e-26	121
ASA_P4G054	gi|615550237|gb|CP007567.1|	76.81	81.16	0	-3	69	4	1	1	69	2486778	2486608	2e-20	104
ASA_P4G054	gi|615550237|gb|CP007567.1|	100.00	100.00	0	-2	48	0	0	1	48	815041	814898	9e-20	102
ASA_P4G054	gi|615550237|gb|CP007567.1|	96.67	96.67	0	2	30	1	0	1	30	3555101	3555190	3e-08	66.2
ASA_P4G054	gi|615550237|gb|CP007567.1|	94.12	94.12	0	-2	17	1	0	1	17	2408377	2408327	4.8	40.4
ASA_P4G054	gi|723243434|gb|CP009868.1|	98.82	98.82	0	-1	339	4	0	1	339	51830	50814	0.0	663
ASA_P4G054	gi|723243434|gb|CP009868.1|	98.53	98.53	0	-1	339	5	0	1	339	46562	45546	0.0	660
ASA_P4G054	gi|142855988|gb|CP000645.1|	98.82	98.82	0	2	339	4	0	1	339	34811	35827	0.0	663
ASA_P4G054	gi|142855988|gb|CP000645.1|	98.82	98.82	0	-1	339	4	0	1	339	47256	46240	0.0	663
ASA_P4G054	gi|660573358|gb|CP008790.1|	98.82	98.82	0	1	339	4	0	1	339	25621	26637	0.0	663
ASA_P4G054	gi|660573358|gb|CP008790.1|	98.53	98.53	0	1	339	5	0	1	339	30889	31905	0.0	660
ASA_P4G054	gi|640855459|gb|CP007732.1|	98.82	98.82	0	1	339	4	0	1	339	25621	26637	0.0	663
ASA_P4G054	gi|640855459|gb|CP007732.1|	98.23	98.53	0	2	339	6	0	1	339	30890	31906	0.0	659
ASA_P4G054	gi|619739382|gb|CP007558.1|	98.82	98.82	0	1	339	4	0	1	339	25621	26637	0.0	663
ASA_P4G054	gi|619739382|gb|CP007558.1|	98.23	98.53	0	2	339	6	0	1	339	30890	31906	0.0	659
ASA_P4G054	gi|662716651|gb|CP008824.1|	98.82	98.82	0	1	339	4	0	1	339	25621	26637	0.0	663
ASA_P4G054	gi|662716651|gb|CP008824.1|	98.23	98.53	0	2	339	6	0	1	339	30890	31906	0.0	659
ASA_P4G054	gi|142849896|gb|CP000644.1|	98.82	98.82	0	-3	339	4	0	1	339	2748371	2747355	0.0	663
ASA_P4G054	gi|142849896|gb|CP000644.1|	98.82	98.82	0	-2	339	4	0	1	339	1638768	1637752	0.0	663
ASA_P4G054	gi|142849896|gb|CP000644.1|	98.82	98.82	0	2	339	4	0	1	339	4573148	4574164	0.0	663
ASA_P4G054	gi|187606660|emb|AM258965.2|	98.53	98.82	0	1	339	5	0	1	339	31	1047	0.0	661
ASA_P4G054	gi|187606660|emb|AM258965.2|	98.53	98.82	0	-3	339	5	0	1	339	17364	16348	0.0	661
ASA_P4G054	gi|187606660|emb|AM258965.2|	98.53	98.82	0	3	339	5	0	1	339	6708	7724	0.0	661
ASA_P4G054	gi|187606660|emb|AM258965.2|	98.53	98.82	0	2	339	5	0	1	339	10805	11821	0.0	661
ASA_P4G054	gi|566131152|gb|KF551948.1|	98.53	98.82	0	2	339	5	0	1	339	24857	25873	0.0	661
ASA_P4G054	gi|695212240|ref|NG_036360.1|;gi|122891986|gb|EF118171.1|	62.03	71.52	0	2	316	120	0	24	339	1541	2488	2e-118	388
ASA_P4G054	gi|383289304|gb|JN097784.1|	60.86	71.25	0	1	327	128	0	13	339	2845	3825	5e-118	389
ASA_P4G054	gi|45478495|gb|AF126256.2|	62.03	71.52	0	-1	316	120	0	24	339	11190	10243	1e-117	388
ASA_P4G054	gi|217500901|gb|CP001254.1|	63.09	72.87	0	-3	317	117	0	23	339	2542	1592	1e-117	388
ASA_P4G054	gi|125995462|gb|CP000563.1|	63.09	72.87	0	2	317	117	0	23	339	3357263	3358213	2e-117	388
ASA_P4G054	gi|125995462|gb|CP000563.1|	63.09	72.87	0	3	317	117	0	23	339	4032684	4033634	2e-117	388
ASA_P4G054	gi|125995462|gb|CP000563.1|	62.78	72.56	0	2	317	118	0	23	339	1455848	1456798	4e-116	384
ASA_P4G054	gi|125995462|gb|CP000563.1|	57.19	69.65	0	-1	313	134	0	22	334	4744252	4743314	8e-106	355
ASA_P4G054	gi|125995462|gb|CP000563.1|	57.19	69.65	0	-2	313	134	0	22	334	4643247	4642309	8e-106	355
ASA_P4G054	gi|125995462|gb|CP000563.1|	57.19	69.65	0	-1	313	134	0	22	334	4383343	4382405	8e-106	355
ASA_P4G054	gi|125995462|gb|CP000563.1|	57.19	69.65	0	-1	313	134	0	22	334	4305037	4304099	8e-106	355
ASA_P4G054	gi|125995462|gb|CP000563.1|	57.19	69.65	0	-3	313	134	0	22	334	4248836	4247898	8e-106	355
ASA_P4G054	gi|125995462|gb|CP000563.1|	57.19	69.65	0	2	313	134	0	22	334	1044275	1045213	8e-106	355
ASA_P4G054	gi|125995462|gb|CP000563.1|	57.19	69.65	0	1	313	134	0	22	334	1236880	1237818	8e-106	355
ASA_P4G054	gi|125995462|gb|CP000563.1|	57.19	69.65	0	3	313	134	0	22	334	1457496	1458434	8e-106	355
ASA_P4G054	gi|125995462|gb|CP000563.1|	57.19	69.65	0	1	313	134	0	22	334	1757569	1758507	8e-106	355
ASA_P4G054	gi|125995462|gb|CP000563.1|	57.19	69.65	0	3	313	134	0	22	334	1829097	1830035	8e-106	355
ASA_P4G054	gi|125995462|gb|CP000563.1|	57.19	69.65	0	1	313	134	0	22	334	1913194	1914132	8e-106	355
ASA_P4G054	gi|125995462|gb|CP000563.1|	57.19	69.65	0	3	313	134	0	22	334	2368050	2368988	8e-106	355
ASA_P4G054	gi|125995462|gb|CP000563.1|	57.19	69.65	0	1	313	134	0	22	334	2497312	2498250	8e-106	355
ASA_P4G054	gi|125995462|gb|CP000563.1|	57.19	69.65	0	-1	313	134	0	22	334	2484166	2483228	8e-106	355
ASA_P4G054	gi|125995462|gb|CP000563.1|	57.19	69.65	0	-3	313	134	0	22	334	2449925	2448987	8e-106	355
ASA_P4G054	gi|125995462|gb|CP000563.1|	57.19	69.65	0	1	313	134	0	22	334	4177882	4178820	8e-106	355
ASA_P4G054	gi|125995462|gb|CP000563.1|	57.19	69.65	0	3	313	134	0	22	334	4306200	4307138	8e-106	355
ASA_P4G054	gi|125995462|gb|CP000563.1|	57.19	69.65	0	-1	313	134	0	22	334	765268	764330	8e-106	355
ASA_P4G054	gi|125995462|gb|CP000563.1|	57.19	69.65	0	3	313	134	0	22	334	4394598	4395536	8e-106	355
ASA_P4G054	gi|125995462|gb|CP000563.1|	57.19	69.65	0	2	313	134	0	22	334	4545134	4546072	8e-106	355
ASA_P4G054	gi|125995462|gb|CP000563.1|	56.87	69.65	0	-2	313	135	0	22	334	1507116	1506178	4e-105	352
ASA_P4G054	gi|125995462|gb|CP000563.1|	56.87	69.33	0	-1	313	135	0	22	334	886240	885302	7e-105	352
ASA_P4G054	gi|125995462|gb|CP000563.1|	54.86	67.36	0	-3	288	130	0	47	334	3103892	3103029	1e-89	308
ASA_P4G054	gi|125995462|gb|CP000563.1|	54.27	67.52	0	-1	234	106	1	22	255	2248879	2248181	4e-66	239
ASA_P4G054	gi|125995462|gb|CP000563.1|	58.59	69.70	0	1	198	82	0	23	220	3912949	3913542	1e-58	218
ASA_P4G054	gi|125995462|gb|CP000563.1|	62.84	71.62	0	3	148	48	2	198	339	3913458	3913898	4e-45	178
ASA_P4G054	gi|125995462|gb|CP000563.1|	55.71	70.71	0	3	140	62	0	22	161	2705220	2705639	3e-35	149
ASA_P4G054	gi|125995462|gb|CP000563.1|	56.86	70.59	0	-3	51	22	0	22	72	3106367	3106215	6e-07	58.2
ASA_P4G054	gi|125995462|gb|CP000563.1|	64.29	78.57	0	-1	14	5	0	7	20	3106411	3106370	6e-07	21.6
ASA_P4G054	gi|334861337|gb|CP002811.1|	63.09	72.87	0	3	317	117	0	23	339	1556439	1557389	2e-117	388
ASA_P4G054	gi|334861337|gb|CP002811.1|	63.09	72.87	0	1	317	117	0	23	339	3455746	3456696	2e-117	388
ASA_P4G054	gi|334861337|gb|CP002811.1|	63.09	72.87	0	3	317	117	0	23	339	4007391	4008341	2e-117	388
ASA_P4G054	gi|334861337|gb|CP002811.1|	63.09	72.87	0	3	317	117	0	23	339	4127127	4128077	2e-117	388
ASA_P4G054	gi|334861337|gb|CP002811.1|	57.19	69.65	0	-3	313	134	0	22	334	4843593	4842655	8e-106	355
ASA_P4G054	gi|334861337|gb|CP002811.1|	57.19	69.65	0	-1	313	134	0	22	334	4743218	4742280	8e-106	355
ASA_P4G054	gi|334861337|gb|CP002811.1|	57.19	69.65	0	-3	313	134	0	22	334	4483314	4482376	8e-106	355
ASA_P4G054	gi|334861337|gb|CP002811.1|	57.19	69.65	0	-3	313	134	0	22	334	4402662	4401724	8e-106	355
ASA_P4G054	gi|334861337|gb|CP002811.1|	57.19	69.65	0	1	313	134	0	22	334	1146520	1147458	8e-106	355
ASA_P4G054	gi|334861337|gb|CP002811.1|	57.19	69.65	0	1	313	134	0	22	334	1558087	1559025	8e-106	355
ASA_P4G054	gi|334861337|gb|CP002811.1|	57.19	69.65	0	1	313	134	0	22	334	1858159	1859097	8e-106	355
ASA_P4G054	gi|334861337|gb|CP002811.1|	57.19	69.65	0	1	313	134	0	22	334	1929679	1930617	8e-106	355
ASA_P4G054	gi|334861337|gb|CP002811.1|	57.19	69.65	0	2	313	134	0	22	334	2016176	2017114	8e-106	355
ASA_P4G054	gi|334861337|gb|CP002811.1|	57.19	69.65	0	-2	313	134	0	22	334	3201037	3200099	8e-106	355
ASA_P4G054	gi|334861337|gb|CP002811.1|	57.19	69.65	0	1	313	134	0	22	334	2580871	2581809	8e-106	355
ASA_P4G054	gi|334861337|gb|CP002811.1|	57.19	69.65	0	3	313	134	0	22	334	2596233	2597171	8e-106	355
ASA_P4G054	gi|334861337|gb|CP002811.1|	57.19	69.65	0	-1	313	134	0	22	334	2551163	2550225	8e-106	355
ASA_P4G054	gi|334861337|gb|CP002811.1|	57.19	69.65	0	-3	313	134	0	22	334	2516922	2515984	8e-106	355
ASA_P4G054	gi|334861337|gb|CP002811.1|	57.19	69.65	0	2	313	134	0	22	334	4272317	4273255	8e-106	355
ASA_P4G054	gi|334861337|gb|CP002811.1|	57.19	69.65	0	-2	313	134	0	22	334	910729	909791	8e-106	355
ASA_P4G054	gi|334861337|gb|CP002811.1|	57.19	69.65	0	2	313	134	0	22	334	4403825	4404763	8e-106	355
ASA_P4G054	gi|334861337|gb|CP002811.1|	57.19	69.65	0	2	313	134	0	22	334	4494569	4495507	8e-106	355
ASA_P4G054	gi|334861337|gb|CP002811.1|	57.19	69.65	0	1	313	134	0	22	334	4645105	4646043	8e-106	355
ASA_P4G054	gi|334861337|gb|CP002811.1|	56.87	69.65	0	2	313	135	0	22	334	1341518	1342456	4e-105	352
ASA_P4G054	gi|334861337|gb|CP002811.1|	56.87	69.65	0	-2	313	135	0	22	334	1607707	1606769	4e-105	352
ASA_P4G054	gi|334861337|gb|CP002811.1|	54.27	67.52	0	-2	234	106	1	22	255	2349460	2348762	4e-66	239
ASA_P4G054	gi|334861337|gb|CP002811.1|	60.61	71.52	0	-2	165	65	0	170	334	797740	797246	2e-55	209
ASA_P4G054	gi|334861337|gb|CP002811.1|	48.88	65.73	0	-3	178	84	2	22	199	798183	797671	2e-36	153
ASA_P4G054	gi|334861337|gb|CP002811.1|	55.71	70.71	0	2	140	62	0	22	161	2802911	2803330	3e-35	149
ASA_P4G054	gi|555235253|gb|KF250428.1|	97.93	97.93	0	-1	193	4	0	147	339	112153	111575	2e-117	388
ASA_P4G054	gi|51507259|emb|AJ627386.1|	62.03	71.52	0	-2	316	120	0	24	339	19324	18377	2e-117	388
ASA_P4G054	gi|125999867|gb|CP000565.1|	63.09	73.19	0	1	317	117	0	23	339	17170	18120	3e-117	387
ASA_P4G054	gi|125999867|gb|CP000565.1|	51.67	68.33	0	2	60	29	0	269	328	7178	7357	5e-11	74.7
ASA_P4G054	gi|91713371|gb|CP000302.1|	58.20	69.97	0	-3	323	135	0	12	334	272392	271424	2e-111	371
ASA_P4G054	gi|91713371|gb|CP000302.1|	58.20	69.35	0	1	323	135	0	12	334	48601	49569	4e-111	370
ASA_P4G054	gi|91713371|gb|CP000302.1|	58.20	69.35	0	-3	323	135	0	12	334	2685082	2684114	4e-111	370
ASA_P4G054	gi|91713371|gb|CP000302.1|	58.20	69.35	0	-3	323	135	0	12	334	2207380	2206412	4e-111	370
ASA_P4G054	gi|91713371|gb|CP000302.1|	58.20	69.35	0	-2	323	135	0	12	334	468131	467163	4e-111	370
ASA_P4G054	gi|91713371|gb|CP000302.1|	58.20	69.35	0	-1	323	135	0	12	334	51171	50203	4e-111	370
ASA_P4G054	gi|91713371|gb|CP000302.1|	57.89	69.04	0	-1	323	136	0	12	334	4303071	4302103	3e-110	367
ASA_P4G054	gi|91713371|gb|CP000302.1|	57.89	69.04	0	-2	323	136	0	12	334	1832324	1831356	3e-110	367
ASA_P4G054	gi|577007824|dbj|AB856327.1|	56.71	69.82	0	3	328	142	0	12	339	18009	18992	5e-110	367
ASA_P4G054	gi|370986822|dbj|AB571865.1|	56.71	69.82	0	2	328	142	0	12	339	17324	18307	5e-110	367
ASA_P4G054	gi|152955152|emb|AM293860.1|	56.97	69.97	0	-2	323	139	0	12	334	25143	24175	8e-109	363
ASA_P4G054	gi|152955010|emb|AM293858.1|	56.97	69.97	0	-2	323	139	0	12	334	16023	15055	8e-109	363
ASA_P4G054	gi|369839356|gb|CP003241.1|	55.18	69.51	0	-3	328	147	0	12	339	2017425	2016442	1e-107	360
ASA_P4G054	gi|160858456|gb|CP000892.1|	57.19	69.65	0	1	313	134	0	22	334	36385	37323	9e-106	354
ASA_P4G054	gi|333816640|gb|CP002767.1|	57.19	69.65	0	1	313	134	0	22	334	167356	168294	2e-105	353
ASA_P4G054	gi|333816640|gb|CP002767.1|	57.19	69.65	0	-1	313	134	0	22	334	4131023	4130085	2e-105	353
ASA_P4G054	gi|333816640|gb|CP002767.1|	57.19	69.65	0	-3	313	134	0	22	334	2639478	2638540	2e-105	353
ASA_P4G054	gi|333816640|gb|CP002767.1|	57.19	69.65	0	3	313	134	0	22	334	2636154	2637092	2e-105	353
ASA_P4G054	gi|333816640|gb|CP002767.1|	57.19	69.65	0	-3	313	134	0	22	334	60735	59797	2e-105	353
ASA_P4G054	gi|326544086|gb|CP002583.1|	54.65	67.27	0	-3	333	151	0	7	339	3336819	3335821	5e-105	352
ASA_P4G054	gi|326544086|gb|CP002583.1|	54.65	67.27	0	-3	333	151	0	7	339	1017699	1016701	5e-105	352
ASA_P4G054	gi|326544086|gb|CP002583.1|	54.05	66.67	0	1	333	153	0	7	339	2042473	2043471	1e-103	348
ASA_P4G054	gi|326544086|gb|CP002583.1|	53.75	66.37	0	-3	333	154	0	7	339	2037753	2036755	2e-102	345
ASA_P4G054	gi|326544086|gb|CP002583.1|	53.75	66.07	0	3	333	154	0	7	339	1915065	1916063	2e-101	342
ASA_P4G054	gi|326544086|gb|CP002583.1|	51.95	64.56	0	-2	333	159	1	7	339	2774173	2773178	8e-100	337
ASA_P4G054	gi|326544086|gb|CP002583.1|	60.24	72.29	0	-3	166	66	0	169	334	662046	661549	2e-76	210
ASA_P4G054	gi|326544086|gb|CP002583.1|	47.54	62.30	0	-3	61	32	0	5	65	662523	662341	2e-76	58.2
ASA_P4G054	gi|326544086|gb|CP002583.1|	66.67	76.92	0	-2	39	13	0	128	166	662158	662042	2e-76	55.8
ASA_P4G054	gi|326544086|gb|CP002583.1|	32.84	47.76	0	-1	67	45	0	64	130	662354	662154	2e-76	30.8
ASA_P4G054	gi|326544086|gb|CP002583.1|	60.38	71.70	0	1	106	42	0	229	334	272110	272427	8e-31	136
ASA_P4G054	gi|326544086|gb|CP002583.1|	50.51	64.65	0	3	99	45	1	208	306	4518516	4518800	5e-22	93.2
ASA_P4G054	gi|326544086|gb|CP002583.1|	60.00	76.00	0	2	25	10	0	315	339	4518803	4518877	5e-22	37.7
ASA_P4G054	gi|326544086|gb|CP002583.1|	47.78	62.22	0	-3	90	47	0	244	333	675282	675013	7e-16	89.7
ASA_P4G054	gi|326544086|gb|CP002583.1|	28.48	49.67	0	1	151	84	6	52	192	4516477	4516887	8.6	39.3
ASA_P4G054	gi|752502612|dbj|AP014611.1|	56.40	67.07	0	-3	328	143	0	12	339	151341	150358	5e-102	343
ASA_P4G054	gi|584468738|gb|CP007004.1|	57.99	71.18	0	1	288	121	0	52	339	857683	858546	8e-100	337
ASA_P4G054	gi|117614903|gb|CP000470.1|	61.09	72.38	0	-3	239	93	0	101	339	168681	167965	3e-93	302
ASA_P4G054	gi|117614903|gb|CP000470.1|	51.67	71.67	0	-2	60	29	0	21	80	168925	168746	3e-93	67.0
ASA_P4G054	gi|117614903|gb|CP000470.1|	34.44	45.92	0	2	331	202	5	24	339	226700	227692	6e-35	148
ASA_P4G054	gi|440497594|gb|JX888845.1|	52.47	65.74	0	1	324	153	1	17	339	2629	3600	9e-93	317
ASA_P4G054	gi|440497602|gb|JX888853.1|	52.47	65.74	0	1	324	153	1	17	339	2629	3600	1e-92	317
ASA_P4G054	gi|440497636|gb|JX888887.1|	52.47	65.74	0	1	324	153	1	17	339	29797	30768	1e-92	317
ASA_P4G054	gi|521348694|gb|CP004855.1|	52.47	65.74	0	2	324	153	1	17	339	3601391	3602362	1e-92	317
ASA_P4G054	gi|521343783|gb|CP004853.1|	52.47	65.74	0	-3	324	153	1	17	339	3769122	3768151	1e-92	317
ASA_P4G054	gi|521343783|gb|CP004853.1|	52.47	65.74	0	2	324	153	1	17	339	3739169	3740140	1e-92	317
ASA_P4G054	gi|410816915|gb|CP003917.1|	52.47	65.74	0	-2	324	153	1	17	339	3785918	3784947	1e-92	317
ASA_P4G054	gi|410816915|gb|CP003917.1|	52.47	65.74	0	2	324	153	1	17	339	3753290	3754261	1e-92	317
ASA_P4G054	gi|521335072|gb|CP004851.1|	53.09	65.12	0	-1	324	151	1	17	339	295316	294345	7e-92	314
ASA_P4G054	gi|476512267|gb|CP003742.1|	49.37	66.46	0	2	316	158	2	19	332	2615006	2615953	1e-81	285
ASA_P4G054	gi|476512267|gb|CP003742.1|	48.73	65.82	0	1	316	160	2	19	332	4985044	4985991	2e-79	278
ASA_P4G054	gi|476512267|gb|CP003742.1|	44.84	60.54	0	-2	223	121	2	19	239	4612005	4611337	1e-36	153
ASA_P4G054	gi|476512267|gb|CP003742.1|	46.27	62.69	0	-1	201	106	2	19	217	4986649	4986047	2e-34	147
ASA_P4G054	gi|476512267|gb|CP003742.1|	45.07	60.56	0	-2	213	115	2	29	239	4570752	4570114	3e-34	146
ASA_P4G054	gi|476512267|gb|CP003742.1|	53.39	72.03	0	-1	118	55	0	215	332	4611412	4611059	4e-31	137
ASA_P4G054	gi|476512267|gb|CP003742.1|	53.39	72.03	0	-1	118	55	0	215	332	4570189	4569836	4e-31	137
ASA_P4G054	gi|476512267|gb|CP003742.1|	33.12	48.55	0	-3	311	175	12	50	334	2535452	2534541	9e-28	126
ASA_P4G054	gi|476512267|gb|CP003742.1|	33.12	48.55	0	-2	311	175	12	50	334	4020048	4019137	1e-27	126
ASA_P4G054	gi|476512267|gb|CP003742.1|	32.80	48.55	0	-1	311	176	12	50	334	1611688	1610777	1e-27	126
ASA_P4G054	gi|476512267|gb|CP003742.1|	32.80	48.55	0	-3	311	176	12	50	334	3698675	3697764	3e-27	125
ASA_P4G054	gi|476512267|gb|CP003742.1|	32.80	48.23	0	1	311	176	12	50	334	975355	976266	6e-27	124
ASA_P4G054	gi|476512267|gb|CP003742.1|	32.80	48.23	0	-3	311	176	12	50	334	3586958	3586047	6e-27	124
ASA_P4G054	gi|476512267|gb|CP003742.1|	32.80	48.23	0	2	311	176	12	50	334	2586869	2587780	6e-27	124
ASA_P4G054	gi|476512267|gb|CP003742.1|	32.80	48.23	0	-1	311	176	12	50	334	1695112	1694201	6e-27	124
ASA_P4G054	gi|476512267|gb|CP003742.1|	32.80	48.23	0	2	311	176	12	50	334	4620539	4621450	6e-27	124
ASA_P4G054	gi|476512267|gb|CP003742.1|	32.66	48.15	0	-1	297	171	10	60	334	966346	965477	7e-27	124
ASA_P4G054	gi|476512267|gb|CP003742.1|	33.46	50.39	0	2	254	144	8	99	334	3534716	3535456	7e-27	124
ASA_P4G054	gi|476512267|gb|CP003742.1|	32.80	48.23	0	3	311	176	12	50	334	4846929	4847840	7e-27	124
ASA_P4G054	gi|476512267|gb|CP003742.1|	32.80	48.23	0	3	311	176	12	50	334	3979665	3980576	8e-27	124
ASA_P4G054	gi|476512267|gb|CP003742.1|	32.80	48.23	0	-3	311	176	12	50	334	4768748	4767837	8e-27	124
ASA_P4G054	gi|476512267|gb|CP003742.1|	32.80	48.23	0	-3	311	176	12	50	334	4677629	4676718	8e-27	124
ASA_P4G054	gi|476512267|gb|CP003742.1|	32.80	48.23	0	-3	311	176	12	50	334	4488488	4487577	8e-27	124
ASA_P4G054	gi|476512267|gb|CP003742.1|	32.80	48.23	0	3	311	176	12	50	334	1467774	1468685	8e-27	124
ASA_P4G054	gi|476512267|gb|CP003742.1|	32.80	48.23	0	3	311	176	12	50	334	1548915	1549826	8e-27	124
ASA_P4G054	gi|476512267|gb|CP003742.1|	32.80	48.23	0	2	311	176	12	50	334	1814504	1815415	8e-27	124
ASA_P4G054	gi|476512267|gb|CP003742.1|	32.80	48.23	0	2	311	176	12	50	334	2198885	2199796	8e-27	124
ASA_P4G054	gi|476512267|gb|CP003742.1|	32.80	48.23	0	1	311	176	12	50	334	2506333	2507244	8e-27	124
ASA_P4G054	gi|476512267|gb|CP003742.1|	32.80	48.23	0	3	311	176	12	50	334	2608371	2609282	8e-27	124
ASA_P4G054	gi|476512267|gb|CP003742.1|	32.80	48.23	0	2	311	176	12	50	334	3174098	3175009	8e-27	124
ASA_P4G054	gi|476512267|gb|CP003742.1|	32.80	48.23	0	-3	311	176	12	50	334	1906040	1905129	8e-27	124
ASA_P4G054	gi|476512267|gb|CP003742.1|	32.80	48.23	0	-3	311	176	12	50	334	1883324	1882413	8e-27	124
ASA_P4G054	gi|476512267|gb|CP003742.1|	32.80	48.23	0	-1	311	176	12	50	334	1800943	1800032	8e-27	124
ASA_P4G054	gi|476512267|gb|CP003742.1|	32.80	48.23	0	1	311	176	12	50	334	4824331	4825242	8e-27	124
ASA_P4G054	gi|476512267|gb|CP003742.1|	32.80	48.23	0	3	311	176	12	50	334	4909125	4910036	8e-27	124
ASA_P4G054	gi|476512267|gb|CP003742.1|	32.80	48.23	0	3	311	176	12	50	334	4922748	4923659	8e-27	124
ASA_P4G054	gi|476512267|gb|CP003742.1|	33.12	47.91	0	-2	311	175	12	50	334	1112994	1112083	1e-26	123
ASA_P4G054	gi|476512267|gb|CP003742.1|	32.80	48.23	0	2	311	176	12	50	334	837659	838570	1e-26	123
ASA_P4G054	gi|476512267|gb|CP003742.1|	32.80	48.23	0	3	311	176	12	50	334	3071973	3072884	1e-26	123
ASA_P4G054	gi|476512267|gb|CP003742.1|	32.80	48.23	0	-1	311	176	12	50	334	1986955	1986044	1e-26	123
ASA_P4G054	gi|476512267|gb|CP003742.1|	33.12	47.91	0	-2	311	175	12	50	334	1257105	1256194	1e-26	123
ASA_P4G054	gi|476512267|gb|CP003742.1|	33.44	49.20	0	-2	311	174	12	50	334	825204	824293	2e-26	122
ASA_P4G054	gi|476512267|gb|CP003742.1|	32.80	47.91	0	-1	311	176	12	50	334	411013	410102	2e-26	122
ASA_P4G054	gi|476512267|gb|CP003742.1|	32.80	47.91	0	2	311	176	12	50	334	319004	319915	3e-26	122
ASA_P4G054	gi|476512267|gb|CP003742.1|	33.07	50.00	0	-3	254	145	8	99	334	1982876	1982136	3e-26	122
ASA_P4G054	gi|476512267|gb|CP003742.1|	32.80	48.23	0	-2	311	176	12	50	334	4970298	4969387	5e-26	121
ASA_P4G054	gi|476512267|gb|CP003742.1|	33.07	50.00	0	3	254	145	8	99	334	2189547	2190287	6e-26	121
ASA_P4G054	gi|476512267|gb|CP003742.1|	32.48	47.91	0	-1	311	177	12	50	334	3803053	3802142	7e-26	121
ASA_P4G054	gi|476512267|gb|CP003742.1|	33.07	49.61	0	2	254	145	8	99	334	3004277	3005017	7e-26	120
ASA_P4G054	gi|476512267|gb|CP003742.1|	33.33	50.42	0	1	240	136	7	112	334	2123116	2123814	4e-25	119
ASA_P4G054	gi|476512267|gb|CP003742.1|	32.66	47.81	0	-1	297	171	10	60	334	3926284	3925415	4e-25	118
ASA_P4G054	gi|476512267|gb|CP003742.1|	33.33	50.42	0	2	240	136	7	112	334	2315537	2316235	7e-25	118
ASA_P4G054	gi|476512267|gb|CP003742.1|	33.22	48.32	0	2	298	166	12	50	321	596843	597715	1e-24	117
ASA_P4G054	gi|476512267|gb|CP003742.1|	33.80	50.46	0	-3	216	130	5	128	334	304262	303627	2e-24	116
ASA_P4G054	gi|476512267|gb|CP003742.1|	32.81	48.62	0	1	253	147	8	99	334	3929998	3930738	5e-24	115
ASA_P4G054	gi|476512267|gb|CP003742.1|	33.70	50.83	0	-3	181	117	2	155	334	909077	908541	2e-22	110
ASA_P4G054	gi|476512267|gb|CP003742.1|	31.35	50.81	0	1	185	126	1	151	334	1596235	1596789	4e-22	109
ASA_P4G054	gi|476512267|gb|CP003742.1|	36.81	54.60	0	2	163	101	2	169	330	658775	659260	3e-21	106
ASA_P4G054	gi|476512267|gb|CP003742.1|	32.52	48.60	0	1	286	160	12	50	309	974425	975261	4e-21	106
ASA_P4G054	gi|476512267|gb|CP003742.1|	30.89	44.95	0	-2	327	182	13	50	338	4064256	4063294	8e-21	105
ASA_P4G054	gi|476512267|gb|CP003742.1|	30.13	47.16	0	3	229	134	6	128	334	5081970	5082644	1e-19	101
ASA_P4G054	gi|476512267|gb|CP003742.1|	54.32	75.31	0	2	81	37	0	252	332	4700894	4701136	3e-19	100
ASA_P4G054	gi|476512267|gb|CP003742.1|	29.38	47.42	0	3	194	120	3	155	334	3694953	3695525	5e-18	96.3
ASA_P4G054	gi|476512267|gb|CP003742.1|	38.89	52.22	0	-3	90	55	0	242	331	3801035	3800766	8e-17	67.0
ASA_P4G054	gi|476512267|gb|CP003742.1|	32.37	47.48	0	-2	139	70	7	112	233	3801447	3801052	8e-17	46.2
ASA_P4G054	gi|476512267|gb|CP003742.1|	41.57	60.67	0	-3	89	52	0	246	334	2120771	2120505	5e-14	84.0
ASA_P4G054	gi|476512267|gb|CP003742.1|	41.38	59.77	0	-3	87	51	0	248	334	1312499	1312239	4e-13	80.9
ASA_P4G054	gi|476512267|gb|CP003742.1|	40.74	59.26	0	-2	81	48	0	252	332	2576154	2575912	1e-10	73.6
ASA_P4G054	gi|476512267|gb|CP003742.1|	39.76	57.83	0	1	83	50	0	252	334	4945039	4945287	2e-10	73.2
ASA_P4G054	gi|476512267|gb|CP003742.1|	33.66	47.52	0	-1	202	121	4	25	213	4943605	4943000	5e-10	71.6
ASA_P4G054	gi|476512267|gb|CP003742.1|	42.62	62.30	0	3	61	35	0	274	334	3677781	3677963	1e-05	53.1
ASA_P4G054	gi|476512267|gb|CP003742.1|	34.38	40.62	0	1	32	21	0	245	276	3677653	3677748	1e-05	21.9
ASA_P4G054	gi|476512267|gb|CP003742.1|	27.36	44.34	0	3	212	133	6	27	221	1718652	1719275	3e-05	56.6
ASA_P4G054	gi|476512267|gb|CP003742.1|	29.79	44.26	0	-3	235	132	12	50	258	1315694	1315011	4e-05	56.6
ASA_P4G054	gi|476512267|gb|CP003742.1|	42.62	62.30	0	1	61	35	0	274	334	1155406	1155588	2e-04	54.3
ASA_P4G054	gi|476512267|gb|CP003742.1|	30.52	44.13	0	1	213	116	11	50	237	4662892	4663509	0.002	51.2
ASA_P4G054	gi|476512267|gb|CP003742.1|	44.23	65.38	0	-2	52	29	0	274	325	2462097	2461942	0.004	50.1
ASA_P4G054	gi|476512267|gb|CP003742.1|	42.00	60.00	0	1	50	29	0	285	334	2505286	2505435	0.20	44.7
ASA_P4G054	gi|476512267|gb|CP003742.1|	31.87	52.75	0	3	91	60	2	169	258	5021787	5022056	0.89	42.7
ASA_P4G054	gi|60328005|gb|AY757305.1|	55.28	68.70	0	1	246	110	0	24	269	4	741	1e-79	255
ASA_P4G054	gi|700311634|gb|CP009678.1|	62.86	75.43	0	-3	175	65	0	144	318	253555	253031	4e-78	220
ASA_P4G054	gi|700311634|gb|CP009678.1|	47.62	69.84	0	-1	63	32	1	7	69	253839	253654	4e-78	58.2
ASA_P4G054	gi|700311634|gb|CP009678.1|	60.61	75.76	0	-2	33	13	0	105	137	253658	253560	4e-78	44.7
ASA_P4G054	gi|700311634|gb|CP009678.1|	84.21	84.21	0	-1	19	3	0	318	336	253029	252973	4e-78	37.7
ASA_P4G054	gi|442771917|gb|JX649907.1|	47.20	63.35	0	2	322	158	5	19	332	19907	20860	2e-75	266
ASA_P4G054	gi|36785405|emb|BX571866.1|	43.52	61.42	0	-2	324	179	3	19	338	240634	239663	1e-70	253
ASA_P4G054	gi|36784041|emb|BX571861.1|	43.52	61.42	0	-2	324	179	3	19	338	286747	285776	1e-70	253
ASA_P4G054	gi|36788042|emb|BX571875.1|	43.52	61.42	0	-1	324	179	3	19	338	103596	102625	2e-70	252
ASA_P4G054	gi|36788042|emb|BX571875.1|	45.95	63.51	0	3	74	40	0	265	338	34179	34400	1e-11	76.3
ASA_P4G054	gi|36788042|emb|BX571875.1|	28.74	47.31	0	2	167	112	2	174	336	39146	39637	8e-09	68.2
ASA_P4G054	gi|36788042|emb|BX571875.1|	28.67	46.42	0	1	293	180	10	24	300	38689	39528	6e-08	65.1
ASA_P4G054	gi|36785115|emb|BX571865.1|	43.52	61.42	0	-1	324	179	3	19	338	82449	81478	2e-70	252
ASA_P4G054	gi|36784828|emb|BX571864.1|	43.52	61.42	0	-2	324	179	3	19	338	182957	181986	2e-70	252
ASA_P4G054	gi|36786286|emb|BX571869.1|	43.83	61.11	0	-1	324	178	3	19	338	48195	47224	2e-70	252
ASA_P4G054	gi|662241404|emb|LK933518.1|	40.95	60.32	0	-2	315	180	5	23	332	1027	86	1e-69	233
ASA_P4G054	gi|17974317|dbj|AB076582.1|	40.63	60.32	0	2	315	181	5	23	332	86	1027	4e-69	232
ASA_P4G054	gi|73912928|gb|DQ115771.1|	40.63	60.32	0	3	315	181	5	23	332	126	1067	4e-69	233
ASA_P4G054	gi|345470425|dbj|AP012048.1|	42.58	63.55	0	1	310	174	3	27	332	550045	550974	8e-69	247
ASA_P4G054	gi|345470425|dbj|AP012048.1|	42.58	63.55	0	2	310	174	3	27	332	1509764	1510693	8e-69	247
ASA_P4G054	gi|345470425|dbj|AP012048.1|	42.58	63.55	0	-3	310	174	3	27	332	265627	264698	8e-69	247
ASA_P4G054	gi|345470425|dbj|AP012048.1|	42.58	63.55	0	2	310	174	3	27	332	2722721	2723650	8e-69	247
ASA_P4G054	gi|119862398|gb|CP000510.1|	40.48	59.82	0	1	336	195	3	8	338	2201731	2202738	5e-68	245
ASA_P4G054	gi|119862398|gb|CP000510.1|	40.48	59.52	0	-2	336	195	3	8	338	1834949	1833942	7e-68	244
ASA_P4G054	gi|119862398|gb|CP000510.1|	40.48	59.52	0	1	336	195	3	8	338	3188887	3189894	7e-68	244
ASA_P4G054	gi|119862398|gb|CP000510.1|	40.48	59.23	0	-1	336	195	3	8	338	1453902	1452895	3e-67	243
ASA_P4G054	gi|119862398|gb|CP000510.1|	40.18	59.52	0	1	336	196	3	8	338	3253663	3254670	7e-67	242
ASA_P4G054	gi|119862398|gb|CP000510.1|	40.98	59.63	0	-2	327	187	4	8	328	1384301	1383321	7e-64	233
ASA_P4G054	gi|119862398|gb|CP000510.1|	32.44	51.51	0	-2	299	189	6	46	334	187325	186438	7e-34	145
ASA_P4G054	gi|521014486|gb|CP006265.1|	44.84	62.26	0	2	310	165	3	24	332	815174	816088	2e-67	243
ASA_P4G054	gi|521014486|gb|CP006265.1|	41.64	62.15	0	1	317	176	5	17	332	739873	740799	2e-61	226
ASA_P4G054	gi|73912898|gb|DQ115764.1|	40.95	60.32	0	3	315	180	5	23	332	903	1844	8e-67	234
ASA_P4G054	gi|527172669|gb|KF207546.1|	40.63	60.32	0	3	315	181	5	23	332	96	1037	1e-66	232
ASA_P4G054	gi|150368582|emb|AM748027.1|	40.63	60.32	0	-3	315	181	5	23	332	1481	540	3e-66	232
ASA_P4G054	gi|675359614|gb|KJ920385.1|	44.17	59.20	0	3	326	167	7	15	332	72	1028	5e-66	224
ASA_P4G054	gi|145046595|gb|CP000655.1|	44.14	58.95	0	1	324	171	5	13	332	1304323	1305276	7e-66	239
ASA_P4G054	gi|145046595|gb|CP000655.1|	39.51	54.32	0	2	243	137	5	13	251	1314338	1315048	1e-32	141
ASA_P4G054	gi|145046595|gb|CP000655.1|	58.02	72.84	0	2	81	34	0	252	332	1316642	1316884	7e-19	99.4
ASA_P4G054	gi|50844006|gb|AY691647.1|	43.31	60.83	0	2	314	172	4	23	334	86	1015	1e-65	223
ASA_P4G054	gi|50844010|gb|AY691649.1|	42.99	61.46	0	2	314	173	4	23	334	86	1015	3e-65	221
ASA_P4G054	gi|641739997|gb|CP007757.1|	42.77	59.38	0	2	325	181	3	13	332	3974714	3975688	3e-65	237
ASA_P4G054	gi|641739997|gb|CP007757.1|	39.18	56.72	0	3	268	158	3	15	277	3626073	3626876	2e-40	164
ASA_P4G054	gi|641739997|gb|CP007757.1|	50.00	65.71	0	1	70	35	0	263	332	3626923	3627132	4e-12	77.8
ASA_P4G054	gi|20302591|dbj|AB084259.1|	40.63	60.32	0	-1	315	181	5	23	332	2229	1288	6e-65	232
ASA_P4G054	gi|6900435|emb|AJ391262.1|	40.95	60.32	0	2	315	180	5	23	332	7070	8011	1e-64	235
ASA_P4G054	gi|50844008|gb|AY691648.1|	42.11	59.75	0	2	323	181	4	14	334	59	1015	1e-64	220
ASA_P4G054	gi|30407145|emb|AL157959.1|	40.95	60.32	0	2	315	180	5	23	332	27353	28294	1e-64	235
ASA_P4G054	gi|30407145|emb|AL157959.1|	40.63	60.00	0	1	315	181	5	23	332	1759999	1760940	3e-63	231
ASA_P4G054	gi|30407145|emb|AL157959.1|	40.63	60.00	0	-1	315	181	5	23	332	1376053	1375112	6e-63	230
ASA_P4G054	gi|30407145|emb|AL157959.1|	40.63	60.00	0	1	315	181	5	23	332	1382362	1383303	6e-63	230
ASA_P4G054	gi|30407145|emb|AL157959.1|	40.32	59.68	0	2	315	182	5	23	332	758867	759808	9e-63	230
ASA_P4G054	gi|30407145|emb|AL157959.1|	40.32	59.68	0	1	315	182	5	23	332	220342	221283	1e-61	226
ASA_P4G054	gi|30407145|emb|AL157959.1|	40.32	59.68	0	3	315	182	5	23	332	490191	491132	2e-61	226
ASA_P4G054	gi|610425456|gb|CP007524.1|	40.95	60.32	0	2	315	180	5	23	332	27230	28171	1e-64	235
ASA_P4G054	gi|610425456|gb|CP007524.1|	40.95	60.32	0	2	315	180	5	23	332	373256	374197	2e-64	235
ASA_P4G054	gi|610425456|gb|CP007524.1|	40.95	60.00	0	-2	315	180	5	23	332	1389692	1388751	3e-64	234
ASA_P4G054	gi|610425456|gb|CP007524.1|	40.95	60.00	0	-3	315	180	5	23	332	1234792	1233851	5e-64	233
ASA_P4G054	gi|610425456|gb|CP007524.1|	40.95	60.00	0	3	315	180	5	23	332	1763829	1764770	5e-64	233
ASA_P4G054	gi|610425456|gb|CP007524.1|	40.63	60.32	0	-1	315	181	5	23	332	1555089	1554148	9e-64	233
ASA_P4G054	gi|610425456|gb|CP007524.1|	40.63	60.32	0	3	315	181	5	23	332	1537710	1538651	9e-64	233
ASA_P4G054	gi|610425456|gb|CP007524.1|	40.63	60.32	0	-1	315	181	5	23	332	2075022	2074081	2e-63	232
ASA_P4G054	gi|610425456|gb|CP007524.1|	40.63	60.00	0	2	315	181	5	23	332	1396001	1396942	3e-63	231
ASA_P4G054	gi|610425456|gb|CP007524.1|	40.63	60.00	0	-2	315	181	5	23	332	334193	333252	4e-63	231
ASA_P4G054	gi|610425456|gb|CP007524.1|	40.63	60.00	0	3	315	181	5	23	332	494337	495278	6e-63	230
ASA_P4G054	gi|610425456|gb|CP007524.1|	40.32	59.68	0	3	315	182	5	23	332	766632	767573	9e-63	230
ASA_P4G054	gi|610425456|gb|CP007524.1|	40.32	59.68	0	3	315	182	5	23	332	223893	224834	5e-62	228
ASA_P4G054	gi|319409534|emb|FR774048.1|	40.95	60.32	0	1	315	180	5	23	332	2019166	2020107	1e-64	235
ASA_P4G054	gi|319409534|emb|FR774048.1|	40.95	60.32	0	2	315	180	5	23	332	1299848	1300789	2e-64	235
ASA_P4G054	gi|319409534|emb|FR774048.1|	40.95	60.00	0	-2	315	180	5	23	332	1152114	1151173	3e-64	234
ASA_P4G054	gi|319409534|emb|FR774048.1|	40.95	60.00	0	3	315	180	5	23	332	256968	257909	5e-64	233
ASA_P4G054	gi|319409534|emb|FR774048.1|	40.63	60.32	0	-2	315	181	5	23	332	96810	95869	2e-63	232
ASA_P4G054	gi|319409534|emb|FR774048.1|	40.63	60.32	0	-1	315	181	5	23	332	1512664	1511723	2e-63	232
ASA_P4G054	gi|319409534|emb|FR774048.1|	40.63	60.32	0	-3	315	181	5	23	332	1317209	1316268	2e-63	232
ASA_P4G054	gi|319409534|emb|FR774048.1|	40.63	60.00	0	-2	315	181	5	23	332	997155	996214	2e-63	231
ASA_P4G054	gi|319409534|emb|FR774048.1|	40.63	60.00	0	3	315	181	5	23	332	1158423	1159364	6e-63	230
ASA_P4G054	gi|319409534|emb|FR774048.1|	40.63	60.00	0	3	315	181	5	23	332	1527579	1528520	6e-63	230
ASA_P4G054	gi|319409534|emb|FR774048.1|	40.63	60.00	0	3	315	181	5	23	332	2213787	2214728	6e-63	230
ASA_P4G054	gi|319409534|emb|FR774048.1|	37.35	56.81	0	2	257	155	5	23	274	530093	530860	6e-53	153
ASA_P4G054	gi|319409534|emb|FR774048.1|	53.23	70.97	0	3	62	29	0	271	332	530850	531035	6e-53	80.9
ASA_P4G054	gi|161594571|gb|CP000381.1|	40.95	60.63	0	-1	315	180	5	23	332	1561933	1560992	4e-64	234
ASA_P4G054	gi|161594571|gb|CP000381.1|	40.95	60.63	0	-1	315	180	5	23	332	285580	284639	4e-64	234
ASA_P4G054	gi|161594571|gb|CP000381.1|	40.63	60.63	0	3	315	181	5	23	332	1967079	1968020	2e-63	232
ASA_P4G054	gi|161594571|gb|CP000381.1|	40.32	60.00	0	-3	315	182	5	23	332	1006250	1005309	6e-63	230
ASA_P4G054	gi|161594571|gb|CP000381.1|	40.32	60.00	0	2	315	182	5	23	332	813041	813982	8e-63	230
ASA_P4G054	gi|161594571|gb|CP000381.1|	40.32	60.00	0	-3	315	182	5	23	332	8429	7488	4e-62	228
ASA_P4G054	gi|161594571|gb|CP000381.1|	43.22	61.86	0	-3	236	131	2	100	332	1549616	1548909	5e-53	201
ASA_P4G054	gi|161594571|gb|CP000381.1|	49.57	67.83	0	3	115	58	0	218	332	1340442	1340786	4e-28	127
ASA_P4G054	gi|161594571|gb|CP000381.1|	35.82	56.72	0	3	201	123	5	23	218	1339659	1340258	2e-22	110
ASA_P4G054	gi|161594571|gb|CP000381.1|	40.43	68.09	0	-3	47	27	1	23	69	1551074	1550937	4.8	40.4
ASA_P4G054	gi|119657224|gb|EF140722.1|	43.31	61.46	0	2	314	172	4	23	334	134	1063	4e-64	222
ASA_P4G054	gi|261391559|emb|FM999788.1|	40.95	60.32	0	2	315	180	5	23	332	522272	523213	4e-64	234
ASA_P4G054	gi|261391559|emb|FM999788.1|	40.95	60.32	0	-1	315	180	5	23	332	1259221	1258280	4e-64	234
ASA_P4G054	gi|261391559|emb|FM999788.1|	40.95	60.32	0	-1	315	180	5	23	332	237835	236894	4e-64	234
ASA_P4G054	gi|261391559|emb|FM999788.1|	40.95	60.32	0	-2	315	180	5	23	332	1305531	1304590	9e-64	233
ASA_P4G054	gi|261391559|emb|FM999788.1|	40.63	60.32	0	-1	315	181	5	23	332	603391	602450	9e-64	233
ASA_P4G054	gi|261391559|emb|FM999788.1|	40.63	60.32	0	-3	315	181	5	23	332	468167	467226	1e-63	232
ASA_P4G054	gi|261391559|emb|FM999788.1|	40.63	59.68	0	3	315	181	5	23	332	587265	588206	1e-62	229
ASA_P4G054	gi|261391559|emb|FM999788.1|	40.63	60.00	0	-1	315	181	5	23	332	972331	971390	1e-62	229
ASA_P4G054	gi|261391559|emb|FM999788.1|	40.32	60.00	0	-2	315	182	5	23	332	195969	195028	2e-62	229
ASA_P4G054	gi|261391559|emb|FM999788.1|	40.32	59.68	0	-2	315	182	5	23	332	749373	748432	3e-61	225
ASA_P4G054	gi|261391559|emb|FM999788.1|	58.54	73.17	0	-3	41	17	0	255	295	568667	568545	5e-12	57.0
ASA_P4G054	gi|261391559|emb|FM999788.1|	58.54	73.17	0	3	41	17	0	255	295	1836417	1836539	5e-12	57.0
ASA_P4G054	gi|261391559|emb|FM999788.1|	42.50	60.00	0	-2	40	23	0	293	332	568554	568435	5e-12	40.0
ASA_P4G054	gi|261391559|emb|FM999788.1|	42.50	60.00	0	2	40	23	0	293	332	1836530	1836649	5e-12	40.0
ASA_P4G054	gi|325203134|gb|CP002422.1|	40.95	60.32	0	2	315	180	5	23	332	1813424	1814365	4e-64	234
ASA_P4G054	gi|325203134|gb|CP002422.1|	40.95	60.32	0	-2	315	180	5	23	332	201672	200731	4e-64	234
ASA_P4G054	gi|325203134|gb|CP002422.1|	40.63	60.32	0	-2	315	181	5	23	332	620076	619135	8e-64	233
ASA_P4G054	gi|325203134|gb|CP002422.1|	40.63	60.32	0	2	315	181	5	23	332	526727	527668	9e-64	233
ASA_P4G054	gi|325203134|gb|CP002422.1|	40.63	60.32	0	3	315	181	5	23	332	639885	640826	9e-64	233
ASA_P4G054	gi|325203134|gb|CP002422.1|	40.63	60.32	0	-1	315	181	5	23	332	245866	244925	9e-64	233
ASA_P4G054	gi|325203134|gb|CP002422.1|	40.63	60.32	0	2	315	181	5	23	332	2274242	2275183	9e-64	233
ASA_P4G054	gi|325203134|gb|CP002422.1|	40.63	60.32	0	2	315	181	5	23	332	132431	133372	1e-63	232
ASA_P4G054	gi|325203134|gb|CP002422.1|	40.63	60.32	0	3	315	181	5	23	332	1106388	1107329	1e-63	232
ASA_P4G054	gi|325203134|gb|CP002422.1|	40.32	60.00	0	1	315	182	5	23	332	1440502	1441443	1e-62	230
ASA_P4G054	gi|325203134|gb|CP002422.1|	40.32	60.00	0	3	315	182	5	23	332	1670511	1671452	3e-62	228
ASA_P4G054	gi|325203134|gb|CP002422.1|	58.54	73.17	0	-2	41	17	0	255	295	566403	566281	5e-12	57.0
ASA_P4G054	gi|325203134|gb|CP002422.1|	42.50	60.00	0	-1	40	23	0	293	332	566290	566171	5e-12	40.0
ASA_P4G054	gi|11877310|emb|AJ278708.1|	40.63	60.32	0	1	315	181	5	23	332	3439	4380	6e-64	232
ASA_P4G054	gi|325201197|gb|CP002421.1|	40.63	60.32	0	1	315	181	5	23	332	1328689	1329630	7e-64	233
ASA_P4G054	gi|325201197|gb|CP002421.1|	40.63	60.32	0	1	315	181	5	23	332	2032963	2033904	9e-64	233
ASA_P4G054	gi|325201197|gb|CP002421.1|	40.63	60.32	0	-3	315	181	5	23	332	1657086	1656145	1e-63	233
ASA_P4G054	gi|325201197|gb|CP002421.1|	40.63	60.32	0	-2	315	181	5	23	332	1510837	1509896	1e-63	233
ASA_P4G054	gi|325201197|gb|CP002421.1|	40.63	60.32	0	-1	315	181	5	23	332	1071818	1070877	1e-63	233
ASA_P4G054	gi|325201197|gb|CP002421.1|	40.63	60.32	0	-3	315	181	5	23	332	1763595	1762654	2e-63	231
ASA_P4G054	gi|325201197|gb|CP002421.1|	40.63	60.32	0	-3	315	181	5	23	332	479466	478525	2e-63	231
ASA_P4G054	gi|325201197|gb|CP002421.1|	40.32	60.00	0	1	315	182	5	23	332	1962313	1963254	4e-63	231
ASA_P4G054	gi|325201197|gb|CP002421.1|	40.32	60.00	0	-2	315	182	5	23	332	8506	7565	4e-63	231
ASA_P4G054	gi|325201197|gb|CP002421.1|	40.63	60.32	0	-1	315	181	5	23	332	1390976	1390035	6e-63	230
ASA_P4G054	gi|325201197|gb|CP002421.1|	59.52	73.81	0	1	42	17	0	254	295	1728235	1728360	2e-12	58.5
ASA_P4G054	gi|325201197|gb|CP002421.1|	42.50	60.00	0	3	40	23	0	293	332	1728351	1728470	2e-12	40.0
ASA_P4G054	gi|325207054|gb|CP002424.1|	40.63	60.32	0	-1	315	181	5	23	332	8506	7565	7e-64	233
ASA_P4G054	gi|325207054|gb|CP002424.1|	40.63	60.32	0	2	315	181	5	23	332	1878965	1879906	9e-64	233
ASA_P4G054	gi|325207054|gb|CP002424.1|	40.63	60.32	0	1	315	181	5	23	332	678070	679011	1e-63	233
ASA_P4G054	gi|325207054|gb|CP002424.1|	40.63	60.32	0	2	315	181	5	23	332	823946	824887	1e-63	233
ASA_P4G054	gi|325207054|gb|CP002424.1|	40.63	60.32	0	1	315	181	5	23	332	1262890	1263831	1e-63	233
ASA_P4G054	gi|325207054|gb|CP002424.1|	40.63	60.32	0	-1	315	181	5	23	332	237226	236285	1e-63	233
ASA_P4G054	gi|325207054|gb|CP002424.1|	40.63	60.32	0	-1	315	181	5	23	332	1917364	1916423	2e-63	231
ASA_P4G054	gi|325207054|gb|CP002424.1|	40.63	60.32	0	-1	315	181	5	23	332	1005874	1004933	2e-63	231
ASA_P4G054	gi|325207054|gb|CP002424.1|	40.63	60.32	0	-3	315	181	5	23	332	307874	306933	2e-63	231
ASA_P4G054	gi|325207054|gb|CP002424.1|	40.63	60.32	0	3	315	181	5	23	332	943809	944750	6e-63	230
ASA_P4G054	gi|325207054|gb|CP002424.1|	59.52	73.81	0	-3	42	17	0	254	295	606971	606846	2e-12	58.5
ASA_P4G054	gi|325207054|gb|CP002424.1|	42.50	60.00	0	-2	40	23	0	293	332	606855	606736	2e-12	40.0
ASA_P4G054	gi|389605741|emb|FR845710.1|	40.63	60.32	0	1	315	181	5	23	332	28039	28980	7e-64	233
ASA_P4G054	gi|389605741|emb|FR845710.1|	40.63	60.32	0	3	315	181	5	23	332	107232	108173	7e-64	233
ASA_P4G054	gi|389605741|emb|FR845710.1|	40.63	60.32	0	3	315	181	5	23	332	76884	77825	2e-63	232
ASA_P4G054	gi|389606021|emb|FR845715.1|	40.63	60.32	0	-3	315	181	5	23	332	72803	71862	8e-64	233
ASA_P4G054	gi|389606021|emb|FR845715.1|	40.63	60.32	0	3	315	181	5	23	332	309345	310286	2e-63	232
ASA_P4G054	gi|389606021|emb|FR845715.1|	40.63	60.32	0	2	315	181	5	23	332	231842	232783	2e-63	232
ASA_P4G054	gi|389606021|emb|FR845715.1|	40.63	59.68	0	3	315	181	5	23	332	504762	505703	2e-62	229
ASA_P4G054	gi|308388224|gb|CP001561.1|	40.63	60.32	0	-1	315	181	5	23	332	670320	669379	8e-64	233
ASA_P4G054	gi|308388224|gb|CP001561.1|	40.63	60.32	0	-1	315	181	5	23	332	593478	592537	8e-64	233
ASA_P4G054	gi|308388224|gb|CP001561.1|	40.63	60.32	0	-3	315	181	5	23	332	460669	459728	8e-64	233
ASA_P4G054	gi|308388224|gb|CP001561.1|	40.63	60.32	0	-3	315	181	5	23	332	922543	921602	1e-63	233
ASA_P4G054	gi|308388224|gb|CP001561.1|	40.63	60.32	0	1	315	181	5	23	332	1183567	1184508	1e-63	233
ASA_P4G054	gi|308388224|gb|CP001561.1|	40.63	60.32	0	1	315	181	5	23	332	507502	508443	1e-63	232
ASA_P4G054	gi|308388224|gb|CP001561.1|	40.63	60.32	0	1	315	181	5	23	332	750229	751170	1e-63	232
ASA_P4G054	gi|308388224|gb|CP001561.1|	40.63	60.32	0	-1	315	181	5	23	332	235662	234721	1e-63	232
ASA_P4G054	gi|308388224|gb|CP001561.1|	40.63	60.32	0	-3	315	181	5	23	332	8506	7565	2e-63	232
ASA_P4G054	gi|308388224|gb|CP001561.1|	40.32	60.32	0	2	315	182	5	23	332	612851	613792	4e-63	231
ASA_P4G054	gi|308388224|gb|CP001561.1|	40.32	60.32	0	2	315	182	5	23	332	1817876	1818817	4e-63	231
ASA_P4G054	gi|308388224|gb|CP001561.1|	44.59	62.61	0	3	222	120	2	114	332	305064	305729	4e-54	196
ASA_P4G054	gi|308388224|gb|CP001561.1|	44.59	62.61	0	1	222	120	2	114	332	867100	867765	4e-54	196
ASA_P4G054	gi|308388224|gb|CP001561.1|	32.29	55.21	0	2	96	62	3	23	116	304787	305071	4e-54	42.0
ASA_P4G054	gi|308388224|gb|CP001561.1|	32.29	55.21	0	3	96	62	3	23	116	866823	867107	4e-54	42.0
ASA_P4G054	gi|308388224|gb|CP001561.1|	44.59	62.61	0	-1	222	120	2	114	332	307365	306700	4e-54	196
ASA_P4G054	gi|308388224|gb|CP001561.1|	32.29	55.21	0	-3	96	62	3	23	116	307642	307358	4e-54	42.0
ASA_P4G054	gi|308388224|gb|CP001561.1|	59.52	73.81	0	-2	42	17	0	254	295	537803	537678	2e-12	58.5
ASA_P4G054	gi|308388224|gb|CP001561.1|	42.50	60.00	0	-1	40	23	0	293	332	537687	537568	2e-12	40.0
ASA_P4G054	gi|325205106|gb|CP002423.1|	40.63	60.32	0	-2	315	181	5	23	332	240598	239657	8e-64	233
ASA_P4G054	gi|325205106|gb|CP002423.1|	40.63	60.32	0	1	315	181	5	23	332	1822687	1823628	9e-64	233
ASA_P4G054	gi|325205106|gb|CP002423.1|	40.63	60.32	0	3	315	181	5	23	332	2237049	2237990	9e-64	233
ASA_P4G054	gi|325205106|gb|CP002423.1|	40.63	60.32	0	2	315	181	5	23	332	94859	95800	1e-63	233
ASA_P4G054	gi|325205106|gb|CP002423.1|	40.63	60.32	0	2	315	181	5	23	332	1063157	1064098	2e-63	232
ASA_P4G054	gi|325205106|gb|CP002423.1|	40.63	60.32	0	1	315	181	5	23	332	1174048	1174989	2e-63	232
ASA_P4G054	gi|325205106|gb|CP002423.1|	40.63	60.32	0	-1	315	181	5	23	332	1054466	1053525	2e-63	232
ASA_P4G054	gi|325205106|gb|CP002423.1|	40.63	60.32	0	1	315	181	5	23	332	1222462	1223403	2e-63	232
ASA_P4G054	gi|325205106|gb|CP002423.1|	40.63	60.32	0	1	315	181	5	23	332	1253263	1254204	2e-63	231
ASA_P4G054	gi|325205106|gb|CP002423.1|	40.32	60.32	0	1	315	182	5	23	332	1365349	1366290	5e-63	231
ASA_P4G054	gi|325205106|gb|CP002423.1|	40.32	60.32	0	-1	315	182	5	23	332	1461782	1460841	1e-62	229
ASA_P4G054	gi|325205106|gb|CP002423.1|	40.32	60.00	0	2	315	182	5	23	332	1699748	1700689	2e-62	229
ASA_P4G054	gi|744797373|gb|CP006869.1|	40.63	60.32	0	2	315	181	5	23	332	271061	272002	9e-64	233
ASA_P4G054	gi|744797373|gb|CP006869.1|	40.63	60.32	0	3	315	181	5	23	332	319314	320255	9e-64	233
ASA_P4G054	gi|744797373|gb|CP006869.1|	40.63	60.32	0	2	315	181	5	23	332	1251569	1252510	9e-64	233
ASA_P4G054	gi|744797373|gb|CP006869.1|	40.63	60.32	0	2	315	181	5	23	332	1721399	1722340	9e-64	233
ASA_P4G054	gi|744797373|gb|CP006869.1|	40.63	60.32	0	1	315	181	5	23	332	1800790	1801731	9e-64	233
ASA_P4G054	gi|744797373|gb|CP006869.1|	40.63	60.32	0	2	315	181	5	23	332	528941	529882	1e-63	232
ASA_P4G054	gi|744797373|gb|CP006869.1|	40.63	60.32	0	-3	315	181	5	23	332	152206	151265	2e-63	232
ASA_P4G054	gi|744797373|gb|CP006869.1|	40.63	60.32	0	3	315	181	5	23	332	349692	350633	2e-63	232
ASA_P4G054	gi|744797373|gb|CP006869.1|	40.63	60.32	0	-1	315	181	5	23	332	1497477	1496536	3e-63	231
ASA_P4G054	gi|744797373|gb|CP006869.1|	40.63	60.32	0	3	315	181	5	23	332	717939	718880	3e-63	231
ASA_P4G054	gi|744797373|gb|CP006869.1|	40.32	60.32	0	3	315	182	5	23	332	461910	462851	1e-62	229
ASA_P4G054	gi|744797373|gb|CP006869.1|	40.32	60.32	0	-3	315	182	5	23	332	556402	555461	2e-62	229
ASA_P4G054	gi|325199235|gb|CP002420.1|	40.63	60.32	0	1	315	181	5	23	332	457414	458355	9e-64	233
ASA_P4G054	gi|325199235|gb|CP002420.1|	40.63	60.32	0	2	315	181	5	23	332	1230980	1231921	9e-64	233
ASA_P4G054	gi|325199235|gb|CP002420.1|	40.63	60.32	0	-3	315	181	5	23	332	234004	233063	9e-64	233
ASA_P4G054	gi|325199235|gb|CP002420.1|	40.63	60.32	0	1	315	181	5	23	332	2227297	2228238	9e-64	233
ASA_P4G054	gi|325199235|gb|CP002420.1|	40.63	60.32	0	3	315	181	5	23	332	1445262	1446203	1e-63	232
ASA_P4G054	gi|325199235|gb|CP002420.1|	40.63	60.32	0	2	315	181	5	23	332	540848	541789	2e-63	232
ASA_P4G054	gi|325199235|gb|CP002420.1|	40.63	60.32	0	-2	315	181	5	23	332	1063961	1063020	2e-63	232
ASA_P4G054	gi|325199235|gb|CP002420.1|	40.63	60.32	0	2	315	181	5	23	332	1261358	1262299	2e-63	232
ASA_P4G054	gi|325199235|gb|CP002420.1|	40.63	60.32	0	1	315	181	5	23	332	1072804	1073745	3e-63	231
ASA_P4G054	gi|325199235|gb|CP002420.1|	40.63	60.32	0	1	315	181	5	23	332	1182721	1183662	3e-63	231
ASA_P4G054	gi|325199235|gb|CP002420.1|	40.63	60.32	0	3	315	181	5	23	332	1634787	1635728	3e-63	231
ASA_P4G054	gi|325199235|gb|CP002420.1|	40.63	60.32	0	3	315	181	5	23	332	1824369	1825310	3e-63	231
ASA_P4G054	gi|325199235|gb|CP002420.1|	40.32	60.32	0	-2	315	182	5	23	332	1472723	1471782	5e-63	231
ASA_P4G054	gi|325199235|gb|CP002420.1|	40.32	60.32	0	3	315	182	5	23	332	1530417	1531358	7e-63	230
ASA_P4G054	gi|325199235|gb|CP002420.1|	40.32	60.32	0	3	315	182	5	23	332	1373247	1374188	1e-62	229
ASA_P4G054	gi|66731897|gb|AE002098.2|	40.63	60.32	0	-1	315	181	5	23	332	1068556	1067615	9e-64	233
ASA_P4G054	gi|66731897|gb|AE002098.2|	40.63	60.32	0	-1	315	181	5	23	332	234526	233585	9e-64	233
ASA_P4G054	gi|66731897|gb|AE002098.2|	40.63	60.32	0	2	315	181	5	23	332	2258774	2259715	9e-64	233
ASA_P4G054	gi|66731897|gb|AE002098.2|	40.63	60.32	0	-3	315	181	5	23	332	858800	857859	1e-63	232
ASA_P4G054	gi|66731897|gb|AE002098.2|	40.63	60.32	0	-3	315	181	5	23	332	1790405	1789464	2e-63	232
ASA_P4G054	gi|66731897|gb|AE002098.2|	40.63	60.32	0	2	315	181	5	23	332	1854104	1855045	2e-63	232
ASA_P4G054	gi|66731897|gb|AE002098.2|	40.63	60.32	0	-3	315	181	5	23	332	1038488	1037547	2e-63	232
ASA_P4G054	gi|66731897|gb|AE002098.2|	40.63	60.32	0	-1	315	181	5	23	332	1116811	1115870	3e-63	231
ASA_P4G054	gi|66731897|gb|AE002098.2|	40.63	60.32	0	-3	315	181	5	23	332	670289	669348	3e-63	231
ASA_P4G054	gi|66731897|gb|AE002098.2|	40.63	60.32	0	-3	315	181	5	23	332	1258775	1257834	3e-63	231
ASA_P4G054	gi|66731897|gb|AE002098.2|	40.63	60.32	0	2	315	181	5	23	332	1267616	1268557	3e-63	231
ASA_P4G054	gi|66731897|gb|AE002098.2|	40.63	60.32	0	2	315	181	5	23	332	456458	457399	4e-63	231
ASA_P4G054	gi|66731897|gb|AE002098.2|	40.32	60.32	0	3	315	182	5	23	332	831327	832268	1e-62	229
ASA_P4G054	gi|66731897|gb|AE002098.2|	40.32	60.32	0	-3	315	182	5	23	332	926426	925485	1e-62	229
ASA_P4G054	gi|119657226|gb|EF140723.1|	42.99	61.46	0	2	314	173	4	23	334	323	1252	9e-64	221
ASA_P4G054	gi|254667570|emb|AM889136.1|	40.63	60.32	0	-3	315	181	5	23	332	221846	220905	1e-63	233
ASA_P4G054	gi|254667570|emb|AM889136.1|	40.63	60.32	0	1	315	181	5	23	332	2095528	2096469	1e-63	233
ASA_P4G054	gi|254667570|emb|AM889136.1|	40.63	60.32	0	1	315	181	5	23	332	1103674	1104615	1e-63	232
ASA_P4G054	gi|254667570|emb|AM889136.1|	40.63	60.32	0	-1	315	181	5	23	332	833935	832994	1e-63	232
ASA_P4G054	gi|254667570|emb|AM889136.1|	40.63	60.32	0	3	315	181	5	23	332	1496451	1497392	1e-63	232
ASA_P4G054	gi|469831648|emb|HF562989.1|	40.63	60.32	0	2	315	181	5	23	332	20993	21934	1e-63	232
ASA_P4G054	gi|325197306|gb|CP002419.1|	40.63	60.32	0	-3	315	181	5	23	332	912398	911457	1e-63	232
ASA_P4G054	gi|325197306|gb|CP002419.1|	40.63	60.32	0	2	315	181	5	23	332	999257	1000198	2e-63	232
ASA_P4G054	gi|325197306|gb|CP002419.1|	40.63	60.32	0	-2	315	181	5	23	332	1049982	1049041	2e-63	232
ASA_P4G054	gi|325197306|gb|CP002419.1|	40.63	60.32	0	-2	315	181	5	23	332	1006563	1005622	2e-63	232
ASA_P4G054	gi|325197306|gb|CP002419.1|	40.63	60.32	0	3	315	181	5	23	332	1392897	1393838	2e-63	232
ASA_P4G054	gi|325197306|gb|CP002419.1|	40.63	60.32	0	-2	315	181	5	23	332	479712	478771	2e-63	232
ASA_P4G054	gi|325197306|gb|CP002419.1|	40.63	60.32	0	2	315	181	5	23	332	2046998	2047939	2e-63	232
ASA_P4G054	gi|325197306|gb|CP002419.1|	40.63	60.32	0	3	315	181	5	23	332	2170740	2171681	2e-63	232
ASA_P4G054	gi|325197306|gb|CP002419.1|	40.99	60.07	0	-1	283	162	4	55	332	1577803	1576955	3e-56	211
ASA_P4G054	gi|730571813|gb|CP009419.1|	40.63	60.32	0	3	315	181	5	23	332	131670	132611	1e-63	232
ASA_P4G054	gi|730571813|gb|CP009419.1|	40.63	60.32	0	3	315	181	5	23	332	581649	582590	1e-63	232
ASA_P4G054	gi|730571813|gb|CP009419.1|	40.63	60.32	0	-2	315	181	5	23	332	1314864	1313923	1e-63	232
ASA_P4G054	gi|730571813|gb|CP009419.1|	40.63	60.32	0	-1	315	181	5	23	332	1272559	1271618	1e-63	232
ASA_P4G054	gi|730571813|gb|CP009419.1|	40.63	60.32	0	-3	315	181	5	23	332	1244993	1244052	1e-63	232
ASA_P4G054	gi|730571813|gb|CP009419.1|	40.63	60.32	0	-1	315	181	5	23	332	1177852	1176911	1e-63	232
ASA_P4G054	gi|730571813|gb|CP009419.1|	40.63	60.32	0	-3	315	181	5	23	332	759056	758115	1e-63	232
ASA_P4G054	gi|730571813|gb|CP009419.1|	40.63	60.32	0	-1	315	181	5	23	332	698731	697790	1e-63	232
ASA_P4G054	gi|730571813|gb|CP009419.1|	40.63	60.32	0	1	315	181	5	23	332	1650430	1651371	1e-63	232
ASA_P4G054	gi|730571813|gb|CP009419.1|	40.63	60.32	0	-2	315	181	5	23	332	210912	209971	1e-63	232
ASA_P4G054	gi|730571813|gb|CP009419.1|	40.99	60.07	0	-2	283	162	4	55	332	1834239	1833391	3e-56	211
ASA_P4G054	gi|730579451|gb|CP009422.1|	40.63	60.32	0	-1	315	181	5	23	332	1908916	1907975	1e-63	232
ASA_P4G054	gi|730579451|gb|CP009422.1|	40.63	60.32	0	-3	315	181	5	23	332	1866614	1865673	1e-63	232
ASA_P4G054	gi|730579451|gb|CP009422.1|	40.63	60.32	0	-3	315	181	5	23	332	1839326	1838385	1e-63	232
ASA_P4G054	gi|730579451|gb|CP009422.1|	40.63	60.32	0	-3	315	181	5	23	332	1772192	1771251	1e-63	232
ASA_P4G054	gi|730579451|gb|CP009422.1|	40.63	60.32	0	1	315	181	5	23	332	727231	728172	1e-63	232
ASA_P4G054	gi|730579451|gb|CP009422.1|	40.63	60.32	0	3	315	181	5	23	332	855234	856175	1e-63	232
ASA_P4G054	gi|730579451|gb|CP009422.1|	40.63	60.32	0	2	315	181	5	23	332	1171388	1172329	1e-63	232
ASA_P4G054	gi|730579451|gb|CP009422.1|	40.63	60.32	0	2	315	181	5	23	332	73595	74536	2e-63	232
ASA_P4G054	gi|730579451|gb|CP009422.1|	40.63	60.32	0	-1	315	181	5	23	332	1346197	1345256	2e-63	232
ASA_P4G054	gi|730579451|gb|CP009422.1|	40.99	60.07	0	-3	283	162	4	55	332	256352	255504	4e-56	210
ASA_P4G054	gi|730569312|gb|CP009418.1|	40.63	60.32	0	1	315	181	5	23	332	68533	69474	1e-63	232
ASA_P4G054	gi|730569312|gb|CP009418.1|	40.63	60.32	0	3	315	181	5	23	332	110838	111779	1e-63	232
ASA_P4G054	gi|730569312|gb|CP009418.1|	40.63	60.32	0	2	315	181	5	23	332	137855	138796	1e-63	232
ASA_P4G054	gi|730569312|gb|CP009418.1|	40.63	60.32	0	1	315	181	5	23	332	204850	205791	1e-63	232
ASA_P4G054	gi|730569312|gb|CP009418.1|	40.63	60.32	0	-3	315	181	5	23	332	1914491	1913550	1e-63	232
ASA_P4G054	gi|730569312|gb|CP009418.1|	40.63	60.32	0	2	315	181	5	23	332	621173	622114	1e-63	232
ASA_P4G054	gi|730569312|gb|CP009418.1|	40.63	60.32	0	2	315	181	5	23	332	624326	625267	1e-63	232
ASA_P4G054	gi|730569312|gb|CP009418.1|	40.63	60.32	0	-1	315	181	5	23	332	1367293	1366352	1e-63	232
ASA_P4G054	gi|730569312|gb|CP009418.1|	40.63	60.32	0	-2	315	181	5	23	332	1259328	1258387	1e-63	232
ASA_P4G054	gi|730569312|gb|CP009418.1|	40.63	60.32	0	-3	315	181	5	23	332	1131278	1130337	1e-63	232
ASA_P4G054	gi|730569312|gb|CP009418.1|	40.63	60.32	0	-2	315	181	5	23	332	813657	812716	4e-63	231
ASA_P4G054	gi|730569312|gb|CP009418.1|	40.99	60.07	0	3	283	162	4	55	332	1731417	1732265	3e-56	211
ASA_P4G054	gi|120865607|emb|AM421808.1|	40.63	60.32	0	3	315	181	5	23	332	301092	302033	1e-63	232
ASA_P4G054	gi|120865607|emb|AM421808.1|	40.63	60.32	0	-3	315	181	5	23	332	1040346	1039405	1e-63	232
ASA_P4G054	gi|120865607|emb|AM421808.1|	40.63	60.32	0	-3	315	181	5	23	332	998040	997099	1e-63	232
ASA_P4G054	gi|120865607|emb|AM421808.1|	40.63	60.32	0	-2	315	181	5	23	332	970474	969533	1e-63	232
ASA_P4G054	gi|120865607|emb|AM421808.1|	40.63	60.32	0	2	315	181	5	23	332	1377008	1377949	1e-63	232
ASA_P4G054	gi|120865607|emb|AM421808.1|	40.63	60.32	0	1	315	181	5	23	332	1916095	1917036	1e-63	232
ASA_P4G054	gi|120865607|emb|AM421808.1|	40.63	60.32	0	1	315	181	5	23	332	2039320	2040261	1e-63	232
ASA_P4G054	gi|120865607|emb|AM421808.1|	40.63	60.32	0	3	315	181	5	23	332	2167350	2168291	1e-63	232
ASA_P4G054	gi|120865607|emb|AM421808.1|	40.63	60.32	0	-3	315	181	5	23	332	903489	902548	2e-63	232
ASA_P4G054	gi|120865607|emb|AM421808.1|	40.99	60.07	0	-2	283	162	4	55	332	1560355	1559507	3e-56	211
ASA_P4G054	gi|730574337|gb|CP009420.1|	40.63	60.32	0	-1	315	181	5	23	332	1115456	1114515	1e-63	232
ASA_P4G054	gi|730574337|gb|CP009420.1|	40.63	60.32	0	3	315	181	5	23	332	1466082	1467023	1e-63	232
ASA_P4G054	gi|730574337|gb|CP009420.1|	40.63	60.32	0	1	315	181	5	23	332	1516255	1517196	1e-63	232
ASA_P4G054	gi|730574337|gb|CP009420.1|	40.63	60.32	0	-3	315	181	5	23	332	3897	2956	1e-63	232
ASA_P4G054	gi|730574337|gb|CP009420.1|	40.63	60.32	0	-2	315	181	5	23	332	1897048	1896107	2e-63	232
ASA_P4G054	gi|730574337|gb|CP009420.1|	40.63	60.32	0	-3	315	181	5	23	332	1073151	1072210	2e-63	232
ASA_P4G054	gi|730574337|gb|CP009420.1|	40.63	60.32	0	-3	315	181	5	23	332	1045587	1044646	2e-63	232
ASA_P4G054	gi|730574337|gb|CP009420.1|	40.63	60.32	0	-1	315	181	5	23	332	978605	977664	2e-63	232
ASA_P4G054	gi|730574337|gb|CP009420.1|	40.99	60.07	0	-1	283	162	4	55	332	1650398	1649550	4e-56	210
ASA_P4G054	gi|730576903|gb|CP009421.1|	40.63	60.32	0	-1	315	181	5	23	332	985673	984732	1e-63	232
ASA_P4G054	gi|730576903|gb|CP009421.1|	40.63	60.32	0	3	315	181	5	23	332	1336320	1337261	1e-63	232
ASA_P4G054	gi|730576903|gb|CP009421.1|	40.63	60.32	0	2	315	181	5	23	332	1386494	1387435	1e-63	232
ASA_P4G054	gi|730576903|gb|CP009421.1|	40.63	60.32	0	1	315	181	5	23	332	1991179	1992120	1e-63	232
ASA_P4G054	gi|730576903|gb|CP009421.1|	40.63	60.32	0	-1	315	181	5	23	332	943367	942426	2e-63	232
ASA_P4G054	gi|730576903|gb|CP009421.1|	40.63	60.32	0	-3	315	181	5	23	332	915804	914863	2e-63	232
ASA_P4G054	gi|730576903|gb|CP009421.1|	40.63	60.32	0	-1	315	181	5	23	332	848822	847881	2e-63	232
ASA_P4G054	gi|730576903|gb|CP009421.1|	40.63	60.32	0	3	315	181	5	23	332	2119227	2120168	2e-63	232
ASA_P4G054	gi|730576903|gb|CP009421.1|	40.99	60.07	0	-1	283	162	4	55	332	1520639	1519791	4e-56	210
ASA_P4G054	gi|389605465|emb|FR845709.1|	40.63	60.32	0	-2	315	181	5	23	332	159771	158830	2e-63	232
ASA_P4G054	gi|389605465|emb|FR845709.1|	40.63	60.32	0	1	315	181	5	23	332	168616	169557	2e-63	232
ASA_P4G054	gi|661559487|emb|FO704550.1|	41.51	59.43	0	3	318	182	3	19	332	4166373	4167326	5e-63	231
ASA_P4G054	gi|661559487|emb|FO704550.1|	41.19	59.12	0	3	318	183	3	19	332	520503	521456	3e-62	228
ASA_P4G054	gi|661559487|emb|FO704550.1|	41.19	59.12	0	2	318	183	3	19	332	638981	639934	3e-62	228
ASA_P4G054	gi|661559487|emb|FO704550.1|	41.19	59.12	0	3	318	183	3	19	332	972342	973295	3e-62	228
ASA_P4G054	gi|661559487|emb|FO704550.1|	41.19	59.12	0	-2	318	183	3	19	332	2696809	2695856	3e-62	228
ASA_P4G054	gi|661559487|emb|FO704550.1|	41.19	59.12	0	-3	318	183	3	19	332	2584692	2583739	3e-62	228
ASA_P4G054	gi|661559487|emb|FO704550.1|	41.19	59.12	0	-3	318	183	3	19	332	1712829	1711876	3e-62	228
ASA_P4G054	gi|661559487|emb|FO704550.1|	41.19	59.12	0	2	318	183	3	19	332	2545568	2546521	3e-62	228
ASA_P4G054	gi|661559487|emb|FO704550.1|	41.19	59.12	0	-1	318	183	3	19	332	1403711	1402758	3e-62	228
ASA_P4G054	gi|661559487|emb|FO704550.1|	41.19	59.12	0	-1	318	183	3	19	332	1277102	1276149	3e-62	228
ASA_P4G054	gi|661559487|emb|FO704550.1|	41.19	59.12	0	-1	318	183	3	19	332	952379	951426	3e-62	228
ASA_P4G054	gi|661559487|emb|FO704550.1|	41.19	58.81	0	-1	318	183	3	19	332	4170059	4169106	4e-62	228
ASA_P4G054	gi|661559487|emb|FO704550.1|	41.19	58.81	0	2	318	183	3	19	332	821561	822514	4e-62	228
ASA_P4G054	gi|661559487|emb|FO704550.1|	41.19	58.81	0	3	318	183	3	19	332	1475118	1476071	4e-62	228
ASA_P4G054	gi|661559487|emb|FO704550.1|	41.19	58.81	0	-1	318	183	3	19	332	3262466	3261513	5e-62	228
ASA_P4G054	gi|661559487|emb|FO704550.1|	45.29	60.99	0	-3	223	119	2	113	332	4047486	4046818	3e-55	192
ASA_P4G054	gi|661559487|emb|FO704550.1|	39.39	59.09	0	-1	66	40	0	19	84	4047770	4047573	3e-55	50.1
ASA_P4G054	gi|661559487|emb|FO704550.1|	48.40	61.70	0	2	188	95	1	140	325	1461116	1461679	5e-51	173
ASA_P4G054	gi|661559487|emb|FO704550.1|	32.00	54.40	0	3	125	83	2	19	141	1460748	1461122	5e-51	55.1
ASA_P4G054	gi|661559487|emb|FO704550.1|	38.24	54.55	0	3	319	191	3	19	332	1670157	1671110	8e-50	192
ASA_P4G054	gi|661559487|emb|FO704550.1|	44.05	59.03	0	-2	227	125	1	108	332	8056	7376	1e-48	188
ASA_P4G054	gi|661559487|emb|FO704550.1|	38.12	56.93	0	-3	202	121	3	19	216	1731147	1730542	1e-46	120
ASA_P4G054	gi|661559487|emb|FO704550.1|	51.22	68.29	0	-2	82	40	0	251	332	1730431	1730186	1e-46	93.2
ASA_P4G054	gi|661559487|emb|FO704550.1|	37.02	55.32	0	2	235	144	3	19	249	1415543	1416247	2e-38	131
ASA_P4G054	gi|661559487|emb|FO704550.1|	44.44	66.67	0	1	54	30	0	279	332	1416340	1416501	2e-38	54.3
ASA_P4G054	gi|661559487|emb|FO704550.1|	39.00	54.50	0	-1	200	106	5	144	332	1428941	1428357	1e-36	121
ASA_P4G054	gi|661559487|emb|FO704550.1|	31.82	54.55	0	-2	132	88	2	19	148	1429324	1428929	1e-36	58.5
ASA_P4G054	gi|661559487|emb|FO704550.1|	38.61	56.93	0	3	202	120	3	19	216	3303303	3303908	7e-34	122
ASA_P4G054	gi|661559487|emb|FO704550.1|	35.37	54.88	0	2	82	50	3	254	332	3304022	3304267	7e-34	48.1
ASA_P4G054	gi|661559487|emb|FO704550.1|	53.33	70.00	0	-1	90	42	0	243	332	1778951	1778682	5e-21	106
ASA_P4G054	gi|661559487|emb|FO704550.1|	36.57	54.86	0	-3	175	107	3	19	189	1779636	1779112	2e-17	92.0
ASA_P4G054	gi|661559487|emb|FO704550.1|	50.00	75.00	0	-2	16	8	0	185	200	1779127	1779080	2e-17	23.5
ASA_P4G054	gi|661559487|emb|FO704550.1|	40.85	56.34	0	1	71	38	3	145	213	1639153	1639359	2.2	41.2
ASA_P4G054	gi|289172388|emb|FN667741.1|	40.44	58.62	0	-2	319	186	3	19	333	442080	441124	7e-63	230
ASA_P4G054	gi|289172388|emb|FN667741.1|	40.13	58.31	0	-3	319	187	3	19	333	3793712	3792756	6e-62	227
ASA_P4G054	gi|289172388|emb|FN667741.1|	40.13	58.31	0	1	319	187	3	19	333	1702087	1703043	6e-62	227
ASA_P4G054	gi|289172388|emb|FN667741.1|	40.13	58.31	0	3	319	187	3	19	333	2404542	2405498	6e-62	227
ASA_P4G054	gi|289172388|emb|FN667741.1|	40.13	57.99	0	1	319	187	3	19	333	1323886	1324842	4e-61	225
ASA_P4G054	gi|289172388|emb|FN667741.1|	37.93	57.37	0	-1	319	194	3	19	333	846934	845978	1e-56	212
ASA_P4G054	gi|289172388|emb|FN667741.1|	42.86	61.61	0	-2	224	125	2	113	333	3929505	3928834	1e-48	189
ASA_P4G054	gi|289172388|emb|FN667741.1|	36.76	56.76	0	3	185	113	3	19	199	1076934	1077488	7e-22	108
ASA_P4G054	gi|289172388|emb|FN667741.1|	49.25	74.63	0	1	67	34	0	243	309	1077619	1077819	2e-14	85.5
ASA_P4G054	gi|289172388|emb|FN667741.1|	45.95	67.57	0	-1	37	20	0	44	80	2554444	2554334	0.052	38.5
ASA_P4G054	gi|289172388|emb|FN667741.1|	52.17	60.87	0	-2	23	11	0	24	46	2554503	2554435	0.052	23.9
ASA_P4G054	gi|389606762|emb|FR845718.1|	40.63	59.68	0	-1	315	181	5	23	332	51478	50537	7e-63	230
ASA_P4G054	gi|389606762|emb|FR845718.1|	40.32	59.37	0	2	315	182	5	23	332	125159	126100	6e-62	227
ASA_P4G054	gi|389605981|emb|FR845714.1|	40.32	60.32	0	1	315	182	5	23	332	4735	5676	1e-62	229
ASA_P4G054	gi|754496488|emb|FO818637.1|	40.44	58.31	0	-1	319	186	3	19	333	1916464	1915508	3e-62	228
ASA_P4G054	gi|754496488|emb|FO818637.1|	40.44	58.31	0	3	319	186	3	19	333	547566	548522	3e-62	228
ASA_P4G054	gi|754496488|emb|FO818637.1|	43.30	61.16	0	-2	224	124	2	113	333	3942684	3942013	5e-49	190
ASA_P4G054	gi|754496488|emb|FO818637.1|	47.46	66.10	0	1	118	62	0	174	291	2729749	2730102	1e-40	120
ASA_P4G054	gi|754496488|emb|FO818637.1|	35.90	51.92	0	2	156	96	3	19	170	2729273	2729740	1e-40	73.2
ASA_P4G054	gi|754496488|emb|FO818637.1|	39.52	55.69	0	1	167	78	3	166	332	2005156	2005587	1e-34	110
ASA_P4G054	gi|754496488|emb|FO818637.1|	35.34	47.37	0	2	133	79	3	24	151	2004728	2005120	1e-34	62.8
ASA_P4G054	gi|754496488|emb|FO818637.1|	38.92	58.13	0	-1	203	120	3	25	223	2615911	2615303	1e-26	123
ASA_P4G054	gi|508728691|emb|FO203512.1|	52.89	68.60	0	2	121	57	0	212	332	4229555	4229917	2e-61	142
ASA_P4G054	gi|508728691|emb|FO203512.1|	40.93	58.03	0	3	193	112	2	23	213	4228986	4229564	2e-61	120
