# Supplementary material for: The mosaic architecture of Aeromonas salmonicida subsp. salmonicida pAsa4 plasmid and its consequences on antibiotic resistance
Source: PeerJ. 2016 Oct 27;4:e2595. doi: 10.7717/peerj.2595 (PMC5088629; doi:10.7717/peerj.2595)
Supplement: Supplemental Information 5 [file peerj-04-2595-s005.zip › Data_S2/tblastn_pAsa4/tBlastn_ASAP4G060-55.csv]

ASA_P4G055	gi|142855988|gb|CP000645.1|	100.00	100.00	0	2	154	0	0	1	154	47687	48148	2e-91	305
ASA_P4G055	gi|743003621|gb|CP010360.1|	60.29	76.47	0	3	136	54	0	18	153	120069	120476	6e-40	156
ASA_P4G055	gi|224831756|gb|FJ705807.1|	60.29	76.47	0	-1	136	54	0	18	153	142307	141900	8e-40	155
ASA_P4G055	gi|628088972|gb|CP007137.1|	62.41	78.20	0	1	133	50	0	21	153	1900	2298	6e-39	153
ASA_P4G055	gi|573972154|gb|CP006029.1|	62.41	78.20	0	1	133	50	0	21	153	1900	2298	6e-39	153
ASA_P4G055	gi|696586053|gb|CP009563.1|	62.41	78.20	0	-1	133	50	0	21	153	58135	57737	6e-39	153
ASA_P4G055	gi|569550126|gb|CP003998.1|	62.41	78.20	0	2	133	50	0	21	153	67082	67480	6e-39	153
ASA_P4G055	gi|685456019|gb|CP009412.1|	62.41	78.20	0	-2	133	50	0	21	153	102089	101691	6e-39	153
ASA_P4G055	gi|365803989|gb|CP003225.1|	62.41	78.20	0	-2	133	50	0	21	153	101527	101129	6e-39	153
ASA_P4G055	gi|695936401|gb|CP009570.1|	62.41	78.20	0	2	133	50	0	21	153	74681	75079	6e-39	153
ASA_P4G055	gi|696586546|gb|CP009564.1|	62.41	78.20	0	-3	133	50	0	21	153	55481	55083	6e-39	153
ASA_P4G055	gi|696585773|gb|CP009562.1|	62.41	78.20	0	-1	133	50	0	21	153	55885	55487	6e-39	153
ASA_P4G055	gi|566131152|gb|KF551948.1|	62.41	78.20	0	-3	133	50	0	21	153	118764	118366	6e-39	153
ASA_P4G055	gi|118596907|dbj|AB277724.1|	62.41	78.20	0	-3	133	50	0	21	153	110365	109967	6e-39	153
ASA_P4G055	gi|685455334|gb|CP009410.1|	62.41	78.20	0	-2	133	50	0	21	153	130651	130253	6e-39	153
ASA_P4G055	gi|746616805|gb|KJ187752.1|	62.41	78.20	0	-3	133	50	0	21	153	130990	130592	6e-39	153
ASA_P4G055	gi|381288102|gb|JN983045.1|	62.41	78.20	0	-2	133	50	0	21	153	133682	133284	6e-39	153
ASA_P4G055	gi|381288584|gb|JN983048.1|	62.41	78.20	0	-2	133	50	0	21	153	133937	133539	6e-39	153
ASA_P4G055	gi|544169431|gb|KF152885.1|	62.41	78.20	0	-3	133	50	0	21	153	132991	132593	6e-39	153
ASA_P4G055	gi|305670530|gb|HQ023861.1|	62.41	78.20	0	-2	133	50	0	21	153	134317	133919	6e-39	153
ASA_P4G055	gi|591389235|gb|KF992018.1|	62.41	78.20	0	-2	133	50	0	21	153	136052	135654	6e-39	153
ASA_P4G055	gi|378705671|gb|JN861072.1|	62.41	78.20	0	-2	133	50	0	21	153	136327	135929	6e-39	153
ASA_P4G055	gi|582035484|gb|CP006661.1|	62.41	78.20	0	-3	133	50	0	21	153	12609	12211	6e-39	153
ASA_P4G055	gi|229561407|gb|FJ621586.1|	62.41	78.20	0	-2	133	50	0	21	153	146619	146221	6e-39	153
ASA_P4G055	gi|749800011|gb|KM506769.1|	62.41	78.20	0	-2	133	50	0	21	153	122221	121823	6e-39	153
ASA_P4G055	gi|118596719|dbj|AB277723.1|	62.41	78.20	0	-1	133	50	0	21	153	115930	115532	6e-39	153
ASA_P4G055	gi|555235253|gb|KF250428.1|	62.41	78.20	0	-3	133	50	0	21	153	149225	148827	6e-39	153
ASA_P4G055	gi|678222149|gb|KJ909290.1|	62.41	78.20	0	-3	133	50	0	21	153	149556	149158	6e-39	153
ASA_P4G055	gi|696581286|gb|CP009560.1|	62.41	78.20	0	-3	133	50	0	21	153	90651	90253	6e-39	153
ASA_P4G055	gi|229561581|gb|FJ621587.1|	62.41	78.20	0	-2	133	50	0	21	153	156727	156329	6e-39	153
ASA_P4G055	gi|695935254|gb|CP009567.1|	62.41	78.20	0	1	133	50	0	21	153	78379	78777	6e-39	153
ASA_P4G055	gi|704486155|gb|KM083064.1|	62.41	78.20	0	-3	133	50	0	21	153	127197	126799	6e-39	153
ASA_P4G055	gi|305670679|gb|HQ023862.1|	62.41	78.20	0	-2	133	50	0	21	153	159087	158689	6e-39	153
ASA_P4G055	gi|305670853|gb|HQ023863.1|	62.41	78.20	0	-2	133	50	0	21	153	159595	159197	6e-39	153
ASA_P4G055	gi|443900801|emb|FO203354.1|	62.41	78.20	0	-3	133	50	0	21	153	159542	159144	6e-39	153
ASA_P4G055	gi|358409925|gb|JN157804.1|	62.41	78.20	0	1	133	50	0	21	153	62032	62430	6e-39	153
ASA_P4G055	gi|685456437|gb|CP009414.1|	62.41	78.20	0	-1	133	50	0	21	153	163413	163015	6e-39	153
ASA_P4G055	gi|381287804|gb|JN983043.1|	62.41	78.20	0	3	133	50	0	21	153	21399	21797	6e-39	153
ASA_P4G055	gi|723243434|gb|CP009868.1|	62.41	78.20	0	2	133	50	0	21	153	80075	80473	6e-39	153
ASA_P4G055	gi|409729032|gb|JX141473.1|	62.41	78.20	0	-3	133	50	0	21	153	163282	162884	6e-39	153
ASA_P4G055	gi|430829327|gb|JF714412.2|	62.41	78.20	0	-2	133	50	0	21	153	164488	164090	6e-39	153
ASA_P4G055	gi|229561762|gb|FJ621588.1|;gi|305671026|gb|HQ023864.1|	62.41	78.20	0	-2	133	50	0	21	153	165044	164646	6e-39	153
ASA_P4G055	gi|345105136|gb|JF503991.1|	62.41	78.20	0	-2	133	50	0	21	153	165258	164860	6e-39	153
ASA_P4G055	gi|695934953|gb|CP007636.1|	62.41	78.20	0	-2	133	50	0	21	153	15349	14951	6e-39	153
ASA_P4G055	gi|662862580|ref|NC_022522.2|	62.41	78.20	0	-2	133	50	0	21	153	166125	165727	6e-39	153
ASA_P4G055	gi|657224404|gb|KF056330.2|	62.41	78.20	0	-2	133	50	0	21	153	166125	165727	6e-39	153
ASA_P4G055	gi|752502612|dbj|AP014611.1|	62.41	78.20	0	-2	133	50	0	21	153	168343	167945	6e-39	153
ASA_P4G055	gi|596353652|gb|KF976462.2|	62.41	78.20	0	-2	133	50	0	21	153	169127	168729	6e-39	153
ASA_P4G055	gi|377806473|gb|JQ010984.1|	62.41	78.20	0	-2	133	50	0	21	153	169324	168926	6e-39	153
ASA_P4G055	gi|514883893|gb|JX442976.1|	62.41	78.20	0	-3	133	50	0	21	153	25337	24939	6e-39	153
ASA_P4G055	gi|327536433|gb|JF267651.1|	62.41	78.20	0	-3	133	50	0	21	153	775	377	6e-39	153
ASA_P4G055	gi|698038887|gb|KM670336.1|	62.41	78.20	0	-2	133	50	0	21	153	172582	172184	6e-39	153
ASA_P4G055	gi|685456237|gb|CP009413.1|	62.41	78.20	0	-2	133	50	0	21	153	174011	173613	6e-39	153
ASA_P4G055	gi|133905002|gb|CP000604.1|	62.41	78.20	0	-2	133	50	0	21	153	174987	174589	6e-39	153
ASA_P4G055	gi|742994109|gb|CP010391.1|	62.41	78.20	0	1	133	50	0	21	153	6622	7020	6e-39	153
ASA_P4G055	gi|374413489|gb|JN687470.1|	62.41	78.20	0	-2	133	50	0	21	153	176791	176393	6e-39	153
ASA_P4G055	gi|407810043|gb|JQ824049.1|	62.41	78.20	0	1	133	50	0	21	153	137317	137715	6e-39	153
ASA_P4G055	gi|133905277|gb|CP000603.1|	62.41	78.20	0	-2	133	50	0	21	153	181427	181029	6e-39	153
ASA_P4G055	gi|685454021|gb|CP009409.1|	62.41	78.20	0	-1	133	50	0	21	153	189409	189011	6e-39	153
ASA_P4G055	gi|660573358|gb|CP008790.1|	62.41	78.20	0	-3	133	50	0	21	153	191101	190703	6e-39	153
ASA_P4G055	gi|345468041|dbj|AP012208.1|	62.41	78.20	0	-2	133	50	0	21	153	194074	193676	6e-39	153
ASA_P4G055	gi|723759024|gb|KP056256.1|	62.41	78.20	0	-3	133	50	0	21	153	196845	196447	6e-39	153
ASA_P4G055	gi|742954201|gb|CP010373.1|	62.41	78.20	0	1	133	50	0	21	153	156097	156495	6e-39	153
ASA_P4G055	gi|523811284|gb|CP006050.1|	62.41	78.20	0	-2	133	50	0	21	153	219760	219362	6e-39	153
ASA_P4G055	gi|640855459|gb|CP007732.1|	62.41	78.20	0	-3	133	50	0	21	153	265710	265312	6e-39	153
ASA_P4G055	gi|619739382|gb|CP007558.1|	62.41	78.20	0	-3	133	50	0	21	153	269673	269275	6e-39	153
ASA_P4G055	gi|662716651|gb|CP008824.1|	62.41	78.20	0	-3	133	50	0	21	153	317352	316954	6e-39	153
ASA_P4G055	gi|133904815|gb|CP000602.1|	63.36	78.63	0	-2	131	48	0	21	151	156552	156160	4e-38	150
ASA_P4G055	gi|733164884|emb|LN681228.1|	61.65	77.44	0	-2	133	51	0	21	153	133612	133214	7e-38	150
ASA_P4G055	gi|289176709|emb|FN667743.1|	61.65	77.44	0	-2	133	51	0	21	153	134380	133982	7e-38	150
ASA_P4G055	gi|672365395|gb|CP006665.1|	52.53	70.25	0	-3	158	62	2	6	150	43446	42973	3e-36	145
ASA_P4G055	gi|685455476|gb|CP009411.1|	68.66	79.10	0	-1	67	21	0	87	153	164749	164549	4e-30	100
ASA_P4G055	gi|685455476|gb|CP009411.1|	58.33	79.17	0	-2	48	20	0	21	68	164946	164803	4e-30	57.4
ASA_P4G055	gi|145562801|gb|CP000681.1|	32.11	47.71	0	2	109	66	3	38	138	2923898	2924224	0.097	42.7
ASA_P4G055	gi|120556926|gb|CP000503.1|	32.11	47.71	0	-1	109	66	3	38	138	1690449	1690123	0.097	42.7
ASA_P4G055	gi|319424417|gb|CP002457.1|	32.11	47.71	0	3	109	66	3	38	138	2931702	2932028	0.097	42.7
ASA_P4G055	gi|410519462|gb|AE014299.2|	31.19	45.87	0	3	109	67	3	38	138	3282765	3283091	1.9	38.9
ASA_P4G055	gi|113883030|gb|CP000446.1|	30.28	46.79	0	-1	109	68	3	38	138	1567402	1567076	1.9	38.9
ASA_P4G055	gi|114332481|gb|CP000447.1|	28.83	48.65	0	1	111	69	4	38	138	3305443	3305775	2.4	38.5
ASA_P4G055	gi|117610791|gb|CP000469.1|	30.28	45.87	0	-3	109	68	3	38	138	1622363	1622037	4.6	37.7
ASA_P4G055	gi|512925466|ref|XM_004930790.1|	34.94	55.42	0	3	83	40	3	36	116	888	1100	5.3	37.4
ASA_P4G055	gi|157315515|gb|CP000821.1|	29.79	47.87	0	-2	94	58	2	53	138	1713772	1713491	5.5	37.4
ASA_P4G055	gi|50822|emb|X12507.1|	26.61	50.81	0	1	124	77	4	9	121	748	1110	5.8	37.4
ASA_P4G055	gi|113886955|gb|CP000444.1|	30.28	45.87	0	-2	109	68	3	38	138	1638820	1638494	6.1	37.4
ASA_P4G056	gi|142855988|gb|CP000645.1|	100.00	100.00	0	-2	188	0	0	1	188	48773	48210	4e-122	394
ASA_P4G056	gi|628088972|gb|CP007137.1|	66.14	79.89	0	-1	189	57	3	1	188	2915	2367	2e-76	263
ASA_P4G056	gi|573972154|gb|CP006029.1|	66.14	79.89	0	-3	189	57	3	1	188	2915	2367	2e-76	263
ASA_P4G056	gi|569550126|gb|CP003998.1|	66.14	79.89	0	-3	189	57	3	1	188	68097	67549	2e-76	263
ASA_P4G056	gi|365803989|gb|CP003225.1|	66.14	79.89	0	3	189	57	3	1	188	100512	101060	2e-76	263
ASA_P4G056	gi|566131152|gb|KF551948.1|	66.14	79.89	0	2	189	57	3	1	188	117749	118297	2e-76	263
ASA_P4G056	gi|118596907|dbj|AB277724.1|	66.14	79.89	0	3	189	57	3	1	188	109350	109898	2e-76	263
ASA_P4G056	gi|685455334|gb|CP009410.1|	66.14	79.89	0	3	189	57	3	1	188	129636	130184	2e-76	263
ASA_P4G056	gi|746616805|gb|KJ187752.1|	66.14	79.89	0	3	189	57	3	1	188	129975	130523	2e-76	263
ASA_P4G056	gi|381288102|gb|JN983045.1|	66.14	79.89	0	1	189	57	3	1	188	132667	133215	2e-76	263
ASA_P4G056	gi|381288584|gb|JN983048.1|	66.14	79.89	0	1	189	57	3	1	188	132922	133470	2e-76	263
ASA_P4G056	gi|544169431|gb|KF152885.1|	66.14	79.89	0	3	189	57	3	1	188	131976	132524	2e-76	263
ASA_P4G056	gi|305670530|gb|HQ023861.1|	66.14	79.89	0	3	189	57	3	1	188	133302	133850	2e-76	263
ASA_P4G056	gi|591389235|gb|KF992018.1|	66.14	79.89	0	1	189	57	3	1	188	135037	135585	2e-76	263
ASA_P4G056	gi|378705671|gb|JN861072.1|	66.14	79.89	0	3	189	57	3	1	188	135312	135860	2e-76	263
ASA_P4G056	gi|582035484|gb|CP006661.1|	66.14	79.89	0	2	189	57	3	1	188	11594	12142	2e-76	263
ASA_P4G056	gi|229561407|gb|FJ621586.1|	66.14	79.89	0	2	189	57	3	1	188	145604	146152	2e-76	263
ASA_P4G056	gi|749800011|gb|KM506769.1|	66.14	79.89	0	3	189	57	3	1	188	121206	121754	2e-76	263
ASA_P4G056	gi|118596719|dbj|AB277723.1|	66.14	79.89	0	3	189	57	3	1	188	114915	115463	2e-76	263
ASA_P4G056	gi|555235253|gb|KF250428.1|	66.14	79.89	0	1	189	57	3	1	188	148210	148758	2e-76	263
ASA_P4G056	gi|678222149|gb|KJ909290.1|	66.14	79.89	0	2	189	57	3	1	188	148541	149089	2e-76	263
ASA_P4G056	gi|133904815|gb|CP000602.1|	66.14	79.89	0	1	189	57	3	1	188	155536	156084	2e-76	263
ASA_P4G056	gi|704486155|gb|KM083064.1|	66.14	79.89	0	2	189	57	3	1	188	126182	126730	2e-76	263
ASA_P4G056	gi|305670679|gb|HQ023862.1|	66.14	79.89	0	2	189	57	3	1	188	158072	158620	2e-76	263
ASA_P4G056	gi|305670853|gb|HQ023863.1|	66.14	79.89	0	3	189	57	3	1	188	158580	159128	2e-76	263
ASA_P4G056	gi|443900801|emb|FO203354.1|	66.14	79.89	0	1	189	57	3	1	188	158527	159075	2e-76	263
ASA_P4G056	gi|358409925|gb|JN157804.1|	66.14	79.89	0	-1	189	57	3	1	188	63047	62499	2e-76	263
ASA_P4G056	gi|685456437|gb|CP009414.1|	66.14	79.89	0	2	189	57	3	1	188	162398	162946	2e-76	263
ASA_P4G056	gi|381287804|gb|JN983043.1|	66.14	79.89	0	-2	189	57	3	1	188	22414	21866	2e-76	263
ASA_P4G056	gi|723243434|gb|CP009868.1|	66.14	79.89	0	-3	189	57	3	1	188	81090	80542	2e-76	263
ASA_P4G056	gi|409729032|gb|JX141473.1|	66.14	79.89	0	3	189	57	3	1	188	162267	162815	2e-76	263
ASA_P4G056	gi|430829327|gb|JF714412.2|	66.14	79.89	0	3	189	57	3	1	188	163473	164021	2e-76	263
ASA_P4G056	gi|229561762|gb|FJ621588.1|;gi|305671026|gb|HQ023864.1|	66.14	79.89	0	1	189	57	3	1	188	164029	164577	2e-76	263
ASA_P4G056	gi|345105136|gb|JF503991.1|	66.14	79.89	0	2	189	57	3	1	188	164243	164791	2e-76	263
ASA_P4G056	gi|695934953|gb|CP007636.1|	66.14	79.89	0	3	189	57	3	1	188	14334	14882	2e-76	263
ASA_P4G056	gi|662862580|ref|NC_022522.2|	66.14	79.89	0	2	189	57	3	1	188	165110	165658	2e-76	263
ASA_P4G056	gi|657224404|gb|KF056330.2|	66.14	79.89	0	2	189	57	3	1	188	165110	165658	2e-76	263
ASA_P4G056	gi|752502612|dbj|AP014611.1|	66.14	79.89	0	3	189	57	3	1	188	167328	167876	2e-76	263
ASA_P4G056	gi|596353652|gb|KF976462.2|	66.14	79.89	0	1	189	57	3	1	188	168112	168660	2e-76	263
ASA_P4G056	gi|377806473|gb|JQ010984.1|	66.14	79.89	0	3	189	57	3	1	188	168309	168857	2e-76	263
ASA_P4G056	gi|514883893|gb|JX442976.1|	66.14	79.89	0	1	189	57	3	1	188	24322	24870	2e-76	263
ASA_P4G056	gi|698038887|gb|KM670336.1|	66.14	79.89	0	3	189	57	3	1	188	171567	172115	2e-76	263
ASA_P4G056	gi|685456237|gb|CP009413.1|	66.14	79.89	0	1	189	57	3	1	188	172996	173544	2e-76	263
ASA_P4G056	gi|742994109|gb|CP010391.1|	66.14	79.89	0	-1	189	57	3	1	188	7637	7089	2e-76	263
ASA_P4G056	gi|374413489|gb|JN687470.1|	66.14	79.89	0	3	189	57	3	1	188	175776	176324	2e-76	263
ASA_P4G056	gi|407810043|gb|JQ824049.1|	66.14	79.89	0	-3	189	57	3	1	188	138332	137784	2e-76	263
ASA_P4G056	gi|133905277|gb|CP000603.1|	66.14	79.89	0	1	189	57	3	1	188	180412	180960	2e-76	263
ASA_P4G056	gi|685454021|gb|CP009409.1|	66.14	79.89	0	3	189	57	3	1	188	188394	188942	2e-76	263
ASA_P4G056	gi|660573358|gb|CP008790.1|	66.14	79.89	0	3	189	57	3	1	188	190086	190634	2e-76	263
ASA_P4G056	gi|345468041|dbj|AP012208.1|	66.14	79.89	0	3	189	57	3	1	188	193059	193607	2e-76	263
ASA_P4G056	gi|723759024|gb|KP056256.1|	66.14	79.89	0	2	189	57	3	1	188	195830	196378	2e-76	263
ASA_P4G056	gi|742954201|gb|CP010373.1|	66.14	79.89	0	-3	189	57	3	1	188	157112	156564	2e-76	263
ASA_P4G056	gi|640855459|gb|CP007732.1|	66.14	79.89	0	2	189	57	3	1	188	264695	265243	2e-76	263
ASA_P4G056	gi|619739382|gb|CP007558.1|	66.14	79.89	0	2	189	57	3	1	188	268658	269206	2e-76	263
ASA_P4G056	gi|662716651|gb|CP008824.1|	66.14	79.89	0	2	189	57	3	1	188	316337	316885	2e-76	263
ASA_P4G056	gi|743003621|gb|CP010360.1|	65.61	79.89	0	-2	189	58	3	1	188	121090	120542	3e-76	262
ASA_P4G056	gi|684200017|gb|CP008920.1|	69.77	84.30	0	-2	172	50	2	1	171	3381996	3381484	6e-76	261
ASA_P4G056	gi|684200017|gb|CP008920.1|	31.85	52.23	0	-2	157	101	2	14	170	1939512	1939060	1e-16	89.4
ASA_P4G056	gi|685456019|gb|CP009412.1|	66.14	79.89	0	1	189	57	3	1	188	101074	101622	7e-76	261
ASA_P4G056	gi|224831756|gb|FJ705807.1|	68.82	84.12	0	1	170	51	2	1	169	141283	141789	5e-74	256
ASA_P4G056	gi|120556926|gb|CP000503.1|	66.27	80.47	0	2	169	56	1	2	170	4697405	4697908	4e-71	247
ASA_P4G056	gi|120556926|gb|CP000503.1|	31.85	52.23	0	-2	157	101	2	14	170	1330382	1329930	1e-16	89.7
ASA_P4G056	gi|332000475|gb|HQ888851.1|	66.27	79.88	0	-3	169	56	1	2	170	7307	6804	7e-71	247
ASA_P4G056	gi|746616518|gb|KF856624.1|	68.52	82.72	0	-3	162	50	1	8	169	7593	7111	8e-71	246
ASA_P4G056	gi|667483963|gb|KJ439039.1|	68.52	82.72	0	-3	162	50	1	8	169	10247	9765	8e-71	246
ASA_P4G056	gi|667483878|gb|KJ411925.1|	68.52	82.72	0	-1	162	50	1	8	169	10247	9765	8e-71	246
ASA_P4G056	gi|194405610|gb|CP001120.1|	68.52	82.72	0	3	162	50	1	8	169	1549161	1549643	8e-71	246
ASA_P4G056	gi|704485635|gb|KJ186149.1|	66.27	79.88	0	-2	169	56	1	2	170	7002	6499	3e-70	244
ASA_P4G056	gi|704485683|gb|KJ186150.1|	66.27	79.88	0	-2	169	56	1	2	170	6995	6492	3e-70	244
ASA_P4G056	gi|451313531|gb|JX089582.1|	66.27	79.88	0	-3	169	56	1	2	170	7307	6804	3e-70	244
ASA_P4G056	gi|451313490|gb|JX089581.1|	66.27	79.88	0	-3	169	56	1	2	170	7307	6804	3e-70	244
ASA_P4G056	gi|704485737|gb|KJ186151.1|	66.27	79.88	0	-2	169	56	1	2	170	6989	6486	3e-70	244
ASA_P4G056	gi|704485899|gb|KJ186154.1|	66.27	79.88	0	-1	169	56	1	2	170	6995	6492	3e-70	244
ASA_P4G056	gi|704485843|gb|KJ186153.1|	66.27	79.88	0	-2	169	56	1	2	170	6995	6492	3e-70	244
ASA_P4G056	gi|704485786|gb|KJ186152.1|	66.27	79.88	0	-2	169	56	1	2	170	7001	6498	3e-70	244
ASA_P4G056	gi|12719011|gb|AF261825.2|	66.27	79.88	0	-3	169	56	1	2	170	7002	6499	3e-70	244
ASA_P4G056	gi|730910720|gb|KP054476.1|	66.27	79.88	0	-1	169	56	1	2	170	9974	9471	3e-70	244
ASA_P4G056	gi|618631222|gb|CP007581.1|	66.27	79.88	0	-3	169	56	1	2	170	4090292	4089789	4e-70	244
ASA_P4G056	gi|545006446|emb|HF937208.1|	66.27	79.88	0	-1	169	56	1	2	170	4090292	4089789	4e-70	244
ASA_P4G056	gi|672940377|gb|AY963803.6|	65.68	79.88	0	-3	169	57	1	2	170	8001	7498	6e-70	244
ASA_P4G056	gi|672365395|gb|CP006665.1|	57.07	76.96	0	1	191	75	4	2	188	42328	42891	4e-64	227
ASA_P4G056	gi|577007824|dbj|AB856327.1|	59.54	76.88	0	2	173	69	1	1	173	141140	141655	4e-63	224
ASA_P4G056	gi|370986822|dbj|AB571865.1|	59.54	76.88	0	1	173	69	1	1	173	184537	185052	4e-63	224
ASA_P4G056	gi|523811284|gb|CP006050.1|	67.57	82.88	0	1	111	34	2	1	110	216211	216540	2e-37	150
ASA_P4G056	gi|523811284|gb|CP006050.1|	75.38	87.69	0	3	65	16	0	108	172	219066	219260	3e-27	120
ASA_P4G056	gi|696586053|gb|CP009563.1|	65.31	79.59	0	3	98	29	1	75	172	57357	57635	8e-37	148
ASA_P4G056	gi|696586053|gb|CP009563.1|	67.42	82.02	0	1	89	27	2	1	88	57121	57384	1e-25	116
ASA_P4G056	gi|695936401|gb|CP009570.1|	65.31	79.59	0	-2	98	29	1	75	172	75459	75181	8e-37	148
ASA_P4G056	gi|695936401|gb|CP009570.1|	67.42	82.02	0	-3	89	27	2	1	88	75695	75432	1e-25	116
ASA_P4G056	gi|696586546|gb|CP009564.1|	65.31	79.59	0	1	98	29	1	75	172	54703	54981	8e-37	148
ASA_P4G056	gi|696586546|gb|CP009564.1|	67.42	82.02	0	2	89	27	2	1	88	54467	54730	1e-25	116
ASA_P4G056	gi|696585773|gb|CP009562.1|	65.31	79.59	0	3	98	29	1	75	172	55107	55385	8e-37	148
ASA_P4G056	gi|696585773|gb|CP009562.1|	67.42	82.02	0	1	89	27	2	1	88	54871	55134	1e-25	116
ASA_P4G056	gi|696581286|gb|CP009560.1|	65.31	79.59	0	2	98	29	1	75	172	89873	90151	8e-37	148
ASA_P4G056	gi|696581286|gb|CP009560.1|	67.42	82.02	0	3	89	27	2	1	88	89637	89900	1e-25	116
ASA_P4G056	gi|229561581|gb|FJ621587.1|	65.31	79.59	0	3	98	29	1	75	172	155949	156227	8e-37	148
ASA_P4G056	gi|229561581|gb|FJ621587.1|	67.42	82.02	0	1	89	27	2	1	88	155713	155976	1e-25	116
ASA_P4G056	gi|695935254|gb|CP009567.1|	65.31	79.59	0	-3	98	29	1	75	172	79157	78879	8e-37	148
ASA_P4G056	gi|695935254|gb|CP009567.1|	67.42	82.02	0	-1	89	27	2	1	88	79393	79130	1e-25	116
ASA_P4G056	gi|685455476|gb|CP009411.1|	65.31	79.59	0	3	98	29	1	75	172	164169	164447	8e-37	148
ASA_P4G056	gi|685455476|gb|CP009411.1|	67.42	82.02	0	1	89	27	2	1	88	163933	164196	1e-25	116
ASA_P4G056	gi|133905002|gb|CP000604.1|	65.31	79.59	0	2	98	29	1	75	172	174209	174487	8e-37	148
ASA_P4G056	gi|133905002|gb|CP000604.1|	67.42	82.02	0	3	89	27	2	1	88	173973	174236	1e-25	116
ASA_P4G056	gi|94317677|gb|DQ472401.1|	59.49	75.95	0	-2	79	27	1	75	153	223	2	1e-26	109
ASA_P4G056	gi|94317677|gb|DQ472401.1|	68.18	84.85	0	-3	66	20	1	23	88	390	196	7e-20	92.0
ASA_P4G056	gi|20095128|gb|AY090559.1|	32.48	52.23	0	-2	157	100	2	14	170	84751	84299	3e-17	90.9
ASA_P4G056	gi|259156080|gb|GQ463139.1|	32.48	52.23	0	-1	157	100	2	14	170	92890	92438	4e-17	90.9
ASA_P4G056	gi|594708731|gb|KC886258.1|	32.48	52.23	0	-2	157	100	2	14	170	94113	93661	4e-17	90.9
ASA_P4G056	gi|358442166|gb|JN648379.1|	32.48	52.23	0	-2	157	100	2	14	170	94113	93661	4e-17	90.9
ASA_P4G056	gi|259156371|gb|GQ463142.1|	32.48	52.23	0	-2	157	100	2	14	170	94150	93698	4e-17	90.9
ASA_P4G056	gi|594708630|gb|KC886257.1|	32.48	52.23	0	-2	157	100	2	14	170	94420	93968	4e-17	90.9
ASA_P4G056	gi|259156180|gb|GQ463140.1|	32.48	52.23	0	-2	157	100	2	14	170	98284	97832	4e-17	90.9
ASA_P4G056	gi|686466867|gb|KM213605.1|	32.48	52.23	0	-2	157	100	2	14	170	99097	98645	4e-17	90.9
ASA_P4G057	gi|142855988|gb|CP000645.1|	100.00	100.00	0	-3	200	0	0	1	200	49372	48773	8e-127	408
ASA_P4G057	gi|94317726|gb|DQ472432.1|	60.70	77.61	0	1	201	78	1	1	200	271	873	4e-77	245
ASA_P4G057	gi|685456437|gb|CP009414.1|	60.70	77.61	0	3	201	78	1	1	200	161796	162398	1e-70	246
ASA_P4G057	gi|723759024|gb|KP056256.1|	60.70	77.61	0	3	201	78	1	1	200	195228	195830	3e-70	245
ASA_P4G057	gi|696586053|gb|CP009563.1|	60.70	77.61	0	2	201	78	1	1	200	56519	57121	4e-70	245
ASA_P4G057	gi|569550126|gb|CP003998.1|	60.70	77.61	0	-1	201	78	1	1	200	68699	68097	4e-70	245
ASA_P4G057	gi|685456019|gb|CP009412.1|	60.70	77.61	0	2	201	78	1	1	200	100472	101074	4e-70	245
ASA_P4G057	gi|365803989|gb|CP003225.1|	60.70	77.61	0	1	201	78	1	1	200	99910	100512	4e-70	245
ASA_P4G057	gi|695936401|gb|CP009570.1|	60.70	77.61	0	-1	201	78	1	1	200	76297	75695	4e-70	245
ASA_P4G057	gi|696586546|gb|CP009564.1|	60.70	77.61	0	3	201	78	1	1	200	53865	54467	4e-70	245
ASA_P4G057	gi|696585773|gb|CP009562.1|	60.70	77.61	0	2	201	78	1	1	200	54269	54871	4e-70	245
ASA_P4G057	gi|566131152|gb|KF551948.1|	60.70	77.61	0	3	201	78	1	1	200	117147	117749	4e-70	245
ASA_P4G057	gi|544345850|dbj|AB591424.1|	60.70	77.61	0	1	201	78	1	1	200	91615	92217	4e-70	245
ASA_P4G057	gi|118596907|dbj|AB277724.1|	60.70	77.61	0	1	201	78	1	1	200	108748	109350	4e-70	245
ASA_P4G057	gi|685455334|gb|CP009410.1|	60.70	77.61	0	1	201	78	1	1	200	129034	129636	4e-70	245
ASA_P4G057	gi|746616805|gb|KJ187752.1|	60.70	77.61	0	1	201	78	1	1	200	129373	129975	4e-70	245
ASA_P4G057	gi|381288102|gb|JN983045.1|	60.70	77.61	0	2	201	78	1	1	200	132065	132667	4e-70	245
ASA_P4G057	gi|381288584|gb|JN983048.1|	60.70	77.61	0	2	201	78	1	1	200	132320	132922	4e-70	245
ASA_P4G057	gi|544169431|gb|KF152885.1|	60.70	77.61	0	1	201	78	1	1	200	131374	131976	4e-70	245
ASA_P4G057	gi|305670530|gb|HQ023861.1|	60.70	77.61	0	1	201	78	1	1	200	132700	133302	4e-70	245
ASA_P4G057	gi|591389235|gb|KF992018.1|	60.70	77.61	0	2	201	78	1	1	200	134435	135037	4e-70	245
ASA_P4G057	gi|378705671|gb|JN861072.1|	60.70	77.61	0	1	201	78	1	1	200	134710	135312	4e-70	245
ASA_P4G057	gi|582035484|gb|CP006661.1|	60.70	77.61	0	3	201	78	1	1	200	10992	11594	4e-70	245
ASA_P4G057	gi|229561407|gb|FJ621586.1|	60.70	77.61	0	3	201	78	1	1	200	145002	145604	4e-70	245
ASA_P4G057	gi|749800011|gb|KM506769.1|	60.70	77.61	0	1	201	78	1	1	200	120604	121206	4e-70	245
ASA_P4G057	gi|118596719|dbj|AB277723.1|	60.70	77.61	0	1	201	78	1	1	200	114313	114915	4e-70	245
ASA_P4G057	gi|555235253|gb|KF250428.1|	60.70	77.61	0	2	201	78	1	1	200	147608	148210	4e-70	245
ASA_P4G057	gi|678222149|gb|KJ909290.1|	60.70	77.61	0	3	201	78	1	1	200	147939	148541	4e-70	245
ASA_P4G057	gi|696581286|gb|CP009560.1|	60.70	77.61	0	1	201	78	1	1	200	89035	89637	4e-70	245
ASA_P4G057	gi|229561581|gb|FJ621587.1|	60.70	77.61	0	2	201	78	1	1	200	155111	155713	4e-70	245
ASA_P4G057	gi|695935254|gb|CP009567.1|	60.70	77.61	0	-2	201	78	1	1	200	79995	79393	4e-70	245
ASA_P4G057	gi|704486155|gb|KM083064.1|	60.70	77.61	0	3	201	78	1	1	200	125580	126182	4e-70	245
ASA_P4G057	gi|305670679|gb|HQ023862.1|	60.70	77.61	0	3	201	78	1	1	200	157470	158072	4e-70	245
ASA_P4G057	gi|305670853|gb|HQ023863.1|	60.70	77.61	0	1	201	78	1	1	200	157978	158580	4e-70	245
ASA_P4G057	gi|443900801|emb|FO203354.1|	60.70	77.61	0	2	201	78	1	1	200	157925	158527	4e-70	245
ASA_P4G057	gi|358409925|gb|JN157804.1|	60.70	77.61	0	-2	201	78	1	1	200	63649	63047	4e-70	245
ASA_P4G057	gi|381287804|gb|JN983043.1|	60.70	77.61	0	-3	201	78	1	1	200	23016	22414	4e-70	245
ASA_P4G057	gi|723243434|gb|CP009868.1|	60.70	77.61	0	-1	201	78	1	1	200	81692	81090	4e-70	245
ASA_P4G057	gi|409729032|gb|JX141473.1|	60.70	77.61	0	1	201	78	1	1	200	161665	162267	4e-70	245
ASA_P4G057	gi|430829327|gb|JF714412.2|	60.70	77.61	0	1	201	78	1	1	200	162871	163473	4e-70	245
ASA_P4G057	gi|685455476|gb|CP009411.1|	60.70	77.61	0	2	201	78	1	1	200	163331	163933	4e-70	245
ASA_P4G057	gi|229561762|gb|FJ621588.1|;gi|305671026|gb|HQ023864.1|	60.70	77.61	0	2	201	78	1	1	200	163427	164029	4e-70	245
ASA_P4G057	gi|345105136|gb|JF503991.1|	60.70	77.61	0	3	201	78	1	1	200	163641	164243	4e-70	245
ASA_P4G057	gi|695934953|gb|CP007636.1|	60.70	77.61	0	1	201	78	1	1	200	13732	14334	4e-70	245
ASA_P4G057	gi|662862580|ref|NC_022522.2|	60.70	77.61	0	3	201	78	1	1	200	164508	165110	4e-70	245
ASA_P4G057	gi|657224404|gb|KF056330.2|	60.70	77.61	0	3	201	78	1	1	200	164508	165110	4e-70	245
ASA_P4G057	gi|752502612|dbj|AP014611.1|	60.70	77.61	0	1	201	78	1	1	200	166726	167328	4e-70	245
ASA_P4G057	gi|596353652|gb|KF976462.2|	60.70	77.61	0	2	201	78	1	1	200	167510	168112	4e-70	245
ASA_P4G057	gi|377806473|gb|JQ010984.1|	60.70	77.61	0	1	201	78	1	1	200	167707	168309	4e-70	245
ASA_P4G057	gi|514883893|gb|JX442976.1|	60.70	77.61	0	2	201	78	1	1	200	23720	24322	4e-70	245
ASA_P4G057	gi|327536433|gb|JF267651.1|	60.70	77.61	0	2	201	78	1	1	200	171437	172039	4e-70	245
ASA_P4G057	gi|698038887|gb|KM670336.1|	60.70	77.61	0	1	201	78	1	1	200	170965	171567	4e-70	245
ASA_P4G057	gi|133905002|gb|CP000604.1|	60.70	77.61	0	1	201	78	1	1	200	173371	173973	4e-70	245
ASA_P4G057	gi|742994109|gb|CP010391.1|	60.70	77.61	0	-2	201	78	1	1	200	8239	7637	4e-70	245
ASA_P4G057	gi|374413489|gb|JN687470.1|	60.70	77.61	0	1	201	78	1	1	200	175174	175776	4e-70	245
ASA_P4G057	gi|407810043|gb|JQ824049.1|	60.70	77.61	0	-1	201	78	1	1	200	138934	138332	4e-70	245
ASA_P4G057	gi|133905277|gb|CP000603.1|	60.70	77.61	0	2	201	78	1	1	200	179810	180412	4e-70	245
ASA_P4G057	gi|685454021|gb|CP009409.1|	60.70	77.61	0	1	201	78	1	1	200	187792	188394	4e-70	245
ASA_P4G057	gi|660573358|gb|CP008790.1|	60.70	77.61	0	1	201	78	1	1	200	189484	190086	4e-70	245
ASA_P4G057	gi|345468041|dbj|AP012208.1|	60.70	77.61	0	1	201	78	1	1	200	192457	193059	4e-70	245
ASA_P4G057	gi|742954201|gb|CP010373.1|	60.70	77.61	0	-1	201	78	1	1	200	157714	157112	4e-70	245
ASA_P4G057	gi|523811284|gb|CP006050.1|	60.70	77.61	0	2	201	78	1	1	200	215609	216211	4e-70	245
ASA_P4G057	gi|640855459|gb|CP007732.1|	60.70	77.61	0	3	201	78	1	1	200	264093	264695	4e-70	245
ASA_P4G057	gi|619739382|gb|CP007558.1|	60.70	77.61	0	3	201	78	1	1	200	268056	268658	4e-70	245
ASA_P4G057	gi|662716651|gb|CP008824.1|	60.70	77.61	0	3	201	78	1	1	200	315735	316337	4e-70	245
ASA_P4G057	gi|684200017|gb|CP008920.1|	60.70	77.61	0	-3	201	78	1	1	200	3382598	3381996	4e-70	245
ASA_P4G057	gi|133904815|gb|CP000602.1|	60.70	77.61	0	2	201	78	1	1	200	154934	155536	4e-70	245
ASA_P4G057	gi|743003621|gb|CP010360.1|	58.71	75.62	0	-3	201	82	1	1	200	121692	121090	5e-67	236
ASA_P4G057	gi|224831756|gb|FJ705807.1|	58.21	75.62	0	2	201	83	1	1	200	140681	141283	1e-66	235
ASA_P4G057	gi|672365395|gb|CP006665.1|	51.01	72.22	0	2	198	96	1	1	197	41723	42316	1e-55	204
ASA_P4G057	gi|628088972|gb|CP007137.1|	57.14	71.43	0	-3	133	57	0	1	133	4830	4432	8e-38	152
ASA_P4G057	gi|628088972|gb|CP007137.1|	60.24	78.31	0	-2	83	32	1	119	200	3163	2915	1e-20	101
ASA_P4G057	gi|573972154|gb|CP006029.1|	57.14	71.43	0	-3	133	57	0	1	133	4829	4431	8e-38	152
ASA_P4G057	gi|573972154|gb|CP006029.1|	60.24	78.31	0	-1	83	32	1	119	200	3163	2915	1e-20	101
ASA_P4G057	gi|704485635|gb|KJ186149.1|	45.03	64.92	0	-3	191	105	0	4	194	7601	7029	1e-34	142
ASA_P4G057	gi|704485683|gb|KJ186150.1|	45.03	64.92	0	-3	191	105	0	4	194	7594	7022	1e-34	142
ASA_P4G057	gi|451313531|gb|JX089582.1|	45.03	64.92	0	-1	191	105	0	4	194	7906	7334	1e-34	142
ASA_P4G057	gi|451313490|gb|JX089581.1|	45.03	64.92	0	-1	191	105	0	4	194	7906	7334	1e-34	142
ASA_P4G057	gi|704485737|gb|KJ186151.1|	45.03	64.92	0	-3	191	105	0	4	194	7588	7016	1e-34	142
ASA_P4G057	gi|704485899|gb|KJ186154.1|	45.03	64.92	0	-2	191	105	0	4	194	7594	7022	1e-34	142
ASA_P4G057	gi|704485843|gb|KJ186153.1|	45.03	64.92	0	-3	191	105	0	4	194	7594	7022	1e-34	142
ASA_P4G057	gi|704485786|gb|KJ186152.1|	45.03	64.92	0	-3	191	105	0	4	194	7600	7028	1e-34	142
ASA_P4G057	gi|12719011|gb|AF261825.2|	45.03	64.92	0	-1	191	105	0	4	194	7601	7029	1e-34	142
ASA_P4G057	gi|730910720|gb|KP054476.1|	45.03	64.92	0	-2	191	105	0	4	194	10573	10001	1e-34	142
ASA_P4G057	gi|618631222|gb|CP007581.1|	45.03	64.92	0	-1	191	105	0	4	194	4090891	4090319	2e-34	142
ASA_P4G057	gi|545006446|emb|HF937208.1|	45.03	64.92	0	-2	191	105	0	4	194	4090891	4090319	2e-34	142
ASA_P4G057	gi|577007824|dbj|AB856327.1|	38.78	58.67	0	1	196	120	0	3	198	140545	141132	2e-34	142
ASA_P4G057	gi|370986822|dbj|AB571865.1|	38.78	58.67	0	3	196	120	0	3	198	183942	184529	2e-34	142
ASA_P4G057	gi|120556926|gb|CP000503.1|	45.03	65.45	0	3	191	105	0	4	194	4696806	4697378	3e-34	141
ASA_P4G057	gi|332000475|gb|HQ888851.1|	44.50	64.92	0	-1	191	106	0	4	194	7906	7334	6e-34	140
ASA_P4G057	gi|672940377|gb|AY963803.6|	43.46	64.40	0	-1	191	108	0	4	194	8600	8028	4e-32	135
ASA_P4G057	gi|685456237|gb|CP009413.1|	62.50	80.77	0	2	104	38	1	98	200	172685	172996	5e-32	135
ASA_P4G057	gi|685456237|gb|CP009413.1|	57.43	74.26	0	2	101	43	0	1	101	171566	171868	6e-26	117
ASA_P4G057	gi|685456237|gb|CP009413.1|	29.17	50.00	0	2	72	51	0	24	95	172709	172924	6.8	38.1
ASA_P4G057	gi|631776901|emb|HG322950.1|	33.68	51.58	0	-2	95	57	3	101	189	5052553	5052269	7.4	38.1
ASA_P4G058	gi|142855988|gb|CP000645.1|	100.00	100.00	0	-3	180	0	0	1	180	49918	49379	7e-115	373
ASA_P4G058	gi|544169431|gb|KF152885.1|	62.57	80.45	0	3	179	65	1	1	179	130827	131357	4e-70	244
ASA_P4G058	gi|628088972|gb|CP007137.1|	62.57	80.45	0	-2	179	65	1	1	179	5377	4847	5e-70	244
ASA_P4G058	gi|573972154|gb|CP006029.1|	62.57	80.45	0	-2	179	65	1	1	179	5376	4846	5e-70	244
ASA_P4G058	gi|696586053|gb|CP009563.1|	62.57	80.45	0	1	179	65	1	1	179	55972	56502	5e-70	244
ASA_P4G058	gi|569550126|gb|CP003998.1|	62.57	80.45	0	-3	179	65	1	1	179	69246	68716	5e-70	244
ASA_P4G058	gi|685456019|gb|CP009412.1|	62.57	80.45	0	1	179	65	1	1	179	99925	100455	5e-70	244
ASA_P4G058	gi|365803989|gb|CP003225.1|	62.57	80.45	0	3	179	65	1	1	179	99363	99893	5e-70	244
ASA_P4G058	gi|695936401|gb|CP009570.1|	62.57	80.45	0	-3	179	65	1	1	179	76844	76314	5e-70	244
ASA_P4G058	gi|696586546|gb|CP009564.1|	62.57	80.45	0	2	179	65	1	1	179	53318	53848	5e-70	244
ASA_P4G058	gi|696585773|gb|CP009562.1|	62.57	80.45	0	1	179	65	1	1	179	53722	54252	5e-70	244
ASA_P4G058	gi|566131152|gb|KF551948.1|	62.57	80.45	0	2	179	65	1	1	179	116600	117130	5e-70	244
ASA_P4G058	gi|544345850|dbj|AB591424.1|	62.57	80.45	0	3	179	65	1	1	179	91068	91598	5e-70	244
ASA_P4G058	gi|118596907|dbj|AB277724.1|	62.57	80.45	0	3	179	65	1	1	179	108201	108731	5e-70	244
ASA_P4G058	gi|685455334|gb|CP009410.1|	62.57	80.45	0	3	179	65	1	1	179	128487	129017	5e-70	244
ASA_P4G058	gi|746616805|gb|KJ187752.1|	62.57	80.45	0	3	179	65	1	1	179	128826	129356	5e-70	244
ASA_P4G058	gi|381288102|gb|JN983045.1|	62.57	80.45	0	1	179	65	1	1	179	131518	132048	5e-70	244
ASA_P4G058	gi|381288584|gb|JN983048.1|	62.57	80.45	0	1	179	65	1	1	179	131773	132303	5e-70	244
ASA_P4G058	gi|305670530|gb|HQ023861.1|	62.57	80.45	0	3	179	65	1	1	179	132153	132683	5e-70	244
ASA_P4G058	gi|591389235|gb|KF992018.1|	62.57	80.45	0	1	179	65	1	1	179	133888	134418	5e-70	244
ASA_P4G058	gi|378705671|gb|JN861072.1|	62.57	80.45	0	3	179	65	1	1	179	134163	134693	5e-70	244
ASA_P4G058	gi|582035484|gb|CP006661.1|	62.57	80.45	0	2	179	65	1	1	179	10445	10975	5e-70	244
ASA_P4G058	gi|229561407|gb|FJ621586.1|	62.57	80.45	0	2	179	65	1	1	179	144455	144985	5e-70	244
ASA_P4G058	gi|749800011|gb|KM506769.1|	62.57	80.45	0	3	179	65	1	1	179	120057	120587	5e-70	244
ASA_P4G058	gi|118596719|dbj|AB277723.1|	62.57	80.45	0	3	179	65	1	1	179	113766	114296	5e-70	244
ASA_P4G058	gi|555235253|gb|KF250428.1|	62.57	80.45	0	1	179	65	1	1	179	147061	147591	5e-70	244
ASA_P4G058	gi|678222149|gb|KJ909290.1|	62.57	80.45	0	2	179	65	1	1	179	147392	147922	5e-70	244
ASA_P4G058	gi|133904815|gb|CP000602.1|	62.57	80.45	0	1	179	65	1	1	179	154387	154917	5e-70	244
ASA_P4G058	gi|696581286|gb|CP009560.1|	62.57	80.45	0	3	179	65	1	1	179	88488	89018	5e-70	244
ASA_P4G058	gi|229561581|gb|FJ621587.1|	62.57	80.45	0	1	179	65	1	1	179	154564	155094	5e-70	244
ASA_P4G058	gi|695935254|gb|CP009567.1|	62.57	80.45	0	-1	179	65	1	1	179	80542	80012	5e-70	244
ASA_P4G058	gi|704486155|gb|KM083064.1|	62.57	80.45	0	2	179	65	1	1	179	125033	125563	5e-70	244
ASA_P4G058	gi|305670679|gb|HQ023862.1|	62.57	80.45	0	2	179	65	1	1	179	156923	157453	5e-70	244
ASA_P4G058	gi|305670853|gb|HQ023863.1|	62.57	80.45	0	3	179	65	1	1	179	157431	157961	5e-70	244
ASA_P4G058	gi|443900801|emb|FO203354.1|	62.57	80.45	0	1	179	65	1	1	179	157378	157908	5e-70	244
ASA_P4G058	gi|358409925|gb|JN157804.1|	62.57	80.45	0	-1	179	65	1	1	179	64196	63666	5e-70	244
ASA_P4G058	gi|685456437|gb|CP009414.1|	62.57	80.45	0	3	179	65	1	1	179	161250	161780	5e-70	244
ASA_P4G058	gi|381287804|gb|JN983043.1|	62.57	80.45	0	-2	179	65	1	1	179	23563	23033	5e-70	244
ASA_P4G058	gi|723243434|gb|CP009868.1|	62.57	80.45	0	-3	179	65	1	1	179	82239	81709	5e-70	244
ASA_P4G058	gi|409729032|gb|JX141473.1|	62.57	80.45	0	3	179	65	1	1	179	161118	161648	5e-70	244
ASA_P4G058	gi|430829327|gb|JF714412.2|	62.57	80.45	0	3	179	65	1	1	179	162324	162854	5e-70	244
ASA_P4G058	gi|685455476|gb|CP009411.1|	62.57	80.45	0	1	179	65	1	1	179	162784	163314	5e-70	244
ASA_P4G058	gi|229561762|gb|FJ621588.1|;gi|305671026|gb|HQ023864.1|	62.57	80.45	0	1	179	65	1	1	179	162880	163410	5e-70	244
ASA_P4G058	gi|345105136|gb|JF503991.1|	62.57	80.45	0	2	179	65	1	1	179	163094	163624	5e-70	244
ASA_P4G058	gi|695934953|gb|CP007636.1|	62.57	80.45	0	3	179	65	1	1	179	13185	13715	5e-70	244
ASA_P4G058	gi|662862580|ref|NC_022522.2|	62.57	80.45	0	2	179	65	1	1	179	163961	164491	5e-70	244
ASA_P4G058	gi|657224404|gb|KF056330.2|	62.57	80.45	0	2	179	65	1	1	179	163961	164491	5e-70	244
ASA_P4G058	gi|752502612|dbj|AP014611.1|	62.57	80.45	0	3	179	65	1	1	179	166179	166709	5e-70	244
ASA_P4G058	gi|596353652|gb|KF976462.2|	62.57	80.45	0	1	179	65	1	1	179	166963	167493	5e-70	244
ASA_P4G058	gi|377806473|gb|JQ010984.1|	62.57	80.45	0	3	179	65	1	1	179	167160	167690	5e-70	244
ASA_P4G058	gi|514883893|gb|JX442976.1|	62.57	80.45	0	1	179	65	1	1	179	23173	23703	5e-70	244
ASA_P4G058	gi|327536433|gb|JF267651.1|	62.57	80.45	0	1	179	65	1	1	179	170890	171420	5e-70	244
ASA_P4G058	gi|685456237|gb|CP009413.1|	62.57	80.45	0	1	179	65	1	1	179	171019	171549	5e-70	244
ASA_P4G058	gi|133905002|gb|CP000604.1|	62.57	80.45	0	3	179	65	1	1	179	172824	173354	5e-70	244
ASA_P4G058	gi|742994109|gb|CP010391.1|	62.57	80.45	0	-1	179	65	1	1	179	8786	8256	5e-70	244
ASA_P4G058	gi|374413489|gb|JN687470.1|	62.57	80.45	0	3	179	65	1	1	179	174627	175157	5e-70	244
ASA_P4G058	gi|407810043|gb|JQ824049.1|	62.57	80.45	0	-3	179	65	1	1	179	139481	138951	5e-70	244
ASA_P4G058	gi|133905277|gb|CP000603.1|	62.57	80.45	0	1	179	65	1	1	179	179263	179793	5e-70	244
ASA_P4G058	gi|685454021|gb|CP009409.1|	62.57	80.45	0	3	179	65	1	1	179	187245	187775	5e-70	244
ASA_P4G058	gi|660573358|gb|CP008790.1|	62.57	80.45	0	3	179	65	1	1	179	188937	189467	5e-70	244
ASA_P4G058	gi|345468041|dbj|AP012208.1|	62.57	80.45	0	3	179	65	1	1	179	191910	192440	5e-70	244
ASA_P4G058	gi|742954201|gb|CP010373.1|	62.57	80.45	0	-3	179	65	1	1	179	158261	157731	5e-70	244
ASA_P4G058	gi|523811284|gb|CP006050.1|	62.57	80.45	0	1	179	65	1	1	179	215062	215592	5e-70	244
ASA_P4G058	gi|640855459|gb|CP007732.1|	62.57	80.45	0	2	179	65	1	1	179	263546	264076	5e-70	244
ASA_P4G058	gi|619739382|gb|CP007558.1|	62.57	80.45	0	2	179	65	1	1	179	267509	268039	5e-70	244
ASA_P4G058	gi|662716651|gb|CP008824.1|	62.57	80.45	0	2	179	65	1	1	179	315188	315718	5e-70	244
ASA_P4G058	gi|684200017|gb|CP008920.1|	62.57	80.45	0	-2	179	65	1	1	179	3383145	3382615	5e-70	244
ASA_P4G058	gi|684200017|gb|CP008920.1|	42.86	65.38	0	-1	182	99	4	1	180	1940392	1939856	3e-36	146
ASA_P4G058	gi|698038887|gb|KM670336.1|	62.01	79.89	0	3	179	66	1	1	179	170418	170948	9e-69	240
ASA_P4G058	gi|224831756|gb|FJ705807.1|	61.45	79.33	0	1	179	67	1	1	179	140134	140664	7e-68	238
ASA_P4G058	gi|743003621|gb|CP010360.1|	61.45	79.33	0	-2	179	67	1	1	179	122239	121709	8e-68	238
ASA_P4G058	gi|723759024|gb|KP056256.1|	61.63	79.65	0	3	172	64	1	1	172	193368	193877	9e-66	231
ASA_P4G058	gi|672365395|gb|CP006665.1|	64.38	82.50	0	1	160	57	0	20	179	41221	41700	2e-64	228
ASA_P4G058	gi|370986822|dbj|AB571865.1|	53.75	71.88	0	2	160	73	1	18	176	183443	183922	2e-46	176
ASA_P4G058	gi|577007824|dbj|AB856327.1|	53.75	71.88	0	3	160	73	1	18	176	140046	140525	2e-46	176
ASA_P4G058	gi|584468738|gb|CP007004.1|	44.26	65.57	0	-3	183	95	5	1	180	866490	865954	5e-37	149
ASA_P4G058	gi|172046403|emb|AM942759.1|	46.51	66.86	0	2	172	88	4	12	180	2653946	2654458	6e-37	148
ASA_P4G058	gi|172046403|emb|AM942759.1|	31.30	44.27	0	-1	131	84	2	31	155	2827678	2827286	3e-07	60.1
ASA_P4G058	gi|386270271|gb|CP003380.1|	43.41	65.38	0	2	182	98	4	1	180	500009	500545	9e-37	148
ASA_P4G058	gi|386270271|gb|CP003380.1|	28.74	44.83	0	2	174	116	5	9	178	1537472	1537981	7e-09	65.5
ASA_P4G058	gi|686466867|gb|KM213605.1|	43.41	65.38	0	-1	182	98	4	1	180	99977	99441	1e-36	147
ASA_P4G058	gi|259156547|gb|GQ463144.1|	43.41	65.38	0	-1	182	98	4	1	180	103788	103252	1e-36	147
ASA_P4G058	gi|20095128|gb|AY090559.1|	43.72	65.57	0	-1	183	96	5	1	180	85631	85095	1e-36	147
ASA_P4G058	gi|259156281|gb|GQ463141.1|	44.13	64.80	0	-2	179	94	4	4	180	92373	91849	1e-36	147
ASA_P4G058	gi|259156080|gb|GQ463139.1|	44.13	64.80	0	-3	179	94	4	4	180	93758	93234	1e-36	147
ASA_P4G058	gi|594708731|gb|KC886258.1|	44.13	64.80	0	-1	179	94	4	4	180	94981	94457	1e-36	147
ASA_P4G058	gi|358442166|gb|JN648379.1|	44.13	64.80	0	-1	179	94	4	4	180	94981	94457	1e-36	147
ASA_P4G058	gi|259156371|gb|GQ463142.1|	44.13	64.80	0	-1	179	94	4	4	180	95018	94494	1e-36	147
ASA_P4G058	gi|594708630|gb|KC886257.1|	44.13	64.80	0	-1	179	94	4	4	180	95288	94764	1e-36	147
ASA_P4G058	gi|21885263|gb|AY055428.1|	44.13	64.80	0	-2	179	94	4	4	180	96569	96045	1e-36	147
ASA_P4G058	gi|259156180|gb|GQ463140.1|	44.13	64.80	0	-1	179	94	4	4	180	99152	98628	1e-36	147
ASA_P4G058	gi|462293505|gb|AJFN02000021.1|	44.13	64.80	0	3	179	94	4	4	180	61401	61925	1e-36	147
ASA_P4G058	gi|356645562|gb|CP003069.1|	44.13	64.80	0	-3	179	94	4	4	180	178526	178002	1e-36	147
ASA_P4G058	gi|695931389|gb|CP007634.1|	44.13	64.80	0	-1	179	94	4	4	180	173450	172926	1e-36	147
ASA_P4G058	gi|229368777|gb|CP001485.1|	44.13	64.80	0	3	179	94	4	4	180	2962782	2963306	1e-36	147
ASA_P4G058	gi|120556926|gb|CP000503.1|	44.13	64.80	0	-1	179	94	4	4	180	1331250	1330726	1e-36	147
ASA_P4G058	gi|521325890|gb|CP004848.1|	43.41	64.84	0	-1	182	98	4	1	180	1290239	1289703	2e-36	147
ASA_P4G058	gi|521325890|gb|CP004848.1|	43.41	64.84	0	-2	182	98	4	1	180	1271872	1271336	2e-36	147
ASA_P4G058	gi|440497645|gb|JX888896.1|	42.86	65.38	0	2	182	99	4	1	180	22292	22828	2e-36	147
ASA_P4G058	gi|440497646|gb|JX888897.1|	42.86	65.38	0	-3	182	99	4	1	180	18262	17726	2e-36	147
ASA_P4G058	gi|380005181|gb|JQ345361.1|	46.06	67.27	0	1	165	86	3	18	180	2800	3291	2e-36	147
ASA_P4G058	gi|521348694|gb|CP004855.1|	42.86	65.38	0	-1	182	99	4	1	180	1368699	1368163	2e-36	147
ASA_P4G058	gi|521343783|gb|CP004853.1|	42.86	65.38	0	-1	182	99	4	1	180	1360364	1359828	2e-36	147
ASA_P4G058	gi|410816915|gb|CP003917.1|	42.86	65.38	0	-2	182	99	4	1	180	1373465	1372929	2e-36	147
ASA_P4G059	gi|142855988|gb|CP000645.1|	100.00	100.00	0	-1	87	0	0	1	87	50181	49921	2e-47	174
ASA_P4G059	gi|224831756|gb|FJ705807.1|	76.92	85.90	0	2	78	17	1	8	84	139883	140116	1e-29	123
ASA_P4G059	gi|743003621|gb|CP010360.1|	76.92	87.18	0	-3	78	17	1	8	84	122490	122257	2e-29	122
ASA_P4G059	gi|133904815|gb|CP000602.1|	75.64	85.90	0	2	78	18	1	8	84	154136	154369	1e-28	120
ASA_P4G059	gi|628088972|gb|CP007137.1|	74.36	85.90	0	-3	78	19	1	8	84	5628	5395	4e-28	119
ASA_P4G059	gi|573972154|gb|CP006029.1|	74.36	85.90	0	-3	78	19	1	8	84	5627	5394	4e-28	119
ASA_P4G059	gi|696586053|gb|CP009563.1|	74.36	85.90	0	2	78	19	1	8	84	55721	55954	4e-28	119
ASA_P4G059	gi|569550126|gb|CP003998.1|	74.36	85.90	0	-1	78	19	1	8	84	69497	69264	4e-28	119
ASA_P4G059	gi|685456019|gb|CP009412.1|	74.36	85.90	0	2	78	19	1	8	84	99674	99907	4e-28	119
ASA_P4G059	gi|365803989|gb|CP003225.1|	74.36	85.90	0	1	78	19	1	8	84	99112	99345	4e-28	119
ASA_P4G059	gi|695936401|gb|CP009570.1|	74.36	85.90	0	-1	78	19	1	8	84	77095	76862	4e-28	119
ASA_P4G059	gi|696586546|gb|CP009564.1|	74.36	85.90	0	3	78	19	1	8	84	53067	53300	4e-28	119
ASA_P4G059	gi|696585773|gb|CP009562.1|	74.36	85.90	0	2	78	19	1	8	84	53471	53704	4e-28	119
ASA_P4G059	gi|566131152|gb|KF551948.1|	74.36	85.90	0	3	78	19	1	8	84	116349	116582	4e-28	119
ASA_P4G059	gi|544345850|dbj|AB591424.1|	74.36	85.90	0	1	78	19	1	8	84	90817	91050	4e-28	119
ASA_P4G059	gi|685455334|gb|CP009410.1|	74.36	85.90	0	1	78	19	1	8	84	128236	128469	4e-28	119
ASA_P4G059	gi|746616805|gb|KJ187752.1|	74.36	85.90	0	1	78	19	1	8	84	128575	128808	4e-28	119
ASA_P4G059	gi|381288102|gb|JN983045.1|	74.36	85.90	0	2	78	19	1	8	84	131267	131500	4e-28	119
ASA_P4G059	gi|381288584|gb|JN983048.1|	74.36	85.90	0	2	78	19	1	8	84	131522	131755	4e-28	119
ASA_P4G059	gi|544169431|gb|KF152885.1|	74.36	85.90	0	1	78	19	1	8	84	130576	130809	4e-28	119
ASA_P4G059	gi|305670530|gb|HQ023861.1|	74.36	85.90	0	1	78	19	1	8	84	131902	132135	4e-28	119
ASA_P4G059	gi|591389235|gb|KF992018.1|	74.36	85.90	0	2	78	19	1	8	84	133637	133870	4e-28	119
ASA_P4G059	gi|378705671|gb|JN861072.1|	74.36	85.90	0	1	78	19	1	8	84	133912	134145	4e-28	119
ASA_P4G059	gi|582035484|gb|CP006661.1|	74.36	85.90	0	3	78	19	1	8	84	10194	10427	4e-28	119
ASA_P4G059	gi|229561407|gb|FJ621586.1|	74.36	85.90	0	3	78	19	1	8	84	144204	144437	4e-28	119
ASA_P4G059	gi|749800011|gb|KM506769.1|	74.36	85.90	0	1	78	19	1	8	84	119806	120039	4e-28	119
ASA_P4G059	gi|118596719|dbj|AB277723.1|	74.36	85.90	0	1	78	19	1	8	84	113515	113748	4e-28	119
ASA_P4G059	gi|555235253|gb|KF250428.1|	74.36	85.90	0	2	78	19	1	8	84	146810	147043	4e-28	119
ASA_P4G059	gi|678222149|gb|KJ909290.1|	74.36	85.90	0	3	78	19	1	8	84	147141	147374	4e-28	119
ASA_P4G059	gi|696581286|gb|CP009560.1|	74.36	85.90	0	1	78	19	1	8	84	88237	88470	4e-28	119
ASA_P4G059	gi|229561581|gb|FJ621587.1|	74.36	85.90	0	2	78	19	1	8	84	154313	154546	4e-28	119
ASA_P4G059	gi|695935254|gb|CP009567.1|	74.36	85.90	0	-2	78	19	1	8	84	80793	80560	4e-28	119
ASA_P4G059	gi|704486155|gb|KM083064.1|	74.36	85.90	0	3	78	19	1	8	84	124782	125015	4e-28	119
ASA_P4G059	gi|305670679|gb|HQ023862.1|	74.36	85.90	0	3	78	19	1	8	84	156672	156905	4e-28	119
ASA_P4G059	gi|305670853|gb|HQ023863.1|	74.36	85.90	0	1	78	19	1	8	84	157180	157413	4e-28	119
ASA_P4G059	gi|443900801|emb|FO203354.1|	74.36	85.90	0	2	78	19	1	8	84	157127	157360	4e-28	119
ASA_P4G059	gi|358409925|gb|JN157804.1|	74.36	85.90	0	-2	78	19	1	8	84	64447	64214	4e-28	119
ASA_P4G059	gi|381287804|gb|JN983043.1|	74.36	85.90	0	-3	78	19	1	8	84	23814	23581	4e-28	119
ASA_P4G059	gi|723243434|gb|CP009868.1|	74.36	85.90	0	-1	78	19	1	8	84	82490	82257	4e-28	119
ASA_P4G059	gi|409729032|gb|JX141473.1|	74.36	85.90	0	1	78	19	1	8	84	160867	161100	4e-28	119
ASA_P4G059	gi|430829327|gb|JF714412.2|	74.36	85.90	0	1	78	19	1	8	84	162073	162306	4e-28	119
ASA_P4G059	gi|685455476|gb|CP009411.1|	74.36	85.90	0	2	78	19	1	8	84	162533	162766	4e-28	119
ASA_P4G059	gi|229561762|gb|FJ621588.1|;gi|305671026|gb|HQ023864.1|	74.36	85.90	0	2	78	19	1	8	84	162629	162862	4e-28	119
ASA_P4G059	gi|345105136|gb|JF503991.1|	74.36	85.90	0	3	78	19	1	8	84	162843	163076	4e-28	119
ASA_P4G059	gi|695934953|gb|CP007636.1|	74.36	85.90	0	1	78	19	1	8	84	12934	13167	4e-28	119
ASA_P4G059	gi|662862580|ref|NC_022522.2|	74.36	85.90	0	3	78	19	1	8	84	163710	163943	4e-28	119
ASA_P4G059	gi|657224404|gb|KF056330.2|	74.36	85.90	0	3	78	19	1	8	84	163710	163943	4e-28	119
ASA_P4G059	gi|596353652|gb|KF976462.2|	74.36	85.90	0	2	78	19	1	8	84	166712	166945	4e-28	119
ASA_P4G059	gi|377806473|gb|JQ010984.1|	74.36	85.90	0	1	78	19	1	8	84	166909	167142	4e-28	119
ASA_P4G059	gi|514883893|gb|JX442976.1|	74.36	85.90	0	2	78	19	1	8	84	22922	23155	4e-28	119
ASA_P4G059	gi|327536433|gb|JF267651.1|	74.36	85.90	0	2	78	19	1	8	84	170639	170872	4e-28	119
ASA_P4G059	gi|685456237|gb|CP009413.1|	74.36	85.90	0	2	78	19	1	8	84	170768	171001	4e-28	119
ASA_P4G059	gi|133905002|gb|CP000604.1|	74.36	85.90	0	1	78	19	1	8	84	172573	172806	4e-28	119
ASA_P4G059	gi|742994109|gb|CP010391.1|	74.36	85.90	0	-2	78	19	1	8	84	9037	8804	4e-28	119
ASA_P4G059	gi|374413489|gb|JN687470.1|	74.36	85.90	0	1	78	19	1	8	84	174376	174609	4e-28	119
ASA_P4G059	gi|407810043|gb|JQ824049.1|	74.36	85.90	0	-1	78	19	1	8	84	139732	139499	4e-28	119
ASA_P4G059	gi|133905277|gb|CP000603.1|	74.36	85.90	0	2	78	19	1	8	84	179012	179245	4e-28	119
ASA_P4G059	gi|685454021|gb|CP009409.1|	74.36	85.90	0	1	78	19	1	8	84	186994	187227	4e-28	119
ASA_P4G059	gi|660573358|gb|CP008790.1|	74.36	85.90	0	1	78	19	1	8	84	188686	188919	4e-28	119
ASA_P4G059	gi|345468041|dbj|AP012208.1|	74.36	85.90	0	1	78	19	1	8	84	191659	191892	4e-28	119
ASA_P4G059	gi|723759024|gb|KP056256.1|	74.36	85.90	0	1	78	19	1	8	84	193117	193350	4e-28	119
ASA_P4G059	gi|742954201|gb|CP010373.1|	74.36	85.90	0	-1	78	19	1	8	84	158512	158279	4e-28	119
ASA_P4G059	gi|523811284|gb|CP006050.1|	74.36	85.90	0	2	78	19	1	8	84	214811	215044	4e-28	119
ASA_P4G059	gi|640855459|gb|CP007732.1|	74.36	85.90	0	3	78	19	1	8	84	263295	263528	4e-28	119
ASA_P4G059	gi|619739382|gb|CP007558.1|	74.36	85.90	0	3	78	19	1	8	84	267258	267491	4e-28	119
ASA_P4G059	gi|662716651|gb|CP008824.1|	74.36	85.90	0	3	78	19	1	8	84	314937	315170	4e-28	119
ASA_P4G059	gi|684200017|gb|CP008920.1|	74.36	85.90	0	-3	78	19	1	8	84	3383396	3383163	4e-28	119
ASA_P4G059	gi|684200017|gb|CP008920.1|	39.71	58.82	0	1	68	37	1	15	78	826531	826734	4e-04	48.5
ASA_P4G059	gi|698038887|gb|KM670336.1|	74.36	85.90	0	1	78	19	1	8	84	170167	170400	6e-28	118
ASA_P4G059	gi|332144411|dbj|AB571791.1|	76.06	88.73	0	-3	71	17	0	8	78	113923	113711	7e-28	118
ASA_P4G059	gi|661245796|dbj|AP014565.1|	76.06	88.73	0	-2	71	17	0	8	78	1096361	1096149	8e-28	118
ASA_P4G059	gi|661245796|dbj|AP014565.1|	45.76	61.02	0	2	59	32	0	20	78	3023642	3023818	6e-05	51.2
ASA_P4G059	gi|661245796|dbj|AP014565.1|	34.72	55.56	0	3	72	47	0	10	81	2653038	2653253	7e-04	48.1
ASA_P4G059	gi|685456437|gb|CP009414.1|	74.36	84.62	0	1	78	19	1	8	84	160999	161232	3e-27	116
ASA_P4G059	gi|118596907|dbj|AB277724.1|	73.08	84.62	0	1	78	20	1	8	84	107950	108183	3e-27	116
ASA_P4G059	gi|752502612|dbj|AP014611.1|	73.08	84.62	0	1	78	20	1	8	84	165928	166161	3e-27	116
ASA_P4G059	gi|672365395|gb|CP006665.1|	55.68	72.73	0	2	88	38	1	1	87	40904	41167	3e-23	104
ASA_P4G059	gi|577007824|dbj|AB856327.1|	60.53	80.26	0	3	76	29	1	7	82	139710	139934	2e-21	99.8
ASA_P4G059	gi|370986822|dbj|AB571865.1|	60.53	80.26	0	2	76	29	1	7	82	183107	183331	2e-21	99.8
ASA_P4G059	gi|589314341|gb|CP006981.1|	45.68	62.96	0	3	81	44	0	5	85	1642848	1643090	7e-12	72.0
ASA_P4G059	gi|589338112|gb|CP006985.1|	45.68	62.96	0	2	81	44	0	5	85	1684550	1684792	7e-12	72.0
ASA_P4G059	gi|589332184|gb|CP006984.1|	45.68	62.96	0	1	81	44	0	5	85	1684687	1684929	7e-12	72.0
ASA_P4G059	gi|589326231|gb|CP006983.1|	45.68	62.96	0	2	81	44	0	5	85	1684487	1684729	7e-12	72.0
ASA_P4G059	gi|589308385|gb|CP006980.1|	45.68	62.96	0	1	81	44	0	5	85	1685074	1685316	7e-12	72.0
ASA_P4G059	gi|589320215|gb|CP006982.1|	45.68	62.96	0	3	81	44	0	5	85	1684722	1684964	7e-12	72.0
ASA_P4G059	gi|566561164|gb|CP006937.1|	45.68	62.96	0	3	81	44	0	5	85	1642854	1643096	7e-12	72.0
ASA_P4G059	gi|218768969|emb|FM209186.1|	45.68	62.96	0	3	81	44	0	5	85	1685016	1685258	7e-12	72.0
ASA_P4G059	gi|401824098|gb|JX434033.1|	48.61	65.28	0	1	72	37	0	5	76	1057	1272	8e-12	71.6
ASA_P4G059	gi|371779606|emb|HE584812.1|	48.61	65.28	0	2	72	37	0	5	76	1088	1303	8e-12	71.6
ASA_P4G059	gi|401823982|gb|JX434031.1|	48.61	65.28	0	2	72	37	0	5	76	1103	1318	8e-12	71.6
ASA_P4G059	gi|676401836|gb|KM233689.1|	48.61	65.28	0	2	72	37	0	5	76	1268	1483	8e-12	71.6
ASA_P4G059	gi|374112512|gb|JN808773.1|	48.61	65.28	0	3	72	37	0	5	76	1062	1277	8e-12	71.6
ASA_P4G059	gi|604671186|gb|KJ477077.1|	48.61	65.28	0	1	72	37	0	5	76	1054	1269	8e-12	71.6
ASA_P4G059	gi|401823922|gb|JX434030.1|	48.61	65.28	0	3	72	37	0	5	76	1059	1274	8e-12	71.6
ASA_P4G059	gi|111433558|gb|DQ873690.1|	45.68	62.96	0	2	81	44	0	5	85	1067	1309	1e-11	71.2
ASA_P4G059	gi|169409292|gb|EU272037.1|	45.68	62.96	0	2	81	44	0	5	85	1073	1315	1e-11	70.9
ASA_P4G059	gi|401824041|gb|JX434032.1|	45.68	62.96	0	3	81	44	0	5	85	1074	1316	1e-11	70.9
ASA_P4G059	gi|713665761|emb|LN610590.1|	45.68	62.96	0	2	81	44	0	5	85	1106	1348	1e-11	70.9
ASA_P4G059	gi|669258221|gb|JQ067085.2|	44.44	62.96	0	2	81	45	0	5	85	1055	1297	3e-11	70.1
ASA_P4G059	gi|749209907|gb|CP010312.1|	47.14	61.43	0	1	70	37	0	11	80	107701	107910	3e-10	67.0
ASA_P4G059	gi|15485|emb|X52258.1|	43.04	63.29	0	1	79	45	0	7	85	1051	1287	9e-10	65.1
ASA_P4G059	gi|37595163|gb|AY394005.1|	43.04	63.29	0	3	79	45	0	7	85	1053	1289	1e-09	65.5
ASA_P4G059	gi|374112630|gb|JN811560.1|	43.04	63.29	0	2	79	45	0	7	85	1055	1291	1e-09	65.5
ASA_P4G060	gi|142855988|gb|CP000645.1|	100.00	100.00	0	3	144	0	0	1	144	50829	51260	2e-85	286
ASA_P4G060	gi|142855988|gb|CP000645.1|	31.93	52.10	0	3	119	79	2	7	125	25755	26105	1e-07	61.2
ASA_P4G060	gi|628088972|gb|CP007137.1|	47.54	60.66	0	2	122	59	2	6	124	6305	6664	3e-23	107
ASA_P4G060	gi|628088972|gb|CP007137.1|	31.62	52.14	0	1	117	69	5	23	136	47116	47442	0.028	43.9
ASA_P4G060	gi|573972154|gb|CP006029.1|	47.54	60.66	0	1	122	59	2	6	124	6304	6663	3e-23	107
ASA_P4G060	gi|573972154|gb|CP006029.1|	31.62	52.14	0	3	117	69	5	23	136	47115	47441	0.028	43.9
ASA_P4G060	gi|696586053|gb|CP009563.1|	47.54	60.66	0	-2	122	59	2	6	124	55044	54685	3e-23	107
ASA_P4G060	gi|696586053|gb|CP009563.1|	31.62	52.14	0	-2	117	69	5	23	136	77481	77155	0.028	43.9
ASA_P4G060	gi|569550126|gb|CP003998.1|	47.54	60.66	0	1	122	59	2	6	124	70174	70533	3e-23	107
ASA_P4G060	gi|569550126|gb|CP003998.1|	31.62	52.14	0	1	117	69	5	23	136	45103	45429	0.028	43.9
ASA_P4G060	gi|685456019|gb|CP009412.1|	47.54	60.66	0	-1	122	59	2	6	124	98997	98638	3e-23	107
ASA_P4G060	gi|685456019|gb|CP009412.1|	31.62	52.14	0	-1	117	69	5	23	136	17856	17530	0.028	43.9
ASA_P4G060	gi|365803989|gb|CP003225.1|	47.54	60.66	0	-1	122	59	2	6	124	98435	98076	3e-23	107
ASA_P4G060	gi|365803989|gb|CP003225.1|	31.62	52.14	0	-2	117	69	5	23	136	14899	14573	0.028	43.9
ASA_P4G060	gi|695936401|gb|CP009570.1|	47.54	60.66	0	3	122	59	2	6	124	77772	78131	3e-23	107
ASA_P4G060	gi|695936401|gb|CP009570.1|	31.62	52.14	0	3	117	69	5	23	136	55335	55661	0.028	43.9
ASA_P4G060	gi|696586546|gb|CP009564.1|	47.54	60.66	0	-1	122	59	2	6	124	52390	52031	3e-23	107
ASA_P4G060	gi|696586546|gb|CP009564.1|	31.62	52.14	0	-1	117	69	5	23	136	74827	74501	0.028	43.9
ASA_P4G060	gi|696585773|gb|CP009562.1|	47.54	60.66	0	-2	122	59	2	6	124	52794	52435	3e-23	107
ASA_P4G060	gi|696585773|gb|CP009562.1|	31.62	52.14	0	-2	117	69	5	23	136	75231	74905	0.028	43.9
ASA_P4G060	gi|566131152|gb|KF551948.1|	47.54	60.66	0	-2	122	59	2	6	124	115672	115313	3e-23	107
ASA_P4G060	gi|544345850|dbj|AB591424.1|	47.54	60.66	0	-3	122	59	2	6	124	90140	89781	3e-23	107
ASA_P4G060	gi|544345850|dbj|AB591424.1|	31.62	52.14	0	-3	117	69	5	23	136	9401	9075	0.028	43.9
ASA_P4G060	gi|332144411|dbj|AB571791.1|	47.54	60.66	0	3	122	59	2	6	124	114600	114959	3e-23	107
ASA_P4G060	gi|332144411|dbj|AB571791.1|	31.62	52.14	0	2	117	69	5	23	136	102218	102544	0.028	43.9
ASA_P4G060	gi|118596907|dbj|AB277724.1|	47.54	60.66	0	-2	122	59	2	6	124	107273	106914	3e-23	107
ASA_P4G060	gi|118596907|dbj|AB277724.1|	31.62	52.14	0	-1	117	69	5	23	136	129711	129385	0.028	43.9
ASA_P4G060	gi|685455334|gb|CP009410.1|	47.54	60.66	0	-1	122	59	2	6	124	127559	127200	3e-23	107
ASA_P4G060	gi|685455334|gb|CP009410.1|	31.62	52.14	0	-2	117	69	5	23	136	19570	19244	0.028	43.9
ASA_P4G060	gi|746616805|gb|KJ187752.1|	47.54	60.66	0	-2	122	59	2	6	124	127898	127539	3e-23	107
ASA_P4G060	gi|746616805|gb|KJ187752.1|	31.62	51.28	0	-3	117	69	5	23	136	16675	16349	0.084	42.7
ASA_P4G060	gi|381288102|gb|JN983045.1|	47.54	60.66	0	-1	122	59	2	6	124	130590	130231	3e-23	107
ASA_P4G060	gi|381288102|gb|JN983045.1|	31.62	52.14	0	-2	117	69	5	23	136	19634	19308	0.028	43.9
ASA_P4G060	gi|381288584|gb|JN983048.1|	47.54	60.66	0	-1	122	59	2	6	124	130845	130486	3e-23	107
ASA_P4G060	gi|381288584|gb|JN983048.1|	31.62	52.14	0	-3	117	69	5	23	136	19573	19247	0.028	43.9
ASA_P4G060	gi|544169431|gb|KF152885.1|	47.54	60.66	0	-2	122	59	2	6	124	129899	129540	3e-23	107
ASA_P4G060	gi|544169431|gb|KF152885.1|	31.62	52.14	0	-3	117	69	5	23	136	18409	18083	0.028	43.9
ASA_P4G060	gi|305670530|gb|HQ023861.1|	47.54	60.66	0	-1	122	59	2	6	124	131225	130866	3e-23	107
ASA_P4G060	gi|305670530|gb|HQ023861.1|	31.62	52.14	0	-1	117	69	5	23	136	17408	17082	0.028	43.9
ASA_P4G060	gi|591389235|gb|KF992018.1|	47.54	60.66	0	-1	122	59	2	6	124	132960	132601	3e-23	107
ASA_P4G060	gi|591389235|gb|KF992018.1|	31.62	51.28	0	-1	117	69	5	23	136	17850	17524	0.084	42.7
ASA_P4G060	gi|378705671|gb|JN861072.1|	47.54	60.66	0	-1	122	59	2	6	124	133235	132876	3e-23	107
ASA_P4G060	gi|378705671|gb|JN861072.1|	31.62	51.28	0	-3	117	69	5	23	136	17850	17524	0.084	42.7
ASA_P4G060	gi|582035484|gb|CP006661.1|	47.54	60.66	0	-1	122	59	2	6	124	9518	9159	3e-23	107
ASA_P4G060	gi|582035484|gb|CP006661.1|	31.62	51.28	0	-2	117	69	5	23	136	31945	31619	0.084	42.7
ASA_P4G060	gi|229561407|gb|FJ621586.1|	47.54	60.66	0	-1	122	59	2	6	124	143527	143168	3e-23	107
ASA_P4G060	gi|229561407|gb|FJ621586.1|	31.62	52.14	0	-1	117	69	5	23	136	17860	17534	0.028	43.9
ASA_P4G060	gi|749800011|gb|KM506769.1|	47.54	60.66	0	-1	122	59	2	6	124	119129	118770	3e-23	107
ASA_P4G060	gi|118596719|dbj|AB277723.1|	47.54	60.66	0	-3	122	59	2	6	124	112838	112479	3e-23	107
ASA_P4G060	gi|118596719|dbj|AB277723.1|	31.62	52.14	0	-1	117	69	5	23	136	137107	136781	0.028	43.9
ASA_P4G060	gi|555235253|gb|KF250428.1|	47.54	60.66	0	-2	122	59	2	6	124	146133	145774	3e-23	107
ASA_P4G060	gi|555235253|gb|KF250428.1|	31.62	52.14	0	-2	117	69	5	23	136	16686	16360	0.028	43.9
ASA_P4G060	gi|678222149|gb|KJ909290.1|	47.54	60.66	0	-2	122	59	2	6	124	146464	146105	3e-23	107
ASA_P4G060	gi|678222149|gb|KJ909290.1|	31.62	52.14	0	-3	117	69	5	23	136	16686	16360	0.028	43.9
ASA_P4G060	gi|696581286|gb|CP009560.1|	47.54	60.66	0	-1	122	59	2	6	124	87560	87201	3e-23	107
ASA_P4G060	gi|696581286|gb|CP009560.1|	31.62	52.14	0	-1	117	69	5	23	136	109997	109671	0.028	43.9
ASA_P4G060	gi|229561581|gb|FJ621587.1|	47.54	60.66	0	-3	122	59	2	6	124	153636	153277	3e-23	107
ASA_P4G060	gi|229561581|gb|FJ621587.1|	31.62	52.14	0	-2	117	69	5	23	136	17860	17534	0.028	43.9
ASA_P4G060	gi|695935254|gb|CP009567.1|	47.54	60.66	0	2	122	59	2	6	124	81470	81829	3e-23	107
ASA_P4G060	gi|695935254|gb|CP009567.1|	31.62	52.14	0	2	117	69	5	23	136	59033	59359	0.028	43.9
ASA_P4G060	gi|704486155|gb|KM083064.1|	47.54	60.66	0	-2	122	59	2	6	124	124105	123746	3e-23	107
ASA_P4G060	gi|704486155|gb|KM083064.1|	31.62	52.14	0	-1	117	69	5	23	136	146543	146217	0.028	43.9
ASA_P4G060	gi|305670853|gb|HQ023863.1|	47.54	60.66	0	-1	122	59	2	6	124	156503	156144	3e-23	107
ASA_P4G060	gi|305670853|gb|HQ023863.1|	31.62	52.14	0	-1	117	69	5	23	136	17861	17535	0.028	43.9
ASA_P4G060	gi|443900801|emb|FO203354.1|	47.54	60.66	0	-2	122	59	2	6	124	156450	156091	3e-23	107
ASA_P4G060	gi|443900801|emb|FO203354.1|	31.62	52.14	0	-1	117	69	5	23	136	16687	16361	0.028	43.9
ASA_P4G060	gi|358409925|gb|JN157804.1|	47.54	60.66	0	3	122	59	2	6	124	65124	65483	3e-23	107
ASA_P4G060	gi|358409925|gb|JN157804.1|	31.62	51.28	0	1	117	69	5	23	136	42697	43023	0.084	42.7
ASA_P4G060	gi|685456437|gb|CP009414.1|	47.54	60.66	0	-2	122	59	2	6	124	160322	159963	3e-23	107
ASA_P4G060	gi|685456437|gb|CP009414.1|	31.62	52.14	0	-1	117	69	5	23	136	19569	19243	0.028	43.9
ASA_P4G060	gi|381287804|gb|JN983043.1|	47.54	60.66	0	2	122	59	2	6	124	24491	24850	3e-23	107
ASA_P4G060	gi|381287804|gb|JN983043.1|	31.62	52.14	0	1	117	69	5	23	136	2053	2379	0.028	43.9
ASA_P4G060	gi|723243434|gb|CP009868.1|	47.54	60.66	0	1	122	59	2	6	124	83167	83526	3e-23	107
ASA_P4G060	gi|723243434|gb|CP009868.1|	31.62	52.14	0	3	117	69	5	23	136	60729	61055	0.028	43.9
ASA_P4G060	gi|409729032|gb|JX141473.1|	47.54	60.66	0	-2	122	59	2	6	124	160190	159831	3e-23	107
ASA_P4G060	gi|409729032|gb|JX141473.1|	31.62	51.28	0	-2	117	69	5	23	136	16712	16386	0.084	42.7
ASA_P4G060	gi|430829327|gb|JF714412.2|	47.54	60.66	0	-1	122	59	2	6	124	161396	161037	3e-23	107
ASA_P4G060	gi|430829327|gb|JF714412.2|	31.62	51.28	0	-3	117	69	5	23	136	17850	17524	0.084	42.7
ASA_P4G060	gi|685455476|gb|CP009411.1|	47.54	60.66	0	-2	122	59	2	6	124	161856	161497	3e-23	107
ASA_P4G060	gi|685455476|gb|CP009411.1|	31.62	52.14	0	-3	117	69	5	23	136	17852	17526	0.028	43.9
ASA_P4G060	gi|229561762|gb|FJ621588.1|;gi|305671026|gb|HQ023864.1|	47.54	60.66	0	-1	122	59	2	6	124	161952	161593	3e-23	107
ASA_P4G060	gi|229561762|gb|FJ621588.1|;gi|305671026|gb|HQ023864.1|	31.62	52.14	0	-1	117	69	5	23	136	19548	19222	0.028	43.9
ASA_P4G060	gi|345105136|gb|JF503991.1|	47.54	60.66	0	-1	122	59	2	6	124	162166	161807	3e-23	107
ASA_P4G060	gi|345105136|gb|JF503991.1|	31.62	51.28	0	-2	117	69	5	23	136	17850	17524	0.084	42.7
ASA_P4G060	gi|695934953|gb|CP007636.1|	47.54	60.66	0	-1	122	59	2	6	124	12257	11898	3e-23	107
ASA_P4G060	gi|695934953|gb|CP007636.1|	31.62	52.14	0	-3	117	69	5	23	136	34695	34369	0.028	43.9
ASA_P4G060	gi|662862580|ref|NC_022522.2|	47.54	60.66	0	-1	122	59	2	6	124	163033	162674	3e-23	107
ASA_P4G060	gi|662862580|ref|NC_022522.2|	31.62	52.14	0	-1	117	69	5	23	136	17692	17366	0.028	43.9
ASA_P4G060	gi|657224404|gb|KF056330.2|	47.54	60.66	0	-1	122	59	2	6	124	163033	162674	3e-23	107
ASA_P4G060	gi|657224404|gb|KF056330.2|	31.62	52.14	0	-1	117	69	5	23	136	17692	17366	0.028	43.9
ASA_P4G060	gi|752502612|dbj|AP014611.1|	47.54	60.66	0	-1	122	59	2	6	124	165251	164892	3e-23	107
ASA_P4G060	gi|752502612|dbj|AP014611.1|	31.62	52.14	0	-3	117	69	5	23	136	20478	20152	0.028	43.9
ASA_P4G060	gi|596353652|gb|KF976462.2|	47.54	60.66	0	-1	122	59	2	6	124	166035	165676	3e-23	107
ASA_P4G060	gi|596353652|gb|KF976462.2|	31.62	51.28	0	-1	117	69	5	23	136	17850	17524	0.084	42.7
ASA_P4G060	gi|377806473|gb|JQ010984.1|	47.54	60.66	0	-1	122	59	2	6	124	166232	165873	3e-23	107
ASA_P4G060	gi|377806473|gb|JQ010984.1|	31.62	52.14	0	-2	117	69	5	23	136	17857	17531	0.028	43.9
ASA_P4G060	gi|514883893|gb|JX442976.1|	47.54	60.66	0	-2	122	59	2	6	124	22245	21886	3e-23	107
ASA_P4G060	gi|514883893|gb|JX442976.1|	31.62	52.14	0	-1	117	69	5	23	136	44683	44357	0.028	43.9
ASA_P4G060	gi|327536433|gb|JF267651.1|	47.54	60.66	0	-2	122	59	2	6	124	169961	169602	3e-23	107
ASA_P4G060	gi|327536433|gb|JF267651.1|	31.62	52.14	0	-1	117	69	5	23	136	21810	21484	0.028	43.9
ASA_P4G060	gi|698038887|gb|KM670336.1|	47.54	60.66	0	-1	122	59	2	6	124	169490	169131	3e-23	107
ASA_P4G060	gi|698038887|gb|KM670336.1|	31.62	52.14	0	-2	117	69	5	23	136	17860	17534	0.028	43.9
ASA_P4G060	gi|685456237|gb|CP009413.1|	47.54	60.66	0	-1	122	59	2	6	124	170091	169732	3e-23	107
ASA_P4G060	gi|685456237|gb|CP009413.1|	31.62	52.14	0	-3	117	69	5	23	136	17860	17534	0.028	43.9
ASA_P4G060	gi|133905002|gb|CP000604.1|	47.54	60.66	0	-3	122	59	2	6	124	171896	171537	3e-23	107
ASA_P4G060	gi|133905002|gb|CP000604.1|	31.62	52.14	0	-1	117	69	5	23	136	17860	17534	0.028	43.9
ASA_P4G060	gi|742994109|gb|CP010391.1|	47.54	60.66	0	3	122	59	2	6	124	9714	10073	3e-23	107
ASA_P4G060	gi|742994109|gb|CP010391.1|	31.62	52.14	0	1	117	69	5	23	136	164026	164352	0.028	43.9
ASA_P4G060	gi|407810043|gb|JQ824049.1|	47.54	60.66	0	3	122	59	2	6	124	140409	140768	3e-23	107
ASA_P4G060	gi|407810043|gb|JQ824049.1|	31.62	52.14	0	1	117	69	5	23	136	117973	118299	0.025	44.3
ASA_P4G060	gi|133905277|gb|CP000603.1|	47.54	60.66	0	-1	122	59	2	6	124	178335	177976	3e-23	107
ASA_P4G060	gi|133905277|gb|CP000603.1|	31.62	52.14	0	-3	117	69	5	23	136	17860	17534	0.028	43.9
ASA_P4G060	gi|685454021|gb|CP009409.1|	47.54	60.66	0	-3	122	59	2	6	124	186317	185958	3e-23	107
ASA_P4G060	gi|685454021|gb|CP009409.1|	31.62	52.14	0	-2	117	69	5	23	136	17859	17533	0.028	43.9
ASA_P4G060	gi|660573358|gb|CP008790.1|	47.54	60.66	0	-2	122	59	2	6	124	188009	187650	3e-23	107
ASA_P4G060	gi|660573358|gb|CP008790.1|	31.62	52.14	0	-1	117	69	5	23	136	16722	16396	0.028	43.9
ASA_P4G060	gi|345468041|dbj|AP012208.1|	47.54	60.66	0	-1	122	59	2	6	124	190982	190623	3e-23	107
ASA_P4G060	gi|345468041|dbj|AP012208.1|	31.62	51.28	0	-3	117	69	5	23	136	17850	17524	0.084	42.7
ASA_P4G060	gi|723759024|gb|KP056256.1|	47.54	60.66	0	-1	122	59	2	6	124	192440	192081	3e-23	107
ASA_P4G060	gi|723759024|gb|KP056256.1|	31.62	52.14	0	-3	117	69	5	23	136	16743	16417	0.028	43.9
ASA_P4G060	gi|742954201|gb|CP010373.1|	47.54	60.66	0	3	122	59	2	6	124	159189	159548	3e-23	107
ASA_P4G060	gi|523811284|gb|CP006050.1|	47.54	60.66	0	-3	122	59	2	6	124	214134	213775	3e-23	107
ASA_P4G060	gi|523811284|gb|CP006050.1|	32.43	52.25	0	-3	111	67	3	23	131	18126	17812	0.018	44.7
ASA_P4G060	gi|640855459|gb|CP007732.1|	47.54	60.66	0	-2	122	59	2	6	124	262618	262259	3e-23	107
ASA_P4G060	gi|640855459|gb|CP007732.1|	31.62	52.14	0	-3	117	69	5	23	136	16722	16396	0.028	43.9
ASA_P4G060	gi|619739382|gb|CP007558.1|	47.54	60.66	0	-2	122	59	2	6	124	266581	266222	3e-23	107
ASA_P4G060	gi|619739382|gb|CP007558.1|	31.62	52.14	0	-3	117	69	5	23	136	16722	16396	0.028	43.9
ASA_P4G060	gi|662716651|gb|CP008824.1|	47.54	60.66	0	-2	122	59	2	6	124	314260	313901	3e-23	107
ASA_P4G060	gi|662716651|gb|CP008824.1|	31.62	52.14	0	-3	117	69	5	23	136	16722	16396	0.028	43.9
ASA_P4G060	gi|684200017|gb|CP008920.1|	47.54	60.66	0	1	122	59	2	6	124	3384073	3384432	3e-23	107
ASA_P4G060	gi|661245796|dbj|AP014565.1|	47.54	60.66	0	1	122	59	2	6	124	1097038	1097397	3e-23	107
ASA_P4G060	gi|661245796|dbj|AP014565.1|	31.62	52.14	0	3	117	69	5	23	136	1084656	1084982	0.028	43.9
ASA_P4G060	gi|374413489|gb|JN687470.1|	47.15	60.98	0	-1	123	60	2	6	125	173699	173337	5e-23	106
ASA_P4G060	gi|374413489|gb|JN687470.1|	31.62	52.14	0	-2	117	69	5	23	136	17860	17534	0.028	43.9
ASA_P4G060	gi|305670679|gb|HQ023862.1|	43.07	57.66	0	-2	137	62	3	2	124	156039	155635	3e-22	104
ASA_P4G060	gi|305670679|gb|HQ023862.1|	31.62	52.14	0	-1	117	69	5	23	136	17860	17534	0.028	43.9
ASA_P4G060	gi|133904815|gb|CP000602.1|	41.79	56.72	0	-2	134	70	4	6	135	153459	153070	3e-22	104
ASA_P4G060	gi|133904815|gb|CP000602.1|	31.62	51.28	0	-1	117	69	5	23	136	19321	18995	0.084	42.7
ASA_P4G060	gi|224831756|gb|FJ705807.1|	46.67	66.67	0	-1	105	54	1	7	111	137576	137268	1e-12	76.3
ASA_P4G060	gi|224831756|gb|FJ705807.1|	32.93	54.88	0	-3	82	55	0	23	104	17667	17422	0.002	47.8
ASA_P4G060	gi|743003621|gb|CP010360.1|	46.67	65.71	0	1	105	54	1	7	111	123139	123447	2e-12	75.9
ASA_P4G060	gi|743003621|gb|CP010360.1|	32.93	54.88	0	1	82	55	0	23	104	101980	102225	0.002	47.4
ASA_P4G060	gi|672365395|gb|CP006665.1|	31.78	57.36	0	-3	129	79	3	22	143	39948	39568	2e-11	72.8
ASA_P4G060	gi|577007824|dbj|AB856327.1|	32.05	50.00	0	-3	156	83	4	7	142	139050	138592	1e-06	57.8
ASA_P4G060	gi|577007824|dbj|AB856327.1|	33.33	54.02	0	-1	87	56	1	15	99	158990	158730	0.003	47.4
ASA_P4G060	gi|370986822|dbj|AB571865.1|	32.05	50.00	0	-1	156	83	4	7	142	182446	181988	1e-06	57.8
ASA_P4G060	gi|370986822|dbj|AB571865.1|	31.00	51.00	0	-1	100	67	1	15	112	202405	202106	8e-04	48.9
ASA_P4G060	gi|319424417|gb|CP002457.1|	25.38	46.92	0	1	130	90	3	21	143	4814029	4814418	0.003	47.4
ASA_P4G060	gi|695226711|ref|NG_041562.1|;gi|408795221|gb|JQ809466.1|	31.62	52.14	0	-2	117	69	5	23	136	1561	1235	0.027	43.9
ASA_P4G060	gi|283951607|gb|CP001859.1|	34.85	46.97	0	1	66	41	1	4	69	405850	406041	3.4	37.7
