# Supplementary material for: The mosaic architecture of Aeromonas salmonicida subsp. salmonicida pAsa4 plasmid and its consequences on antibiotic resistance
Source: PeerJ. 2016 Oct 27;4:e2595. doi: 10.7717/peerj.2595 (PMC5088629; doi:10.7717/peerj.2595)
Supplement: Supplemental Information 5 [file peerj-04-2595-s005.zip › Data_S2/tblastn_pAsa4/tBlastn_ASAP4G080-71.csv]

ASA_P4G071	gi|142855988|gb|CP000645.1|	100.00	100.00	0	-2	636	0	0	1	636	66734	64827	0.0	1255
ASA_P4G071	gi|755375669|gb|CP009792.1|	68.32	80.75	0	2	644	192	2	1	636	4086470	4088389	0.0	857
ASA_P4G071	gi|169748796|gb|CP000950.1|	68.32	80.75	0	2	644	192	2	1	636	3437156	3439075	0.0	857
ASA_P4G071	gi|383101383|gb|CP002291.1|	67.05	81.38	0	-2	349	115	0	70	418	4143068	4142022	1e-154	508
ASA_P4G071	gi|748241940|gb|CP009313.1|	32.91	48.19	0	-1	635	382	16	21	636	2352066	2350237	1e-69	260
ASA_P4G071	gi|748241940|gb|CP009313.1|	25.60	45.20	0	2	250	151	9	42	273	5589569	5590267	4e-05	58.5
ASA_P4G071	gi|748241940|gb|CP009313.1|	26.88	39.78	0	2	279	176	11	42	299	4842017	4842832	0.68	44.3
ASA_P4G071	gi|568237083|gb|CP006997.1|	37.74	54.33	0	-1	416	236	9	8	410	255674	254457	2e-62	238
ASA_P4G071	gi|568237083|gb|CP006997.1|	32.22	50.00	0	-1	90	54	3	546	633	254075	253821	3.0	42.4
ASA_P4G071	gi|723224579|gb|CP009854.1|	29.92	46.56	0	1	655	384	18	24	632	3490513	3492390	3e-55	217
ASA_P4G071	gi|682113157|gb|CP008905.1|	29.92	46.56	0	2	655	384	18	24	632	3486389	3488266	3e-55	217
ASA_P4G071	gi|682108593|gb|CP008897.1|	29.92	46.56	0	2	655	384	18	24	632	3497039	3498916	3e-55	217
ASA_P4G071	gi|563343116|gb|CP006912.1|	30.25	47.39	0	-3	671	409	22	1	632	1258296	1256344	4e-53	210
ASA_P4G071	gi|755391802|gb|CP009787.1|	30.56	47.02	0	1	638	400	18	25	632	1722814	1724688	1e-52	209
ASA_P4G071	gi|218759244|gb|CP001322.1|	28.98	45.07	0	-2	659	401	17	25	635	89848	87929	7e-51	203
ASA_P4G071	gi|218759244|gb|CP001322.1|	23.75	40.47	0	2	299	178	10	40	316	4389473	4390285	0.21	45.8
ASA_P4G071	gi|508120469|gb|CP003746.2|	30.28	47.48	0	2	634	387	21	21	635	661964	663757	4e-48	195
ASA_P4G071	gi|381356398|dbj|AP012279.1|	36.42	54.05	0	-3	346	199	7	24	357	6328488	6327478	1e-46	190
ASA_P4G071	gi|381356398|dbj|AP012279.1|	26.21	48.97	0	-3	145	92	5	498	632	6327039	6326620	0.10	47.0
ASA_P4G071	gi|190699262|gb|CP001075.1|	28.95	44.58	0	-2	646	377	19	26	632	320216	318408	5e-45	185
ASA_P4G071	gi|690280870|gb|CP009459.1|	35.38	54.68	0	3	342	205	9	13	347	3987642	3988640	2e-44	184
ASA_P4G071	gi|690280870|gb|CP009459.1|	30.95	55.56	0	3	126	73	4	511	632	3989112	3989459	2e-06	62.4
ASA_P4G071	gi|685635198|gb|CP007745.1|	38.66	54.31	0	3	313	164	7	25	325	156741	157631	3e-44	183
ASA_P4G071	gi|685635198|gb|CP007745.1|	28.85	52.88	0	3	104	67	3	535	632	158310	158618	0.14	46.6
ASA_P4G071	gi|685638896|gb|CP007747.1|	38.06	53.87	0	-2	310	170	5	25	325	771044	770154	2e-43	181
ASA_P4G071	gi|685638896|gb|CP007747.1|	29.13	53.40	0	-2	103	68	3	535	632	769475	769167	0.21	46.2
ASA_P4G071	gi|90103542|gb|CP000301.1|	36.29	52.86	0	-3	350	195	9	24	357	3937006	3935993	3e-43	180
ASA_P4G071	gi|90103542|gb|CP000301.1|	27.87	49.18	0	-3	122	81	2	515	632	3935494	3935138	0.054	48.1
ASA_P4G071	gi|307155401|gb|CP002117.1|	35.28	51.90	0	-3	343	207	6	25	357	916799	915786	4e-42	176
ASA_P4G071	gi|307155401|gb|CP002117.1|	31.07	56.31	0	-3	103	66	3	533	633	915230	914931	2e-04	56.2
ASA_P4G071	gi|315447000|gb|CP002403.1|	29.29	44.82	0	-2	618	352	27	37	611	1392837	1391110	8e-39	166
ASA_P4G071	gi|646231607|gb|CP007637.1|	38.31	52.92	0	1	308	182	5	3	304	4445293	4446210	5e-38	163
ASA_P4G071	gi|646231607|gb|CP007637.1|	32.77	54.62	0	1	119	69	4	521	633	4446922	4447263	2e-04	55.8
ASA_P4G071	gi|295114602|emb|FP929060.1|	33.50	50.74	0	2	406	240	15	26	413	453500	454681	8e-38	162
ASA_P4G071	gi|295114602|emb|FP929060.1|	33.00	47.00	0	2	100	54	4	514	611	455567	455833	6.7	41.2
ASA_P4G071	gi|703560240|gb|CP009354.1|	27.44	42.29	0	-3	707	375	27	39	635	1376492	1374456	1e-37	162
ASA_P4G071	gi|734574563|gb|CP009974.1|	34.55	50.84	0	-3	356	203	10	25	362	4926546	4925515	1e-36	159
ASA_P4G071	gi|734574563|gb|CP009974.1|	34.95	53.40	0	-3	103	58	3	535	632	4924953	4924657	0.001	53.1
ASA_P4G071	gi|361057412|gb|CP003178.1|	34.21	53.51	0	3	342	194	11	25	349	2169045	2170028	7e-36	156
ASA_P4G071	gi|361057412|gb|CP003178.1|	33.02	50.94	0	3	106	64	2	532	635	2170608	2170910	1e-04	56.6
ASA_P4G071	gi|730597315|gb|CP009976.1|	35.08	52.49	0	-1	362	205	15	23	366	3889443	3888394	2e-33	148
ASA_P4G071	gi|730597315|gb|CP009976.1|	30.67	50.00	0	-1	150	85	9	490	623	3888033	3887593	1.1	43.9
ASA_P4G071	gi|576902775|gb|CP007147.1|	33.91	49.57	0	2	345	207	8	25	355	4155083	4156096	3e-32	144
ASA_P4G071	gi|576902775|gb|CP007147.1|	32.04	52.43	0	2	103	61	2	535	632	4156676	4156972	0.001	53.5
ASA_P4G071	gi|564739229|gb|CP006768.1|	26.77	44.03	0	3	452	280	12	3	406	2310045	2311391	5e-30	137
ASA_P4G071	gi|564739229|gb|CP006768.1|	29.66	46.61	0	3	118	63	5	523	635	2311761	2312069	9.9	40.4
ASA_P4G071	gi|753770668|gb|CP010817.1|	24.82	42.71	0	-1	693	435	28	4	634	2692784	2690778	2e-28	132
ASA_P4G071	gi|723613681|gb|CP009909.1|	29.14	45.69	0	-2	429	245	15	1	388	1321284	1320052	1e-27	130
ASA_P4G071	gi|723613681|gb|CP009909.1|	31.73	51.92	0	-2	104	62	4	529	630	1319628	1319338	0.059	47.8
ASA_P4G071	gi|595631474|gb|CP006872.1|	29.14	45.69	0	-2	429	245	15	1	388	4183091	4181859	1e-27	130
ASA_P4G071	gi|595631474|gb|CP006872.1|	31.73	51.92	0	-2	104	62	4	529	630	4181435	4181145	0.059	47.8
ASA_P4G071	gi|167729007|emb|CU466930.1|	31.34	47.76	0	-1	335	208	12	23	348	543375	542410	1e-24	120
ASA_P4G071	gi|167729007|emb|CU466930.1|	38.83	49.51	0	-1	103	54	3	535	635	541803	541516	3e-06	61.6
ASA_P4G071	gi|120591888|gb|CP000529.1|	28.22	45.01	0	-1	411	242	14	25	393	1047540	1046341	4e-24	119
ASA_P4G071	gi|120591888|gb|CP000529.1|	33.64	50.91	0	-1	110	56	5	519	618	1045968	1045660	0.18	46.2
ASA_P4G071	gi|336241476|ref|XM_003342791.1|	51.35	65.77	0	1	111	54	0	32	142	1	333	2e-23	108
ASA_P4G071	gi|41821838|gb|AE017226.1|	30.74	51.69	0	-1	296	179	11	4	281	1669046	1668183	7e-21	109
ASA_P4G071	gi|41821838|gb|AE017226.1|	28.70	48.15	0	-1	108	65	3	514	616	1667408	1667106	0.012	50.1
ASA_P4G071	gi|570740742|gb|CP007034.1|	33.55	48.71	0	1	310	177	14	17	308	612763	613659	2e-20	107
ASA_P4G071	gi|570740742|gb|CP007034.1|	25.72	41.36	0	-3	486	284	24	195	633	939045	937678	4e-11	77.8
ASA_P4G071	gi|570740742|gb|CP007034.1|	40.37	58.72	0	-3	109	61	3	25	131	939744	939424	4e-07	64.7
ASA_P4G071	gi|570740742|gb|CP007034.1|	31.07	51.46	0	1	103	65	3	535	632	614344	614649	0.21	46.2
ASA_P4G071	gi|570740742|gb|CP007034.1|	20.63	38.62	0	3	378	254	12	13	366	569355	570422	5.9	41.2
ASA_P4G071	gi|259648365|dbj|AP011548.1|	30.47	44.97	0	-2	338	189	15	27	339	452629	451679	4e-14	87.4
ASA_P4G071	gi|257146922|emb|FM179322.1|	30.47	44.97	0	-3	338	189	15	27	339	453605	452655	4e-14	87.4
ASA_P4G071	gi|736012191|gb|CP010327.1|	26.03	44.63	0	-2	242	168	3	42	273	3388552	3387830	7e-14	86.7
ASA_P4G071	gi|736012191|gb|CP010327.1|	23.64	38.91	0	-1	275	147	6	25	273	2379839	2379126	2e-04	55.5
ASA_P4G071	gi|219544946|gb|CP001338.1|	24.85	41.82	0	-3	330	224	8	42	353	779607	778636	1e-13	85.9
ASA_P4G071	gi|472235062|dbj|AP012168.1|	30.21	43.99	0	3	341	186	16	27	339	32949	33899	2e-12	82.0
ASA_P4G071	gi|237499037|gb|CP001616.1|	28.63	47.30	0	-2	241	158	6	42	273	1778331	1777624	1e-11	79.3
ASA_P4G071	gi|237499037|gb|CP001616.1|	25.99	42.43	0	-2	304	168	15	42	316	2652807	2651980	0.007	50.8
ASA_P4G071	gi|736021990|gb|CP009268.1|	26.64	44.89	0	3	274	159	9	42	278	1927758	1928564	2e-11	79.0
ASA_P4G071	gi|736016007|gb|CP009267.1|	26.64	44.89	0	3	274	159	9	42	278	1927758	1928564	2e-11	79.0
ASA_P4G071	gi|686555520|gb|CP009287.1|	25.27	42.35	0	-2	281	162	10	29	273	5167287	5166481	3e-10	75.1
ASA_P4G071	gi|197315370|gb|CP001139.1|	28.11	45.78	0	1	249	149	9	42	273	1116886	1117593	3e-10	74.7
ASA_P4G071	gi|218354981|emb|CU928158.2|	24.92	43.69	0	3	325	220	10	42	350	2870352	2871302	8e-10	73.6
ASA_P4G071	gi|85772941|gb|CP000251.1|	25.44	39.05	0	-1	338	214	8	26	344	3744875	3743919	1e-09	73.2
ASA_P4G071	gi|85772941|gb|CP000251.1|	32.91	49.37	0	-2	79	49	3	41	118	3677689	3677462	3.1	42.4
ASA_P4G071	gi|72394721|gb|CP000099.1|	28.15	44.12	0	2	238	148	5	42	273	3248846	3249508	3e-09	71.6
ASA_P4G071	gi|459383173|gb|CP004354.1|	27.76	41.83	0	1	263	155	9	21	273	1286356	1287069	4e-09	71.2
ASA_P4G071	gi|508728691|emb|FO203512.1|	24.21	42.77	0	1	318	219	10	42	344	1250773	1251705	5e-09	70.9
ASA_P4G071	gi|646237114|gb|CP007638.1|	26.06	43.97	0	2	307	205	9	40	332	2947991	2948887	5e-09	70.9
ASA_P4G071	gi|294979899|gb|CP001650.1|	24.10	41.27	0	1	361	232	13	18	344	3505009	3506067	1e-08	69.7
ASA_P4G071	gi|294979899|gb|CP001650.1|	22.99	39.61	0	-2	361	208	14	42	377	1906771	1905824	0.023	49.3
ASA_P4G071	gi|328927127|gb|CP002565.1|	28.45	43.93	0	-3	239	140	8	22	247	632078	631416	1e-08	69.3
ASA_P4G071	gi|401787476|gb|CP003752.1|	27.38	41.83	0	2	263	140	10	99	337	90260	90967	2e-08	69.3
ASA_P4G071	gi|401787476|gb|CP003752.1|	32.74	49.56	0	2	113	64	4	536	636	91532	91870	0.004	51.6
ASA_P4G071	gi|156776317|gb|EU066810.1|	39.62	60.38	0	-1	106	60	3	28	131	656	345	3e-07	61.6
ASA_P4G071	gi|672713033|emb|LK931705.1|	26.34	46.18	0	2	262	164	10	30	275	5438	6184	7e-07	63.9
ASA_P4G071	gi|295083795|emb|FP929033.1|	28.08	45.77	0	-2	260	152	12	42	274	4253214	4252459	7e-07	63.9
ASA_P4G071	gi|635300599|gb|CP007656.1|	24.92	39.48	0	-2	309	180	9	26	306	1992554	1991700	8e-07	63.5
ASA_P4G071	gi|635300599|gb|CP007656.1|	23.75	39.69	0	3	320	194	11	45	344	3411858	3412727	0.070	47.8
ASA_P4G071	gi|685837395|dbj|AP014646.1|	36.13	49.58	0	-3	119	68	4	515	632	6826892	6826557	1e-06	63.5
ASA_P4G071	gi|670351331|dbj|AP014622.1|	36.13	49.58	0	-3	119	68	4	515	632	6790874	6790539	1e-06	63.5
ASA_P4G071	gi|348031532|dbj|AP012280.1|	36.13	49.58	0	-3	119	68	4	515	632	6740599	6740264	1e-06	63.5
ASA_P4G071	gi|656326619|emb|HG934468.1|	26.28	43.80	0	-2	274	164	11	23	268	349638	348847	2e-06	62.8
ASA_P4G071	gi|89332194|dbj|AP008230.1|	22.61	40.64	0	-1	283	164	9	70	320	5270601	5269822	2e-06	62.4
ASA_P4G071	gi|19918815|gb|AE010299.1|	39.78	56.99	0	-1	93	56	0	26	118	2301459	2301181	8e-06	60.5
ASA_P4G071	gi|19918815|gb|AE010299.1|	23.59	40.86	0	1	301	191	10	42	317	2646232	2647092	4e-05	58.2
ASA_P4G071	gi|721327737|gb|CP009796.1|	25.72	41.67	0	-3	276	146	11	24	275	2335677	2334955	1e-05	60.1
ASA_P4G071	gi|610421280|gb|CP007451.1|	25.00	44.20	0	1	276	152	12	26	276	3801526	3802263	5e-05	57.8
ASA_P4G071	gi|568219444|gb|CP003355.1|	29.81	50.00	0	-3	104	69	1	191	290	3714934	3714623	8e-05	57.4
ASA_P4G071	gi|430782295|gb|CP003344.1|	21.89	40.24	0	3	338	204	10	42	331	1800465	1801442	9e-05	57.0
ASA_P4G071	gi|430782295|gb|CP003344.1|	22.70	40.82	0	2	392	270	16	24	403	127646	128758	0.52	44.7
ASA_P4G071	gi|409018997|gb|CP003869.1|	23.92	45.93	0	-3	209	127	8	68	273	1339110	1338571	3e-04	55.5
ASA_P4G071	gi|674269644|dbj|AP014624.1|	24.81	43.23	0	1	266	155	9	25	273	3288367	3289080	3e-04	55.5
ASA_P4G071	gi|674269644|dbj|AP014624.1|	24.05	42.37	0	-3	262	163	9	25	273	2350483	2349767	0.20	46.2
ASA_P4G071	gi|753279142|gb|CP009317.1|	23.32	41.11	0	1	253	160	6	42	275	152872	153585	5e-04	54.7
ASA_P4G071	gi|225785421|gb|CP001406.1|	23.32	41.11	0	-2	253	160	6	42	275	163731	163018	5e-04	54.7
ASA_P4G071	gi|259112794|gb|GQ881864.1|	26.54	43.83	0	2	162	106	4	198	349	203	679	5e-04	53.1
ASA_P4G071	gi|391353422|gb|CP003639.1|	26.49	40.67	0	1	268	177	6	18	274	1057264	1058040	8e-04	53.9
ASA_P4G071	gi|402251835|gb|CP003629.1|	25.09	39.48	0	-3	271	177	6	18	274	3668450	3667674	8e-04	53.9
ASA_P4G071	gi|329308025|gb|CP002657.1|	27.24	38.91	0	-3	257	150	8	25	273	1649322	1648639	0.002	52.8
ASA_P4G071	gi|329308025|gb|CP002657.1|	34.48	49.43	0	-3	87	53	2	204	286	2827044	2826784	0.071	47.8
ASA_P4G071	gi|321116505|dbj|AB546270.1|	27.24	38.91	0	3	257	150	8	25	273	58287	58970	0.002	52.8
ASA_P4G071	gi|407894523|gb|CP003872.1|	27.24	38.91	0	2	257	150	8	25	273	3492926	3493609	0.002	52.8
ASA_P4G071	gi|672605233|gb|CP006704.1|	27.24	38.91	0	-1	257	150	8	25	273	1773732	1773049	0.002	52.8
ASA_P4G071	gi|672605233|gb|CP006704.1|	23.53	39.34	0	3	272	168	8	21	275	5983605	5984351	0.23	45.8
ASA_P4G071	gi|672605233|gb|CP006704.1|	29.87	49.35	0	-2	77	54	0	197	273	1761035	1760805	1.6	43.1
ASA_P4G071	gi|345532625|gb|CP002001.1|	21.91	37.10	0	3	283	171	6	66	311	2486346	2487155	0.003	52.4
ASA_P4G071	gi|240863652|gb|CP001644.1|	22.69	39.40	0	-2	335	232	9	42	366	2811473	2810520	0.003	52.4
ASA_P4G071	gi|240863652|gb|CP001644.1|	32.53	49.40	0	2	83	46	2	204	279	2959187	2959426	0.67	44.3
ASA_P4G071	gi|316939066|gb|CP002416.1|	19.48	40.91	0	-1	308	199	8	42	311	2363239	2362349	0.003	52.4
ASA_P4G071	gi|206564770|gb|CP000964.1|	42.39	54.35	0	3	92	49	3	41	131	1187811	1188077	0.003	52.4
ASA_P4G071	gi|154154406|gb|CP000774.1|	24.67	40.79	0	-2	304	172	12	42	316	3646805	3645978	0.003	52.0
ASA_P4G071	gi|157081501|gb|CP000822.1|	22.71	39.89	0	-1	361	229	13	27	366	3676621	3675626	0.005	51.2
ASA_P4G071	gi|133737197|emb|CU207211.1|	24.34	40.46	0	-2	304	173	12	42	316	2008111	2007284	0.007	50.8
ASA_P4G071	gi|685659702|gb|CP007787.1|	24.34	40.46	0	-3	304	173	12	42	316	709976	709149	0.007	50.8
ASA_P4G071	gi|684194542|gb|CP009365.1|	24.34	40.46	0	1	304	173	12	42	316	685477	686304	0.007	50.8
ASA_P4G071	gi|528981796|ref|NC_021285.1|;gi|507098404|emb|HE798385.1|	24.34	40.46	0	1	304	173	12	42	316	1123654	1124481	0.007	50.8
ASA_P4G071	gi|528981796|ref|NC_021285.1|;gi|507098404|emb|HE798385.1|	26.61	43.58	0	-3	218	102	12	70	279	5386179	5385676	2.4	42.7
ASA_P4G071	gi|405104673|emb|FO203503.1|	21.83	40.61	0	1	229	142	6	66	273	3040390	3041028	0.008	50.8
ASA_P4G071	gi|359367790|gb|GQ902038.2|	20.60	39.33	0	2	267	171	5	44	275	34538	35320	0.008	50.8
ASA_P4G071	gi|343098298|dbj|AB512767.1|	20.60	39.33	0	2	267	171	5	44	275	36971	37753	0.008	50.8
ASA_P4G071	gi|238768488|dbj|AB478780.1|	20.60	39.33	0	2	267	171	5	44	275	37241	38023	0.008	50.8
ASA_P4G071	gi|229002229|dbj|AB462393.1|	20.60	39.33	0	2	267	171	5	44	275	37253	38035	0.008	50.8
ASA_P4G071	gi|385322718|gb|JQ746621.1|	20.60	39.33	0	2	267	171	5	44	275	68165	68947	0.008	50.8
ASA_P4G071	gi|545580417|gb|CP003603.1|	20.60	39.33	0	2	267	171	5	44	275	71195	71977	0.008	50.8
ASA_P4G071	gi|359829121|gb|CP003166.1|	20.60	39.33	0	1	267	171	5	44	275	71317	72099	0.008	50.8
ASA_P4G071	gi|91680938|gb|CP000283.1|	36.56	49.46	0	-2	93	57	2	26	118	2554249	2553977	0.009	50.4
ASA_P4G072	gi|142855988|gb|CP000645.1|	100.00	100.00	0	-1	669	0	0	1	669	68757	66751	0.0	1323
ASA_P4G072	gi|755375669|gb|CP009792.1|	82.25	89.35	0	1	648	112	3	1	647	4084411	4086348	0.0	1043
ASA_P4G072	gi|755375669|gb|CP009792.1|	26.92	44.23	0	-3	104	74	1	341	442	3630017	3629706	2.1	42.7
ASA_P4G072	gi|169748796|gb|CP000950.1|	82.25	89.35	0	1	648	112	3	1	647	3435097	3437034	0.0	1043
ASA_P4G072	gi|169748796|gb|CP000950.1|	26.92	44.23	0	-3	104	74	1	341	442	2980696	2980385	2.1	42.7
ASA_P4G072	gi|365188784|emb|HE617161.1|	81.08	89.19	0	-1	370	70	0	1	370	203338	202229	3e-177	575
ASA_P4G072	gi|748241940|gb|CP009313.1|	42.92	58.00	0	-1	650	334	13	1	638	2354019	2352145	6e-123	418
ASA_P4G072	gi|748241940|gb|CP009313.1|	28.97	44.65	0	3	542	283	20	1	494	5587551	5589014	6e-30	138
ASA_P4G072	gi|568237083|gb|CP006997.1|	44.36	59.45	0	-2	656	312	15	1	635	257593	255722	3e-121	413
ASA_P4G072	gi|755391802|gb|CP009787.1|	38.52	54.22	0	2	688	366	19	1	648	1720697	1722709	2e-109	379
ASA_P4G072	gi|755391802|gb|CP009787.1|	28.30	46.23	0	-3	106	70	2	341	442	1168677	1168366	0.88	44.3
ASA_P4G072	gi|576902775|gb|CP007147.1|	37.45	53.66	0	3	697	377	17	1	657	4152939	4154972	2e-107	372
ASA_P4G072	gi|381356398|dbj|AP012279.1|	38.63	55.42	0	-1	673	357	20	1	636	6330608	6328647	2e-107	372
ASA_P4G072	gi|381356398|dbj|AP012279.1|	32.84	58.21	0	3	67	40	1	1	67	5657796	5657981	0.38	45.4
ASA_P4G072	gi|734574563|gb|CP009974.1|	37.70	53.81	0	-1	695	377	19	1	658	4928690	4926663	1e-104	364
ASA_P4G072	gi|90103542|gb|CP000301.1|	37.21	53.92	0	-1	688	390	18	1	656	3939195	3937162	3e-103	360
ASA_P4G072	gi|685635198|gb|CP007745.1|	39.46	55.31	0	3	669	362	18	1	636	154590	156566	3e-102	357
ASA_P4G072	gi|682113157|gb|CP008905.1|	39.47	55.70	0	3	684	365	19	1	648	3484275	3486287	7e-100	350
ASA_P4G072	gi|682113157|gb|CP008905.1|	26.92	46.15	0	2	104	74	1	341	442	1546550	1546861	8.0	40.8
ASA_P4G072	gi|723224579|gb|CP009854.1|	39.47	55.70	0	2	684	365	19	1	648	3488399	3490411	7e-100	350
ASA_P4G072	gi|723224579|gb|CP009854.1|	26.92	46.15	0	3	104	74	1	341	442	1547925	1548236	8.0	40.8
ASA_P4G072	gi|682108593|gb|CP008897.1|	39.47	55.70	0	3	684	365	19	1	648	3494925	3496937	7e-100	350
ASA_P4G072	gi|682108593|gb|CP008897.1|	26.92	46.15	0	1	104	74	1	341	442	1549369	1549680	8.0	40.8
ASA_P4G072	gi|218759244|gb|CP001322.1|	36.90	52.10	0	-1	691	364	20	1	646	91961	89970	6e-99	348
ASA_P4G072	gi|685638896|gb|CP007747.1|	39.01	54.71	0	-2	669	365	18	1	636	773195	771219	1e-98	347
ASA_P4G072	gi|563343116|gb|CP006912.1|	38.55	56.63	0	-1	664	371	17	1	655	1260206	1258299	3e-98	346
ASA_P4G072	gi|307155401|gb|CP002117.1|	34.75	52.66	0	-3	659	382	17	1	635	918845	916941	3e-89	319
ASA_P4G072	gi|723613681|gb|CP009909.1|	35.24	52.11	0	-3	664	351	20	1	636	1323137	1321299	2e-81	296
ASA_P4G072	gi|595631474|gb|CP006872.1|	35.24	51.96	0	-3	664	351	20	1	636	4184944	4183106	9e-81	294
ASA_P4G072	gi|389620894|gb|JQ774468.1|	34.59	49.93	0	1	691	366	27	1	652	1	1932	2e-80	280
ASA_P4G072	gi|703560240|gb|CP009354.1|	34.01	50.07	0	-2	685	359	23	1	613	1378761	1376770	1e-76	282
ASA_P4G072	gi|508120469|gb|CP003746.2|	34.59	49.93	0	2	691	366	27	1	652	659927	661858	4e-76	280
ASA_P4G072	gi|361057412|gb|CP003178.1|	35.92	50.95	0	2	632	325	21	1	606	2167046	2168779	1e-74	276
ASA_P4G072	gi|690280870|gb|CP009459.1|	32.89	48.81	0	2	672	353	20	1	636	3985757	3987586	5e-72	268
ASA_P4G072	gi|690280870|gb|CP009459.1|	25.96	46.15	0	3	104	75	1	341	442	2513466	2513777	2.4	42.7
ASA_P4G072	gi|730597315|gb|CP009976.1|	36.33	52.11	0	-3	545	287	20	1	528	3891277	3889772	1e-68	258
ASA_P4G072	gi|753770668|gb|CP010817.1|	34.50	54.41	0	-3	487	267	13	1	470	2694588	2693233	3e-67	254
ASA_P4G072	gi|41821838|gb|AE017226.1|	32.97	51.09	0	-2	552	312	18	1	531	1670833	1669289	6e-67	253
ASA_P4G072	gi|120591888|gb|CP000529.1|	31.26	49.92	0	-3	595	332	18	1	568	1049350	1047716	8e-62	238
ASA_P4G072	gi|190699262|gb|CP001075.1|	33.45	49.91	0	-1	577	313	20	1	541	322263	320638	5e-61	235
ASA_P4G072	gi|564739229|gb|CP006768.1|	35.34	50.40	0	2	498	257	15	1	471	2308253	2309632	8e-61	234
ASA_P4G072	gi|167729007|emb|CU466930.1|	36.02	53.83	0	-2	483	265	15	1	471	545351	543999	1e-60	234
ASA_P4G072	gi|570740742|gb|CP007034.1|	31.98	50.10	0	-1	491	273	15	1	471	941906	940557	2e-56	221
ASA_P4G072	gi|570740742|gb|CP007034.1|	29.90	46.56	0	2	582	321	16	1	548	610892	612478	4e-51	204
ASA_P4G072	gi|570740742|gb|CP007034.1|	31.52	46.67	0	-1	165	82	8	494	636	940304	939837	0.064	47.8
ASA_P4G072	gi|646231607|gb|CP007637.1|	37.73	55.83	0	2	326	180	5	333	638	4444250	4445218	3e-52	208
ASA_P4G072	gi|646231607|gb|CP007637.1|	39.40	53.64	0	2	302	167	8	1	294	4443110	4443991	6e-42	176
ASA_P4G072	gi|315447000|gb|CP002403.1|	36.45	52.85	0	-2	439	238	13	1	430	1395993	1394773	4e-52	208
ASA_P4G072	gi|315447000|gb|CP002403.1|	30.64	44.68	0	-2	235	125	10	398	610	1393794	1393138	1e-07	66.2
ASA_P4G072	gi|218354981|emb|CU928158.2|	29.41	45.21	0	1	595	301	23	1	532	2868370	2869986	3e-41	174
ASA_P4G072	gi|218354981|emb|CU928158.2|	27.88	46.15	0	2	104	73	1	341	442	1051430	1051741	3.2	42.4
ASA_P4G072	gi|197315370|gb|CP001139.1|	29.64	46.57	0	2	685	390	29	1	637	1114868	1116790	7e-41	172
ASA_P4G072	gi|508728691|emb|FO203512.1|	29.94	46.37	0	2	688	390	28	1	643	1248776	1250698	1e-40	171
ASA_P4G072	gi|736021990|gb|CP009268.1|	24.67	43.94	0	2	685	423	24	1	634	1925609	1927537	9e-40	169
ASA_P4G072	gi|736016007|gb|CP009267.1|	24.67	43.94	0	2	685	423	24	1	634	1925609	1927537	9e-40	169
ASA_P4G072	gi|237499037|gb|CP001616.1|	28.59	44.83	0	-3	696	379	25	1	634	1780355	1778436	5e-39	166
ASA_P4G072	gi|237499037|gb|CP001616.1|	33.96	49.06	0	-1	159	96	2	327	481	2653747	2653286	7e-14	86.7
ASA_P4G072	gi|219544946|gb|CP001338.1|	29.53	47.28	0	-2	569	323	19	1	532	781675	780092	2e-37	161
ASA_P4G072	gi|646237114|gb|CP007638.1|	27.81	42.38	0	3	597	305	22	1	532	2945982	2947589	2e-35	155
ASA_P4G072	gi|672605233|gb|CP006704.1|	28.02	44.87	0	2	653	373	24	1	637	5981864	5983579	3e-32	145
ASA_P4G072	gi|672605233|gb|CP006704.1|	28.31	41.77	0	-3	498	297	16	1	489	1763374	1762034	3e-25	123
ASA_P4G072	gi|672605233|gb|CP006704.1|	24.10	44.58	0	-2	166	106	4	319	472	1774964	1774491	0.002	52.8
ASA_P4G072	gi|685647217|gb|CP007784.1|	28.12	43.31	0	2	658	378	23	1	641	931223	932962	5e-32	144
ASA_P4G072	gi|686555520|gb|CP009287.1|	30.60	47.37	0	-1	513	271	21	1	470	5169421	5168009	3e-31	142
ASA_P4G072	gi|151279845|gb|CP000269.1|	26.33	42.46	0	3	676	386	23	1	638	1158048	1159853	2e-30	139
ASA_P4G072	gi|308270683|emb|FR695866.1|	25.74	44.00	0	2	575	356	19	1	545	52859	54460	2e-30	139
ASA_P4G072	gi|328927127|gb|CP002565.1|	27.68	45.39	0	-2	672	388	26	1	639	633918	632098	8e-29	134
ASA_P4G072	gi|635300599|gb|CP007656.1|	26.60	45.36	0	-1	485	308	17	1	470	1994379	1993024	4e-28	132
ASA_P4G072	gi|449096568|gb|CP004091.1|	27.07	44.21	0	-1	484	291	13	1	470	629171	627864	4e-28	132
ASA_P4G072	gi|240863652|gb|CP001644.1|	28.43	44.41	0	-1	626	354	22	31	638	2813196	2811547	5e-28	132
ASA_P4G072	gi|240863652|gb|CP001644.1|	22.76	47.59	0	3	145	91	5	341	472	2957916	2958326	1.3	43.5
ASA_P4G072	gi|675318909|gb|CP009048.1|	26.95	43.71	0	-3	501	300	15	1	486	4897119	4895770	3e-27	129
ASA_P4G072	gi|591390487|gb|CP007410.1|	27.03	43.45	0	-1	481	295	14	1	470	4392595	4391288	6e-27	128
ASA_P4G072	gi|591390487|gb|CP007410.1|	29.31	50.86	0	1	116	67	3	319	419	3853501	3853848	0.002	52.4
ASA_P4G072	gi|159141512|gb|AE007872.2|	25.31	42.90	0	2	648	395	20	1	634	24428	26146	3e-26	126
ASA_P4G072	gi|755433816|gb|CP009997.1|	26.86	43.60	0	-2	484	292	13	1	470	2290083	2288776	3e-26	126
ASA_P4G072	gi|755433816|gb|CP009997.1|	25.95	40.51	0	-1	158	91	5	340	484	1652047	1651613	0.55	44.7
ASA_P4G072	gi|755433816|gb|CP009997.1|	26.92	44.23	0	3	104	74	1	341	442	4419396	4419707	1.0	43.9
ASA_P4G072	gi|755287784|gb|CP009364.1|	26.86	43.60	0	1	484	292	13	1	470	3989365	3990672	3e-26	126
ASA_P4G072	gi|755287784|gb|CP009364.1|	25.95	40.51	0	3	158	91	5	340	484	131886	132320	0.55	44.7
ASA_P4G072	gi|755287784|gb|CP009364.1|	26.92	44.23	0	-2	104	74	1	341	442	1860226	1859915	1.0	43.9
ASA_P4G072	gi|426265132|gb|CP003880.1|	27.58	40.76	0	1	660	383	22	1	642	3710533	3712281	4e-26	126
ASA_P4G072	gi|459383173|gb|CP004354.1|	29.40	43.40	0	2	500	287	16	1	470	1284548	1285939	1e-25	124
ASA_P4G072	gi|745818226|gb|CP006857.1|	27.82	42.49	0	-3	586	317	22	87	634	4638135	4636582	1e-25	124
ASA_P4G072	gi|745818226|gb|CP006857.1|	37.74	58.49	0	-1	53	27	1	1	53	4639577	4639437	3.0	42.4
ASA_P4G072	gi|21240769|gb|AE008923.1|	27.82	42.49	0	-3	586	317	22	87	634	4638144	4636591	1e-25	124
ASA_P4G072	gi|21240769|gb|AE008923.1|	37.74	58.49	0	-1	53	27	1	1	53	4639586	4639446	3.0	42.4
ASA_P4G072	gi|327374055|gb|CP002601.1|	29.34	44.63	0	1	484	280	14	1	470	66250	67557	1e-24	121
ASA_P4G072	gi|472235062|dbj|AP012168.1|	38.85	60.51	0	1	157	95	1	319	475	31786	32253	3e-24	120
ASA_P4G072	gi|472235062|dbj|AP012168.1|	34.95	54.84	0	1	186	119	2	1	185	30808	31362	1e-23	118
ASA_P4G072	gi|295083795|emb|FP929033.1|	25.14	44.32	0	-1	537	315	22	1	489	4255069	4253576	1e-23	118
ASA_P4G072	gi|259648365|dbj|AP011548.1|	34.95	54.84	0	-3	186	119	2	1	185	454770	454216	1e-23	118
ASA_P4G072	gi|259648365|dbj|AP011548.1|	37.58	59.87	0	-3	157	97	1	319	475	453792	453325	5e-23	116
ASA_P4G072	gi|257146922|emb|FM179322.1|	34.95	54.84	0	-1	186	119	2	1	185	455746	455192	1e-23	118
ASA_P4G072	gi|257146922|emb|FM179322.1|	37.58	59.87	0	-1	157	97	1	319	475	454768	454301	5e-23	116
ASA_P4G072	gi|430782295|gb|CP003344.1|	23.47	41.53	0	1	720	427	25	1	635	1798360	1800402	4e-23	116
ASA_P4G072	gi|430782295|gb|CP003344.1|	32.58	52.27	0	3	132	76	3	343	470	126711	127079	6e-09	70.9
ASA_P4G072	gi|85772941|gb|CP000251.1|	24.81	41.25	0	-2	657	401	24	1	587	3746884	3744983	2e-22	114
ASA_P4G072	gi|85772941|gb|CP000251.1|	26.46	41.63	0	-3	514	299	14	1	470	3679599	3678163	2e-17	98.6
ASA_P4G072	gi|321165823|gb|CP002485.1|	25.56	40.31	0	2	583	334	20	1	539	63662	65242	3e-22	114
ASA_P4G072	gi|115515977|gb|CP000463.1|	27.76	41.93	0	3	508	283	19	1	470	4542885	4544270	3e-21	110
ASA_P4G072	gi|152930382|gb|CP000727.1|	24.26	44.39	0	-1	606	365	22	1	530	2157999	2156236	4e-21	110
ASA_P4G072	gi|152926829|gb|CP000726.1|	24.26	44.39	0	-1	606	365	22	1	530	2157779	2156016	4e-21	110
ASA_P4G072	gi|148287495|emb|AM412317.1|	24.26	44.39	0	-3	606	365	22	1	530	2229138	2227375	5e-21	109
ASA_P4G072	gi|685656837|gb|CP007786.1|	63.95	73.26	0	2	86	29	1	1	84	1714685	1714942	5e-20	106
ASA_P4G072	gi|443901024|emb|FO203355.1|	28.41	45.64	0	3	447	255	17	1	421	5143737	5144960	7e-20	106
ASA_P4G072	gi|443901024|emb|FO203355.1|	25.96	47.12	0	-1	104	75	2	341	442	2238655	2238344	8.1	40.8
ASA_P4G072	gi|206564770|gb|CP000964.1|	28.41	45.64	0	1	447	255	17	1	421	1185994	1187217	9e-20	105
ASA_P4G072	gi|206564770|gb|CP000964.1|	26.92	47.12	0	-1	104	74	2	341	442	3693579	3693268	3.5	42.0
ASA_P4G072	gi|294979899|gb|CP001650.1|	25.88	40.67	0	2	595	334	21	1	535	3503090	3504733	2e-19	105
ASA_P4G072	gi|294979899|gb|CP001650.1|	22.39	44.28	0	-3	594	343	28	2	517	1908687	1907026	5e-09	70.9
ASA_P4G072	gi|345532625|gb|CP002001.1|	23.64	43.53	0	2	533	318	18	1	470	2484131	2485651	2e-19	104
ASA_P4G072	gi|345532625|gb|CP002001.1|	37.10	61.29	0	-2	62	34	2	1	62	1878814	1878644	5.9	41.6
ASA_P4G072	gi|736012191|gb|CP010327.1|	23.65	39.48	0	-1	613	366	22	76	643	3390350	3388683	3e-19	104
ASA_P4G072	gi|736012191|gb|CP010327.1|	34.51	61.95	0	-2	113	72	2	342	452	2380879	2380541	4e-11	77.8
ASA_P4G072	gi|736012191|gb|CP010327.1|	39.62	58.49	0	-1	53	27	1	1	53	3391808	3391665	0.18	46.2
ASA_P4G072	gi|736012191|gb|CP010327.1|	30.21	51.04	0	-2	96	57	4	1	92	2382013	2381744	0.98	43.9
ASA_P4G072	gi|351591711|gb|CP003075.1|	25.79	41.10	0	1	601	328	21	1	541	3595180	3596808	5e-19	103
ASA_P4G072	gi|89332194|dbj|AP008230.1|	23.40	41.32	0	-3	530	317	17	1	470	5272768	5271266	6e-18	100
ASA_P4G072	gi|89332194|dbj|AP008230.1|	33.33	48.72	0	3	78	40	2	1	72	2724	2939	5.6	41.6
ASA_P4G072	gi|19918815|gb|AE010299.1|	24.91	43.07	0	3	534	314	20	1	470	2644134	2645666	7e-17	96.7
ASA_P4G072	gi|19918815|gb|AE010299.1|	30.39	49.72	0	-2	181	115	4	1	179	2303333	2302818	2e-16	94.7
ASA_P4G072	gi|19918815|gb|AE010299.1|	29.03	48.39	0	-2	217	138	6	262	470	2302445	2301819	1e-14	89.4
ASA_P4G072	gi|47118328|dbj|BA000012.4|	25.88	42.51	0	3	541	308	21	1	492	6708240	6709730	8e-17	96.3
ASA_P4G072	gi|656326619|emb|HG934468.1|	22.90	40.87	0	-3	690	425	22	1	635	351572	349659	1e-16	95.5
ASA_P4G072	gi|72394721|gb|CP000099.1|	30.94	50.28	0	1	181	114	4	1	179	3246916	3247431	1e-16	95.5
ASA_P4G072	gi|72394721|gb|CP000099.1|	29.11	50.70	0	1	213	143	6	262	470	3247804	3248430	4e-15	90.9
ASA_P4G072	gi|335360401|gb|CP002835.1|	24.54	42.39	0	-3	493	304	13	1	449	3347544	3346138	2e-16	95.1
ASA_P4G072	gi|335360401|gb|CP002835.1|	37.10	58.06	0	-1	62	34	1	1	62	2661602	2661432	1.6	43.1
ASA_P4G072	gi|154154406|gb|CP000774.1|	36.00	54.67	0	-1	150	87	3	327	472	3647742	3647308	1e-15	92.8
ASA_P4G072	gi|374843763|emb|FO082843.1|	27.64	41.46	0	3	492	279	18	26	470	3214005	3215390	3e-15	91.3
ASA_P4G072	gi|488453735|gb|CP003273.1|	26.84	44.42	0	3	529	284	21	144	638	1503186	1504565	7e-15	90.1
ASA_P4G072	gi|378781357|emb|FO117623.1|	25.82	41.19	0	2	488	304	15	1	470	25349	26692	7e-15	90.1
ASA_P4G072	gi|133737197|emb|CU207211.1|	34.67	54.00	0	-1	150	89	3	327	472	2009048	2008614	2e-14	89.0
ASA_P4G072	gi|685659702|gb|CP007787.1|	34.67	54.00	0	-2	150	89	3	327	472	710913	710479	2e-14	89.0
ASA_P4G072	gi|684194542|gb|CP009365.1|	34.67	54.00	0	3	150	89	3	327	472	684540	684974	2e-14	89.0
ASA_P4G072	gi|528981796|ref|NC_021285.1|;gi|507098404|emb|HE798385.1|	34.67	54.00	0	3	150	89	3	327	472	1122717	1123151	2e-14	89.0
ASA_P4G072	gi|528981796|ref|NC_021285.1|;gi|507098404|emb|HE798385.1|	22.73	46.59	0	-1	176	105	7	322	483	5387231	5386755	0.41	45.1
ASA_P4G072	gi|167731156|emb|AM920689.1|	36.64	55.73	0	-2	131	74	2	344	470	2833009	2832632	3e-14	88.2
ASA_P4G072	gi|721327737|gb|CP009796.1|	22.61	42.88	0	-2	513	316	19	1	470	2337562	2336138	3e-14	87.8
ASA_P4G072	gi|336238640|ref|XM_003342551.1|	36.73	52.38	0	1	147	86	3	10	151	52	486	5e-14	81.6
ASA_P4G072	gi|261603383|gb|CP001790.1|	33.33	50.67	0	3	150	91	2	327	472	1781664	1782098	1e-13	86.3
ASA_P4G072	gi|261603383|gb|CP001790.1|	24.35	43.48	0	3	115	85	2	341	453	2144277	2144621	9.9	40.8
ASA_P4G072	gi|440040273|gb|CP004016.1|	25.10	39.24	0	2	502	287	17	1	470	42467	43801	3e-13	85.1
ASA_P4G073	gi|142855988|gb|CP000645.1|	100.00	100.00	0	1	169	0	0	1	169	68989	69495	3e-93	310
ASA_P4G073	gi|589264544|emb|HG916765.1|	82.04	89.82	0	1	167	30	0	3	169	1289608	1290108	3e-72	249
ASA_P4G073	gi|91708343|gb|CP000284.1|	77.84	88.62	0	2	167	37	0	3	169	1224512	1225012	1e-69	242
ASA_P4G073	gi|635594697|dbj|AP014568.1|	70.66	83.23	0	1	167	49	0	3	169	1573879	1574379	2e-62	221
ASA_P4G073	gi|652789639|emb|LK391695.1|	67.47	80.72	0	3	83	27	0	1	83	3451578	3451826	3e-31	131
ASA_P4G073	gi|582002523|emb|HG916826.1|	67.47	80.72	0	1	83	27	0	1	83	3440947	3441195	3e-31	131
ASA_P4G073	gi|336093334|gb|CP002821.1|	44.87	60.90	0	3	156	70	6	5	153	365817	366257	2e-22	106
ASA_P4G073	gi|336096911|gb|CP002826.1|	44.87	60.90	0	2	156	70	6	5	153	365819	366259	2e-22	106
ASA_P4G073	gi|209871356|gb|CP001196.1|	44.87	60.90	0	-2	156	70	6	5	153	162890	162450	2e-22	106
ASA_P4G073	gi|674005394|gb|CP008817.1|	42.86	57.82	0	1	147	69	3	5	145	102322	102735	3e-22	105
ASA_P4G073	gi|407726134|dbj|AP012050.1|	39.33	53.37	0	-3	178	99	4	1	169	1442711	1442178	2e-21	102
ASA_P4G073	gi|116222307|gb|CP000473.1|	41.14	56.33	0	3	158	77	3	2	152	5257410	5257856	3e-21	102
ASA_P4G073	gi|221738525|gb|CP000636.1|	43.45	57.93	0	3	145	67	3	5	143	80961	81368	5e-21	101
ASA_P4G073	gi|440040603|gb|CP004017.1|	42.94	57.06	0	3	163	77	5	5	160	9621	10082	2e-20	100
ASA_P4G073	gi|647816985|gb|CP006696.1|	50.34	60.40	0	3	149	69	2	15	163	514272	514703	5e-20	99.0
ASA_P4G073	gi|12057211|gb|AE003849.1|	48.99	58.39	0	1	149	71	2	15	163	315661	316092	6e-18	92.8
ASA_P4G073	gi|307578061|gb|CP002165.1|	48.32	59.06	0	2	149	72	2	15	163	1434059	1434490	2e-17	91.3
ASA_P4G073	gi|28058986|gb|AE009442.1|	48.32	59.06	0	2	149	72	2	15	163	314090	314521	2e-17	91.3
ASA_P4G073	gi|182630682|gb|CP001011.1|	48.32	59.06	0	3	149	72	2	15	163	313968	314399	2e-17	91.3
ASA_P4G073	gi|221728669|gb|CP001392.1|	60.34	74.14	0	-2	58	20	1	3	60	3394134	3393970	2e-11	72.8
ASA_P4G073	gi|647813978|gb|CP006740.1|	47.27	57.27	0	-1	110	53	2	15	124	2098181	2097867	3e-11	55.5
ASA_P4G073	gi|647813978|gb|CP006740.1|	55.00	65.00	0	-2	40	18	0	124	163	2097868	2097749	3e-11	43.1
ASA_P4G073	gi|167964044|gb|CP000941.1|	47.27	57.27	0	2	110	53	2	15	124	310856	311170	3e-11	55.5
ASA_P4G073	gi|167964044|gb|CP000941.1|	55.00	65.00	0	3	40	18	0	124	163	311169	311288	3e-11	43.1
ASA_P4G073	gi|315468987|gb|CP002400.1|	42.47	58.90	0	2	73	39	1	8	80	1965209	1965418	4e-10	68.9
ASA_P4G073	gi|295114602|emb|FP929060.1|	36.49	55.41	0	3	74	47	0	10	83	634932	635153	1e-08	64.7
ASA_P4G073	gi|452111382|gb|CP004080.1|	42.47	57.53	0	-3	73	34	2	8	80	218661	218467	2e-08	63.5
ASA_P4G073	gi|348593238|dbj|AP012044.1|	40.85	56.34	0	-1	71	34	2	10	80	3944610	3944422	2e-07	60.8
ASA_P4G073	gi|71845263|gb|CP000089.1|	66.67	83.33	0	-3	36	12	0	134	169	2424262	2424155	1e-06	58.5
ASA_P4G073	gi|196476886|gb|CP000747.1|	42.55	57.45	0	-1	47	24	1	31	77	3369360	3369229	0.83	40.4
ASA_P4G073	gi|30407130|emb|AL954747.1|	60.00	80.00	0	-3	25	10	0	3	27	2747289	2747215	1.9	39.3
ASA_P4G074	gi|142855988|gb|CP000645.1|	100.00	100.00	0	-3	461	0	0	1	461	70951	69569	0.0	961
ASA_P4G074	gi|743003621|gb|CP010360.1|	81.25	90.97	0	2	432	81	0	1	432	134573	135868	0.0	747
ASA_P4G074	gi|743003621|gb|CP010360.1|	71.43	77.14	0	3	35	10	0	424	458	1884	1988	3e-04	54.3
ASA_P4G074	gi|747149133|gb|CP007511.1|	71.40	85.81	0	-3	458	129	2	1	458	2302264	2300897	0.0	701
ASA_P4G074	gi|675102482|gb|CP007547.1|	25.28	44.07	0	1	447	290	15	28	454	3377509	3378777	2e-25	120
ASA_P4G074	gi|573471096|gb|CP007048.1|	23.38	40.91	0	3	462	306	13	2	451	271434	272711	3e-20	105
ASA_P4G074	gi|240856645|gb|CP001622.1|	22.84	43.45	0	1	359	245	11	56	405	1564396	1565403	3e-13	83.2
ASA_P4G074	gi|82943940|dbj|AP007255.1|	24.59	40.66	0	-3	305	193	7	127	418	4136905	4136063	9e-10	72.4
ASA_P4G074	gi|386794017|gb|CP001925.1|	24.72	39.89	0	-1	356	215	12	63	394	5242916	5241936	9e-08	65.9
ASA_P4G074	gi|734586714|gb|CP010304.1|	24.72	39.89	0	-3	356	215	12	63	394	5345328	5344348	9e-08	65.9
ASA_P4G074	gi|47118301|dbj|BA000007.2|	24.72	39.89	0	-2	356	215	12	63	394	5355139	5354159	9e-08	65.9
ASA_P4G074	gi|667689599|gb|CP008957.1|	24.72	39.89	0	-3	356	215	12	63	394	5404023	5403043	9e-08	65.9
ASA_P4G074	gi|666001753|gb|CP008805.1|	24.72	39.89	0	-3	356	215	12	63	394	5380561	5379581	9e-08	65.9
ASA_P4G074	gi|254590536|gb|CP001368.1|	24.72	39.89	0	-3	356	215	12	63	394	5384848	5383868	9e-08	65.9
ASA_P4G074	gi|56384585|gb|AE005174.2|	24.72	39.89	0	-3	356	215	12	63	394	5385142	5384162	9e-08	65.9
ASA_P4G074	gi|209157093|gb|CP001164.1|	24.72	39.89	0	-3	356	215	12	63	394	5428787	5427807	9e-08	65.9
ASA_P4G074	gi|701275891|gb|CP009162.1|	24.22	41.87	0	3	289	188	10	96	376	2003427	2004224	5e-04	53.9
ASA_P4G074	gi|701272245|gb|CP009157.1|	24.22	41.52	0	1	289	188	10	96	376	3196459	3197256	0.001	52.8
ASA_P4G074	gi|692305200|emb|LN554846.1|	32.14	52.38	0	1	84	44	3	124	206	2427955	2428170	1.1	43.1
ASA_P4G074	gi|169809717|gb|CP000961.1|	25.00	39.09	0	1	220	138	6	199	406	2489971	2490585	4.2	41.2
ASA_P4G074	gi|71845263|gb|CP000089.1|	34.72	48.61	0	1	72	36	3	128	197	1927465	1927653	5.3	40.8
ASA_P4G075	gi|142855988|gb|CP000645.1|	100.00	100.00	0	-3	133	0	0	1	133	71491	71093	6e-81	273
ASA_P4G075	gi|91700611|gb|CP000317.1|	45.83	61.11	0	1	72	38	1	35	105	171865	172080	8e-10	67.4
ASA_P4G075	gi|675820554|emb|LM997116.1|	48.61	55.56	0	-3	72	36	1	35	105	60111	59896	3e-09	65.5
ASA_P4G075	gi|463276|gb|M95666.1|PP1PHDDOC	48.61	55.56	0	-2	72	36	1	35	105	1480	1265	3e-09	65.1
ASA_P4G075	gi|33338762|gb|AF234173.1|	48.61	55.56	0	-3	72	36	1	35	105	87084	86869	4e-09	65.1
ASA_P4G075	gi|33338653|gb|AF234172.1|	48.61	55.56	0	-3	72	36	1	35	105	87403	87188	4e-09	65.1
ASA_P4G075	gi|257767705|dbj|AP010962.1|	48.61	55.56	0	-2	72	36	1	35	105	87504	87289	5e-09	64.7
ASA_P4G075	gi|675817492|emb|LM997383.1|	48.61	55.56	0	-3	72	36	1	35	105	84927	84712	6e-09	64.7
ASA_P4G075	gi|124261792|gb|CP000556.1|	44.00	61.33	0	2	75	41	1	39	112	102038	102262	8e-09	64.3
ASA_P4G075	gi|33323506|gb|AF503408.1|	47.22	54.17	0	-1	72	37	1	35	105	94262	94047	4e-08	62.4
ASA_P4G075	gi|399573441|gb|JX182975.1|	48.61	52.78	0	3	72	35	2	35	105	206016	206228	1e-07	60.8
ASA_P4G075	gi|742988715|gb|CP010380.1|	48.61	52.78	0	-2	72	35	2	35	105	107288	107076	1e-07	60.8
ASA_P4G075	gi|723258375|gb|CP009883.1|	48.61	52.78	0	3	72	35	2	35	105	330345	330557	1e-07	60.8
ASA_P4G075	gi|723243622|gb|CP009869.1|	48.61	52.78	0	-2	72	35	2	35	105	58233	58021	1e-07	60.8
ASA_P4G075	gi|701269356|gb|CP009154.1|	43.24	56.76	0	3	74	41	1	33	105	44793	45014	1e-07	60.5
ASA_P4G075	gi|667713100|gb|CP006799.1|	41.89	56.76	0	-2	74	41	2	22	94	182888	182670	1e-06	57.8
ASA_P4G075	gi|569555425|gb|CP004000.1|	47.46	62.71	0	-2	59	30	1	37	94	181282	181106	2e-06	57.4
ASA_P4G075	gi|633894420|emb|HG918041.1|	47.46	62.71	0	1	59	30	1	37	94	232876	233052	2e-06	57.4
ASA_P4G075	gi|378406451|gb|JN420336.1|	47.46	62.71	0	-3	59	30	1	37	94	49647	49471	2e-06	57.4
ASA_P4G075	gi|695177684|gb|CP008933.1|	47.46	62.71	0	-3	59	30	1	37	94	105045	104869	2e-06	57.4
ASA_P4G075	gi|652789639|emb|LK391695.1|	42.11	56.58	0	-2	76	36	4	33	102	3958764	3958543	1e-04	51.2
ASA_P4G075	gi|582002523|emb|HG916826.1|	42.11	56.58	0	-3	76	36	4	33	102	3948119	3947898	1e-04	51.2
ASA_P4G075	gi|310764478|gb|CP002289.1|	36.78	54.02	0	-2	87	46	2	37	122	86746	86510	1e-04	51.2
ASA_P4G075	gi|589338112|gb|CP006985.1|	42.11	57.89	0	-1	76	36	4	33	102	4880542	4880321	2e-04	50.8
ASA_P4G075	gi|589332184|gb|CP006984.1|	42.11	57.89	0	-1	76	36	4	33	102	4863597	4863376	2e-04	50.8
ASA_P4G075	gi|589326231|gb|CP006983.1|	42.11	57.89	0	-2	76	36	4	33	102	4883190	4882969	2e-04	50.8
ASA_P4G075	gi|589320215|gb|CP006982.1|	42.11	57.89	0	-2	76	36	4	33	102	4946382	4946161	2e-04	50.8
ASA_P4G075	gi|589308385|gb|CP006980.1|	42.11	57.89	0	-2	76	36	4	33	102	4899322	4899101	2e-04	50.8
ASA_P4G075	gi|566561164|gb|CP006937.1|	42.11	57.89	0	-1	76	36	4	33	102	4904849	4904628	2e-04	50.8
ASA_P4G075	gi|218768969|emb|FM209186.1|	42.11	57.89	0	-3	76	36	4	33	102	4957608	4957387	2e-04	50.8
ASA_P4G075	gi|689543616|emb|LM001162.1|	27.87	38.52	0	3	122	41	3	33	107	6705	7070	6e-04	49.3
ASA_P4G075	gi|327478612|gb|CP002622.1|	40.79	56.58	0	3	76	37	4	33	102	695250	695471	6e-04	48.9
ASA_P4G075	gi|59482633|gb|CP000022.1|	45.45	52.27	0	-2	44	24	0	70	113	2414	2283	0.042	43.1
ASA_P4G075	gi|373881496|gb|JQ031551.1|	45.45	52.27	0	-3	44	24	0	70	113	3487	3356	0.042	43.1
ASA_P4G075	gi|584473458|gb|CP007006.1|	39.29	53.57	0	3	56	33	1	49	103	16254	16421	0.088	42.4
ASA_P4G075	gi|104294895|gb|AC099431.7|	30.88	42.65	0	3	136	75	6	2	132	132798	133163	0.29	40.8
ASA_P4G075	gi|724873719|ref|XM_010373439.1|	35.53	44.74	0	2	76	41	2	6	75	1118	1339	3.1	37.4
ASA_P4G075	gi|685603024|ref|XM_009192372.1|	32.50	45.00	0	2	80	46	2	2	75	1736	1969	4.1	37.0
ASA_P4G075	gi|685603022|ref|XM_009192371.1|	33.33	44.87	0	2	78	44	2	4	75	872	1099	4.3	37.0
ASA_P4G075	gi|685603016|ref|XM_009192367.1|	33.33	44.87	0	3	78	44	2	4	75	1479	1706	4.4	37.0
ASA_P4G075	gi|685603014|ref|XM_009192366.1|	33.33	44.87	0	3	78	44	2	4	75	1500	1727	4.4	37.0
ASA_P4G075	gi|685603012|ref|XM_009192365.1|	33.33	44.87	0	3	78	44	2	4	75	1509	1736	4.4	37.0
ASA_P4G075	gi|685603018|ref|XM_009192368.1|	33.33	44.87	0	2	78	44	2	4	75	1589	1816	4.4	37.0
ASA_P4G075	gi|297274944|ref|XM_001095654.2|	34.21	44.74	0	2	76	42	2	6	75	887	1108	4.4	37.0
ASA_P4G075	gi|685603020|ref|XM_009192369.1|	33.33	44.87	0	3	78	44	2	4	75	1653	1880	4.4	37.0
ASA_P4G075	gi|685603010|ref|XM_009192364.1|	33.33	44.87	0	2	78	44	2	4	75	1745	1972	4.4	37.0
ASA_P4G075	gi|297274943|ref|XM_001095557.2|	34.21	44.74	0	1	76	42	2	6	75	1039	1260	4.5	37.0
ASA_P4G075	gi|9967132|dbj|AB047842.1|	34.21	44.74	0	1	76	42	2	6	75	1201	1422	4.8	37.0
ASA_P4G075	gi|208011395|emb|FM178381.1|	41.46	48.78	0	-3	41	24	0	67	107	32634	32512	5.0	37.0
ASA_P4G075	gi|37201904|dbj|AP005352.1|	35.29	49.02	0	-1	51	29	1	53	103	35920	35780	5.5	37.0
ASA_P4G075	gi|146187705|emb|AM235768.1|	27.78	34.92	0	2	126	44	4	27	105	276986	277363	6.1	36.6
ASA_P4G075	gi|658883994|ref|XM_008426591.1|	36.67	51.67	0	2	60	33	3	35	91	545	718	6.8	36.2
ASA_P4G075	gi|617401471|ref|XM_007552442.1|	36.67	51.67	0	2	60	33	3	35	91	545	718	7.4	36.2
ASA_P4G076	gi|142855988|gb|CP000645.1|	100.00	100.00	0	-1	124	0	0	1	124	71907	71536	8e-75	255
ASA_P4G076	gi|187606660|emb|AM258965.2|	29.90	50.52	0	2	97	56	3	16	103	15221	15502	0.012	44.7
ASA_P4G076	gi|142856267|gb|CP000646.1|	29.90	50.52	0	-3	97	56	3	16	103	153104	152823	0.012	44.7
ASA_P4G076	gi|169264923|dbj|AB375064.1|	30.88	48.53	0	3	68	47	0	52	119	930	1133	1.6	38.1
ASA_P4G076	gi|743003621|gb|CP010360.1|	42.37	55.93	0	1	59	29	3	30	88	133663	133824	6.0	36.6
ASA_P4G076	gi|673033651|ref|XM_008872565.1|	30.16	52.38	0	1	63	37	2	52	114	937	1104	8.6	35.8
ASA_P4G077	gi|142855988|gb|CP000645.1|	100.00	100.00	0	-2	232	0	0	1	232	72776	72081	1e-144	461
ASA_P4G077	gi|117558854|gb|CP000462.1|	85.45	90.45	0	2	220	32	0	13	232	1218320	1218979	2e-122	397
ASA_P4G077	gi|117558854|gb|CP000462.1|	43.64	58.47	0	2	236	123	5	1	231	1219157	1219849	5e-42	165
ASA_P4G077	gi|604184237|gb|CP007518.1|	84.42	90.04	0	-1	231	36	0	2	232	3043517	3042825	2e-120	391
ASA_P4G077	gi|604184237|gb|CP007518.1|	75.54	83.26	0	-2	233	56	1	1	232	3044230	3043532	2e-102	340
ASA_P4G077	gi|604184237|gb|CP007518.1|	42.19	57.81	0	-2	237	125	6	1	231	3042634	3041942	4e-40	160
ASA_P4G077	gi|145562801|gb|CP000681.1|	78.64	86.36	0	-1	220	47	0	13	232	1023787	1023128	4e-112	368
ASA_P4G077	gi|145562801|gb|CP000681.1|	78.18	85.91	0	-2	220	48	0	13	232	3426513	3425854	2e-111	366
ASA_P4G077	gi|24371484|gb|AE014300.1|	80.00	87.27	0	2	220	44	0	13	232	137561	138220	4e-106	350
ASA_P4G077	gi|24371484|gb|AE014300.1|	72.53	80.69	0	-2	233	63	1	1	232	57275	56577	2e-101	337
ASA_P4G077	gi|333816640|gb|CP002767.1|	80.00	87.27	0	-3	220	44	0	13	232	2629263	2628604	4e-106	350
ASA_P4G077	gi|42560387|gb|AY496066.1|	43.36	58.41	0	-3	226	117	7	13	232	10268	9606	1e-42	167
ASA_P4G077	gi|42560387|gb|AY496066.1|	42.48	56.64	0	-3	226	117	7	13	232	11789	11133	2e-37	152
ASA_P4G077	gi|42560387|gb|AY496066.1|	40.09	56.39	0	-3	227	124	7	13	232	11033	10368	2e-36	149
ASA_P4G077	gi|672931090|gb|CP009125.1|	43.36	58.41	0	-3	226	117	7	13	232	2717786	2717124	1e-42	167
ASA_P4G077	gi|672931090|gb|CP009125.1|	41.41	58.59	0	-1	227	121	7	13	232	4898542	4897877	9e-41	162
ASA_P4G077	gi|672931090|gb|CP009125.1|	42.04	55.75	0	1	226	120	7	13	232	4805557	4806219	3e-40	160
ASA_P4G077	gi|672931090|gb|CP009125.1|	42.48	56.64	0	-3	226	117	7	13	232	2719307	2718651	2e-37	152
ASA_P4G077	gi|672931090|gb|CP009125.1|	40.09	56.39	0	-3	227	124	7	13	232	2718551	2717886	2e-36	149
ASA_P4G077	gi|641743550|gb|CP007744.1|	43.36	58.41	0	3	226	117	7	13	232	2315979	2316641	1e-42	167
ASA_P4G077	gi|641743550|gb|CP007744.1|	41.41	58.59	0	-1	227	121	7	13	232	4911662	4910997	9e-41	162
ASA_P4G077	gi|641743550|gb|CP007744.1|	42.04	55.75	0	2	226	120	7	13	232	4818647	4819309	3e-40	160
ASA_P4G077	gi|641743550|gb|CP007744.1|	42.48	56.64	0	3	226	117	7	13	232	2314458	2315114	2e-37	152
ASA_P4G077	gi|641743550|gb|CP007744.1|	40.09	56.39	0	3	227	124	7	13	232	2315214	2315879	2e-36	149
ASA_P4G077	gi|49609491|emb|BX950851.1|	43.36	58.41	0	3	226	117	7	13	232	2397126	2397788	1e-42	167
ASA_P4G077	gi|49609491|emb|BX950851.1|	41.41	58.59	0	-2	227	121	7	13	232	4970337	4969672	9e-41	162
ASA_P4G077	gi|49609491|emb|BX950851.1|	42.04	55.75	0	2	226	120	7	13	232	4879220	4879882	3e-40	160
ASA_P4G077	gi|49609491|emb|BX950851.1|	42.48	56.64	0	3	226	117	7	13	232	2395605	2396261	2e-37	152
ASA_P4G077	gi|49609491|emb|BX950851.1|	40.09	56.39	0	3	227	124	7	13	232	2396361	2397026	2e-36	149
ASA_P4G077	gi|34500865|gb|AY293288.1|	42.67	57.78	0	-1	225	117	7	13	232	28471	27818	2e-40	160
ASA_P4G077	gi|748231934|gb|CP006883.1|	41.07	60.27	0	-1	224	120	7	13	231	3760176	3759526	2e-40	160
ASA_P4G077	gi|615567765|gb|CP007576.1|	41.07	60.27	0	2	224	120	7	13	231	1317668	1318318	2e-40	160
ASA_P4G077	gi|613730844|gb|CP007566.1|	41.07	60.27	0	3	224	120	7	13	231	1317669	1318319	2e-40	160
ASA_P4G077	gi|507219248|gb|CP005966.1|	41.07	60.27	0	2	224	120	7	13	231	1317998	1318648	2e-40	160
ASA_P4G077	gi|700311634|gb|CP009678.1|	42.92	57.55	0	-1	212	110	6	28	232	2530491	2529868	1e-36	149
ASA_P4G077	gi|700311634|gb|CP009678.1|	57.61	67.39	0	-3	92	34	3	144	232	2529292	2529023	3e-33	99.0
ASA_P4G077	gi|700311634|gb|CP009678.1|	34.43	53.28	0	-1	122	77	3	13	132	2529675	2529313	3e-33	73.6
ASA_P4G077	gi|615550237|gb|CP007567.1|	55.81	66.28	0	-2	86	33	3	149	231	3246280	3246029	9e-17	90.9
ASA_P4G077	gi|615550237|gb|CP007567.1|	40.00	53.91	0	-3	115	62	3	42	153	3247797	3247465	8e-10	69.3
ASA_P4G077	gi|37992906|gb|AY422742.1|	48.86	62.50	0	-1	88	39	2	87	172	277	26	3e-15	79.3
ASA_P4G077	gi|295418808|emb|FN597645.1|	67.31	73.08	0	1	52	15	1	181	232	7	156	8e-11	72.0
ASA_P4G077	gi|37992890|gb|AY422734.1|	53.57	69.64	0	2	56	24	1	177	232	23	184	1e-09	65.5
ASA_P4G077	gi|120322793|gb|CP000514.1|	23.94	42.02	0	-3	188	133	5	13	198	4236484	4235945	0.016	47.0
ASA_P4G077	gi|599432715|ref|XM_007419776.1|	32.84	55.22	0	2	67	43	1	89	153	2024	2224	0.35	42.4
ASA_P4G077	gi|628834786|ref|XM_007769507.1|	31.53	43.24	0	3	111	56	4	72	166	378	698	1.3	40.8
ASA_P4G077	gi|157315515|gb|CP000821.1|	39.02	60.98	0	-3	41	25	0	71	111	3576591	3576469	2.8	40.0
ASA_P4G077	gi|582024311|gb|CP007151.1|	22.41	49.14	0	2	116	89	1	83	198	2551700	2552044	4.9	39.3
ASA_P4G077	gi|747149133|gb|CP007511.1|	23.49	42.77	0	2	166	105	7	45	199	3993515	3993979	6.9	38.9
ASA_P4G077	gi|674269644|dbj|AP014624.1|	29.25	42.86	0	-3	147	83	6	44	182	3158530	3158129	9.9	38.1
ASA_P4G078	gi|142855988|gb|CP000645.1|	100.00	100.00	0	-3	650	0	0	1	650	74728	72779	0.0	1350
ASA_P4G078	gi|117558854|gb|CP000462.1|	85.25	92.32	0	3	651	94	2	1	650	1216332	1218281	0.0	1167
ASA_P4G078	gi|604184237|gb|CP007518.1|	85.02	92.35	0	-3	654	89	4	1	650	3046179	3044233	0.0	1152
ASA_P4G078	gi|748231934|gb|CP006883.1|	52.26	67.30	0	-2	685	270	14	1	648	3762212	3760218	0.0	661
ASA_P4G078	gi|615567765|gb|CP007576.1|	52.26	67.30	0	3	685	270	14	1	648	1315632	1317626	0.0	661
ASA_P4G078	gi|613730844|gb|CP007566.1|	52.26	67.30	0	1	685	270	14	1	648	1315633	1317627	0.0	661
ASA_P4G078	gi|507219248|gb|CP005966.1|	52.26	67.30	0	3	685	270	14	1	648	1315962	1317956	0.0	661
ASA_P4G078	gi|615550237|gb|CP007567.1|	53.36	67.13	0	-3	654	274	14	1	632	3252051	3250117	0.0	647
ASA_P4G078	gi|49609491|emb|BX950851.1|	52.01	65.42	0	3	671	290	14	1	647	4877184	4879172	0.0	628
ASA_P4G078	gi|49609491|emb|BX950851.1|	50.66	63.50	0	1	685	280	15	1	648	2393569	2395560	0.0	618
ASA_P4G078	gi|49609491|emb|BX950851.1|	50.82	64.04	0	-3	673	297	15	1	648	4972373	4970382	0.0	608
ASA_P4G078	gi|672931090|gb|CP009125.1|	51.86	65.28	0	2	671	291	14	1	647	4803521	4805509	0.0	626
ASA_P4G078	gi|672931090|gb|CP009125.1|	50.66	63.50	0	-1	685	280	15	1	648	2721343	2719352	0.0	618
ASA_P4G078	gi|672931090|gb|CP009125.1|	50.82	64.04	0	-2	673	297	15	1	648	4900578	4898587	0.0	608
ASA_P4G078	gi|641743550|gb|CP007744.1|	51.86	65.28	0	3	671	291	14	1	647	4816611	4818599	0.0	626
ASA_P4G078	gi|641743550|gb|CP007744.1|	50.66	63.50	0	1	685	280	15	1	648	2312422	2314413	0.0	618
ASA_P4G078	gi|641743550|gb|CP007744.1|	50.82	64.04	0	-2	673	297	15	1	648	4913698	4911707	0.0	608
ASA_P4G078	gi|700311634|gb|CP009678.1|	52.39	64.48	0	-2	670	285	16	1	645	2532563	2530581	0.0	625
ASA_P4G078	gi|700311634|gb|CP009678.1|	27.86	38.42	0	3	341	158	15	154	429	978300	979253	2e-08	68.9
ASA_P4G078	gi|700311634|gb|CP009678.1|	29.90	43.30	0	3	97	49	3	350	429	988911	989195	2e-05	43.9
ASA_P4G078	gi|700311634|gb|CP009678.1|	33.90	57.63	0	1	59	37	1	264	320	988663	988839	2e-05	34.7
ASA_P4G078	gi|42560387|gb|AY496066.1|	50.66	63.50	0	-1	685	280	15	1	648	13825	11834	0.0	618
ASA_P4G078	gi|537381797|gb|CP006700.1|	29.73	45.44	0	2	713	393	23	2	631	634454	636517	6e-69	258
ASA_P4G078	gi|537381797|gb|CP006700.1|	27.10	40.00	0	3	155	101	6	6	149	887478	887939	0.29	45.4
ASA_P4G078	gi|335343122|gb|CP002285.1|	29.73	45.44	0	2	713	393	23	2	631	634475	636538	6e-69	258
ASA_P4G078	gi|335343122|gb|CP002285.1|	27.10	40.00	0	1	155	101	6	6	149	887479	887940	0.29	45.4
ASA_P4G078	gi|723800734|emb|LK021129.1|	29.73	45.44	0	2	713	393	23	2	631	98000	100063	6e-69	258
ASA_P4G078	gi|723800734|emb|LK021129.1|	28.69	41.26	0	-3	366	171	14	154	469	729831	728854	3e-20	107
ASA_P4G078	gi|723800734|emb|LK021129.1|	27.10	40.00	0	3	155	101	6	6	149	354681	355142	0.29	45.4
ASA_P4G078	gi|315178329|gb|CP002377.1|	30.94	44.98	0	-2	627	333	23	6	559	2051393	2049594	3e-64	244
ASA_P4G078	gi|594618425|gb|KC955251.1|	29.09	43.64	0	3	715	380	27	5	627	2823	4862	4e-63	240
ASA_P4G078	gi|614096014|gb|KF228949.1|	29.15	43.93	0	2	717	377	27	5	627	2780	4819	9e-63	239
ASA_P4G078	gi|197313919|gb|CP001133.1|	28.01	43.26	0	-3	682	373	24	3	650	1183958	1182165	1e-49	200
ASA_P4G078	gi|171902372|gb|CP000021.2|	32.74	47.44	0	-1	449	238	13	3	429	1070278	1069058	8e-49	197
ASA_P4G078	gi|664782987|gb|CP008884.1|	30.02	45.81	0	3	513	275	19	91	560	4789221	4790636	1e-38	165
ASA_P4G078	gi|747149133|gb|CP007511.1|	31.98	45.55	0	3	494	261	19	151	624	3991920	3993236	1e-37	162
ASA_P4G078	gi|747149133|gb|CP007511.1|	30.38	45.47	0	-3	497	267	19	151	624	462208	460886	1e-35	155
ASA_P4G078	gi|747149133|gb|CP007511.1|	31.58	46.05	0	-1	456	238	17	151	575	229785	228547	3e-35	154
ASA_P4G078	gi|253992019|gb|CP000094.2|	31.52	45.80	0	3	441	219	18	154	558	6271200	6272381	5e-37	160
ASA_P4G078	gi|253992019|gb|CP000094.2|	30.61	41.72	0	-2	441	210	16	155	559	3812021	3810879	1e-27	130
ASA_P4G078	gi|390981275|gb|CP003677.1|	30.37	45.96	0	-2	507	259	21	151	623	139103	137763	2e-35	155
ASA_P4G078	gi|157081501|gb|CP000822.1|	31.79	45.48	0	3	431	224	16	153	558	2120601	2121758	4e-35	154
ASA_P4G078	gi|157081501|gb|CP000822.1|	29.98	45.31	0	-1	437	226	15	154	560	3599011	3597851	8e-32	143
ASA_P4G078	gi|338799449|gb|CP002881.1|	30.45	45.91	0	3	440	236	14	151	559	4405119	4406321	1e-34	152
ASA_P4G078	gi|699964714|dbj|AP014655.1|	30.14	44.71	0	1	501	276	18	155	632	4771768	4773117	4e-34	150
ASA_P4G078	gi|676254456|dbj|AP014637.1|	30.97	44.13	0	3	494	258	21	153	623	4192728	4194029	6e-34	150
ASA_P4G078	gi|395806679|gb|CP003725.1|	31.54	44.74	0	2	447	233	17	153	575	409388	410581	6e-34	150
ASA_P4G078	gi|395806679|gb|CP003725.1|	34.22	48.97	0	-3	339	170	14	120	429	390291	389347	9e-30	137
ASA_P4G078	gi|150958624|gb|CP000744.1|	30.92	43.42	0	-1	456	228	17	153	575	4019184	4017979	7e-33	147
ASA_P4G078	gi|150958624|gb|CP000744.1|	28.30	38.11	0	-2	265	126	12	204	429	3346064	3345345	0.043	48.5
ASA_P4G078	gi|599432715|ref|XM_007419776.1|	31.42	43.81	0	2	436	226	15	154	558	389	1570	2e-32	144
ASA_P4G078	gi|291551905|emb|FN434113.1|	29.07	44.93	0	2	454	245	15	154	577	1952843	1954063	7e-32	143
ASA_P4G078	gi|291551905|emb|FN434113.1|	28.86	45.19	0	-2	447	233	17	154	567	3154392	3153208	2e-30	139
ASA_P4G078	gi|291197582|emb|FN666575.1|	29.07	44.93	0	2	454	245	15	154	577	1990370	1991590	7e-32	143
ASA_P4G078	gi|291197582|emb|FN666575.1|	28.86	45.19	0	1	447	233	17	154	567	616990	618174	2e-30	139
ASA_P4G078	gi|572998810|gb|CP007039.1|	32.01	47.20	0	3	428	225	20	153	558	1979013	1980164	8e-32	143
ASA_P4G078	gi|572998810|gb|CP007039.1|	29.09	44.77	0	-3	440	250	15	155	575	816161	814971	2e-28	132
ASA_P4G078	gi|312171772|emb|FR719190.1|	28.85	44.71	0	2	454	246	15	154	577	701765	702985	5e-31	141
ASA_P4G078	gi|312173689|emb|FR719196.1|	28.64	46.31	0	-3	447	234	17	154	567	2267	1083	7e-31	140
ASA_P4G078	gi|310764731|gb|CP002124.1|	28.60	44.30	0	2	465	237	15	151	576	3249587	3250813	1e-30	140
ASA_P4G078	gi|283476464|emb|FN392235.1|	28.57	44.59	0	-3	462	241	15	151	576	1928225	1926999	1e-30	139
ASA_P4G078	gi|224962304|emb|FP236842.1|	28.57	44.59	0	-2	462	241	15	151	576	1928175	1926949	1e-30	139
ASA_P4G078	gi|431823496|gb|CP003071.1|	29.31	43.96	0	-1	505	270	20	151	624	129873	128527	2e-30	139
ASA_P4G078	gi|657146798|gb|CP006692.1|	28.03	43.54	0	1	503	276	19	155	629	660715	662049	2e-30	139
ASA_P4G078	gi|686507741|gb|CP006693.1|	29.30	44.93	0	-3	454	239	19	154	579	2191659	2190460	2e-30	139
ASA_P4G078	gi|526125113|gb|CP006608.1|	28.03	43.54	0	3	503	276	19	155	629	680130	681464	2e-30	139
ASA_P4G078	gi|281177210|dbj|AP009378.1|	28.41	44.93	0	3	454	239	18	155	575	514203	515405	2e-30	139
ASA_P4G078	gi|356601232|gb|CP002797.2|	28.41	44.93	0	3	454	239	18	155	575	520800	522002	2e-30	139
ASA_P4G078	gi|356601232|gb|CP002797.2|	22.94	41.74	0	1	218	132	9	238	428	2928832	2929458	3.2	42.4
ASA_P4G078	gi|641682562|emb|HG941718.1|	28.41	44.93	0	2	454	239	18	155	575	554804	556006	2e-30	139
ASA_P4G078	gi|641682562|emb|HG941718.1|	22.94	41.74	0	3	218	132	9	238	428	3103701	3104327	3.2	42.4
ASA_P4G078	gi|554510692|gb|CP006784.1|	28.41	44.93	0	2	454	239	18	155	575	552269	553471	2e-30	139
ASA_P4G078	gi|554510692|gb|CP006784.1|	22.94	41.74	0	3	218	132	9	238	428	3152619	3153245	3.2	42.4
ASA_P4G078	gi|675819313|emb|LM995876.1|	28.38	45.40	0	2	511	273	23	153	624	1172	2542	4e-30	137
ASA_P4G078	gi|218350208|emb|CU928145.2|	29.13	46.30	0	-2	460	250	21	153	577	3416304	3415048	4e-30	138
ASA_P4G078	gi|284919779|emb|FN554766.1|	29.13	46.30	0	1	460	250	21	153	577	4865707	4866963	4e-30	138
ASA_P4G078	gi|675818147|emb|LK999979.1|	28.38	45.40	0	1	511	273	23	153	624	19492	20862	6e-30	137
ASA_P4G078	gi|675820278|emb|LM996841.1|	28.38	45.40	0	-2	511	273	23	153	624	1296398	1295028	6e-30	137
ASA_P4G078	gi|675819952|emb|LM996515.1|	28.70	45.65	0	1	460	252	20	153	577	70012	71268	8e-30	137
ASA_P4G078	gi|675820600|emb|LM997162.1|	28.70	45.65	0	2	460	252	20	153	577	182447	183703	8e-30	137
ASA_P4G078	gi|675818114|emb|LK999946.1|	29.02	46.26	0	2	441	238	19	153	558	196079	197281	8e-30	137
ASA_P4G078	gi|675818080|emb|LK985426.1|	29.02	46.26	0	3	441	238	19	153	558	420657	421859	8e-30	137
ASA_P4G078	gi|574595116|gb|CP007014.1|	32.18	46.06	0	-1	432	220	20	153	558	3634546	3633392	9e-30	137
ASA_P4G078	gi|574595116|gb|CP007014.1|	30.84	45.12	0	3	441	240	18	155	575	4663047	4664234	1e-28	134
ASA_P4G078	gi|675819095|emb|LM995658.1|	29.02	46.03	0	2	441	238	19	153	558	405584	406786	1e-29	137
ASA_P4G078	gi|28856110|gb|AE016853.1|	29.79	44.11	0	-3	433	229	16	153	558	3926630	3925476	1e-29	137
ASA_P4G078	gi|339511397|emb|FR877557.1|	28.26	44.59	0	2	453	242	18	155	579	675794	676987	1e-29	136
ASA_P4G078	gi|120322793|gb|CP000514.1|	32.18	43.98	0	2	432	228	16	155	558	912827	914011	2e-29	136
ASA_P4G078	gi|120322793|gb|CP000514.1|	28.01	42.01	0	-1	457	261	17	124	559	4238055	4236826	3e-21	110
ASA_P4G078	gi|339759707|gb|CP002910.1|	27.51	43.89	0	-3	458	258	13	121	558	2474363	2473152	2e-29	136
ASA_P4G078	gi|339759707|gb|CP002910.1|	29.63	45.50	0	1	189	107	5	260	429	2064619	2065164	2e-07	65.9
ASA_P4G078	gi|743569396|gb|CP006722.1|	27.51	43.89	0	3	458	258	13	121	558	2693418	2694629	2e-29	136
ASA_P4G078	gi|627787876|gb|CP007597.1|	29.75	45.41	0	3	447	249	18	154	580	3563502	3564707	4e-29	135
ASA_P4G078	gi|627787876|gb|CP007597.1|	26.85	40.74	0	2	324	146	16	154	459	2084828	2085580	5e-09	70.9
ASA_P4G078	gi|426265132|gb|CP003880.1|	28.67	42.00	0	-2	450	249	15	154	575	3621477	3620260	6e-29	134
ASA_P4G078	gi|661559487|emb|FO704550.1|	26.86	47.38	0	3	458	269	17	140	575	2497653	2498894	7e-29	134
ASA_P4G078	gi|150953431|gb|CP000647.1|	27.51	43.67	0	-1	458	258	13	121	558	1977311	1976100	7e-29	134
ASA_P4G078	gi|597512677|emb|FO834906.1|	27.76	44.94	0	-3	425	248	12	154	558	2997570	2996413	1e-28	134
ASA_P4G078	gi|731561508|gb|CP009880.2|	28.32	43.14	0	-3	452	242	14	154	571	714607	713396	2e-28	133
ASA_P4G078	gi|692336178|gb|CP009290.1|	30.00	44.89	0	3	450	235	19	153	575	3991740	3992930	2e-28	133
ASA_P4G078	gi|692336178|gb|CP009290.1|	29.82	43.35	0	2	436	223	19	153	559	3887483	3888628	9e-26	124
ASA_P4G078	gi|692336178|gb|CP009290.1|	29.72	43.96	0	-3	323	169	14	272	575	3115410	3114559	4e-23	91.7
ASA_P4G078	gi|692336178|gb|CP009290.1|	31.09	46.22	0	-1	119	63	4	155	264	3115742	3115416	4e-23	47.0
ASA_P4G078	gi|692336178|gb|CP009290.1|	28.16	40.23	0	2	174	76	7	294	429	206237	206725	0.003	52.0
ASA_P4G078	gi|692336178|gb|CP009290.1|	28.68	40.38	0	1	265	134	13	204	429	3216061	3216807	0.030	48.9
ASA_P4G078	gi|343776783|gb|CP002986.1|	30.00	44.76	0	-1	420	231	14	155	556	926867	925743	2e-28	132
ASA_P4G078	gi|647802220|gb|CP008696.1|	30.16	44.57	0	-1	451	233	19	153	575	2587664	2586474	5e-28	132
ASA_P4G078	gi|647802220|gb|CP008696.1|	30.23	43.49	0	-2	430	223	17	153	556	2695483	2694347	5e-26	125
ASA_P4G078	gi|647802220|gb|CP008696.1|	26.94	39.11	0	-2	271	132	13	204	429	3508129	3507380	0.19	46.2
ASA_P4G078	gi|647802220|gb|CP008696.1|	25.55	37.54	0	2	317	154	13	162	429	4538963	4539814	4.2	42.0
ASA_P4G078	gi|690276415|gb|CP009458.1|	32.65	48.64	0	2	294	162	9	154	429	3514346	3515173	5e-28	131
ASA_P4G078	gi|751394442|gb|CP010557.1|	28.28	45.29	0	-2	435	233	17	154	558	3029298	3028141	9e-28	130
ASA_P4G078	gi|345091121|gb|CP003026.1|	26.45	44.29	0	-2	499	292	15	151	624	3982342	3980996	1e-27	130
ASA_P4G078	gi|345091121|gb|CP003026.1|	28.06	45.09	0	2	499	285	18	151	624	17774	19123	1e-27	130
ASA_P4G078	gi|345091121|gb|CP003026.1|	29.69	44.79	0	2	192	109	6	257	429	2080196	2080750	2e-07	65.5
ASA_P4G078	gi|345091121|gb|CP003026.1|	34.01	48.30	0	-2	147	74	6	297	429	31996	31583	6e-07	63.9
ASA_P4G078	gi|295095013|emb|FP929040.1|	33.56	49.66	0	1	298	152	11	154	429	3291274	3292095	1e-27	130
ASA_P4G078	gi|194346582|gb|CP001111.1|	28.95	45.01	0	-3	411	247	12	155	556	940886	939762	5e-27	129
ASA_P4G078	gi|689262542|gb|CP009451.1|	32.11	50.92	0	1	218	130	8	154	363	170737	171360	5e-27	97.8
ASA_P4G078	gi|689262542|gb|CP009451.1|	26.18	43.98	0	2	191	103	6	374	559	171419	171892	5e-27	53.9
ASA_P4G078	gi|160863331|gb|CP000880.1|	29.01	45.75	0	-2	424	210	20	234	629	2163257	2162175	6e-27	121
ASA_P4G078	gi|160863331|gb|CP000880.1|	36.59	42.68	0	-3	82	33	5	154	225	2163511	2163293	6e-27	30.0
ASA_P4G078	gi|71553748|gb|CP000058.1|	29.61	44.42	0	-1	439	224	21	153	559	3688318	3687161	1e-26	127
ASA_P4G078	gi|169757190|gb|CP000949.1|	29.84	42.98	0	3	449	193	19	153	575	1762719	1763777	1e-26	127
ASA_P4G078	gi|63253978|gb|CP000075.1|	29.91	45.79	0	-1	428	237	19	153	559	3904502	3903345	1e-26	127
ASA_P4G078	gi|190010013|emb|AM743169.1|	29.47	43.72	0	-2	414	247	12	155	559	1010891	1009758	4e-26	125
ASA_P4G078	gi|384076029|emb|HE798556.1|	28.61	43.74	0	-1	423	239	14	155	559	955190	954057	5e-26	125
ASA_P4G078	gi|675819323|emb|LM995886.1|	30.53	45.13	0	2	452	246	21	137	563	95411	96637	6e-26	125
ASA_P4G078	gi|675820597|emb|LM997159.1|	30.53	45.13	0	-1	452	246	21	137	563	4107	2881	6e-26	125
ASA_P4G078	gi|675820265|emb|LM996828.1|	30.53	45.13	0	-3	452	246	21	137	563	21502	20276	6e-26	125
ASA_P4G078	gi|675819954|emb|LM996517.1|	30.53	45.13	0	1	452	246	21	137	563	119143	120369	6e-26	125
ASA_P4G078	gi|381337457|emb|FO203363.1|	29.86	42.36	0	1	432	238	15	155	558	704929	706113	1e-25	124
ASA_P4G078	gi|381337457|emb|FO203363.1|	29.29	43.48	0	3	437	245	20	155	560	439527	440738	4e-23	116
ASA_P4G078	gi|556072477|gb|CP003961.1|	27.74	38.69	0	2	548	241	22	117	629	1713779	1715062	1e-25	124
ASA_P4G078	gi|187606660|emb|AM258965.2|	28.40	41.77	0	1	419	193	15	156	558	14017	15000	1e-25	124
ASA_P4G078	gi|142856267|gb|CP000646.1|	28.40	41.77	0	-2	419	193	15	156	558	154308	153325	2e-25	124
ASA_P4G078	gi|597809748|gb|CP007445.1|	30.97	48.71	0	-3	310	149	13	155	429	373317	372478	3e-25	123
ASA_P4G078	gi|582027004|gb|CP007152.1|	28.51	42.07	0	1	435	249	16	155	559	3592462	3593670	8e-25	122
ASA_P4G078	gi|36787441|emb|BX571873.1|	29.19	43.59	0	-1	507	262	26	154	624	315552	314215	8e-25	121
ASA_P4G078	gi|743003621|gb|CP010360.1|	28.74	41.33	0	2	421	197	15	152	558	132404	133399	2e-24	120
ASA_P4G078	gi|339730808|emb|FP476056.1|	28.69	42.83	0	3	502	262	21	155	623	556155	557471	3e-24	120
ASA_P4G078	gi|674291045|gb|CP008838.1|	32.27	47.87	0	-3	282	158	8	155	429	917650	916883	4e-24	119
ASA_P4G078	gi|224831685|gb|FJ705806.1|	28.74	41.33	0	2	421	197	15	152	558	28856	29851	5e-24	119
ASA_P4G079	gi|142855988|gb|CP000645.1|	100.00	100.00	0	-1	264	0	0	1	264	75522	74731	6e-150	478
ASA_P4G079	gi|117558854|gb|CP000462.1|	56.39	69.17	0	1	266	114	2	1	264	1215532	1216329	4e-74	259
ASA_P4G079	gi|748231934|gb|CP006883.1|	56.02	68.80	0	-3	266	115	2	1	264	3763012	3762215	9e-73	256
ASA_P4G079	gi|615567765|gb|CP007576.1|	56.02	68.80	0	1	266	115	2	1	264	1314832	1315629	9e-73	256
ASA_P4G079	gi|613730844|gb|CP007566.1|	56.02	68.80	0	2	266	115	2	1	264	1314833	1315630	9e-73	256
ASA_P4G079	gi|507219248|gb|CP005966.1|	56.02	68.80	0	1	266	115	2	1	264	1315162	1315959	9e-73	256
ASA_P4G079	gi|615550237|gb|CP007567.1|	58.65	71.05	0	-1	266	108	2	1	264	3252851	3252054	6e-72	253
ASA_P4G079	gi|60328263|gb|AY376445.1|	55.26	68.42	0	2	266	117	2	1	264	1790	2587	7e-72	248
ASA_P4G079	gi|604184237|gb|CP007518.1|	57.14	69.92	0	-1	266	112	2	1	264	3046979	3046182	2e-69	246
ASA_P4G079	gi|700311634|gb|CP009678.1|	53.58	68.68	0	-3	265	122	1	1	264	2533360	2532566	3e-69	246
ASA_P4G079	gi|42560387|gb|AY496066.1|	53.21	68.30	0	-2	265	123	1	1	264	14622	13828	2e-68	243
ASA_P4G079	gi|672931090|gb|CP009125.1|	53.21	68.30	0	-2	265	123	1	1	264	2722140	2721346	2e-68	243
ASA_P4G079	gi|641743550|gb|CP007744.1|	53.21	68.30	0	2	265	123	1	1	264	2311625	2312419	2e-68	243
ASA_P4G079	gi|49609491|emb|BX950851.1|	53.21	68.30	0	2	265	123	1	1	264	2392772	2393566	2e-68	243
ASA_P4G079	gi|34500865|gb|AY293288.1|	54.08	66.33	0	-1	98	44	1	112	208	307	14	4e-42	114
ASA_P4G079	gi|34500865|gb|AY293288.1|	46.49	64.91	0	-3	114	60	1	1	114	638	300	4e-42	88.6
ASA_P4G079	gi|537381797|gb|CP006700.1|	30.53	48.67	0	3	226	149	2	34	251	633741	634418	5e-21	104
ASA_P4G079	gi|537381797|gb|CP006700.1|	27.57	41.08	0	1	185	120	2	34	204	886720	887274	5e-09	67.0
ASA_P4G079	gi|335343122|gb|CP002285.1|	30.53	48.67	0	3	226	149	2	34	251	633762	634439	5e-21	104
ASA_P4G079	gi|335343122|gb|CP002285.1|	27.57	41.08	0	2	185	120	2	34	204	886721	887275	5e-09	67.0
ASA_P4G079	gi|723800734|emb|LK021129.1|	30.53	48.67	0	3	226	149	2	34	251	97287	97964	5e-21	104
ASA_P4G079	gi|723800734|emb|LK021129.1|	27.57	41.08	0	1	185	120	2	34	204	353923	354477	5e-09	67.0
ASA_P4G079	gi|614096014|gb|KF228949.1|	34.86	52.00	0	3	175	107	3	41	209	2091	2612	6e-21	104
ASA_P4G079	gi|171902372|gb|CP000021.2|	33.89	48.33	0	-2	180	112	3	30	204	1071015	1070482	3e-20	102
ASA_P4G079	gi|197313919|gb|CP001133.1|	33.33	48.33	0	-1	180	113	3	30	204	1184695	1184162	4e-20	102
ASA_P4G079	gi|594618425|gb|KC955251.1|	33.14	48.00	0	1	175	111	2	41	209	2131	2655	2e-18	96.3
ASA_P4G079	gi|315178329|gb|CP002377.1|	30.56	47.22	0	-3	180	114	3	37	207	2052103	2051570	8e-16	88.6
ASA_P4G079	gi|237499037|gb|CP001616.1|	28.57	42.86	0	2	196	120	5	30	209	97379	97954	1e-09	68.9
ASA_P4G079	gi|548948894|emb|FO203526.1|	25.86	45.98	0	-1	174	124	2	41	209	3063121	3062600	6e-09	67.0
ASA_P4G079	gi|109704753|gb|DQ774404.1|	30.08	45.86	0	1	133	85	2	41	165	160	558	1e-07	62.0
ASA_P4G079	gi|614096022|gb|KF228950.1|	30.83	45.86	0	2	133	84	2	41	165	1637	2035	2e-07	62.4
ASA_P4G079	gi|227008125|gb|CP001233.1|	30.83	45.86	0	2	133	84	2	41	165	1471349	1471747	2e-07	62.4
ASA_P4G079	gi|657184927|dbj|AP014524.1|	30.83	45.86	0	3	133	84	2	41	165	1363293	1363691	2e-07	62.4
ASA_P4G079	gi|12057212|gb|AE003852.1|	30.83	45.86	0	2	133	84	2	41	165	1513907	1514305	2e-07	62.4
ASA_P4G079	gi|378793418|gb|CP003330.1|	30.83	45.86	0	3	133	84	2	41	165	1510935	1511333	2e-07	62.4
ASA_P4G079	gi|695931389|gb|CP007634.1|	30.83	45.86	0	2	133	84	2	41	165	986339	986737	2e-07	62.4
ASA_P4G079	gi|356645562|gb|CP003069.1|	30.83	45.86	0	2	133	84	2	41	165	990902	991300	2e-07	62.4
ASA_P4G079	gi|227011820|gb|CP001235.1|	30.83	45.86	0	1	133	84	2	41	165	1603747	1604145	2e-07	62.4
ASA_P4G079	gi|146314918|gb|CP000627.1|	30.83	45.86	0	2	133	84	2	41	165	1072328	1072726	2e-07	62.4
ASA_P4G079	gi|229368777|gb|CP001485.1|	30.83	45.86	0	-3	133	84	2	41	165	2130164	2129766	2e-07	62.4
ASA_P4G079	gi|747149133|gb|CP007511.1|	31.37	51.96	0	-2	102	61	2	41	134	1250627	1250325	1e-04	54.3
ASA_P4G079	gi|431823496|gb|CP003071.1|	25.85	44.90	0	-3	147	99	4	40	176	118285	117845	7e-04	51.6
ASA_P4G079	gi|395806679|gb|CP003725.1|	29.52	46.67	0	1	105	67	1	37	134	256240	256554	0.001	50.8
ASA_P4G079	gi|661559487|emb|FO704550.1|	26.24	41.58	0	1	202	120	7	30	207	2496502	2497092	0.001	50.8
ASA_P4G079	gi|572998810|gb|CP007039.1|	27.91	42.64	0	1	129	82	4	39	156	4352182	4352568	0.004	49.3
ASA_P4G079	gi|627771689|gb|CP007509.1|	26.62	42.86	0	-1	154	91	5	40	177	114629	114186	0.004	49.3
ASA_P4G079	gi|338799449|gb|CP002881.1|	28.33	47.50	0	1	120	67	4	71	177	4416820	4417161	0.005	48.9
ASA_P4G079	gi|28856110|gb|AE016853.1|	29.29	44.29	0	-2	140	81	5	40	167	2801670	2801269	0.005	48.9
ASA_P4G079	gi|28856110|gb|AE016853.1|	30.39	48.04	0	2	102	65	3	36	131	4359647	4359952	0.026	46.6
ASA_P4G079	gi|289172388|emb|FN667741.1|	24.23	39.69	0	-2	194	128	5	30	206	1080711	1080136	0.005	48.9
ASA_P4G079	gi|289172388|emb|FN667741.1|	26.05	36.97	0	-2	119	71	2	30	135	170628	170284	1.2	41.6
ASA_P4G079	gi|699964714|dbj|AP014655.1|	27.82	44.36	0	2	133	84	4	37	157	17225	17623	0.015	47.4
ASA_P4G079	gi|211638222|emb|FM211048.1|	23.28	40.21	0	3	189	124	6	30	200	20940	21497	0.031	46.6
ASA_P4G079	gi|253778933|emb|FM162591.1|	23.28	40.21	0	-3	189	124	6	30	200	2791886	2791329	0.031	46.6
ASA_P4G079	gi|253778933|emb|FM162591.1|	23.94	36.70	0	-1	188	126	5	30	201	2836699	2836139	0.36	43.1
ASA_P4G079	gi|253778933|emb|FM162591.1|	26.71	39.13	0	-3	161	103	5	1	147	815255	814776	0.43	42.7
ASA_P4G079	gi|253778933|emb|FM162591.1|	21.31	40.98	0	-2	183	132	5	38	208	298710	298162	3.1	40.0
ASA_P4G079	gi|646237114|gb|CP007638.1|	26.29	42.27	0	3	194	115	8	30	208	2251653	2252195	0.049	45.8
ASA_P4G079	gi|390981275|gb|CP003677.1|	31.48	50.00	0	-2	108	66	4	41	142	4468484	4468167	0.055	45.8
ASA_P4G079	gi|390981275|gb|CP003677.1|	26.52	40.15	0	-3	132	85	3	41	160	127513	127118	0.14	44.3
ASA_P4G079	gi|675318909|gb|CP009048.1|	29.17	49.17	0	1	120	71	5	73	182	1127053	1127400	0.12	44.7
ASA_P4G079	gi|387159426|gb|CP003041.1|	26.29	41.75	0	3	194	115	8	30	208	2188413	2188955	0.13	44.7
ASA_P4G079	gi|211639037|emb|FM211059.1|	23.94	36.70	0	3	188	126	5	30	201	21507	22067	0.35	43.1
ASA_P4G079	gi|211638718|emb|FM211055.1|	26.71	39.13	0	3	161	103	5	1	147	94473	94952	0.43	42.7
ASA_P4G079	gi|445198867|gb|CP004045.1|	23.63	40.66	0	1	182	121	5	41	208	1321453	1321986	0.67	42.4
ASA_P4G079	gi|566060467|gb|CP006852.1|	25.27	40.66	0	3	182	118	6	41	208	2351271	2351804	0.69	42.4
ASA_P4G079	gi|337255776|gb|CP002830.1|	27.36	47.17	0	2	106	70	4	41	139	7064063	7064380	0.96	42.0
ASA_P4G079	gi|662933635|gb|KJ802944.1|	26.52	40.15	0	-2	132	85	3	41	160	30287	29892	1.1	41.6
ASA_P4G079	gi|114225560|gb|CP000453.1|	26.32	40.60	0	1	133	76	4	32	157	952318	952671	1.7	41.2
ASA_P4G079	gi|114225560|gb|CP000453.1|	29.69	43.75	0	-1	128	71	6	74	193	47209	46859	2.1	40.8
ASA_P4G079	gi|145573243|gb|CP000680.1|	28.91	46.09	0	3	128	75	5	40	157	4922796	4923161	1.9	40.8
ASA_P4G079	gi|311692891|gb|CP001978.1|	25.85	42.86	0	3	147	99	5	41	177	925845	926285	2.0	40.8
ASA_P4G079	gi|754501040|emb|FO818638.1|	26.05	36.97	0	3	119	71	2	30	135	81219	81563	2.1	40.8
ASA_P4G079	gi|211638602|emb|FM211053.1|	21.31	40.98	0	-3	183	132	5	38	208	35528	34980	3.1	40.0
ASA_P4G079	gi|754496488|emb|FO818637.1|	26.05	36.13	0	2	119	71	2	30	135	1221920	1222264	3.7	40.0
ASA_P4G079	gi|593013586|gb|KF984036.1|	35.80	51.85	0	-1	81	46	5	88	166	3639	3409	3.8	40.0
ASA_P4G079	gi|108460647|gb|CP000113.1|	26.67	46.67	0	2	105	70	3	41	138	5119676	5119990	4.1	39.7
ASA_P4G079	gi|417072818|gb|JX646703.1|	22.83	42.52	0	3	127	92	3	41	162	4218	4595	6.5	39.3
ASA_P4G079	gi|229359445|emb|AM181176.4|	24.31	38.67	0	3	181	119	5	41	207	2286399	2286929	6.6	39.3
ASA_P4G079	gi|403072309|gb|CP003781.1|	28.42	45.26	0	-2	95	60	3	38	124	1139359	1139075	8.6	38.9
ASA_P4G080	gi|142855988|gb|CP000645.1|	100.00	100.00	0	-2	680	0	0	1	680	77561	75522	0.0	1345
ASA_P4G080	gi|110277122|gb|DQ667172.1|	90.41	93.87	0	2	636	61	0	1	636	1004	2911	0.0	1183
ASA_P4G080	gi|110277122|gb|DQ667172.1|	89.21	93.08	0	3	621	67	0	1	621	24615	26477	0.0	1159
ASA_P4G080	gi|604184237|gb|CP007518.1|	90.50	93.88	0	-2	621	59	0	1	621	2225758	2223896	0.0	1179
ASA_P4G080	gi|604184237|gb|CP007518.1|	89.86	93.24	0	-2	621	63	0	1	621	3049759	3047897	0.0	1170
ASA_P4G080	gi|615567765|gb|CP007576.1|	90.18	93.72	0	3	621	61	0	1	621	2202420	2204282	0.0	1178
ASA_P4G080	gi|615567765|gb|CP007576.1|	90.18	93.56	0	2	621	61	0	1	621	1312055	1313917	0.0	1177
ASA_P4G080	gi|613730844|gb|CP007566.1|	90.18	93.72	0	2	621	61	0	1	621	2202428	2204290	0.0	1178
ASA_P4G080	gi|613730844|gb|CP007566.1|	90.18	93.56	0	3	621	61	0	1	621	1312056	1313918	0.0	1177
ASA_P4G080	gi|507219248|gb|CP005966.1|	90.18	93.72	0	1	621	61	0	1	621	2202778	2204640	0.0	1178
ASA_P4G080	gi|507219248|gb|CP005966.1|	90.18	93.56	0	2	621	61	0	1	621	1312385	1314247	0.0	1177
ASA_P4G080	gi|748231934|gb|CP006883.1|	90.18	93.56	0	-1	621	61	0	1	621	3765789	3763927	0.0	1177
ASA_P4G080	gi|748231934|gb|CP006883.1|	89.69	93.56	0	-3	621	64	0	1	621	2877283	2875421	0.0	1171
ASA_P4G080	gi|748231934|gb|CP006883.1|	86.42	91.05	0	-3	648	76	1	1	636	2905660	2903717	0.0	1155
ASA_P4G080	gi|117558854|gb|CP000462.1|	89.86	93.40	0	3	621	63	0	1	621	2019669	2021531	0.0	1174
ASA_P4G080	gi|117558854|gb|CP000462.1|	89.05	93.40	0	2	621	68	0	1	621	1212752	1214614	0.0	1170
ASA_P4G080	gi|117558854|gb|CP000462.1|	87.19	91.20	0	1	648	71	1	1	636	1991311	1993254	0.0	1162
ASA_P4G080	gi|42768695|gb|AY442270.1|	90.24	93.66	0	1	615	60	0	1	615	664	2508	0.0	1163
ASA_P4G080	gi|255642660|gb|GQ359779.1|	89.37	93.40	0	3	621	66	0	1	621	22935	24797	0.0	1162
ASA_P4G080	gi|255642660|gb|GQ359779.1|	90.24	94.21	0	3	553	54	0	1	553	1509	3167	0.0	1056
ASA_P4G080	gi|417072818|gb|JX646703.1|	88.57	92.43	0	2	621	71	0	1	621	2045	3907	0.0	1160
ASA_P4G080	gi|615550237|gb|CP007567.1|	86.76	90.77	0	-2	672	84	1	1	672	3255619	3253619	0.0	1152
ASA_P4G080	gi|569545899|gb|CP006579.1|	87.60	92.11	0	2	621	72	1	1	621	1744676	1746523	0.0	1141
ASA_P4G080	gi|569545899|gb|CP006579.1|	87.28	91.79	0	-3	621	74	1	1	621	3424030	3422183	0.0	1132
ASA_P4G080	gi|569545899|gb|CP006579.1|	84.41	89.35	0	1	648	84	2	1	636	1716346	1718274	0.0	1120
ASA_P4G080	gi|672931090|gb|CP009125.1|	75.00	86.03	0	-3	680	165	1	1	680	2724164	2722140	0.0	1026
ASA_P4G080	gi|672931090|gb|CP009125.1|	75.16	85.06	0	1	636	153	1	1	636	4529899	4531791	0.0	998
ASA_P4G080	gi|672931090|gb|CP009125.1|	74.21	84.12	0	-1	636	159	1	1	636	3812494	3810602	0.0	985
ASA_P4G080	gi|672931090|gb|CP009125.1|	61.81	74.08	0	-3	652	213	3	1	621	3749897	3747957	0.0	835
ASA_P4G080	gi|672931090|gb|CP009125.1|	62.00	75.36	0	1	621	224	3	1	621	4696177	4698003	0.0	814
ASA_P4G080	gi|641743550|gb|CP007744.1|	75.00	86.03	0	3	680	165	1	1	680	2309601	2311625	0.0	1026
ASA_P4G080	gi|641743550|gb|CP007744.1|	75.16	85.06	0	2	636	153	1	1	636	4575563	4577455	0.0	998
ASA_P4G080	gi|641743550|gb|CP007744.1|	74.21	84.12	0	-2	636	159	1	1	636	3858094	3856202	0.0	985
ASA_P4G080	gi|641743550|gb|CP007744.1|	61.81	74.08	0	-1	652	213	3	1	621	3795515	3793575	0.0	835
ASA_P4G080	gi|641743550|gb|CP007744.1|	62.00	75.36	0	2	621	224	3	1	621	4741844	4743670	0.0	814
ASA_P4G080	gi|49609491|emb|BX950851.1|	75.00	86.03	0	3	680	165	1	1	680	2390748	2392772	0.0	1026
ASA_P4G080	gi|49609491|emb|BX950851.1|	75.00	84.91	0	3	636	154	1	1	636	4624416	4626308	0.0	996
ASA_P4G080	gi|49609491|emb|BX950851.1|	74.06	83.96	0	-3	636	160	1	1	636	3905462	3903570	0.0	980
ASA_P4G080	gi|49609491|emb|BX950851.1|	61.81	74.08	0	-1	652	213	3	1	621	3841096	3839156	0.0	835
ASA_P4G080	gi|49609491|emb|BX950851.1|	62.00	75.36	0	2	621	224	3	1	621	4790693	4792519	0.0	814
ASA_P4G080	gi|49609491|emb|BX950851.1|	61.01	76.67	0	3	613	234	1	1	613	3205482	3207305	0.0	808
ASA_P4G080	gi|42560387|gb|AY496066.1|	75.00	86.03	0	-3	680	165	1	1	680	16646	14622	0.0	1026
ASA_P4G080	gi|700311634|gb|CP009678.1|	75.47	85.38	0	-3	636	151	1	1	636	3761215	3759323	0.0	1003
ASA_P4G080	gi|700311634|gb|CP009678.1|	75.71	84.29	0	-1	420	97	1	261	680	2534604	2533360	0.0	612
ASA_P4G080	gi|700311634|gb|CP009678.1|	72.41	85.06	0	-2	261	72	0	1	261	2535383	2534601	0.0	407
ASA_P4G080	gi|700311634|gb|CP009678.1|	62.58	74.69	0	-2	652	208	3	1	621	3678692	3676752	0.0	845
ASA_P4G080	gi|700311634|gb|CP009678.1|	62.64	74.88	0	3	629	214	3	1	621	4457421	4459268	0.0	830
ASA_P4G080	gi|700311634|gb|CP009678.1|	61.37	75.04	0	1	629	223	4	1	621	4757113	4758963	0.0	806
ASA_P4G080	gi|700311634|gb|CP009678.1|	61.46	73.71	0	-1	563	196	3	67	621	3688536	3686887	0.0	725
ASA_P4G080	gi|700311634|gb|CP009678.1|	72.06	82.35	0	-2	68	19	0	1	68	3688733	3688530	0.0	108
ASA_P4G080	gi|700311634|gb|CP009678.1|	23.93	41.31	0	-2	535	321	18	23	508	3302687	3301194	3e-20	107
ASA_P4G080	gi|700311634|gb|CP009678.1|	23.85	41.35	0	1	520	322	16	23	501	973300	974760	5e-20	106
ASA_P4G080	gi|700311634|gb|CP009678.1|	70.37	79.63	0	-1	54	16	0	1	54	3692109	3691948	7e-09	70.5
ASA_P4G080	gi|402803765|gb|CP003776.1|	74.53	84.75	0	-1	636	157	1	1	636	3750348	3748456	0.0	994
ASA_P4G080	gi|402803765|gb|CP003776.1|	62.27	74.69	0	-1	652	210	3	1	621	3648021	3646081	0.0	842
ASA_P4G080	gi|402803765|gb|CP003776.1|	62.90	74.04	0	1	628	206	4	1	620	4702384	4704210	0.0	800
ASA_P4G080	gi|251752987|gb|CP001657.1|	62.88	75.31	0	-1	652	206	3	1	621	3649359	3647419	0.0	862
ASA_P4G080	gi|251752987|gb|CP001657.1|	63.02	75.40	0	-2	630	210	4	1	621	2520200	2518353	0.0	838
ASA_P4G080	gi|251752987|gb|CP001657.1|	63.43	75.83	0	-3	629	210	4	1	621	63178	61328	0.0	810
ASA_P4G080	gi|270342133|gb|CP001836.1|	62.73	75.61	0	2	652	207	3	1	621	1419461	1421401	0.0	853
ASA_P4G080	gi|270342133|gb|CP001836.1|	63.08	76.73	0	2	623	222	3	1	621	1665806	1667656	0.0	829
ASA_P4G080	gi|270342133|gb|CP001836.1|	30.20	44.97	0	2	149	94	4	341	487	3954755	3955177	2e-06	62.4
ASA_P4G080	gi|744784319|gb|CP006929.1|	62.27	75.31	0	3	652	210	3	1	621	1363179	1365119	0.0	849
ASA_P4G080	gi|744784319|gb|CP006929.1|	62.16	75.68	0	-1	629	217	3	1	621	2836155	2834308	0.0	820
ASA_P4G080	gi|744784319|gb|CP006929.1|	29.26	45.85	0	2	229	135	12	389	607	1980320	1980955	6e-10	73.9
ASA_P4G080	gi|744784319|gb|CP006929.1|	31.50	46.46	0	1	127	78	3	362	487	3637771	3638127	2e-06	62.8
ASA_P4G080	gi|247536273|gb|CP001655.1|	62.42	75.00	0	-1	652	209	3	1	621	3214671	3212731	0.0	846
ASA_P4G080	gi|247536273|gb|CP001655.1|	63.59	75.68	0	3	629	209	5	1	621	1718568	1720418	0.0	827
ASA_P4G080	gi|247536273|gb|CP001655.1|	62.60	76.57	0	-3	623	225	3	1	621	1329058	1327208	0.0	827
ASA_P4G080	gi|247536273|gb|CP001655.1|	63.12	75.52	0	3	629	212	5	1	621	481104	482954	0.0	823
ASA_P4G080	gi|247536273|gb|CP001655.1|	61.90	75.72	0	2	622	224	3	1	621	2919149	2920978	0.0	819
ASA_P4G080	gi|247536273|gb|CP001655.1|	25.00	42.59	0	-1	216	139	8	362	566	778293	777682	5e-06	61.2
ASA_P4G080	gi|306526293|gb|CP002038.1|	61.96	74.69	0	1	652	212	3	1	621	1555504	1557444	0.0	845
ASA_P4G080	gi|306526293|gb|CP002038.1|	62.92	76.40	0	-2	623	223	3	1	621	3138014	3136164	0.0	828
ASA_P4G080	gi|306526293|gb|CP002038.1|	62.28	75.92	0	-2	623	227	3	1	621	913982	912132	0.0	821
ASA_P4G080	gi|306526293|gb|CP002038.1|	28.86	44.97	0	3	149	96	4	341	487	4021236	4021658	9e-06	60.5
ASA_P4G080	gi|690285043|gb|CP009460.1|	61.81	74.85	0	-2	652	213	3	1	621	1236861	1234921	0.0	843
ASA_P4G080	gi|690285043|gb|CP009460.1|	62.16	75.52	0	-2	629	218	4	1	621	2719497	2717647	0.0	821
ASA_P4G080	gi|690285043|gb|CP009460.1|	26.75	44.74	0	-1	228	142	10	389	607	538105	537470	1e-08	69.7
ASA_P4G080	gi|690285043|gb|CP009460.1|	23.45	41.59	0	-1	226	158	6	341	560	3707617	3706967	6e-06	60.8
ASA_P4G080	gi|385869619|gb|CP003415.1|	61.04	74.39	0	3	652	218	3	1	621	4780530	4782470	0.0	827
ASA_P4G080	gi|385869619|gb|CP003415.1|	61.74	75.08	0	2	622	223	3	1	621	164882	166705	0.0	812
ASA_P4G080	gi|385869619|gb|CP003415.1|	61.05	75.20	0	1	629	224	3	1	621	396058	397905	0.0	811
ASA_P4G080	gi|385869619|gb|CP003415.1|	61.58	75.08	0	-1	622	224	3	1	621	2899627	2897804	0.0	810
ASA_P4G080	gi|385869619|gb|CP003415.1|	62.18	75.32	0	3	624	218	4	1	621	1611045	1612871	0.0	810
ASA_P4G080	gi|385869619|gb|CP003415.1|	60.85	76.18	0	-2	613	235	1	1	613	3785688	3783865	0.0	807
ASA_P4G080	gi|385869619|gb|CP003415.1|	61.25	75.88	0	3	622	220	4	1	621	4274487	4276292	0.0	806
ASA_P4G080	gi|385869619|gb|CP003415.1|	60.80	74.41	0	-2	551	193	5	80	621	3855444	3853834	0.0	697
ASA_P4G080	gi|385869619|gb|CP003415.1|	66.67	83.33	0	-3	78	26	0	1	78	3855680	3855447	0.0	109
ASA_P4G080	gi|385869619|gb|CP003415.1|	47.27	61.90	0	3	622	316	6	4	620	3943461	3945305	9e-175	569
ASA_P4G080	gi|385869619|gb|CP003415.1|	48.36	63.48	0	3	397	197	3	4	398	1871436	1872608	3e-129	382
ASA_P4G080	gi|385869619|gb|CP003415.1|	44.62	60.00	0	1	130	61	3	398	525	1872607	1872969	3e-129	110
ASA_P4G080	gi|385869619|gb|CP003415.1|	30.02	50.57	0	-1	613	398	12	30	621	2595235	2593427	2e-76	281
ASA_P4G080	gi|385869619|gb|CP003415.1|	31.07	48.73	0	2	589	362	13	30	606	2130305	2131975	2e-73	273
ASA_P4G080	gi|385869619|gb|CP003415.1|	30.17	48.98	0	-3	590	368	11	30	607	2603960	2602287	3e-72	269
ASA_P4G080	gi|254262138|emb|FN430672.1|	59.82	72.55	0	-3	652	226	3	1	621	12334	10394	0.0	810
ASA_P4G080	gi|261603383|gb|CP001790.1|	61.92	74.72	0	3	625	218	4	1	621	1742607	1744433	0.0	810
ASA_P4G080	gi|261603383|gb|CP001790.1|	61.75	75.40	0	-3	630	218	5	1	621	3797284	3795437	0.0	807
ASA_P4G080	gi|261603383|gb|CP001790.1|	61.48	74.64	0	-1	623	223	3	1	621	2954622	2952799	0.0	806
ASA_P4G080	gi|261603383|gb|CP001790.1|	60.85	76.18	0	3	613	235	1	1	613	687663	689486	0.0	806
ASA_P4G080	gi|261603383|gb|CP001790.1|	61.54	74.84	0	2	624	231	5	1	621	383546	385399	0.0	797
ASA_P4G080	gi|261603383|gb|CP001790.1|	60.41	73.77	0	3	629	214	4	1	621	4703358	4705163	0.0	796
ASA_P4G080	gi|261603383|gb|CP001790.1|	55.45	70.30	0	2	303	130	1	314	616	1960430	1961323	2e-175	348
ASA_P4G080	gi|261603383|gb|CP001790.1|	48.21	63.84	0	1	307	156	2	4	308	1959517	1960434	2e-175	298
ASA_P4G080	gi|261603383|gb|CP001790.1|	47.67	61.80	0	3	623	312	7	4	620	3885072	3886916	7e-175	569
ASA_P4G080	gi|261603383|gb|CP001790.1|	30.02	50.41	0	-3	613	398	12	30	621	2641345	2639537	9e-77	283
ASA_P4G080	gi|261603383|gb|CP001790.1|	29.01	48.61	0	-3	648	388	14	30	615	2650060	2648147	2e-75	279
ASA_P4G080	gi|261603383|gb|CP001790.1|	31.07	48.73	0	3	589	362	13	30	606	2191650	2193320	9e-74	273
ASA_P4G080	gi|570286338|gb|CP006580.1|	56.47	70.47	0	-1	657	243	6	1	621	839785	837836	0.0	762
ASA_P4G080	gi|570286338|gb|CP006580.1|	56.51	71.11	0	-1	630	252	4	1	621	4925281	4923431	0.0	746
ASA_P4G080	gi|570286338|gb|CP006580.1|	57.42	72.43	0	1	613	247	3	1	612	1053397	1055196	0.0	739
ASA_P4G080	gi|570286338|gb|CP006580.1|	50.76	66.82	0	-1	654	284	5	1	621	5281729	5279783	0.0	677
ASA_P4G080	gi|570286338|gb|CP006580.1|	31.69	50.43	0	2	587	368	13	30	603	2376179	2377879	8e-78	286
ASA_P4G080	gi|570286338|gb|CP006580.1|	25.91	42.61	0	-2	521	317	17	23	508	3457986	3456526	3e-28	132
ASA_P4G080	gi|109705740|gb|DQ775391.1|	55.04	68.64	0	1	625	266	4	7	621	10	1869	0.0	686
ASA_P4G080	gi|300423629|emb|FP475938.1|	53.76	69.44	0	1	625	279	3	1	621	1	1857	0.0	667
ASA_P4G080	gi|300423609|emb|FP475918.1|	53.44	69.12	0	1	625	281	3	1	621	1	1857	0.0	662
ASA_P4G080	gi|109704752|gb|DQ774403.1|	54.08	68.48	0	1	625	272	4	7	621	10	1869	0.0	677
ASA_P4G080	gi|109705838|gb|DQ775489.1|	53.83	67.73	0	1	626	272	5	7	621	10	1869	0.0	665
ASA_P4G080	gi|300423589|emb|FP475898.1|	53.22	68.65	0	1	622	275	6	7	621	1	1839	0.0	653
ASA_P4G080	gi|582024311|gb|CP007151.1|	55.73	69.11	0	3	628	262	5	1	621	3352308	3354164	0.0	703
ASA_P4G080	gi|582024311|gb|CP007151.1|	59.41	73.82	0	1	340	132	2	210	549	3494002	3495003	0.0	430
ASA_P4G080	gi|582024311|gb|CP007151.1|	54.91	68.79	0	2	173	78	0	1	173	3493364	3493882	0.0	191
ASA_P4G080	gi|582024311|gb|CP007151.1|	49.28	69.57	0	3	69	35	0	553	621	3495012	3495218	0.0	72.4
ASA_P4G080	gi|582024311|gb|CP007151.1|	60.00	72.78	0	2	360	138	2	210	569	2132681	2133742	1e-138	452
ASA_P4G080	gi|582024311|gb|CP007151.1|	57.89	80.70	0	1	57	24	0	565	621	2133727	2133897	1e-138	72.0
ASA_P4G080	gi|582024311|gb|CP007151.1|	55.03	66.86	0	3	169	76	0	1	169	2132043	2132549	5e-46	189
ASA_P4G080	gi|307215613|emb|FN869568.1|	54.65	68.82	0	-2	635	262	6	1	621	2229576	2227708	0.0	698
ASA_P4G080	gi|307215613|emb|FN869568.1|	54.65	68.50	0	-1	635	262	6	1	621	2258833	2256965	0.0	696
ASA_P4G080	gi|307215613|emb|FN869568.1|	54.65	68.50	0	-2	635	262	6	1	621	3608625	3606757	0.0	696
ASA_P4G080	gi|537381797|gb|CP006700.1|	55.52	70.08	0	1	625	263	4	7	621	631606	633465	0.0	694
ASA_P4G080	gi|537381797|gb|CP006700.1|	54.72	69.76	0	-1	625	268	4	7	621	471252	469393	0.0	689
ASA_P4G080	gi|335343122|gb|CP002285.1|	55.52	70.08	0	1	625	263	4	7	621	631627	633486	0.0	694
ASA_P4G080	gi|335343122|gb|CP002285.1|	54.72	69.76	0	-1	625	268	4	7	621	471277	469418	0.0	689
ASA_P4G080	gi|723800734|emb|LK021129.1|	55.52	70.08	0	1	625	263	4	7	621	95152	97011	0.0	694
ASA_P4G080	gi|723800734|emb|LK021129.1|	54.72	69.76	0	-3	625	268	4	7	621	1122141	1120282	0.0	689
ASA_P4G080	gi|537379077|gb|CP006699.1|	54.70	68.74	0	-3	627	266	4	7	621	2847687	2845825	0.0	690
ASA_P4G080	gi|537379077|gb|CP006699.1|	31.13	48.11	0	-2	530	337	11	92	613	1527145	1525616	9e-61	234
ASA_P4G080	gi|335340310|gb|CP002284.1|	54.70	68.74	0	-3	627	266	4	7	621	2847898	2846036	0.0	690
ASA_P4G080	gi|335340310|gb|CP002284.1|	31.13	48.11	0	-2	530	337	11	92	613	1527203	1525674	9e-61	234
ASA_P4G080	gi|692106823|emb|LK021130.1|	54.70	68.74	0	3	627	266	4	7	621	438216	440078	0.0	690
ASA_P4G080	gi|692106823|emb|LK021130.1|	31.13	48.11	0	2	530	337	11	92	613	1771850	1773379	9e-61	234
ASA_P4G080	gi|356648368|gb|CP003070.1|	55.04	68.64	0	3	625	266	4	7	621	793269	795128	0.0	686
ASA_P4G080	gi|356648368|gb|CP003070.1|	53.83	67.73	0	3	626	272	5	7	621	910422	912281	0.0	665
ASA_P4G080	gi|227010776|gb|CP001234.1|	55.04	68.64	0	3	625	266	4	7	621	20421	22280	0.0	686
ASA_P4G080	gi|227010776|gb|CP001234.1|	53.83	67.73	0	1	626	272	5	7	621	137581	139440	0.0	665
ASA_P4G080	gi|695934019|gb|CP007635.1|	55.04	68.64	0	1	625	266	4	7	621	794515	796374	0.0	686
ASA_P4G080	gi|695934019|gb|CP007635.1|	53.83	67.73	0	1	626	272	5	7	621	911668	913527	0.0	665
ASA_P4G080	gi|378796054|gb|CP003331.1|	55.04	68.64	0	2	625	266	4	7	621	20435	22294	0.0	686
ASA_P4G080	gi|378796054|gb|CP003331.1|	53.83	67.73	0	1	626	272	5	7	621	137578	139437	0.0	665
ASA_P4G080	gi|12057213|gb|AE003853.1|	55.04	68.64	0	3	625	266	4	7	621	20436	22295	0.0	686
ASA_P4G080	gi|12057213|gb|AE003853.1|	53.83	67.73	0	1	626	272	5	7	621	137590	139449	0.0	665
ASA_P4G080	gi|229371548|gb|CP001486.1|	55.04	68.64	0	-3	625	266	4	7	621	253085	251226	0.0	686
ASA_P4G080	gi|229371548|gb|CP001486.1|	53.83	67.73	0	-3	626	272	5	7	621	135932	134073	0.0	665
ASA_P4G080	gi|657187532|dbj|AP014525.1|	55.04	68.64	0	2	625	266	4	7	621	13871	15730	0.0	686
ASA_P4G080	gi|657187532|dbj|AP014525.1|	53.83	67.73	0	1	626	272	5	7	621	131032	132891	0.0	665
ASA_P4G080	gi|614095857|gb|KF228943.1|	54.56	68.00	0	2	625	269	4	7	621	692	2551	0.0	680
ASA_P4G080	gi|146313784|gb|CP000626.1|	54.88	68.48	0	-1	625	267	4	7	621	132284	130425	0.0	683
ASA_P4G080	gi|146313784|gb|CP000626.1|	53.83	67.73	0	-2	626	272	5	7	621	15115	13256	0.0	665
ASA_P4G080	gi|227014638|gb|CP001236.1|	54.88	68.48	0	3	625	267	4	7	621	20436	22295	0.0	683
ASA_P4G080	gi|227014638|gb|CP001236.1|	53.83	67.73	0	3	626	272	5	7	621	137604	139463	0.0	665
ASA_P4G080	gi|315181343|gb|CP002378.1|	54.88	68.00	0	2	625	267	4	7	621	1056668	1058527	0.0	680
ASA_P4G080	gi|315181343|gb|CP002378.1|	53.65	67.30	0	1	630	272	4	7	621	1253563	1255437	0.0	666
ASA_P4G080	gi|315181343|gb|CP002378.1|	27.50	43.90	0	-2	549	325	15	94	621	831871	830381	2e-46	190
ASA_P4G080	gi|657184927|dbj|AP014524.1|	54.24	68.64	0	1	625	271	4	7	621	1359673	1361532	0.0	679
ASA_P4G080	gi|227008125|gb|CP001233.1|	54.08	68.48	0	3	625	272	4	7	621	1467729	1469588	0.0	677
ASA_P4G080	gi|12057212|gb|AE003852.1|	54.08	68.48	0	3	625	272	4	7	621	1510287	1512146	0.0	677
ASA_P4G080	gi|378793418|gb|CP003330.1|	54.08	68.48	0	1	625	272	4	7	621	1507315	1509174	0.0	677
ASA_P4G080	gi|356645562|gb|CP003069.1|	54.08	68.48	0	3	625	272	4	7	621	987282	989141	0.0	677
ASA_P4G080	gi|695931389|gb|CP007634.1|	54.08	68.48	0	3	625	272	4	7	621	982719	984578	0.0	677
ASA_P4G080	gi|229368777|gb|CP001485.1|	54.08	68.48	0	-1	625	272	4	7	621	2133784	2131925	0.0	677
ASA_P4G080	gi|315178329|gb|CP002377.1|	53.20	66.72	0	-1	688	300	5	7	677	2054262	2052214	0.0	676
ASA_P4G080	gi|311692891|gb|CP001978.1|	54.14	69.11	0	1	628	272	6	1	621	923614	925470	0.0	672
ASA_P4G080	gi|311692891|gb|CP001978.1|	52.39	67.68	0	-1	628	283	5	1	621	3645898	3644042	0.0	639
ASA_P4G080	gi|327485244|gb|CP002556.1|	53.99	68.05	0	1	626	271	5	7	621	134947	136806	0.0	669
ASA_P4G080	gi|327485244|gb|CP002556.1|	52.29	70.64	0	3	109	52	0	513	621	19623	19949	1e-24	121
ASA_P4G080	gi|381337457|emb|FO203363.1|	54.08	69.44	0	2	625	277	4	1	621	1118273	1120129	0.0	667
ASA_P4G080	gi|381337457|emb|FO203363.1|	53.18	68.79	0	-2	628	278	6	1	621	3745684	3743828	0.0	662
ASA_P4G080	gi|381337457|emb|FO203363.1|	53.44	69.12	0	-2	625	281	3	1	621	2548459	2546603	0.0	662
ASA_P4G080	gi|614095923|gb|KF228946.1|	53.83	67.89	0	1	626	272	5	7	621	29413	31272	0.0	666
ASA_P4G080	gi|120322793|gb|CP000514.1|	54.08	69.28	0	-2	625	277	4	1	621	2416988	2415132	0.0	666
ASA_P4G080	gi|120322793|gb|CP000514.1|	52.96	68.48	0	-1	625	284	3	1	621	4125645	4123789	0.0	664
ASA_P4G080	gi|120322793|gb|CP000514.1|	52.96	69.12	0	-1	625	284	3	1	621	2897310	2895454	0.0	657
ASA_P4G080	gi|120322793|gb|CP000514.1|	52.96	69.12	0	-1	625	284	3	1	621	2884305	2882449	0.0	657
ASA_P4G080	gi|120322793|gb|CP000514.1|	52.96	69.12	0	-1	625	284	3	1	621	2871300	2869444	0.0	657
ASA_P4G080	gi|614095951|gb|KF228947.1|	53.83	67.73	0	1	626	272	5	7	621	20224	22083	0.0	665
ASA_P4G080	gi|614095976|gb|KF228948.1|	53.83	67.73	0	3	626	272	5	7	621	21183	23042	0.0	665
ASA_P4G080	gi|614095897|gb|KF228945.1|	53.51	67.89	0	2	626	274	5	7	621	24932	26791	0.0	664
ASA_P4G080	gi|227011820|gb|CP001235.1|	53.28	67.04	0	2	625	261	5	7	621	1600175	1601986	0.0	655
ASA_P4G080	gi|146314918|gb|CP000627.1|	53.28	67.04	0	3	625	261	5	7	621	1068756	1070567	0.0	655
ASA_P4G080	gi|109695219|gb|DQ770444.1|	46.82	62.97	0	1	613	305	4	5	601	100	1923	0.0	591
ASA_P4G080	gi|150834967|gb|CP000749.1|	50.40	65.77	0	2	631	292	5	7	621	1319456	1321333	0.0	626
ASA_P4G080	gi|150834967|gb|CP000749.1|	50.55	65.29	0	2	631	291	5	7	621	1357562	1359439	0.0	625
ASA_P4G080	gi|150834967|gb|CP000749.1|	49.76	65.45	0	-1	631	296	5	7	621	1335236	1333359	0.0	620
ASA_P4G080	gi|150834967|gb|CP000749.1|	46.67	64.85	0	1	165	75	4	470	621	1326523	1327017	2e-32	145
ASA_P4G080	gi|34500865|gb|AY293288.1|	54.40	65.03	0	-3	386	161	4	104	483	2360	1230	0.0	419
ASA_P4G080	gi|34500865|gb|AY293288.1|	77.34	88.18	0	-1	203	46	0	478	680	1246	638	0.0	276
ASA_P4G080	gi|34500865|gb|AY293288.1|	50.20	61.75	0	-1	251	95	5	1	235	2671	1961	4e-56	220
ASA_P4G080	gi|588285252|gb|CP007230.1|	49.35	64.03	0	-1	620	307	3	3	620	972726	970882	0.0	612
ASA_P4G080	gi|588285252|gb|CP007230.1|	43.59	59.35	0	-3	679	313	5	5	618	652537	650516	0.0	591
ASA_P4G080	gi|588285252|gb|CP007230.1|	45.60	63.04	0	-1	625	323	4	3	621	1161120	1159279	1e-179	583
ASA_P4G080	gi|588285252|gb|CP007230.1|	44.60	61.82	0	-1	639	330	4	1	621	1172412	1170514	4e-179	582
ASA_P4G080	gi|588285252|gb|CP007230.1|	45.00	62.10	0	-2	620	335	2	3	621	1182353	1180509	2e-178	579
ASA_P4G080	gi|588285252|gb|CP007230.1|	29.78	51.50	0	3	534	342	12	25	542	2402397	2403947	6e-66	250
ASA_P4G080	gi|588285252|gb|CP007230.1|	29.54	48.99	0	-3	545	346	14	71	601	4747792	4746230	4e-57	223
ASA_P4G080	gi|588285252|gb|CP007230.1|	35.19	53.70	0	-3	54	35	0	412	465	604387	604226	0.15	46.6
ASA_P4G080	gi|582027004|gb|CP007152.1|	51.38	64.75	0	3	434	202	3	1	430	3778845	3780131	0.0	442
ASA_P4G080	gi|582027004|gb|CP007152.1|	59.47	76.32	0	2	190	77	0	432	621	3780134	3780703	0.0	244
ASA_P4G080	gi|582027004|gb|CP007152.1|	65.15	80.91	0	-2	241	84	0	381	621	4131656	4130934	6e-98	345
ASA_P4G080	gi|582027004|gb|CP007152.1|	57.51	72.53	0	2	273	101	1	364	621	3506846	3507664	3e-93	332
ASA_P4G080	gi|582027004|gb|CP007152.1|	48.48	65.15	0	3	66	34	0	1	66	4379967	4380164	1e-06	63.5
ASA_P4G080	gi|582027004|gb|CP007152.1|	50.00	64.06	0	1	64	32	0	1	64	3130852	3131043	2e-06	62.8
ASA_P4G080	gi|755379724|gb|CP009781.1|	47.05	63.48	0	-1	627	315	4	1	621	1986940	1985093	0.0	603
ASA_P4G080	gi|755379724|gb|CP009781.1|	29.33	49.00	0	3	549	341	15	71	601	4461330	4462889	4e-57	223
ASA_P4G080	gi|755379724|gb|CP009781.1|	27.27	38.64	0	-1	176	100	7	420	585	1090876	1090403	0.90	44.3
ASA_P4G080	gi|169809717|gb|CP000961.1|	45.86	63.65	0	-2	652	312	7	5	621	3070231	3068294	0.0	592
ASA_P4G080	gi|755375669|gb|CP009792.1|	46.98	63.13	0	3	613	304	4	5	601	1514238	1516061	0.0	592
ASA_P4G080	gi|755375669|gb|CP009792.1|	44.44	61.66	0	1	639	331	4	1	621	1089220	1091118	6e-179	581
ASA_P4G080	gi|755375669|gb|CP009792.1|	29.78	51.31	0	-3	534	342	12	25	542	4568726	4567176	1e-65	249
ASA_P4G080	gi|755375669|gb|CP009792.1|	29.91	48.81	0	1	545	344	14	71	601	2297581	2299143	2e-58	227
ASA_P4G080	gi|755375669|gb|CP009792.1|	26.27	41.84	0	1	533	321	17	18	508	1565569	1567077	2e-18	102
ASA_P4G080	gi|755375669|gb|CP009792.1|	50.79	73.02	0	1	63	31	0	219	281	1102003	1102191	1e-09	73.2
ASA_P4G080	gi|755375669|gb|CP009792.1|	26.14	38.64	0	3	176	100	6	421	585	1686093	1686563	3.6	42.0
ASA_P4G080	gi|169748796|gb|CP000950.1|	46.98	63.13	0	2	613	304	4	5	601	864917	866740	0.0	592
ASA_P4G080	gi|169748796|gb|CP000950.1|	44.44	61.66	0	1	639	331	4	1	621	439900	441798	6e-179	581
ASA_P4G080	gi|169748796|gb|CP000950.1|	29.78	51.31	0	-3	534	342	12	25	542	3919411	3917861	1e-65	249
ASA_P4G080	gi|169748796|gb|CP000950.1|	29.91	48.81	0	3	545	344	14	71	601	1648260	1649822	2e-58	227
ASA_P4G080	gi|169748796|gb|CP000950.1|	26.27	41.84	0	3	533	321	17	18	508	916248	917756	2e-18	102
ASA_P4G080	gi|169748796|gb|CP000950.1|	50.79	73.02	0	1	63	31	0	219	281	452683	452871	1e-09	73.2
ASA_P4G080	gi|169748796|gb|CP000950.1|	26.14	38.64	0	2	176	100	6	421	585	1036772	1037242	3.6	42.0
ASA_P4G080	gi|755383756|gb|CP009780.1|	46.98	63.13	0	-3	613	304	4	5	601	3032076	3030253	0.0	592
ASA_P4G080	gi|755383756|gb|CP009780.1|	45.60	61.64	0	-3	636	305	7	1	621	3489207	3487378	1e-175	571
ASA_P4G080	gi|755383756|gb|CP009780.1|	29.78	51.31	0	1	534	342	12	25	542	4690831	4692381	1e-65	249
ASA_P4G080	gi|755383756|gb|CP009780.1|	29.91	48.81	0	-2	545	344	14	71	601	2300638	2299076	2e-58	228
ASA_P4G080	gi|755383756|gb|CP009780.1|	24.40	40.62	0	-2	672	392	23	18	603	2980435	2978510	2e-25	124
ASA_P4G080	gi|755383756|gb|CP009780.1|	50.79	73.02	0	-2	63	31	0	219	281	3481822	3481634	1e-09	73.2
ASA_P4G080	gi|755383756|gb|CP009780.1|	26.94	42.44	0	3	271	169	8	246	508	1030629	1031378	3e-09	72.0
ASA_P4G080	gi|755383756|gb|CP009780.1|	23.66	39.25	0	3	372	227	12	269	604	1035300	1036352	3e-07	65.1
ASA_P4G080	gi|186696370|gb|CP001048.1|	46.98	63.13	0	-2	613	304	4	5	601	3787734	3785911	0.0	592
ASA_P4G080	gi|186696370|gb|CP001048.1|	45.60	61.64	0	-2	636	305	7	1	621	4244865	4243036	1e-175	571
ASA_P4G080	gi|186696370|gb|CP001048.1|	29.78	51.31	0	3	534	342	12	25	542	750873	752423	1e-65	249
ASA_P4G080	gi|186696370|gb|CP001048.1|	29.91	48.81	0	-3	545	344	14	71	601	3056297	3054735	2e-58	228
ASA_P4G080	gi|186696370|gb|CP001048.1|	24.40	40.62	0	-1	672	392	23	18	603	3736093	3734168	2e-25	124
ASA_P4G080	gi|186696370|gb|CP001048.1|	50.79	73.02	0	-1	63	31	0	219	281	4237480	4237292	1e-09	73.2
ASA_P4G080	gi|186696370|gb|CP001048.1|	26.94	42.44	0	1	271	169	8	246	508	1786246	1786995	3e-09	72.0
ASA_P4G080	gi|186696370|gb|CP001048.1|	23.66	39.25	0	1	372	227	12	269	604	1790917	1791969	3e-07	65.1
ASA_P4G080	gi|755371660|gb|CP009759.1|	46.98	63.13	0	2	613	304	4	5	601	3249248	3251071	0.0	592
ASA_P4G080	gi|755371660|gb|CP009759.1|	44.60	61.66	0	3	639	330	4	1	621	2812572	2814470	4e-179	581
ASA_P4G080	gi|755371660|gb|CP009759.1|	44.60	61.66	0	1	639	330	4	1	621	2803513	2805411	7e-179	580
ASA_P4G080	gi|755371660|gb|CP009759.1|	29.78	51.31	0	-3	534	342	12	25	542	1630206	1628656	1e-65	249
ASA_P4G080	gi|755371660|gb|CP009759.1|	29.91	48.81	0	2	545	344	14	71	601	4034021	4035583	1e-58	228
ASA_P4G080	gi|755371660|gb|CP009759.1|	26.55	41.62	0	2	531	322	17	18	508	3336737	3338245	2e-24	121
ASA_P4G080	gi|755371660|gb|CP009759.1|	26.08	41.84	0	1	533	322	17	18	508	3294784	3296292	2e-23	117
ASA_P4G080	gi|755371660|gb|CP009759.1|	25.11	39.88	0	-1	657	392	23	18	604	536042	534162	2e-23	117
ASA_P4G080	gi|755371660|gb|CP009759.1|	23.66	39.25	0	-2	372	227	12	269	604	527113	526061	3e-07	65.1
ASA_P4G080	gi|755387769|gb|CP009786.1|	46.98	63.13	0	-2	613	304	4	5	601	3217329	3215506	0.0	592
ASA_P4G080	gi|755387769|gb|CP009786.1|	45.91	63.08	0	-3	623	329	4	1	621	3679904	3678054	0.0	587
ASA_P4G080	gi|755387769|gb|CP009786.1|	45.00	62.10	0	-1	620	335	2	3	621	3690730	3688886	7e-179	580
ASA_P4G080	gi|755387769|gb|CP009786.1|	45.60	61.64	0	-2	636	305	7	1	621	3670959	3669130	1e-175	571
ASA_P4G080	gi|755387769|gb|CP009786.1|	29.78	51.31	0	1	534	342	12	25	542	150676	152226	2e-65	249
ASA_P4G080	gi|755387769|gb|CP009786.1|	29.91	48.81	0	-2	545	344	14	71	601	2518236	2516674	2e-58	228
ASA_P4G080	gi|755387769|gb|CP009786.1|	24.26	40.62	0	2	672	393	23	18	603	1241936	1243861	8e-20	106
ASA_P4G080	gi|755387769|gb|CP009786.1|	26.45	42.03	0	-1	533	320	19	18	508	3163948	3162440	3e-18	101
ASA_P4G080	gi|755387769|gb|CP009786.1|	46.48	66.20	0	-1	71	38	0	219	289	3663574	3663362	7e-10	73.9
ASA_P4G080	gi|755387769|gb|CP009786.1|	23.66	39.25	0	2	372	227	12	269	604	1247366	1248418	3e-07	65.1
ASA_P4G080	gi|755367513|gb|CP009757.1|	46.98	63.13	0	-3	613	304	4	5	601	2866457	2864634	0.0	592
ASA_P4G080	gi|755367513|gb|CP009757.1|	45.60	61.64	0	-1	636	305	7	1	621	3327526	3325697	1e-175	571
ASA_P4G080	gi|755367513|gb|CP009757.1|	29.78	51.31	0	2	534	342	12	25	542	4542500	4544050	1e-65	249
ASA_P4G080	gi|755367513|gb|CP009757.1|	29.91	48.81	0	-3	545	344	14	71	601	2169386	2167824	2e-58	228
ASA_P4G080	gi|755367513|gb|CP009757.1|	24.26	40.48	0	-3	672	393	23	18	603	2814818	2812893	6e-25	122
ASA_P4G080	gi|755367513|gb|CP009757.1|	50.79	73.02	0	-3	63	31	0	219	281	3320141	3319953	1e-09	73.2
ASA_P4G080	gi|755367513|gb|CP009757.1|	23.00	40.05	0	3	387	225	13	269	603	901911	903008	2e-07	65.9
ASA_P4G080	gi|755367513|gb|CP009757.1|	23.13	38.79	0	3	428	258	15	224	604	906354	907565	3e-07	65.5
ASA_P4G080	gi|755359298|gb|CP009712.1|	46.98	63.13	0	2	613	304	4	5	601	3765131	3766954	0.0	592
ASA_P4G080	gi|755359298|gb|CP009712.1|	44.60	61.66	0	3	639	330	4	1	621	3326031	3327929	7e-179	580
ASA_P4G080	gi|755359298|gb|CP009712.1|	45.60	61.64	0	2	636	305	7	1	621	3335090	3336919	5e-176	572
ASA_P4G080	gi|755359298|gb|CP009712.1|	29.78	51.31	0	-1	534	342	12	25	542	2127387	2125837	1e-65	249
ASA_P4G080	gi|755359298|gb|CP009712.1|	29.91	48.81	0	2	545	344	14	71	601	4502066	4503628	2e-58	228
ASA_P4G080	gi|755359298|gb|CP009712.1|	24.26	40.48	0	2	672	393	23	18	603	3816797	3818722	6e-25	122
ASA_P4G080	gi|755359298|gb|CP009712.1|	24.26	40.62	0	-3	672	393	23	18	603	1111261	1109336	8e-20	106
ASA_P4G080	gi|755359298|gb|CP009712.1|	50.79	73.02	0	1	63	31	0	219	281	3342475	3342663	1e-09	73.2
ASA_P4G080	gi|755359298|gb|CP009712.1|	23.66	39.25	0	-3	372	227	12	269	604	1105831	1104779	3e-07	65.1
ASA_P4G080	gi|755359298|gb|CP009712.1|	25.89	41.62	0	-1	197	116	7	420	605	3923283	3922750	0.030	48.9
ASA_P4G080	gi|51587641|emb|BX936398.1|	46.98	63.13	0	-3	613	304	4	5	601	3874678	3872855	0.0	592
ASA_P4G080	gi|51587641|emb|BX936398.1|	44.60	61.66	0	-2	639	330	4	1	621	4313771	4311873	7e-179	580
ASA_P4G080	gi|51587641|emb|BX936398.1|	45.60	61.64	0	-1	636	305	7	1	621	4304712	4302883	5e-176	572
ASA_P4G080	gi|51587641|emb|BX936398.1|	29.78	51.31	0	3	534	342	12	25	542	769113	770663	1e-65	249
ASA_P4G080	gi|51587641|emb|BX936398.1|	29.91	48.81	0	-3	545	344	14	71	601	3138454	3136892	2e-58	228
ASA_P4G080	gi|51587641|emb|BX936398.1|	24.26	40.48	0	-3	672	393	23	18	603	3823012	3821087	6e-25	122
ASA_P4G080	gi|51587641|emb|BX936398.1|	24.26	40.62	0	1	672	393	23	18	603	1785256	1787181	8e-20	106
ASA_P4G080	gi|51587641|emb|BX936398.1|	50.79	73.02	0	-3	63	31	0	219	281	4297327	4297139	1e-09	73.2
ASA_P4G080	gi|51587641|emb|BX936398.1|	23.66	39.25	0	1	372	227	12	269	604	1790686	1791738	3e-07	65.1
ASA_P4G080	gi|51587641|emb|BX936398.1|	25.89	41.62	0	3	197	116	7	420	605	3716526	3717059	0.030	48.9
ASA_P4G080	gi|682100560|gb|CP008943.1|	46.98	63.13	0	2	613	304	4	5	601	3555935	3557758	0.0	592
ASA_P4G080	gi|682100560|gb|CP008943.1|	44.60	61.66	0	3	639	330	4	1	621	3103341	3105239	6e-179	581
ASA_P4G080	gi|682100560|gb|CP008943.1|	44.60	61.66	0	1	639	330	4	1	621	3094282	3096180	7e-179	580
ASA_P4G080	gi|682100560|gb|CP008943.1|	29.78	51.31	0	-1	534	342	12	25	542	1901352	1899802	1e-65	249
ASA_P4G080	gi|682100560|gb|CP008943.1|	29.91	48.81	0	1	545	344	14	71	601	4362595	4364157	1e-58	228
ASA_P4G080	gi|682100560|gb|CP008943.1|	24.51	40.03	0	2	657	396	21	18	604	3601457	3603337	8e-24	119
ASA_P4G080	gi|682100560|gb|CP008943.1|	25.11	39.88	0	-2	657	392	23	18	604	793421	791541	3e-23	117
ASA_P4G080	gi|682100560|gb|CP008943.1|	23.45	40.50	0	-2	563	354	18	21	547	3644789	3643224	5e-17	97.1
ASA_P4G080	gi|682100560|gb|CP008943.1|	26.57	42.07	0	1	271	170	8	246	508	3663877	3664626	5e-09	70.9
ASA_P4G080	gi|682100560|gb|CP008943.1|	23.66	39.25	0	-2	372	227	12	269	604	784493	783441	3e-07	65.1
ASA_P4G080	gi|152958308|gb|CP000720.1|	46.98	63.13	0	2	613	304	4	5	601	849578	851401	0.0	592
ASA_P4G080	gi|152958308|gb|CP000720.1|	44.44	61.82	0	1	639	331	4	1	621	383260	385158	6e-179	581
ASA_P4G080	gi|152958308|gb|CP000720.1|	45.60	61.79	0	3	636	305	7	1	621	397890	399719	3e-176	573
ASA_P4G080	gi|152958308|gb|CP000720.1|	29.78	51.31	0	-3	534	342	12	25	542	3864335	3862785	1e-65	249
ASA_P4G080	gi|152958308|gb|CP000720.1|	29.91	48.81	0	2	545	344	14	71	601	1613825	1615387	1e-58	228
ASA_P4G080	gi|152958308|gb|CP000720.1|	25.26	41.35	0	1	578	353	19	18	546	897013	898656	1e-23	118
ASA_P4G080	gi|152958308|gb|CP000720.1|	24.55	40.77	0	-3	672	391	23	18	603	2835542	2833617	6e-22	112
ASA_P4G080	gi|152958308|gb|CP000720.1|	50.79	73.02	0	2	63	31	0	219	281	405371	405559	1e-09	73.2
ASA_P4G080	gi|152958308|gb|CP000720.1|	23.92	39.25	0	3	372	226	12	269	604	943419	944471	9e-08	67.0
ASA_P4G080	gi|152958308|gb|CP000720.1|	24.91	40.43	0	2	277	168	8	362	604	948260	949072	3e-07	65.5
ASA_P4G080	gi|573926912|gb|CP007044.1|	48.04	64.22	0	-2	587	290	3	5	589	5467881	5466160	0.0	592
ASA_P4G080	gi|573926912|gb|CP007044.1|	47.90	63.19	0	-3	595	294	3	2	585	1765919	1764150	1e-178	580
ASA_P4G080	gi|573926912|gb|CP007044.1|	47.75	62.86	0	-1	622	314	5	4	621	3819604	3817760	2e-177	577
ASA_P4G080	gi|573926912|gb|CP007044.1|	30.71	47.29	0	-3	609	365	14	16	606	3421823	3420114	2e-73	273
ASA_P4G080	gi|573926912|gb|CP007044.1|	29.19	50.81	0	-3	555	375	9	29	574	3570362	3568725	7e-73	271
ASA_P4G080	gi|573926912|gb|CP007044.1|	28.83	50.63	0	2	555	359	15	30	562	1086233	1087855	1e-63	243
ASA_P4G080	gi|573926912|gb|CP007044.1|	24.43	42.08	0	2	221	118	8	434	621	1087778	1088392	0.001	53.9
ASA_P4G080	gi|573926912|gb|CP007044.1|	23.61	47.22	0	-2	144	96	5	412	547	568332	567919	0.021	49.3
ASA_P4G080	gi|755451319|gb|CP010067.1|	47.53	65.76	0	-2	587	293	4	5	589	3033353	3031632	0.0	591
ASA_P4G080	gi|755451319|gb|CP010067.1|	44.44	61.82	0	-2	639	331	4	1	621	3537116	3535218	6e-179	581
ASA_P4G080	gi|755451319|gb|CP010067.1|	45.60	61.79	0	-1	636	305	7	1	621	3517842	3516013	3e-176	573
ASA_P4G080	gi|755451319|gb|CP010067.1|	29.78	51.31	0	3	534	342	12	25	542	1788	3338	1e-65	249
ASA_P4G080	gi|755451319|gb|CP010067.1|	29.91	48.81	0	-2	545	344	14	71	601	2268362	2266800	1e-58	228
ASA_P4G080	gi|755451319|gb|CP010067.1|	25.26	41.35	0	-1	578	353	19	18	546	2985903	2984260	1e-23	118
ASA_P4G080	gi|755451319|gb|CP010067.1|	24.55	40.77	0	3	672	391	23	18	603	1044861	1046786	6e-22	112
ASA_P4G080	gi|755451319|gb|CP010067.1|	50.79	73.02	0	-3	63	31	0	219	281	3510361	3510173	1e-09	73.2
ASA_P4G080	gi|755451319|gb|CP010067.1|	23.92	39.25	0	-3	372	226	12	269	604	2939497	2938445	9e-08	67.0
ASA_P4G080	gi|755451319|gb|CP010067.1|	24.91	40.43	0	-2	277	168	8	362	604	2934656	2933844	3e-07	65.5
ASA_P4G080	gi|689257448|gb|CP009450.1|	56.66	69.58	0	1	503	197	3	127	621	1677829	1679298	0.0	590
ASA_P4G080	gi|689257448|gb|CP009450.1|	30.97	49.92	0	2	607	384	13	30	621	1212230	1213990	3e-77	284
ASA_P4G080	gi|689257448|gb|CP009450.1|	31.93	49.49	0	-3	592	363	14	30	607	3687413	3685716	2e-76	281
ASA_P4G080	gi|689257448|gb|CP009450.1|	63.64	76.22	0	2	143	52	0	1	143	1677395	1677823	8e-47	191
ASA_P4G080	gi|689257448|gb|CP009450.1|	26.25	42.48	0	3	499	307	18	32	508	3370593	3371972	4e-22	113
ASA_P4G080	gi|689257448|gb|CP009450.1|	24.73	42.12	0	-2	546	347	22	39	546	4838808	4837249	6e-21	109
ASA_P4G080	gi|755442302|gb|CP009991.1|	46.82	62.97	0	-3	613	305	4	5	601	1418910	1417087	0.0	589
ASA_P4G080	gi|755442302|gb|CP009991.1|	45.60	61.79	0	2	636	305	7	1	621	2461568	2463397	2e-176	573
ASA_P4G080	gi|755442302|gb|CP009991.1|	29.78	51.31	0	-2	534	342	12	25	542	2849017	2847467	2e-65	249
ASA_P4G080	gi|755442302|gb|CP009991.1|	29.91	48.81	0	-2	545	344	14	71	601	760243	758681	1e-58	228
ASA_P4G080	gi|755442302|gb|CP009991.1|	24.40	40.48	0	-2	672	392	24	18	603	1373734	1371809	8e-23	115
ASA_P4G080	gi|755442302|gb|CP009991.1|	24.81	40.03	0	2	657	394	23	18	604	4126937	4128817	4e-19	103
ASA_P4G080	gi|755340697|gb|CP009704.1|	46.82	62.97	0	3	613	305	4	5	601	3857766	3859589	0.0	589
ASA_P4G080	gi|755340697|gb|CP009704.1|	44.44	61.82	0	-2	639	331	4	1	621	2815059	2813161	3e-179	582
ASA_P4G080	gi|755340697|gb|CP009704.1|	45.60	61.79	0	-2	636	305	7	1	621	2806239	2804410	2e-176	573
ASA_P4G080	gi|755340697|gb|CP009704.1|	29.78	51.31	0	1	534	342	12	25	542	2418793	2420343	2e-65	249
ASA_P4G080	gi|755340697|gb|CP009704.1|	29.91	48.81	0	3	545	344	14	71	601	4516422	4517984	1e-58	228
ASA_P4G080	gi|755340697|gb|CP009704.1|	24.40	40.48	0	1	672	392	24	18	603	3902941	3904866	8e-23	115
ASA_P4G080	gi|755340697|gb|CP009704.1|	24.81	40.03	0	-3	657	394	23	18	604	1140965	1139085	4e-19	103
ASA_P4G080	gi|320013210|gb|CP001608.1|	46.82	62.97	0	1	613	305	4	5	601	787144	788967	0.0	589
ASA_P4G080	gi|320013210|gb|CP001608.1|	44.44	61.82	0	-2	639	331	4	1	621	4276366	4274468	3e-179	582
ASA_P4G080	gi|320013210|gb|CP001608.1|	45.60	61.79	0	-3	636	305	7	1	621	4267545	4265716	2e-176	574
ASA_P4G080	gi|320013210|gb|CP001608.1|	29.78	51.31	0	2	534	342	12	25	542	3880097	3881647	2e-65	249
ASA_P4G080	gi|320013210|gb|CP001608.1|	29.91	48.81	0	3	545	344	14	71	601	1445811	1447373	1e-58	228
ASA_P4G080	gi|320013210|gb|CP001608.1|	24.40	40.48	0	2	672	392	24	18	603	832319	834244	8e-23	115
ASA_P4G080	gi|320013210|gb|CP001608.1|	24.81	40.03	0	-1	657	394	23	18	604	2602175	2600295	4e-19	103
ASA_P4G080	gi|108773814|gb|CP000305.1|	46.82	62.97	0	-3	613	305	4	5	601	3618082	3616259	0.0	589
ASA_P4G080	gi|108773814|gb|CP000305.1|	44.60	61.82	0	-3	639	330	4	1	621	4072252	4070354	1e-179	583
ASA_P4G080	gi|108773814|gb|CP000305.1|	45.60	61.79	0	-2	636	305	7	1	621	4063433	4061604	2e-176	573
ASA_P4G080	gi|108773814|gb|CP000305.1|	29.78	51.31	0	3	534	342	12	25	542	461817	463367	2e-65	249
ASA_P4G080	gi|108773814|gb|CP000305.1|	29.91	48.81	0	-3	545	344	14	71	601	2509348	2507786	1e-58	228
ASA_P4G080	gi|108773814|gb|CP000305.1|	24.55	40.48	0	-2	672	391	24	18	603	3572906	3570981	2e-23	117
ASA_P4G080	gi|108773814|gb|CP000305.1|	24.96	40.03	0	-3	657	393	23	18	604	2817838	2815958	2e-19	104
ASA_P4G080	gi|342852136|gb|CP002956.1|	46.82	62.97	0	3	613	305	4	5	601	280611	282434	0.0	589
ASA_P4G080	gi|342852136|gb|CP002956.1|	44.60	61.82	0	1	639	330	4	1	621	1642042	1643940	1e-179	583
ASA_P4G080	gi|342852136|gb|CP002956.1|	45.60	61.79	0	3	636	305	7	1	621	1650861	1652690	2e-176	573
ASA_P4G080	gi|342852136|gb|CP002956.1|	29.78	51.31	0	-1	534	342	12	25	542	561241	559691	2e-65	249
ASA_P4G080	gi|342852136|gb|CP002956.1|	29.91	48.81	0	-1	545	344	14	71	601	2706337	2704775	2e-58	228
ASA_P4G080	gi|342852136|gb|CP002956.1|	24.55	40.48	0	1	672	391	24	18	603	28351	30276	2e-23	117
ASA_P4G080	gi|342852136|gb|CP002956.1|	24.96	40.03	0	-2	657	393	23	18	604	3993213	3991333	2e-19	104
ASA_P4G080	gi|294352569|gb|CP001593.1|	46.82	62.97	0	3	613	305	4	5	601	938484	940307	0.0	589
ASA_P4G080	gi|294352569|gb|CP001593.1|	44.60	61.82	0	3	639	330	4	1	621	3969801	3971699	1e-179	583
ASA_P4G080	gi|294352569|gb|CP001593.1|	45.60	61.79	0	2	636	305	7	1	621	3978620	3980449	2e-176	573
ASA_P4G080	gi|294352569|gb|CP001593.1|	29.78	51.31	0	2	534	342	12	25	542	596108	597658	2e-65	249
ASA_P4G080	gi|294352569|gb|CP001593.1|	29.91	48.81	0	-1	545	344	14	71	601	3324273	3322711	1e-58	228
ASA_P4G080	gi|294352569|gb|CP001593.1|	24.55	40.48	0	3	672	391	24	18	603	1735398	1737323	2e-23	117
ASA_P4G080	gi|294352569|gb|CP001593.1|	24.96	40.03	0	2	657	393	23	18	604	983879	985759	2e-19	104
ASA_P4G080	gi|755429805|gb|CP009973.1|	46.82	62.97	0	1	613	305	4	5	601	2003287	2005110	0.0	589
ASA_P4G080	gi|755429805|gb|CP009973.1|	44.60	61.82	0	-3	639	330	4	1	621	3465763	3463865	1e-179	583
ASA_P4G080	gi|755429805|gb|CP009973.1|	45.60	61.79	0	-2	636	305	7	1	621	3456944	3455115	2e-176	573
ASA_P4G080	gi|755429805|gb|CP009973.1|	29.78	51.31	0	-1	534	342	12	25	542	2285337	2283787	2e-65	249
ASA_P4G080	gi|755429805|gb|CP009973.1|	29.91	48.81	0	-2	545	344	14	71	601	4428299	4426737	2e-58	228
ASA_P4G080	gi|755429805|gb|CP009973.1|	24.55	40.48	0	2	672	391	24	18	603	1751030	1752955	2e-23	117
ASA_P4G080	gi|755429805|gb|CP009973.1|	24.96	40.03	0	-2	657	393	23	18	604	1161377	1159497	2e-19	104
