# Supplementary material for: The mosaic architecture of Aeromonas salmonicida subsp. salmonicida pAsa4 plasmid and its consequences on antibiotic resistance
Source: PeerJ. 2016 Oct 27;4:e2595. doi: 10.7717/peerj.2595 (PMC5088629; doi:10.7717/peerj.2595)
Supplement: Supplemental Information 5 [file peerj-04-2595-s005.zip › Data_S2/tblastn_pAsa4/tBlastn_ASAP4G093-81.csv]

ASA_P4G081	gi|142855988|gb|CP000645.1|	100.00	100.00	0	-3	95	0	0	1	95	77860	77576	8e-51	184
ASA_P4G081	gi|117558854|gb|CP000462.1|	90.24	93.90	0	2	82	8	0	1	82	2019371	2019616	2e-38	148
ASA_P4G081	gi|117558854|gb|CP000462.1|	41.77	60.76	0	1	79	46	0	1	79	1212460	1212696	3e-09	64.7
ASA_P4G081	gi|748231934|gb|CP006883.1|	91.46	93.90	0	-2	82	7	0	1	82	2877581	2877336	6e-38	147
ASA_P4G081	gi|748231934|gb|CP006883.1|	68.13	80.22	0	3	91	29	0	1	91	2408943	2409215	4e-31	128
ASA_P4G081	gi|748231934|gb|CP006883.1|	47.13	62.07	0	-3	87	46	0	1	87	3766087	3765827	4e-10	66.6
ASA_P4G081	gi|569545899|gb|CP006579.1|	89.02	93.90	0	1	82	9	0	1	82	1744378	1744623	7e-38	147
ASA_P4G081	gi|569545899|gb|CP006579.1|	78.95	89.47	0	-1	19	4	0	1	19	3424212	3424156	0.006	38.9
ASA_P4G081	gi|569545899|gb|CP006579.1|	61.11	83.33	0	-3	18	7	0	21	38	3424153	3424100	0.006	26.9
ASA_P4G081	gi|110277122|gb|DQ667172.1|	90.24	93.90	0	2	82	8	0	1	82	24317	24562	1e-37	146
ASA_P4G081	gi|110277122|gb|DQ667172.1|	64.37	73.56	0	1	87	31	0	1	87	706	966	9e-20	95.1
ASA_P4G081	gi|142849896|gb|CP000644.1|	87.80	93.90	0	-3	82	10	0	1	82	2615390	2615145	6e-37	144
ASA_P4G081	gi|142849896|gb|CP000644.1|	69.23	78.02	0	-1	91	28	0	1	91	1639771	1639499	1e-31	129
ASA_P4G081	gi|142849896|gb|CP000644.1|	66.23	75.32	0	3	77	26	0	6	82	4120059	4120289	1e-24	108
ASA_P4G081	gi|255642660|gb|GQ359779.1|	80.49	87.80	0	1	82	16	0	1	82	1210	1455	1e-32	132
ASA_P4G081	gi|255642660|gb|GQ359779.1|	91.94	95.16	0	3	62	5	0	1	62	22611	22796	4e-30	124
ASA_P4G081	gi|311692891|gb|CP001978.1|	69.23	81.32	0	-3	91	28	0	1	91	3063446	3063174	2e-32	132
ASA_P4G081	gi|381337457|emb|FO203363.1|	68.13	79.12	0	-2	91	29	0	1	91	3611869	3611597	5e-31	127
ASA_P4G081	gi|120322793|gb|CP000514.1|	68.13	79.12	0	-1	91	29	0	1	91	3985266	3984994	1e-30	126
ASA_P4G081	gi|120322793|gb|CP000514.1|	70.27	77.03	0	-3	74	22	0	18	91	2993896	2993675	9e-23	103
ASA_P4G081	gi|307215613|emb|FN869568.1|	73.81	85.71	0	-1	84	22	0	4	87	2229856	2229605	2e-30	126
ASA_P4G081	gi|582024311|gb|CP007151.1|	68.13	76.92	0	3	91	29	0	1	91	1097514	1097786	1e-29	123
ASA_P4G081	gi|537379077|gb|CP006699.1|	68.60	79.07	0	-2	86	27	0	6	91	2840536	2840279	7e-28	118
ASA_P4G081	gi|335340310|gb|CP002284.1|	68.60	79.07	0	-2	86	27	0	6	91	2840747	2840490	7e-28	118
ASA_P4G081	gi|692106823|emb|LK021130.1|	68.60	79.07	0	2	86	27	0	6	91	445367	445624	7e-28	118
ASA_P4G081	gi|109705880|gb|DQ775531.1|	56.18	70.79	0	1	89	39	0	7	95	16	282	2e-25	104
ASA_P4G081	gi|109705821|gb|DQ775472.1|	60.00	72.94	0	1	85	34	0	7	91	16	270	2e-24	99.4
ASA_P4G081	gi|261603383|gb|CP001790.1|	61.63	73.26	0	2	86	33	0	6	91	4705229	4705486	8e-24	106
ASA_P4G081	gi|261603383|gb|CP001790.1|	48.94	61.70	0	2	94	43	3	3	92	1905011	1905289	2e-13	76.6
ASA_P4G081	gi|261603383|gb|CP001790.1|	50.00	61.90	0	-2	84	36	1	8	91	570674	570441	9e-09	62.8
ASA_P4G081	gi|261603383|gb|CP001790.1|	53.62	59.42	0	-1	69	26	1	8	76	3789759	3789571	4e-08	60.8
ASA_P4G081	gi|399158375|gb|CP003735.1|	66.18	77.94	0	-2	68	23	0	24	91	3249513	3249310	9e-24	91.3
ASA_P4G081	gi|399158375|gb|CP003735.1|	67.86	85.71	0	-1	28	9	0	1	28	3249583	3249500	9e-24	45.4
ASA_P4G081	gi|385869619|gb|CP003415.1|	60.47	72.09	0	2	86	34	0	6	91	4276358	4276615	1e-23	106
ASA_P4G081	gi|385869619|gb|CP003415.1|	48.94	63.83	0	2	94	43	3	3	92	1737425	1737703	3e-14	79.0
ASA_P4G081	gi|385869619|gb|CP003415.1|	45.26	57.89	0	3	95	47	3	3	93	4782579	4782860	2e-09	64.7
ASA_P4G081	gi|385869619|gb|CP003415.1|	52.38	61.90	0	-3	84	34	1	8	91	601430	601197	3e-09	64.3
ASA_P4G081	gi|385869619|gb|CP003415.1|	52.38	61.90	0	2	84	34	1	8	91	401474	401707	2e-08	62.4
ASA_P4G081	gi|385869619|gb|CP003415.1|	56.52	62.32	0	-1	69	24	1	8	76	3850306	3850118	8e-05	51.2
ASA_P4G081	gi|315181343|gb|CP002378.1|	64.71	72.94	0	1	85	30	0	7	91	1231198	1231452	3e-23	105
ASA_P4G081	gi|462293371|gb|AJFN02000054.1|	56.18	70.79	0	2	89	39	0	7	95	683	949	7e-23	103
ASA_P4G081	gi|356648368|gb|CP003070.1|	56.18	70.79	0	2	89	39	0	7	95	31130	31396	8e-23	103
ASA_P4G081	gi|356648368|gb|CP003070.1|	60.00	72.94	0	1	85	34	0	7	91	887989	888243	3e-21	99.8
ASA_P4G081	gi|227010776|gb|CP001234.1|	56.18	70.79	0	1	89	39	0	7	95	305884	306150	8e-23	103
ASA_P4G081	gi|227010776|gb|CP001234.1|	60.00	74.12	0	2	85	34	0	7	91	115148	115402	1e-21	100
ASA_P4G081	gi|378796054|gb|CP003331.1|	56.18	70.79	0	2	89	39	0	7	95	304652	304918	8e-23	103
ASA_P4G081	gi|378796054|gb|CP003331.1|	60.00	72.94	0	2	85	34	0	7	91	115145	115399	3e-21	99.8
ASA_P4G081	gi|12057213|gb|AE003853.1|	56.18	70.79	0	2	89	39	0	7	95	304685	304951	8e-23	103
ASA_P4G081	gi|12057213|gb|AE003853.1|	60.00	72.94	0	2	85	34	0	7	91	115157	115411	3e-21	99.8
ASA_P4G081	gi|229371548|gb|CP001486.1|	56.18	70.79	0	-2	89	39	0	7	95	1055661	1055395	8e-23	103
ASA_P4G081	gi|229371548|gb|CP001486.1|	60.00	72.94	0	-1	85	34	0	7	91	158365	158111	3e-21	99.8
ASA_P4G081	gi|657187532|dbj|AP014525.1|	56.18	70.79	0	3	89	39	0	7	95	297744	298010	8e-23	103
ASA_P4G081	gi|657187532|dbj|AP014525.1|	60.00	72.94	0	2	85	34	0	7	91	108599	108853	3e-21	99.8
ASA_P4G081	gi|146313784|gb|CP000626.1|	56.18	70.79	0	-2	89	39	0	7	95	921415	921149	8e-23	103
ASA_P4G081	gi|146313784|gb|CP000626.1|	60.00	72.94	0	-2	85	34	0	7	91	37531	37277	3e-21	99.8
ASA_P4G081	gi|227014638|gb|CP001236.1|	56.18	70.79	0	2	89	39	0	7	95	339554	339820	8e-23	103
ASA_P4G081	gi|227014638|gb|CP001236.1|	60.00	72.94	0	3	85	34	0	7	91	115188	115442	3e-21	99.8
ASA_P4G081	gi|42768695|gb|AY442270.1|	62.20	71.95	0	3	82	31	0	1	82	366	611	3e-22	102
ASA_P4G081	gi|614095897|gb|KF228945.1|	61.18	74.12	0	3	85	33	0	7	91	2496	2750	3e-22	102
ASA_P4G081	gi|614095923|gb|KF228946.1|	61.18	74.12	0	2	85	33	0	7	91	6986	7240	3e-22	102
ASA_P4G081	gi|327485244|gb|CP002556.1|	61.18	74.12	0	2	85	33	0	7	91	112532	112786	3e-22	102
ASA_P4G081	gi|440045023|gb|CP003938.1|	58.06	69.89	0	2	93	37	2	1	91	2082914	2083192	1e-21	100
ASA_P4G081	gi|247536273|gb|CP001655.1|	50.53	68.42	0	3	95	47	0	1	95	2921031	2921315	2e-21	100
ASA_P4G081	gi|247536273|gb|CP001655.1|	46.88	59.38	0	-1	96	46	3	1	92	3212628	3212344	2e-10	67.8
ASA_P4G081	gi|247536273|gb|CP001655.1|	36.71	46.84	0	3	79	39	2	22	92	483780	484007	0.79	38.5
ASA_P4G081	gi|247536273|gb|CP001655.1|	36.71	46.84	0	3	79	39	2	22	92	1721244	1721471	0.81	38.5
ASA_P4G081	gi|247536273|gb|CP001655.1|	36.71	45.57	0	-3	79	39	2	22	92	1326427	1326200	2.0	37.4
ASA_P4G081	gi|327412931|emb|FN298495.1|	57.65	68.24	0	-3	85	36	0	3	87	22914	22660	3e-21	99.4
ASA_P4G081	gi|582027004|gb|CP007152.1|	62.82	73.08	0	-1	78	29	0	18	95	487479	487246	2e-20	97.1
ASA_P4G081	gi|582027004|gb|CP007152.1|	68.85	78.69	0	3	61	19	0	1	61	2506761	2506943	8e-18	89.4
ASA_P4G081	gi|692305200|emb|LN554846.1|	57.32	73.17	0	-1	82	35	0	1	82	2331473	2331228	1e-19	94.7
ASA_P4G081	gi|355423321|gb|CP002212.1|	57.50	67.50	0	2	80	34	0	3	82	1665323	1665562	1e-18	92.0
ASA_P4G081	gi|355423321|gb|CP002212.1|	52.44	63.41	0	2	82	39	0	1	82	1659479	1659724	1e-16	85.9
ASA_P4G081	gi|355418401|gb|CP002211.1|	57.50	67.50	0	2	80	34	0	3	82	1665323	1665562	1e-18	92.0
ASA_P4G081	gi|355418401|gb|CP002211.1|	52.44	63.41	0	2	82	39	0	1	82	1659479	1659724	1e-16	85.9
ASA_P4G081	gi|674299053|gb|CP009072.1|	57.50	67.50	0	-3	80	34	0	3	82	3614913	3614674	1e-18	92.0
ASA_P4G081	gi|674299053|gb|CP009072.1|	52.44	63.41	0	-3	82	39	0	1	82	3620757	3620512	1e-16	85.9
ASA_P4G081	gi|307551844|gb|CP001671.1|	57.50	67.50	0	3	80	34	0	3	82	1684749	1684988	1e-18	92.0
ASA_P4G081	gi|307551844|gb|CP001671.1|	52.44	63.41	0	3	82	39	0	1	82	1678905	1679150	1e-16	85.9
ASA_P4G081	gi|26111730|gb|AE014075.1|	57.50	67.50	0	2	80	34	0	3	82	1721909	1722148	1e-18	92.0
ASA_P4G081	gi|26111730|gb|AE014075.1|	52.44	63.41	0	3	82	39	0	1	82	1716063	1716308	1e-16	85.9
ASA_P4G081	gi|660510169|gb|CP007799.1|	57.50	67.50	0	2	80	34	0	3	82	1649960	1650199	1e-18	92.0
ASA_P4G081	gi|660510169|gb|CP007799.1|	52.44	63.41	0	3	82	39	0	1	82	1644114	1644359	1e-16	85.9
ASA_P4G081	gi|171902228|gb|CP000020.2|	65.67	77.61	0	-2	67	23	0	8	74	2143653	2143453	1e-17	89.0
ASA_P4G081	gi|197315370|gb|CP001139.1|	65.67	77.61	0	-1	67	23	0	8	74	2172543	2172343	1e-17	88.6
ASA_P4G081	gi|222031834|emb|CU651637.1|	56.34	67.61	0	3	71	31	0	12	82	268494	268706	9e-17	86.3
ASA_P4G081	gi|222031834|emb|CU651637.1|	52.44	63.41	0	2	82	39	0	1	82	1495250	1495495	1e-16	85.9
ASA_P4G081	gi|222031834|emb|CU651637.1|	52.44	63.41	0	1	82	39	0	1	82	1488118	1488363	2e-16	85.1
ASA_P4G081	gi|312944605|gb|CP001855.1|	52.44	63.41	0	2	82	39	0	1	82	1504064	1504309	1e-16	85.9
ASA_P4G081	gi|312944605|gb|CP001855.1|	52.44	63.41	0	1	82	39	0	1	82	1496932	1497177	2e-16	85.1
ASA_P4G081	gi|675819715|emb|LM996278.1|	52.44	63.41	0	-3	82	39	0	1	82	23954	23709	1e-16	85.9
ASA_P4G081	gi|675820316|emb|LM996879.1|	52.44	63.41	0	-3	82	39	0	1	82	466949	466704	2e-16	85.5
ASA_P4G081	gi|742672810|gb|CP005930.1|	52.44	63.41	0	-1	82	39	0	1	82	4650285	4650040	2e-16	85.5
ASA_P4G081	gi|110341805|gb|CP000247.1|	52.44	63.41	0	1	82	39	0	1	82	1499641	1499886	2e-16	85.5
ASA_P4G081	gi|544340954|emb|HG428755.1|	52.44	63.41	0	1	82	39	0	1	82	1607434	1607679	2e-16	85.5
ASA_P4G081	gi|307625127|gb|CP002167.1|	52.44	63.41	0	-3	82	39	0	1	82	2047149	2046904	2e-16	85.5
ASA_P4G081	gi|218363708|emb|CU928161.2|	52.44	63.41	0	1	82	39	0	1	82	1538839	1539084	2e-16	85.5
ASA_P4G081	gi|115511419|gb|CP000468.1|	52.44	63.41	0	3	82	39	0	1	82	1585746	1585991	2e-16	85.5
ASA_P4G081	gi|91070629|gb|CP000243.1|	52.44	63.41	0	2	82	39	0	1	82	1596827	1597072	2e-16	85.5
ASA_P4G081	gi|294489418|gb|CP001969.1|	52.44	63.41	0	3	82	39	0	1	82	1641066	1641311	2e-16	85.5
ASA_P4G081	gi|675820217|emb|LM996780.1|	52.44	63.41	0	1	82	39	0	1	82	77353	77598	2e-16	85.5
ASA_P4G081	gi|675820447|emb|LM997009.1|	52.44	63.41	0	-1	82	39	0	1	82	140087	139842	2e-16	85.5
ASA_P4G081	gi|628026570|gb|CP007133.1|	52.44	63.41	0	1	82	39	0	1	82	1801075	1801320	2e-16	85.5
ASA_P4G081	gi|573932891|gb|CP006262.1|	52.44	63.41	0	1	82	39	0	1	82	1801075	1801320	2e-16	85.5
ASA_P4G081	gi|628075004|gb|CP007136.1|	52.44	63.41	0	-1	82	39	0	1	82	1904374	1904129	2e-16	85.5
ASA_P4G081	gi|573966439|gb|CP006027.1|	52.44	63.41	0	-3	82	39	0	1	82	1904374	1904129	2e-16	85.5
ASA_P4G081	gi|218430358|emb|CU928163.2|	52.44	63.41	0	3	82	39	0	1	82	1720569	1720814	4e-16	84.3
ASA_P4G081	gi|284919779|emb|FN554766.1|	52.44	63.41	0	1	82	39	0	1	82	1653091	1653336	4e-16	84.3
ASA_P4G081	gi|611963926|gb|KF678360.1|	56.34	67.61	0	3	71	31	0	12	82	12894	13106	9e-16	83.6
ASA_P4G081	gi|253778933|emb|FM162591.1|	55.95	66.67	0	-2	84	32	1	8	91	3018333	3018097	1e-15	83.2
ASA_P4G081	gi|253778933|emb|FM162591.1|	55.13	64.10	0	-2	78	30	1	8	85	289266	289048	2e-09	65.1
ASA_P4G081	gi|253778933|emb|FM162591.1|	43.33	55.00	0	1	60	30	1	23	82	3495178	3495345	0.002	46.6
ASA_P4G081	gi|253778933|emb|FM162591.1|	37.93	48.28	0	-3	87	44	2	14	92	1109687	1109433	0.14	40.8
ASA_P4G081	gi|700311634|gb|CP009678.1|	48.39	62.37	0	-3	93	44	2	3	91	924646	924368	3e-15	82.0
ASA_P4G081	gi|700311634|gb|CP009678.1|	58.02	64.20	0	-3	81	28	1	8	88	3750928	3750704	4e-10	67.0
ASA_P4G081	gi|700311634|gb|CP009678.1|	55.70	62.03	0	-1	79	29	1	8	86	2528955	2528737	2e-08	62.0
ASA_P4G081	gi|700311634|gb|CP009678.1|	46.43	54.76	0	3	84	39	1	8	91	4460598	4460831	3e-06	55.5
ASA_P4G081	gi|700311634|gb|CP009678.1|	45.31	56.25	0	-2	64	31	2	3	62	3676643	3676452	4e-05	46.6
ASA_P4G081	gi|700311634|gb|CP009678.1|	48.39	64.52	0	-1	31	15	1	62	92	3676455	3676366	4e-05	26.9
ASA_P4G081	gi|700311634|gb|CP009678.1|	52.17	60.87	0	-1	69	27	1	8	76	3681906	3681718	3e-04	49.3
ASA_P4G081	gi|700311634|gb|CP009678.1|	34.57	45.68	0	1	81	44	2	19	93	4759774	4760007	8.0	35.4
ASA_P4G081	gi|208007585|emb|FM178379.1|	56.16	73.97	0	-3	73	32	0	8	80	2545727	2545509	3e-15	81.6
ASA_P4G081	gi|114225560|gb|CP000453.1|	47.31	64.52	0	1	93	48	1	1	93	65890	66165	5e-15	81.3
ASA_P4G081	gi|402803765|gb|CP003776.1|	47.83	64.13	0	-2	92	45	2	3	92	938819	938547	5e-15	81.3
ASA_P4G081	gi|402803765|gb|CP003776.1|	44.21	56.84	0	-1	95	48	3	3	93	3645972	3645691	8e-09	63.2
ASA_P4G081	gi|402803765|gb|CP003776.1|	50.67	57.33	0	-3	75	31	1	8	82	3744646	3744440	2e-05	52.8
ASA_P4G081	gi|42560387|gb|AY496066.1|	54.76	64.29	0	-3	84	32	1	8	91	9536	9303	7e-14	77.8
ASA_P4G081	gi|49609491|emb|BX950851.1|	54.76	64.29	0	3	84	32	1	8	91	2397858	2398091	7e-14	77.8
ASA_P4G081	gi|49609491|emb|BX950851.1|	47.87	61.70	0	3	94	44	3	3	92	1918173	1918451	6e-13	75.1
ASA_P4G081	gi|49609491|emb|BX950851.1|	45.26	57.89	0	-1	95	47	3	3	93	3839047	3838766	2e-09	64.7
ASA_P4G081	gi|49609491|emb|BX950851.1|	53.33	60.00	0	-3	75	29	1	8	82	3899783	3899577	5e-07	57.8
ASA_P4G081	gi|672931090|gb|CP009125.1|	54.76	64.29	0	-3	84	32	1	8	91	2717054	2716821	9e-14	77.8
ASA_P4G081	gi|672931090|gb|CP009125.1|	48.94	61.70	0	1	94	43	3	3	92	1858126	1858404	7e-13	75.1
ASA_P4G081	gi|672931090|gb|CP009125.1|	45.26	57.89	0	-3	95	47	3	3	93	3747848	3747567	2e-09	64.7
ASA_P4G081	gi|672931090|gb|CP009125.1|	53.33	60.00	0	-1	75	29	1	8	82	3806815	3806609	5e-07	57.8
ASA_P4G081	gi|641743550|gb|CP007744.1|	54.76	64.29	0	3	84	32	1	8	91	2316711	2316944	9e-14	77.8
ASA_P4G081	gi|641743550|gb|CP007744.1|	45.26	57.89	0	-1	95	47	3	3	93	3793466	3793185	2e-09	64.7
ASA_P4G081	gi|641743550|gb|CP007744.1|	53.33	60.00	0	-2	75	29	1	8	82	3852415	3852209	5e-07	57.8
ASA_P4G081	gi|689257448|gb|CP009450.1|	54.76	63.10	0	1	84	32	1	8	91	1682827	1683060	2e-12	73.9
ASA_P4G081	gi|689257448|gb|CP009450.1|	44.44	56.67	0	3	90	46	2	6	92	1141179	1141445	3e-10	67.4
ASA_P4G081	gi|689257448|gb|CP009450.1|	55.26	68.42	0	2	38	17	0	10	47	1143053	1143166	0.003	46.2
ASA_P4G081	gi|254262138|emb|FN430672.1|	47.87	60.64	0	-3	94	44	2	3	92	10285	10007	2e-12	73.6
ASA_P4G081	gi|89949249|gb|CP000282.1|	48.31	61.80	0	-3	89	36	3	6	91	4777320	4777075	5e-12	72.4
ASA_P4G081	gi|89949249|gb|CP000282.1|	45.88	61.18	0	-3	85	40	2	6	89	419934	419695	1e-10	68.6
ASA_P4G081	gi|692307793|emb|LN554847.1|	50.00	60.42	0	2	96	43	3	1	92	150584	150868	8e-12	72.0
ASA_P4G081	gi|661563325|emb|FO704551.1|	52.56	62.82	0	-3	78	32	1	8	85	2661082	2660864	2e-11	70.9
ASA_P4G081	gi|744784319|gb|CP006929.1|	53.57	63.10	0	-2	84	33	1	8	91	2830730	2830497	2e-11	70.9
ASA_P4G081	gi|744784319|gb|CP006929.1|	46.88	59.38	0	3	96	46	3	1	92	1365222	1365506	1e-10	68.6
ASA_P4G081	gi|404057055|gb|JX569801.1|	41.67	57.14	0	-3	84	49	0	3	86	27376	27125	2e-11	70.5
ASA_P4G081	gi|548952465|emb|FO203527.1|	44.79	59.38	0	-3	96	48	2	1	92	364941	364657	4e-11	69.7
ASA_P4G081	gi|343178336|emb|FR823450.1|	41.67	57.14	0	3	84	49	0	3	86	15351	15602	4e-11	69.7
ASA_P4G081	gi|529281747|gb|KF148616.1|	41.67	57.14	0	-1	84	49	0	3	86	113569	113318	4e-11	69.7
ASA_P4G081	gi|356649754|gb|JN132397.1|	41.67	57.14	0	-1	84	49	0	3	86	113333	113082	4e-11	69.7
ASA_P4G081	gi|570286338|gb|CP006580.1|	48.42	56.84	0	-2	95	44	3	3	93	836652	836371	6e-11	69.3
ASA_P4G081	gi|570286338|gb|CP006580.1|	43.16	56.84	0	2	95	49	3	1	91	1172354	1172635	4e-10	67.0
ASA_P4G081	gi|570286338|gb|CP006580.1|	43.16	56.84	0	-3	95	49	3	1	91	1852487	1852206	7e-10	66.2
ASA_P4G081	gi|570286338|gb|CP006580.1|	48.81	60.71	0	-2	84	37	1	8	91	4919934	4919701	2e-09	65.1
ASA_P4G081	gi|690285043|gb|CP009460.1|	44.21	57.89	0	-1	95	48	2	3	93	2635495	2635214	1e-10	68.6
ASA_P4G081	gi|690285043|gb|CP009460.1|	47.87	59.57	0	-2	94	44	3	3	92	1234812	1234534	2e-10	67.8
ASA_P4G081	gi|36785115|emb|BX571865.1|	54.79	63.01	0	1	73	28	1	8	80	209047	209250	1e-10	68.6
ASA_P4G081	gi|327493489|gb|GU296433.1|	40.48	55.95	0	-3	84	50	0	3	86	24528	24277	1e-10	68.2
ASA_P4G081	gi|270342133|gb|CP001836.1|	46.88	59.38	0	2	96	46	3	1	92	1421504	1421788	2e-10	68.2
ASA_P4G081	gi|270342133|gb|CP001836.1|	36.71	45.57	0	2	79	39	2	22	92	1668437	1668664	1.9	37.4
ASA_P4G081	gi|359346209|gb|CP003148.1|	47.13	58.62	0	-1	87	43	2	3	86	131188	130928	2e-10	67.8
ASA_P4G081	gi|306526293|gb|CP002038.1|	47.87	59.57	0	1	94	44	3	3	92	1557553	1557831	2e-10	67.4
ASA_P4G081	gi|306526293|gb|CP002038.1|	41.94	53.76	0	-3	93	50	1	3	91	4706398	4706120	2e-09	65.1
ASA_P4G081	gi|306526293|gb|CP002038.1|	37.18	47.44	0	-2	78	40	2	22	93	911351	911127	1.6	37.7
ASA_P4G081	gi|306526293|gb|CP002038.1|	36.71	45.57	0	-2	79	39	2	22	92	3135383	3135156	1.8	37.4
ASA_P4G081	gi|218425442|emb|CU928162.2|	59.62	71.15	0	3	52	21	0	31	82	1590117	1590272	3e-10	67.4
ASA_P4G081	gi|586950903|gb|CP007226.1|	41.18	56.47	0	2	85	47	2	3	84	2025557	2025811	3e-10	67.4
ASA_P4G081	gi|353227802|emb|AJ972879.2|	39.29	55.95	0	1	84	51	0	1	84	89251	89502	4e-10	67.0
ASA_P4G081	gi|325062059|gb|CP002249.1|	41.18	56.47	0	-3	85	47	2	3	84	33728	33474	4e-10	67.0
ASA_P4G081	gi|615567765|gb|CP007576.1|	47.13	62.07	0	1	87	46	0	1	87	1311757	1312017	4e-10	66.6
ASA_P4G001	gi|142855988|gb|CP000645.1|	100.00	100.00	0	3	513	0	0	1	513	80199	81737	0.0	1061
ASA_P4G001	gi|142855988|gb|CP000645.1|	98.83	98.83	0	1	513	6	0	1	513	223	1761	0.0	1046
ASA_P4G001	gi|723243434|gb|CP009868.1|	99.61	99.81	0	1	513	2	0	1	513	34933	36471	0.0	1055
ASA_P4G001	gi|723243434|gb|CP009868.1|	24.56	39.30	0	3	285	188	10	116	385	110556	111374	0.001	53.1
ASA_P4G001	gi|662716651|gb|CP008824.1|	99.61	99.81	0	-1	513	2	0	1	513	71501	69963	0.0	1055
ASA_P4G001	gi|662716651|gb|CP008824.1|	24.56	39.30	0	-3	285	188	10	116	385	278931	278113	0.001	53.1
ASA_P4G001	gi|660573358|gb|CP008790.1|	99.61	99.81	0	-2	513	2	0	1	513	42518	40980	0.0	1055
ASA_P4G001	gi|640855459|gb|CP007732.1|	99.61	99.81	0	-2	513	2	0	1	513	71512	69974	0.0	1055
ASA_P4G001	gi|640855459|gb|CP007732.1|	24.56	39.30	0	-3	285	188	10	116	385	227289	226471	0.001	53.1
ASA_P4G001	gi|619739382|gb|CP007558.1|	99.61	99.81	0	-1	513	2	0	1	513	71501	69963	0.0	1055
ASA_P4G001	gi|619739382|gb|CP007558.1|	24.56	39.30	0	-3	285	188	10	116	385	231252	230434	0.001	53.1
ASA_P4G001	gi|117610791|gb|CP000469.1|	99.61	99.81	0	1	513	2	0	1	513	1463938	1465476	0.0	1055
ASA_P4G001	gi|752502612|dbj|AP014611.1|	98.64	99.03	0	1	513	7	0	1	513	14395	15933	0.0	1046
ASA_P4G001	gi|752502612|dbj|AP014611.1|	98.50	99.25	0	-1	400	6	0	1	400	23972	22773	0.0	818
ASA_P4G001	gi|752502612|dbj|AP014611.1|	91.20	91.20	0	-3	125	11	0	389	513	22809	22435	5e-61	231
ASA_P4G001	gi|752502612|dbj|AP014611.1|	24.56	39.30	0	-1	285	188	10	116	385	156575	155757	0.001	53.1
ASA_P4G001	gi|615550237|gb|CP007567.1|	98.64	99.03	0	-2	513	7	0	1	513	4355686	4354148	0.0	1046
ASA_P4G001	gi|615550237|gb|CP007567.1|	97.27	98.05	0	-3	513	14	0	1	513	2668353	2666815	0.0	1030
ASA_P4G001	gi|615550237|gb|CP007567.1|	98.44	98.89	0	3	449	7	0	1	449	1786485	1787831	0.0	917
ASA_P4G001	gi|615550237|gb|CP007567.1|	50.77	64.04	0	-3	520	249	5	1	513	3554244	3552685	3e-154	502
ASA_P4G001	gi|615550237|gb|CP007567.1|	50.77	64.04	0	1	520	249	5	1	513	2459272	2460831	3e-154	502
ASA_P4G001	gi|615550237|gb|CP007567.1|	50.77	64.04	0	2	520	249	5	1	513	3761639	3763198	3e-154	502
ASA_P4G001	gi|615550237|gb|CP007567.1|	50.58	63.85	0	1	520	250	5	1	513	1388992	1390551	6e-154	501
ASA_P4G001	gi|615550237|gb|CP007567.1|	50.58	63.85	0	-1	520	250	5	1	513	2328458	2326899	6e-154	501
ASA_P4G001	gi|615550237|gb|CP007567.1|	50.58	63.85	0	-3	520	250	5	1	513	2154255	2152696	6e-154	501
ASA_P4G001	gi|615550237|gb|CP007567.1|	50.58	63.85	0	2	520	250	5	1	513	3885260	3886819	6e-154	501
ASA_P4G001	gi|615550237|gb|CP007567.1|	100.00	100.00	0	3	66	0	0	448	513	1789365	1789562	1e-29	135
ASA_P4G001	gi|615550237|gb|CP007567.1|	29.29	43.43	0	-1	99	67	1	165	260	866708	866412	2.5	42.0
ASA_P4G001	gi|511515205|gb|KC686700.1|	98.83	98.83	0	1	513	6	0	1	513	2074	3612	0.0	1046
ASA_P4G001	gi|142856267|gb|CP000646.1|	98.83	98.83	0	1	513	6	0	1	513	139390	140928	0.0	1046
ASA_P4G001	gi|142856267|gb|CP000646.1|	98.43	98.83	0	-1	511	8	0	1	511	88690	87158	0.0	1038
ASA_P4G001	gi|142849896|gb|CP000644.1|	98.83	98.83	0	2	513	6	0	1	513	61526	63064	0.0	1046
ASA_P4G001	gi|142849896|gb|CP000644.1|	98.83	98.83	0	-2	513	6	0	1	513	4631589	4630051	0.0	1046
ASA_P4G001	gi|142849896|gb|CP000644.1|	98.83	98.83	0	2	513	6	0	1	513	1077134	1078672	0.0	1046
ASA_P4G001	gi|142849896|gb|CP000644.1|	98.83	98.83	0	3	513	6	0	1	513	1358541	1360079	0.0	1046
ASA_P4G001	gi|142849896|gb|CP000644.1|	98.83	98.83	0	1	513	6	0	1	513	1530946	1532484	0.0	1046
ASA_P4G001	gi|142849896|gb|CP000644.1|	98.83	98.83	0	-3	513	6	0	1	513	3053396	3051858	0.0	1046
ASA_P4G001	gi|142849896|gb|CP000644.1|	98.83	98.83	0	-1	513	6	0	1	513	2146657	2145119	0.0	1046
ASA_P4G001	gi|142849896|gb|CP000644.1|	98.83	98.83	0	3	513	6	0	1	513	4354581	4356119	0.0	1046
ASA_P4G001	gi|523820942|gb|CP006057.1|	80.12	87.72	0	-2	513	102	0	1	513	47121	45583	0.0	858
ASA_P4G001	gi|237499037|gb|CP001616.1|	77.19	86.16	0	3	513	117	0	1	513	1773360	1774898	0.0	834
ASA_P4G001	gi|237499037|gb|CP001616.1|	77.19	85.96	0	2	513	117	0	1	513	2937074	2938612	0.0	832
ASA_P4G001	gi|120322793|gb|CP000514.1|	72.21	83.95	0	-2	511	142	0	3	513	1504412	1502880	0.0	789
ASA_P4G001	gi|120322793|gb|CP000514.1|	53.97	67.31	0	3	517	231	4	1	513	466566	468107	4e-170	548
ASA_P4G001	gi|120322793|gb|CP000514.1|	53.97	67.31	0	-3	517	231	4	1	513	684625	683084	4e-170	548
ASA_P4G001	gi|120322793|gb|CP000514.1|	53.97	67.31	0	-1	517	231	4	1	513	3523080	3521539	9e-170	547
ASA_P4G001	gi|120322793|gb|CP000514.1|	53.97	67.31	0	1	517	231	4	1	513	2066857	2068398	9e-170	547
ASA_P4G001	gi|120322793|gb|CP000514.1|	53.97	67.31	0	3	517	231	4	1	513	2679621	2681162	9e-170	547
ASA_P4G001	gi|120322793|gb|CP000514.1|	53.58	67.12	0	3	517	233	4	1	513	1138908	1140449	2e-168	543
ASA_P4G001	gi|120322793|gb|CP000514.1|	53.38	67.12	0	-2	517	234	4	1	513	2530274	2528733	3e-168	543
ASA_P4G001	gi|120322793|gb|CP000514.1|	53.28	67.18	0	3	518	233	4	1	513	1826754	1828295	1e-167	541
ASA_P4G001	gi|120322793|gb|CP000514.1|	53.28	67.18	0	-2	518	233	4	1	513	234728	233187	1e-167	541
ASA_P4G001	gi|120322793|gb|CP000514.1|	53.28	66.99	0	-2	518	233	4	1	513	3312590	3311049	3e-167	540
ASA_P4G001	gi|120322793|gb|CP000514.1|	50.19	65.18	0	2	514	254	2	1	513	1384307	1385845	7e-159	515
ASA_P4G001	gi|120322793|gb|CP000514.1|	49.03	65.56	0	-3	514	260	2	1	513	1457332	1455794	2e-157	511
ASA_P4G001	gi|120322793|gb|CP000514.1|	49.03	65.56	0	2	514	260	2	1	513	2990543	2992081	2e-157	511
ASA_P4G001	gi|120322793|gb|CP000514.1|	49.03	65.56	0	-3	514	260	2	1	513	1129336	1127798	2e-157	511
ASA_P4G001	gi|120322793|gb|CP000514.1|	49.03	65.56	0	2	514	260	2	1	513	3531509	3533047	2e-157	511
ASA_P4G001	gi|120322793|gb|CP000514.1|	49.03	65.56	0	2	514	260	2	1	513	4109567	4111105	2e-157	511
ASA_P4G001	gi|120322793|gb|CP000514.1|	49.03	65.56	0	-2	514	260	2	1	513	1020494	1018956	3e-157	511
ASA_P4G001	gi|120322793|gb|CP000514.1|	49.03	65.56	0	1	514	260	2	1	513	1224697	1226235	7e-157	510
ASA_P4G001	gi|120326657|gb|CP000515.1|	70.96	84.41	0	-3	513	149	0	1	513	26534	24996	0.0	782
ASA_P4G001	gi|120326657|gb|CP000515.1|	53.47	66.99	0	-1	518	232	4	1	513	127513	125972	1e-167	541
ASA_P4G001	gi|120326657|gb|CP000515.1|	48.83	65.37	0	2	514	261	2	1	513	16301	17839	8e-157	509
ASA_P4G001	gi|333805788|gb|CP002738.1|	66.54	79.96	0	2	514	171	1	1	513	2137721	2139262	0.0	724
ASA_P4G001	gi|333805788|gb|CP002738.1|	51.27	67.09	0	1	316	153	1	199	513	1253821	1254768	6e-93	324
ASA_P4G001	gi|333805788|gb|CP002738.1|	51.27	69.04	0	1	197	95	1	1	197	1251544	1252131	6e-54	209
ASA_P4G001	gi|333805788|gb|CP002738.1|	24.54	42.33	0	2	326	215	14	194	502	1670807	1671742	9e-07	63.2
ASA_P4G001	gi|333805788|gb|CP002738.1|	24.54	42.33	0	3	326	215	14	194	502	3918516	3919451	9e-07	63.2
ASA_P4G001	gi|333805788|gb|CP002738.1|	24.54	42.33	0	-2	326	215	14	194	502	1090942	1090007	9e-07	63.2
ASA_P4G001	gi|333805788|gb|CP002738.1|	24.54	42.33	0	-3	326	215	14	194	502	400206	399271	9e-07	63.2
ASA_P4G001	gi|333805788|gb|CP002738.1|	24.54	42.33	0	-1	326	215	14	194	502	4212803	4211868	9e-07	63.2
ASA_P4G001	gi|333805788|gb|CP002738.1|	27.07	41.92	0	-1	229	158	5	162	385	4205801	4205127	3e-05	58.2
ASA_P4G001	gi|686466867|gb|KM213605.1|	52.51	68.92	0	2	518	241	2	1	513	48611	50164	4e-178	571
ASA_P4G001	gi|521325890|gb|CP004848.1|	52.51	68.92	0	3	518	241	2	1	513	1225734	1227287	4e-178	571
ASA_P4G001	gi|521325890|gb|CP004848.1|	27.33	46.61	0	-2	472	322	11	24	484	2308978	2307593	5e-33	146
ASA_P4G001	gi|82590430|gb|DQ269483.1|	51.47	67.32	0	3	511	242	5	6	513	144	1667	6e-176	529
ASA_P4G001	gi|259156547|gb|GQ463144.1|	53.86	70.12	0	3	492	225	1	1	490	53436	54911	2e-174	560
ASA_P4G001	gi|1857629|gb|U84154.1|PAU84154	51.27	65.36	0	1	511	245	3	4	513	127	1650	3e-171	517
ASA_P4G001	gi|13123585|gb|AF292393.1|	50.49	65.17	0	1	511	249	3	4	513	193	1716	1e-167	509
ASA_P4G001	gi|430008963|gb|CP003989.1|	53.61	65.89	0	2	513	233	3	3	513	826112	827641	1e-167	541
ASA_P4G001	gi|28201190|dbj|AB095951.1|	51.27	65.36	0	2	511	245	3	4	513	686	2209	2e-167	516
ASA_P4G001	gi|114332481|gb|CP000447.1|	52.25	67.91	0	2	511	239	4	6	513	1856012	1857538	2e-165	534
ASA_P4G001	gi|114332481|gb|CP000447.1|	52.25	67.91	0	3	511	239	4	6	513	2433096	2434622	2e-165	534
ASA_P4G001	gi|114332481|gb|CP000447.1|	52.25	67.91	0	3	511	239	4	6	513	4068312	4069838	2e-165	534
ASA_P4G001	gi|332991508|gb|CP002339.1|	51.95	68.55	0	2	512	239	5	6	513	59981	61507	1e-164	532
ASA_P4G001	gi|332991508|gb|CP002339.1|	51.95	68.55	0	-2	512	239	5	6	513	1959292	1957766	1e-164	532
ASA_P4G001	gi|332991508|gb|CP002339.1|	52.70	68.88	0	-1	482	224	3	6	485	4828439	4827000	5e-159	516
ASA_P4G001	gi|332991508|gb|CP002339.1|	48.04	64.12	0	3	510	260	4	1	508	1247292	1248812	2e-146	479
ASA_P4G001	gi|332991508|gb|CP002339.1|	48.26	64.86	0	-2	518	249	8	6	513	3841579	3840053	3e-144	473
ASA_P4G001	gi|332991508|gb|CP002339.1|	53.33	70.00	0	1	330	150	3	187	513	3702064	3703050	2e-143	360
ASA_P4G001	gi|332991508|gb|CP002339.1|	48.91	66.30	0	3	184	91	2	6	188	3701523	3702068	2e-143	176
ASA_P4G001	gi|332991508|gb|CP002339.1|	55.81	71.46	0	2	396	171	3	121	513	1240532	1241716	1e-137	454
ASA_P4G001	gi|332991508|gb|CP002339.1|	58.76	74.01	0	-2	354	145	1	82	434	4744468	4743407	4e-132	438
ASA_P4G001	gi|332991508|gb|CP002339.1|	55.41	71.02	0	1	314	139	1	167	479	1668595	1669536	9e-107	365
ASA_P4G001	gi|332991508|gb|CP002339.1|	44.77	61.05	0	2	172	92	2	6	176	1668113	1668622	7e-33	145
ASA_P4G001	gi|332991508|gb|CP002339.1|	36.72	57.03	0	1	128	78	2	6	132	1240189	1240566	5e-14	86.3
ASA_P4G001	gi|332991508|gb|CP002339.1|	43.40	66.04	0	-3	53	30	0	433	485	4743411	4743253	7e-04	53.5
ASA_P4G001	gi|556042023|gb|CP003962.1|	52.34	67.38	0	-2	512	240	3	3	513	243703	242177	1e-164	532
ASA_P4G001	gi|635291785|gb|CP007620.1|	52.25	67.32	0	2	511	240	3	4	513	6470870	6472393	3e-164	531
ASA_P4G001	gi|635291785|gb|CP007620.1|	50.88	64.58	0	-1	511	247	3	4	513	6483900	6482377	2e-155	505
ASA_P4G001	gi|635291785|gb|CP007620.1|	50.88	64.58	0	-3	511	247	3	4	513	6401506	6399983	3e-155	505
ASA_P4G001	gi|635291785|gb|CP007620.1|	50.88	64.58	0	2	511	247	3	4	513	1302668	1304191	3e-155	505
ASA_P4G001	gi|635291785|gb|CP007620.1|	50.88	64.58	0	1	511	247	3	4	513	1851808	1853331	3e-155	505
ASA_P4G001	gi|635291785|gb|CP007620.1|	50.88	64.58	0	-1	511	247	3	4	513	4149945	4148422	3e-155	505
ASA_P4G001	gi|635291785|gb|CP007620.1|	50.88	64.58	0	-3	511	247	3	4	513	1881145	1879622	3e-155	505
ASA_P4G001	gi|635291785|gb|CP007620.1|	50.88	64.58	0	2	511	247	3	4	513	6446933	6448456	3e-155	505
ASA_P4G001	gi|635291785|gb|CP007620.1|	50.49	64.19	0	-2	511	249	3	4	513	722675	721152	2e-153	499
ASA_P4G001	gi|635291785|gb|CP007620.1|	26.88	40.50	0	-2	279	187	6	116	385	3188393	3187581	9e-09	69.3
ASA_P4G001	gi|635291785|gb|CP007620.1|	26.88	40.50	0	-1	279	187	6	116	385	2503767	2502955	1e-08	68.9
ASA_P4G001	gi|635291785|gb|CP007620.1|	26.88	39.78	0	-2	279	187	6	116	385	5478779	5477967	2e-07	65.5
ASA_P4G001	gi|512379920|dbj|AP013069.1|	52.25	66.93	0	2	511	240	3	4	513	119468	120991	4e-164	531
ASA_P4G001	gi|512379920|dbj|AP013069.1|	46.48	62.30	0	-2	512	270	4	1	508	49249	47714	1e-136	451
ASA_P4G001	gi|219883500|dbj|AB088420.3|	52.25	66.93	0	3	511	240	3	4	513	119538	121061	4e-164	531
ASA_P4G001	gi|219883500|dbj|AB088420.3|	46.48	62.30	0	-3	512	270	4	1	508	50515	48980	1e-136	451
ASA_P4G001	gi|219688841|dbj|AB474758.1|	52.25	66.93	0	2	511	240	3	4	513	120734	122257	4e-164	531
ASA_P4G001	gi|219688841|dbj|AB474758.1|	46.48	62.30	0	-2	512	270	4	1	508	50515	48980	1e-136	451
ASA_P4G001	gi|611963899|gb|KF678359.1|	51.47	67.32	0	-1	511	242	5	6	513	22062	20539	9e-164	529
ASA_P4G001	gi|70608339|gb|DQ095216.1|	51.47	67.32	0	-1	511	242	5	6	513	10429	8906	1e-163	529
ASA_P4G001	gi|281181549|dbj|AP009379.1|	51.47	67.32	0	-1	511	242	5	6	513	49010	47487	1e-163	529
ASA_P4G001	gi|281181549|dbj|AP009379.1|	28.52	42.96	0	-1	270	181	6	132	397	112799	112014	3e-10	73.9
ASA_P4G001	gi|281181549|dbj|AP009379.1|	33.33	46.46	0	3	99	63	1	169	264	86874	87170	0.002	52.0
ASA_P4G001	gi|281181549|dbj|AP009379.1|	23.39	40.00	0	-2	295	205	9	100	385	80815	79967	5.7	40.8
ASA_P4G001	gi|218349681|emb|CU928146.1|	51.47	67.32	0	1	511	242	5	6	513	40396	41919	1e-163	529
ASA_P4G001	gi|675819923|emb|LM996486.1|	51.47	67.32	0	2	511	242	5	6	513	19214	20737	1e-163	529
ASA_P4G001	gi|88770133|gb|DQ381420.1|	51.47	67.32	0	-2	511	242	5	6	513	66060	64537	1e-163	529
ASA_P4G001	gi|281177210|dbj|AP009378.1|	51.47	67.32	0	-3	511	242	5	6	513	4587358	4585835	1e-163	529
ASA_P4G001	gi|281177210|dbj|AP009378.1|	51.47	67.32	0	2	511	242	5	6	513	1177577	1179100	1e-163	529
ASA_P4G001	gi|281177210|dbj|AP009378.1|	51.47	67.32	0	-1	511	242	5	6	513	2852526	2851003	1e-163	529
ASA_P4G001	gi|281177210|dbj|AP009378.1|	51.47	67.32	0	3	511	242	5	6	513	2646567	2648090	1e-163	529
ASA_P4G001	gi|281177210|dbj|AP009378.1|	51.47	67.32	0	-2	511	242	5	6	513	2029763	2028240	1e-163	529
ASA_P4G001	gi|281177210|dbj|AP009378.1|	33.33	46.46	0	-1	99	63	1	169	264	2007723	2007427	0.002	52.0
ASA_P4G001	gi|356601232|gb|CP002797.2|	51.47	67.32	0	3	511	242	5	6	513	2119350	2120873	1e-163	529
ASA_P4G001	gi|356601232|gb|CP002797.2|	27.94	43.01	0	1	272	180	7	132	397	4689373	4690158	1e-09	72.4
ASA_P4G001	gi|356601232|gb|CP002797.2|	33.33	46.46	0	-3	99	63	1	169	264	2103816	2103520	0.002	52.0
ASA_P4G001	gi|356601232|gb|CP002797.2|	23.39	40.00	0	-1	295	205	9	100	385	808613	807765	5.8	40.8
ASA_P4G001	gi|218363708|emb|CU928161.2|	51.47	67.32	0	-3	511	242	5	6	513	4856400	4854877	1e-163	529
ASA_P4G001	gi|218363708|emb|CU928161.2|	51.47	67.32	0	3	511	242	5	6	513	2190648	2192171	1e-163	529
ASA_P4G001	gi|218363708|emb|CU928161.2|	51.47	67.32	0	3	511	242	5	6	513	2763381	2764904	1e-163	529
ASA_P4G001	gi|218363708|emb|CU928161.2|	51.47	67.32	0	3	511	242	5	6	513	3226512	3228035	1e-163	529
ASA_P4G001	gi|115511419|gb|CP000468.1|	51.47	67.32	0	-1	511	242	5	6	513	3315445	3313922	1e-163	529
ASA_P4G001	gi|115511419|gb|CP000468.1|	51.47	67.32	0	-2	511	242	5	6	513	3139230	3137707	1e-163	529
ASA_P4G001	gi|115511419|gb|CP000468.1|	51.47	67.32	0	-3	511	242	5	6	513	2882261	2880738	1e-163	529
ASA_P4G001	gi|115511419|gb|CP000468.1|	54.80	70.40	0	-1	250	110	3	6	254	2267974	2267231	8e-143	290
ASA_P4G001	gi|115511419|gb|CP000468.1|	48.47	64.50	0	-2	262	132	2	254	513	2267232	2266450	8e-143	244
ASA_P4G001	gi|115511419|gb|CP000468.1|	55.96	71.25	0	2	327	141	3	6	331	945815	946789	4e-113	383
ASA_P4G001	gi|115511419|gb|CP000468.1|	42.86	59.69	0	3	196	105	3	320	513	946767	947339	6e-35	152
ASA_P4G001	gi|641682562|emb|HG941718.1|	51.47	67.32	0	1	511	242	5	6	513	1480168	1481691	1e-163	529
ASA_P4G001	gi|641682562|emb|HG941718.1|	51.47	67.32	0	3	511	242	5	6	513	2271318	2272841	1e-163	529
ASA_P4G001	gi|641682562|emb|HG941718.1|	51.47	67.32	0	3	511	242	5	6	513	3112056	3113579	1e-163	529
ASA_P4G001	gi|641682562|emb|HG941718.1|	51.47	67.32	0	2	511	242	5	6	513	4972037	4973560	1e-163	529
ASA_P4G001	gi|641682562|emb|HG941718.1|	28.52	42.96	0	-3	270	181	6	132	397	4176822	4176037	3e-10	74.3
ASA_P4G001	gi|641682562|emb|HG941718.1|	33.33	46.46	0	-3	99	63	1	169	264	2253729	2253433	0.002	52.0
ASA_P4G001	gi|554510692|gb|CP006784.1|	51.47	67.32	0	2	511	242	5	6	513	1483574	1485097	1e-163	529
ASA_P4G001	gi|554510692|gb|CP006784.1|	51.47	67.32	0	3	511	242	5	6	513	2272191	2273714	1e-163	529
ASA_P4G001	gi|554510692|gb|CP006784.1|	51.47	67.32	0	3	511	242	5	6	513	3160974	3162497	1e-163	529
ASA_P4G001	gi|554510692|gb|CP006784.1|	33.33	46.46	0	-2	99	63	1	169	264	2257143	2256847	0.002	52.0
ASA_P4G001	gi|195183276|dbj|AB426063.1|	51.47	67.32	0	-1	511	242	5	6	513	5516	3993	2e-163	528
ASA_P4G001	gi|195183276|dbj|AB426063.1|	33.33	46.46	0	-2	99	63	1	169	264	27787	27491	0.002	52.0
ASA_P4G001	gi|182894427|gb|EU573358.1|	51.36	67.44	0	2	516	242	6	1	513	44552	46081	3e-163	528
ASA_P4G001	gi|14252925|emb|AJ278144.1|	51.27	67.12	0	1	511	243	5	6	513	30289	31812	5e-163	527
ASA_P4G001	gi|340554897|gb|CP002573.1|	52.91	68.41	0	3	516	235	7	1	512	2147682	2149217	6e-163	527
ASA_P4G001	gi|340554897|gb|CP002573.1|	52.91	68.41	0	-2	516	235	7	1	512	41850	40315	6e-163	527
ASA_P4G001	gi|340554897|gb|CP002573.1|	30.81	47.26	0	1	529	318	20	1	508	209872	211377	6e-49	195
ASA_P4G001	gi|340554897|gb|CP002573.1|	30.81	47.26	0	-2	529	318	20	1	508	2282331	2280826	6e-49	195
ASA_P4G001	gi|340554897|gb|CP002573.1|	30.81	47.26	0	-1	529	318	20	1	508	2133781	2132276	6e-49	195
ASA_P4G001	gi|340554897|gb|CP002573.1|	30.81	47.26	0	-1	529	318	20	1	508	1873867	1872362	6e-49	195
ASA_P4G001	gi|340554897|gb|CP002573.1|	30.81	47.26	0	2	529	318	20	1	508	1147154	1148659	6e-49	195
ASA_P4G001	gi|340554897|gb|CP002573.1|	30.81	47.26	0	-2	529	318	20	1	508	1610013	1608508	6e-49	195
ASA_P4G001	gi|340554897|gb|CP002573.1|	30.81	47.26	0	-3	529	318	20	1	508	1065485	1063980	6e-49	195
ASA_P4G001	gi|340554897|gb|CP002573.1|	30.81	47.26	0	2	529	318	20	1	508	1985801	1987306	6e-49	195
ASA_P4G001	gi|340554897|gb|CP002573.1|	26.37	41.25	0	2	383	246	13	131	498	1614869	1615954	5e-11	76.6
ASA_P4G001	gi|733160500|emb|LN681227.1|	50.87	65.57	0	-2	517	247	4	1	513	4109959	4108418	1e-162	526
ASA_P4G001	gi|733160500|emb|LN681227.1|	50.87	65.57	0	-3	517	247	4	1	513	3552861	3551320	1e-162	526
ASA_P4G001	gi|733160500|emb|LN681227.1|	50.87	65.57	0	2	517	247	4	1	513	1887671	1889212	1e-162	526
ASA_P4G001	gi|733160500|emb|LN681227.1|	50.87	65.57	0	-1	517	247	4	1	513	1724174	1722633	1e-162	526
ASA_P4G001	gi|297627574|emb|FN667742.1|	50.87	65.57	0	-3	517	247	4	1	513	4110445	4108904	1e-162	526
ASA_P4G001	gi|297627574|emb|FN667742.1|	50.87	65.57	0	-3	517	247	4	1	513	3553198	3551657	1e-162	526
ASA_P4G001	gi|297627574|emb|FN667742.1|	50.87	65.57	0	2	517	247	4	1	513	1887935	1889476	1e-162	526
ASA_P4G001	gi|297627574|emb|FN667742.1|	50.87	65.57	0	-2	517	247	4	1	513	1724438	1722897	1e-162	526
ASA_P4G001	gi|290760697|gb|CP001846.1|	51.27	67.12	0	3	511	243	5	6	513	3721278	3722801	1e-162	526
ASA_P4G001	gi|290760697|gb|CP001846.1|	35.09	56.14	0	3	57	37	0	13	69	3678453	3678623	8.5	40.4
ASA_P4G001	gi|619734722|gb|CP007557.1|	51.27	67.12	0	1	511	243	5	6	513	1272841	1274364	2e-162	526
ASA_P4G001	gi|675819464|emb|LM996027.1|	51.27	66.93	0	3	511	241	6	6	513	55170	56687	4e-161	522
ASA_P4G001	gi|167832507|gb|EU272902.1|	51.06	65.57	0	-2	517	242	6	1	513	5115	3586	4e-161	521
ASA_P4G001	gi|734579581|gb|CP009975.1|	51.47	66.73	0	-2	511	244	3	4	513	247728	246205	5e-161	522
ASA_P4G001	gi|734579581|gb|CP009975.1|	51.47	66.73	0	-2	511	244	3	4	513	56202	54679	5e-161	522
ASA_P4G001	gi|734579581|gb|CP009975.1|	50.49	65.17	0	2	511	249	3	4	513	80576	82099	3e-156	508
ASA_P4G001	gi|734579581|gb|CP009975.1|	50.49	65.17	0	-2	511	249	3	4	513	490800	489277	3e-156	508
ASA_P4G001	gi|734579581|gb|CP009975.1|	50.49	65.17	0	1	511	249	3	4	513	115744	117267	3e-156	508
ASA_P4G001	gi|734579581|gb|CP009975.1|	50.49	65.17	0	2	511	249	3	4	513	154961	156484	3e-156	508
ASA_P4G001	gi|734579581|gb|CP009975.1|	50.49	65.17	0	1	511	249	3	4	513	200968	202491	3e-156	508
ASA_P4G001	gi|734579581|gb|CP009975.1|	50.49	65.17	0	2	511	249	3	4	513	240296	241819	3e-156	508
ASA_P4G001	gi|734579581|gb|CP009975.1|	50.49	65.17	0	-3	511	249	3	4	513	289067	287544	3e-156	508
ASA_P4G001	gi|734579581|gb|CP009975.1|	50.49	65.17	0	2	511	249	3	4	513	399302	400825	3e-156	508
ASA_P4G001	gi|734579581|gb|CP009975.1|	50.49	65.17	0	1	511	249	3	4	513	463876	465399	3e-156	508
ASA_P4G001	gi|734579581|gb|CP009975.1|	50.49	65.17	0	2	511	249	3	4	513	554159	555682	3e-156	508
ASA_P4G001	gi|734579581|gb|CP009975.1|	29.20	50.36	0	1	137	93	2	378	512	366169	366573	2e-07	65.5
ASA_P4G001	gi|734579581|gb|CP009975.1|	32.94	51.76	0	1	85	56	1	296	379	289252	289506	0.028	48.5
ASA_P4G001	gi|734574563|gb|CP009974.1|	51.47	66.73	0	2	511	244	3	4	513	1343375	1344898	5e-161	522
ASA_P4G001	gi|734574563|gb|CP009974.1|	50.29	65.75	0	2	511	250	3	4	513	5324849	5326372	2e-157	511
ASA_P4G001	gi|734574563|gb|CP009974.1|	50.49	65.17	0	-1	511	249	3	4	513	5275463	5273940	3e-156	508
ASA_P4G001	gi|734574563|gb|CP009974.1|	50.49	65.17	0	-3	511	249	3	4	513	4896411	4894888	3e-156	508
ASA_P4G001	gi|734574563|gb|CP009974.1|	50.49	65.17	0	2	511	249	3	4	513	1303613	1305136	3e-156	508
ASA_P4G001	gi|734574563|gb|CP009974.1|	50.49	65.17	0	3	511	249	3	4	513	1508952	1510475	3e-156	508
ASA_P4G001	gi|734574563|gb|CP009974.1|	50.49	65.17	0	1	511	249	3	4	513	1901698	1903221	3e-156	508
ASA_P4G001	gi|734574563|gb|CP009974.1|	50.49	65.17	0	1	511	249	3	4	513	2092480	2094003	3e-156	508
ASA_P4G001	gi|734574563|gb|CP009974.1|	50.49	65.17	0	-2	511	249	3	4	513	3506320	3504797	3e-156	508
ASA_P4G001	gi|734574563|gb|CP009974.1|	50.49	65.17	0	2	511	249	3	4	513	2509844	2511367	3e-156	508
ASA_P4G001	gi|734574563|gb|CP009974.1|	50.49	65.17	0	1	511	249	3	4	513	2747308	2748831	3e-156	508
ASA_P4G001	gi|734574563|gb|CP009974.1|	50.49	65.17	0	-1	511	249	3	4	513	2915504	2913981	3e-156	508
ASA_P4G001	gi|734574563|gb|CP009974.1|	50.49	65.17	0	-1	511	249	3	4	513	2769776	2768253	3e-156	508
ASA_P4G001	gi|734574563|gb|CP009974.1|	50.49	65.17	0	-2	511	249	3	4	513	2758756	2757233	3e-156	508
ASA_P4G001	gi|734574563|gb|CP009974.1|	50.49	65.17	0	1	511	249	3	4	513	3486964	3488487	3e-156	508
ASA_P4G001	gi|734574563|gb|CP009974.1|	50.49	65.17	0	2	511	249	3	4	513	4425956	4427479	3e-156	508
ASA_P4G001	gi|734574563|gb|CP009974.1|	50.49	65.17	0	3	511	249	3	4	513	4906062	4907585	3e-156	508
ASA_P4G001	gi|734574563|gb|CP009974.1|	50.49	65.17	0	3	511	249	3	4	513	4964139	4965662	3e-156	508
ASA_P4G001	gi|734574563|gb|CP009974.1|	50.49	65.17	0	3	511	249	3	4	513	5641974	5643497	3e-156	508
ASA_P4G001	gi|734574563|gb|CP009974.1|	50.49	65.17	0	-1	511	249	3	4	513	2405	882	3e-156	508
ASA_P4G001	gi|734574563|gb|CP009974.1|	48.82	61.96	0	2	510	217	3	4	513	4955147	4956544	2e-145	477
ASA_P4G001	gi|676254241|emb|LN554913.1|	51.27	66.93	0	3	511	241	6	6	513	52560	54077	5e-161	522
ASA_P4G001	gi|675819524|emb|LM996087.1|	51.27	66.93	0	-3	511	241	6	6	513	543260	541743	5e-161	522
ASA_P4G001	gi|570286338|gb|CP006580.1|	52.23	67.18	0	-3	515	238	6	1	513	870923	869397	9e-161	521
ASA_P4G001	gi|582002523|emb|HG916826.1|	51.47	65.95	0	3	511	244	3	4	513	4616613	4618136	9e-161	521
ASA_P4G001	gi|582002523|emb|HG916826.1|	50.29	64.97	0	3	511	250	3	4	513	4592895	4594418	7e-155	504
ASA_P4G001	gi|582002523|emb|HG916826.1|	47.47	62.06	0	-3	514	267	3	1	513	2053163	2051628	4e-143	470
ASA_P4G001	gi|582002523|emb|HG916826.1|	47.58	62.86	0	-3	517	267	4	1	513	3312080	3310530	5e-136	449
ASA_P4G001	gi|582002523|emb|HG916826.1|	52.66	67.15	0	-2	414	189	2	107	513	1861404	1860163	2e-130	433
ASA_P4G001	gi|582002523|emb|HG916826.1|	51.48	69.18	0	3	305	146	2	1	303	2195805	2196719	9e-89	312
ASA_P4G001	gi|582002523|emb|HG916826.1|	40.71	51.77	0	2	226	132	2	290	513	2196677	2197354	2e-31	140
ASA_P4G001	gi|582002523|emb|HG916826.1|	42.73	56.36	0	-1	110	61	1	4	113	2413000	2412677	2e-14	87.4
ASA_P4G001	gi|582002523|emb|HG916826.1|	24.16	39.33	0	3	389	264	9	6	385	4654683	4655783	3e-07	64.7
ASA_P4G001	gi|582002523|emb|HG916826.1|	24.16	39.33	0	1	389	264	9	6	385	157351	158451	3e-07	64.3
ASA_P4G001	gi|582002523|emb|HG916826.1|	24.16	39.85	0	1	389	264	9	6	385	4585957	4587057	4e-07	63.9
ASA_P4G001	gi|582002523|emb|HG916826.1|	24.16	39.07	0	-2	389	264	9	6	385	3378120	3377020	7e-07	63.2
ASA_P4G001	gi|582002523|emb|HG916826.1|	23.91	39.85	0	3	389	265	9	6	385	2438010	2439110	8e-07	63.2
ASA_P4G001	gi|582002523|emb|HG916826.1|	23.65	39.59	0	2	389	266	9	6	385	4607954	4609054	2e-06	61.6
ASA_P4G001	gi|582002523|emb|HG916826.1|	27.49	40.76	0	-2	211	140	7	187	390	2046612	2045998	0.010	50.1
ASA_P4G001	gi|652789639|emb|LK391695.1|	51.47	65.95	0	3	511	244	3	4	513	4627257	4628780	9e-161	521
ASA_P4G001	gi|652789639|emb|LK391695.1|	50.29	64.97	0	1	511	250	3	4	513	4603537	4605060	7e-155	504
ASA_P4G001	gi|652789639|emb|LK391695.1|	47.47	62.06	0	-2	514	267	3	1	513	2063640	2062105	4e-143	470
ASA_P4G001	gi|652789639|emb|LK391695.1|	47.58	62.86	0	-1	517	267	4	1	513	3322711	3321161	5e-136	449
ASA_P4G001	gi|652789639|emb|LK391695.1|	52.66	67.15	0	-3	414	189	2	107	513	1871882	1870641	2e-130	433
ASA_P4G001	gi|652789639|emb|LK391695.1|	51.48	69.18	0	1	305	146	2	1	303	2206282	2207196	9e-89	312
ASA_P4G001	gi|652789639|emb|LK391695.1|	40.71	51.77	0	3	226	132	2	290	513	2207154	2207831	2e-31	140
ASA_P4G001	gi|652789639|emb|LK391695.1|	42.73	56.36	0	-1	110	61	1	4	113	2423626	2423303	2e-14	87.4
ASA_P4G001	gi|652789639|emb|LK391695.1|	24.16	39.33	0	-3	389	264	9	6	385	3388751	3387651	2e-07	65.5
ASA_P4G001	gi|652789639|emb|LK391695.1|	24.16	39.33	0	3	389	264	9	6	385	4665327	4666427	3e-07	64.7
ASA_P4G001	gi|652789639|emb|LK391695.1|	24.16	39.33	0	3	389	264	9	6	385	158463	159563	3e-07	64.3
ASA_P4G001	gi|652789639|emb|LK391695.1|	24.16	39.85	0	2	389	264	9	6	385	4596599	4597699	4e-07	63.9
ASA_P4G001	gi|652789639|emb|LK391695.1|	23.91	39.85	0	3	389	265	9	6	385	2448636	2449736	6e-07	63.5
ASA_P4G001	gi|652789639|emb|LK391695.1|	23.65	39.59	0	2	389	266	9	6	385	4618598	4619698	2e-06	61.6
ASA_P4G001	gi|652789639|emb|LK391695.1|	27.49	40.76	0	-1	211	140	7	187	390	2057089	2056475	0.010	50.1
ASA_P4G001	gi|152955082|emb|AM293859.1|	51.07	65.44	0	2	515	245	5	1	513	53759	55288	3e-160	519
ASA_P4G001	gi|152955010|emb|AM293858.1|	51.07	65.44	0	3	515	245	5	1	513	56460	57989	3e-160	519
ASA_P4G001	gi|538265812|gb|CP006606.1|	50.87	65.63	0	2	515	246	5	1	513	842228	843757	4e-160	519
ASA_P4G001	gi|538265812|gb|CP006606.1|	54.29	68.69	0	3	396	176	4	120	513	22275	23453	6e-131	434
ASA_P4G001	gi|538265812|gb|CP006606.1|	34.75	50.00	0	1	118	73	3	1	118	21931	22272	6e-131	60.8
ASA_P4G001	gi|156527546|gb|CP000790.1|	50.87	65.63	0	-3	515	246	5	1	513	2057832	2056303	4e-160	519
ASA_P4G001	gi|156527546|gb|CP000790.1|	50.87	65.63	0	-1	515	246	5	1	513	1233323	1231794	4e-160	519
ASA_P4G001	gi|156523975|gb|CP000789.1|	50.87	65.63	0	2	515	246	5	1	513	1941665	1943194	4e-160	519
ASA_P4G001	gi|156523975|gb|CP000789.1|	50.87	65.44	0	1	515	246	5	1	513	183481	185010	2e-159	517
ASA_P4G001	gi|156523975|gb|CP000789.1|	52.65	67.55	0	-3	302	138	2	1	299	2335666	2334767	1e-92	323
ASA_P4G001	gi|37509034|dbj|BA000037.2|	50.68	65.44	0	1	515	247	5	1	513	378217	379746	5e-160	519
ASA_P4G001	gi|37509034|dbj|BA000037.2|	40.58	55.07	0	-3	69	41	0	1	69	533078	532872	4e-04	54.3
ASA_P4G001	gi|28856110|gb|AE016853.1|	51.27	66.54	0	3	511	245	3	4	513	3191943	3193466	6e-160	519
ASA_P4G001	gi|28856110|gb|AE016853.1|	25.97	40.91	0	1	154	102	4	113	260	76204	76647	0.54	44.3
ASA_P4G001	gi|28856110|gb|AE016853.1|	25.97	40.91	0	-1	154	102	4	113	260	5408224	5407781	0.54	44.3
ASA_P4G001	gi|28856110|gb|AE016853.1|	25.97	40.91	0	-3	154	102	4	113	260	5358131	5357688	0.54	44.3
ASA_P4G001	gi|28856110|gb|AE016853.1|	25.97	40.91	0	2	154	102	4	113	260	1205312	1205755	0.54	44.3
ASA_P4G001	gi|28856110|gb|AE016853.1|	25.97	40.91	0	-3	154	102	4	113	260	4067750	4067307	0.54	44.3
ASA_P4G001	gi|28856110|gb|AE016853.1|	25.97	40.91	0	-3	154	102	4	113	260	3868457	3868014	0.54	44.3
ASA_P4G001	gi|28856110|gb|AE016853.1|	25.97	40.91	0	2	154	102	4	113	260	2573909	2574352	0.54	44.3
ASA_P4G001	gi|28856110|gb|AE016853.1|	25.97	40.91	0	1	154	102	4	113	260	2636755	2637198	0.54	44.3
ASA_P4G001	gi|28856110|gb|AE016853.1|	25.97	40.91	0	2	154	102	4	113	260	3045515	3045958	0.54	44.3
ASA_P4G001	gi|28856110|gb|AE016853.1|	25.97	40.91	0	1	154	102	4	113	260	3389290	3389733	0.54	44.3
ASA_P4G001	gi|28856110|gb|AE016853.1|	25.97	40.91	0	3	154	102	4	113	260	3625647	3626090	0.54	44.3
ASA_P4G001	gi|28856110|gb|AE016853.1|	25.97	40.91	0	2	154	102	4	113	260	4525718	4526161	0.54	44.3
ASA_P4G001	gi|28856110|gb|AE016853.1|	25.97	40.91	0	-3	154	102	4	113	260	1826009	1825566	0.54	44.3
ASA_P4G001	gi|28856110|gb|AE016853.1|	25.97	40.91	0	3	154	102	4	113	260	4808202	4808645	0.54	44.3
ASA_P4G001	gi|28856110|gb|AE016853.1|	25.97	40.91	0	1	154	102	4	113	260	5220886	5221329	0.54	44.3
ASA_P4G001	gi|28856110|gb|AE016853.1|	25.97	40.91	0	-1	154	102	4	113	260	937228	936785	0.54	44.3
ASA_P4G001	gi|28856110|gb|AE016853.1|	25.97	40.91	0	-3	154	102	4	113	260	904598	904155	0.54	44.3
ASA_P4G001	gi|28856110|gb|AE016853.1|	25.97	40.91	0	-1	154	102	4	113	260	318553	318110	0.54	44.3
ASA_P4G001	gi|28856110|gb|AE016853.1|	25.97	40.91	0	-3	154	102	4	113	260	219023	218580	0.54	44.3
ASA_P4G001	gi|28856110|gb|AE016853.1|	25.97	40.91	0	1	154	102	4	113	260	6355132	6355575	0.54	44.3
ASA_P4G001	gi|28856110|gb|AE016853.1|	25.97	40.91	0	-3	154	102	4	113	260	24863	24420	0.54	44.3
ASA_P4G001	gi|537379077|gb|CP006699.1|	50.87	65.44	0	2	515	246	5	1	513	2815871	2817400	2e-159	517
ASA_P4G001	gi|335340310|gb|CP002284.1|	50.87	65.44	0	1	515	246	5	1	513	2816080	2817609	2e-159	517
ASA_P4G001	gi|692106823|emb|LK021130.1|	50.87	65.44	0	-3	515	246	5	1	513	470030	468501	2e-159	517
ASA_P4G001	gi|675318909|gb|CP009048.1|	51.27	65.36	0	-2	511	245	3	4	513	4895335	4893812	3e-159	516
ASA_P4G001	gi|675318909|gb|CP009048.1|	51.27	65.36	0	3	511	245	3	4	513	1289934	1291457	3e-159	516
ASA_P4G001	gi|675318909|gb|CP009048.1|	51.27	65.36	0	-3	511	245	3	4	513	2768379	2766856	3e-159	516
ASA_P4G001	gi|675318909|gb|CP009048.1|	51.27	65.36	0	2	511	245	3	4	513	3394115	3395638	3e-159	516
ASA_P4G001	gi|675318909|gb|CP009048.1|	51.27	65.36	0	2	511	245	3	4	513	3493187	3494710	3e-159	516
ASA_P4G001	gi|675318909|gb|CP009048.1|	51.27	65.36	0	-1	511	245	3	4	513	2189579	2188056	3e-159	516
ASA_P4G001	gi|675318909|gb|CP009048.1|	51.27	65.36	0	2	511	245	3	4	513	3606431	3607954	3e-159	516
ASA_P4G001	gi|675318909|gb|CP009048.1|	51.27	65.36	0	-2	511	245	3	4	513	1753579	1752056	3e-159	516
ASA_P4G001	gi|675318909|gb|CP009048.1|	51.27	65.36	0	1	511	245	3	4	513	4119889	4121412	3e-159	516
ASA_P4G001	gi|675318909|gb|CP009048.1|	51.27	65.36	0	1	511	245	3	4	513	4319566	4321089	3e-159	516
ASA_P4G001	gi|675318909|gb|CP009048.1|	51.27	65.36	0	1	511	245	3	4	513	4566697	4568220	3e-159	516
ASA_P4G001	gi|675318909|gb|CP009048.1|	51.27	65.36	0	-1	511	245	3	4	513	474041	472518	3e-159	516
ASA_P4G001	gi|675318909|gb|CP009048.1|	51.27	65.36	0	-1	511	245	3	4	513	38579	37056	3e-159	516
ASA_P4G001	gi|20502731|gb|AF390573.1|	50.87	65.63	0	-2	515	242	6	1	513	22268	20751	1e-158	514
ASA_P4G001	gi|538262484|gb|CP006605.1|	50.68	65.24	0	-2	515	247	5	1	513	2534871	2533342	3e-158	514
ASA_P4G001	gi|538262484|gb|CP006605.1|	54.37	69.05	0	2	252	109	3	52	299	395504	396253	2e-79	283
ASA_P4G001	gi|538262484|gb|CP006605.1|	41.51	58.49	0	3	53	31	0	1	53	395355	395513	2e-79	40.0
ASA_P4G001	gi|338799449|gb|CP002881.1|	50.88	65.36	0	-3	511	247	3	4	513	3656100	3654577	3e-158	514
ASA_P4G001	gi|338799449|gb|CP002881.1|	50.88	65.36	0	-2	511	247	3	4	513	2637118	2635595	3e-158	514
ASA_P4G001	gi|338799449|gb|CP002881.1|	50.88	65.36	0	-2	511	247	3	4	513	2440015	2438492	3e-158	514
ASA_P4G001	gi|338799449|gb|CP002881.1|	50.88	65.36	0	1	511	247	3	4	513	2660551	2662074	3e-158	514
ASA_P4G001	gi|338799449|gb|CP002881.1|	50.88	65.36	0	-2	511	247	3	4	513	1382536	1381013	3e-158	514
ASA_P4G001	gi|338799449|gb|CP002881.1|	50.88	65.36	0	3	511	247	3	4	513	3632715	3634238	3e-158	514
ASA_P4G001	gi|338799449|gb|CP002881.1|	50.88	65.36	0	1	511	247	3	4	513	3671953	3673476	3e-158	514
ASA_P4G001	gi|338799449|gb|CP002881.1|	50.88	65.36	0	3	511	247	3	4	513	4078089	4079612	3e-158	514
ASA_P4G001	gi|338799449|gb|CP002881.1|	50.88	65.36	0	-2	511	247	3	4	513	158128	156605	3e-158	514
ASA_P4G001	gi|338799449|gb|CP002881.1|	24.16	39.85	0	-1	389	264	9	6	385	12422	11322	2e-07	65.1
ASA_P4G001	gi|338799449|gb|CP002881.1|	23.91	39.33	0	-3	389	265	9	6	385	2997999	2996899	1e-06	62.8
ASA_P4G001	gi|338799449|gb|CP002881.1|	23.65	39.85	0	-1	389	266	9	6	385	3502757	3501657	1e-06	62.8
ASA_P4G001	gi|338799449|gb|CP002881.1|	23.91	39.07	0	-2	389	265	9	6	385	152089	150989	2e-06	62.4
ASA_P4G001	gi|338799449|gb|CP002881.1|	26.52	39.43	0	-3	279	188	6	116	385	3712740	3711928	2e-06	62.0
ASA_P4G001	gi|338799449|gb|CP002881.1|	26.52	39.43	0	-1	279	188	6	116	385	2657624	2656812	2e-06	62.0
ASA_P4G001	gi|589289709|gb|CP007268.1|	49.71	66.67	0	-3	513	256	2	1	512	2836213	2834678	5e-158	513
ASA_P4G001	gi|589289709|gb|CP007268.1|	55.94	72.17	0	2	345	151	1	1	345	2321804	2322835	5e-118	397
ASA_P4G001	gi|589289709|gb|CP007268.1|	52.23	67.60	0	2	358	170	1	156	512	1669844	1670917	4e-114	386
ASA_P4G001	gi|589289709|gb|CP007268.1|	54.04	72.77	0	-1	235	107	1	1	235	1790091	1789390	2e-73	268
ASA_P4G001	gi|589289709|gb|CP007268.1|	39.71	56.86	0	1	204	122	1	310	512	423625	424236	3e-36	156
ASA_P4G001	gi|589289709|gb|CP007268.1|	41.43	61.43	0	1	140	81	1	1	140	1398949	1399365	6e-21	107
ASA_P4G001	gi|589289709|gb|CP007268.1|	41.59	62.83	0	1	113	66	0	1	113	339943	340281	5e-15	89.4
ASA_P4G001	gi|589289709|gb|CP007268.1|	41.59	62.83	0	-2	113	66	0	1	113	3098525	3098187	5e-15	89.4
ASA_P4G001	gi|589289709|gb|CP007268.1|	42.34	63.96	0	-1	111	64	0	1	111	1821666	1821334	1e-14	88.6
ASA_P4G001	gi|589289709|gb|CP007268.1|	43.40	64.15	0	-2	106	60	0	1	106	2872589	2872272	6e-14	85.9
ASA_P4G001	gi|589289709|gb|CP007268.1|	42.72	63.11	0	1	103	59	0	1	103	621019	621327	3e-12	80.9
ASA_P4G001	gi|589289709|gb|CP007268.1|	45.71	68.57	0	-1	70	38	0	1	70	1739985	1739776	3e-08	67.8
ASA_P4G001	gi|589289709|gb|CP007268.1|	44.93	68.12	0	1	69	38	0	1	69	1739461	1739667	2e-07	65.1
ASA_P4G001	gi|55847601|dbj|AB159775.1|	49.03	63.18	0	2	516	260	3	1	513	284	1831	7e-158	484
ASA_P4G001	gi|120556926|gb|CP000503.1|	49.03	65.37	0	-1	514	260	2	1	513	1265148	1263610	2e-157	511
ASA_P4G001	gi|99644148|emb|AM157767.1|	51.27	64.77	0	2	511	245	3	4	513	13193	14716	5e-157	510
ASA_P4G001	gi|99644148|emb|AM157767.1|	39.66	56.95	0	-2	295	175	3	220	512	12287	11406	1e-53	209
ASA_P4G001	gi|99644148|emb|AM157767.1|	48.97	66.21	0	-2	145	70	2	76	220	12974	12552	2e-33	147
ASA_P4G001	gi|145568602|gb|CP000304.1|	51.27	65.17	0	3	511	245	3	4	513	3683238	3684761	8e-157	509
ASA_P4G001	gi|145568602|gb|CP000304.1|	51.08	64.19	0	3	511	246	3	4	513	649863	651386	2e-155	506
ASA_P4G001	gi|145568602|gb|CP000304.1|	46.32	62.02	0	3	516	273	4	1	512	277074	278621	1e-133	442
ASA_P4G001	gi|145568602|gb|CP000304.1|	46.32	62.02	0	3	516	273	4	1	512	751302	752849	1e-133	442
ASA_P4G001	gi|145568602|gb|CP000304.1|	46.32	62.02	0	-1	516	273	4	1	512	1586792	1585245	1e-133	442
ASA_P4G001	gi|145568602|gb|CP000304.1|	46.32	62.02	0	2	516	273	4	1	512	3668414	3669961	1e-133	442
ASA_P4G001	gi|145568602|gb|CP000304.1|	55.82	68.96	0	-1	335	145	2	4	338	774809	773814	1e-110	376
ASA_P4G001	gi|145568602|gb|CP000304.1|	24.16	39.33	0	-1	389	264	9	6	385	675788	674688	3e-07	64.3
ASA_P4G001	gi|145568602|gb|CP000304.1|	24.42	39.33	0	1	389	263	9	6	385	737047	738147	4e-07	63.9
ASA_P4G001	gi|145568602|gb|CP000304.1|	51.27	65.17	0	3	511	245	3	4	513	3683238	3684761	8e-157	509
ASA_P4G001	gi|145568602|gb|CP000304.1|	51.08	64.19	0	3	511	246	3	4	513	649863	651386	2e-155	506
ASA_P4G001	gi|145568602|gb|CP000304.1|	46.32	62.02	0	3	516	273	4	1	512	277074	278621	1e-133	442
ASA_P4G001	gi|145568602|gb|CP000304.1|	46.32	62.02	0	3	516	273	4	1	512	751302	752849	1e-133	442
ASA_P4G001	gi|145568602|gb|CP000304.1|	46.32	62.02	0	-1	516	273	4	1	512	1586792	1585245	1e-133	442
ASA_P4G001	gi|145568602|gb|CP000304.1|	46.32	62.02	0	2	516	273	4	1	512	3668414	3669961	1e-133	442
ASA_P4G001	gi|145568602|gb|CP000304.1|	55.82	68.96	0	-1	335	145	2	4	338	774809	773814	1e-110	376
ASA_P4G001	gi|145568602|gb|CP000304.1|	24.16	39.33	0	-1	389	264	9	6	385	675788	674688	3e-07	64.3
ASA_P4G001	gi|145568602|gb|CP000304.1|	24.42	39.33	0	1	389	263	9	6	385	737047	738147	4e-07	63.9
ASA_P4G001	gi|635284334|gb|CP005960.1|	51.27	64.38	0	2	511	245	3	4	513	1963010	1964533	1e-156	509
ASA_P4G001	gi|635284334|gb|CP005960.1|	51.27	64.38	0	1	511	245	3	4	513	4354735	4356258	1e-156	509
ASA_P4G001	gi|635284334|gb|CP005960.1|	24.16	39.33	0	-1	389	264	9	6	385	1798052	1796952	3e-07	64.3
ASA_P4G001	gi|369842747|gb|CP003242.1|	50.29	64.85	0	2	515	249	5	1	513	1137107	1138636	3e-156	508
ASA_P4G001	gi|83630956|gb|CP000155.1|	48.83	65.18	0	-3	514	261	2	1	513	6368734	6367196	1e-154	503
ASA_P4G001	gi|83630956|gb|CP000155.1|	48.83	65.18	0	-1	514	261	2	1	513	6475914	6474376	1e-154	503
ASA_P4G001	gi|83630956|gb|CP000155.1|	48.83	65.18	0	3	514	261	2	1	513	5749500	5751038	1e-154	503
ASA_P4G001	gi|83630956|gb|CP000155.1|	48.83	65.18	0	-2	514	261	2	1	513	1179704	1178166	1e-154	503
ASA_P4G001	gi|56311475|emb|CR555306.1|	50.10	64.93	0	3	519	253	4	1	513	3106290	3107846	5e-154	501
ASA_P4G001	gi|56311475|emb|CR555306.1|	50.10	64.93	0	-3	519	253	4	1	513	371589	370033	5e-154	501
ASA_P4G001	gi|56311475|emb|CR555306.1|	49.04	64.37	0	3	522	257	3	1	513	1186050	1187615	2e-152	496
ASA_P4G001	gi|56311475|emb|CR555306.1|	49.04	64.37	0	-1	522	257	3	1	513	799880	798315	2e-152	496
ASA_P4G001	gi|56311475|emb|CR555306.1|	49.23	64.42	0	2	520	257	3	1	513	3532583	3534142	3e-152	496
ASA_P4G001	gi|56311475|emb|CR555306.1|	49.52	64.55	0	-1	519	256	4	1	513	1587596	1586040	8e-152	495
ASA_P4G001	gi|56311475|emb|CR555306.1|	48.66	64.37	0	-3	522	259	3	1	513	123498	121933	1e-151	494
ASA_P4G001	gi|56311475|emb|CR555306.1|	49.52	64.55	0	-3	519	256	4	1	513	40377	38821	1e-151	494
ASA_P4G001	gi|56311475|emb|CR555306.1|	49.52	64.55	0	2	519	256	4	1	513	182372	183928	1e-151	494
ASA_P4G001	gi|56311475|emb|CR555306.1|	49.33	64.55	0	3	519	257	4	1	513	1985493	1987049	3e-151	493
ASA_P4G001	gi|56311475|emb|CR555306.1|	49.52	64.55	0	-1	519	256	4	1	513	3178874	3177318	3e-151	493
ASA_P4G001	gi|56311475|emb|CR555306.1|	49.33	64.55	0	1	519	257	4	1	513	452248	453804	3e-151	493
ASA_P4G001	gi|56311475|emb|CR555306.1|	48.95	64.24	0	-2	523	254	4	1	513	1497583	1496024	5e-151	493
ASA_P4G001	gi|56311475|emb|CR555306.1|	48.95	64.24	0	-1	523	254	4	1	513	1249856	1248297	5e-151	493
ASA_P4G001	gi|56311475|emb|CR555306.1|	49.13	64.55	0	1	519	258	4	1	513	1126681	1128237	2e-150	491
ASA_P4G001	gi|56311475|emb|CR555306.1|	52.49	67.19	0	3	442	205	3	77	513	3277083	3278408	7e-141	463
ASA_P4G001	gi|56311475|emb|CR555306.1|	51.98	67.08	0	1	404	192	2	1	402	3762007	3763218	5e-124	415
ASA_P4G001	gi|56311475|emb|CR555306.1|	29.32	44.85	0	1	515	311	19	1	491	125020	126477	3e-33	147
ASA_P4G001	gi|56311475|emb|CR555306.1|	29.32	44.85	0	3	515	311	19	1	491	2226411	2227868	3e-33	147
ASA_P4G001	gi|56311475|emb|CR555306.1|	32.53	48.44	0	3	289	180	6	209	491	1591995	1592834	1e-22	113
ASA_P4G001	gi|56311475|emb|CR555306.1|	32.53	48.44	0	3	289	180	6	209	491	3284082	3284921	1e-22	113
ASA_P4G001	gi|56311475|emb|CR555306.1|	39.50	55.46	0	1	119	65	1	402	513	3765316	3765672	2e-14	87.8
ASA_P4G001	gi|56311475|emb|CR555306.1|	41.67	61.67	0	2	60	35	0	1	60	3274421	3274600	1.5	42.7
ASA_P4G001	gi|56311475|emb|CR555306.1|	26.15	38.46	0	3	130	71	3	152	260	224169	224546	4.8	41.2
ASA_P4G001	gi|56311475|emb|CR555306.1|	26.15	38.46	0	3	130	71	3	152	260	4016448	4016825	4.8	41.2
ASA_P4G001	gi|56311475|emb|CR555306.1|	26.15	38.46	0	-3	130	71	3	152	260	3310746	3310369	4.9	41.2
ASA_P4G001	gi|56311475|emb|CR555306.1|	26.15	38.46	0	3	130	71	3	152	260	1950909	1951286	4.9	41.2
ASA_P4G001	gi|56311475|emb|CR555306.1|	26.15	38.46	0	1	130	71	3	152	260	3763627	3764004	4.9	41.2
ASA_P4G001	gi|56311475|emb|CR555306.1|	26.15	38.46	0	-1	130	71	3	152	260	438629	438252	4.9	41.2
ASA_P4G001	gi|55847676|dbj|AB182267.1|	47.10	62.36	0	1	518	269	4	1	513	265	1818	8e-154	475
ASA_P4G001	gi|317119630|gb|CP002450.1|	48.93	64.08	0	-3	515	258	5	1	513	92719	91184	2e-152	497
ASA_P4G001	gi|317119630|gb|CP002450.1|	25.00	43.14	0	1	204	127	8	194	385	44176	44745	0.012	49.7
ASA_P4G001	gi|317119630|gb|CP002450.1|	23.29	38.99	0	-2	395	262	13	6	385	42641	41535	0.052	47.4
ASA_P4G001	gi|550800168|gb|CP004885.1|	48.64	62.26	0	1	514	262	2	1	513	54319	55857	1e-151	494
ASA_P4G001	gi|550800168|gb|CP004885.1|	48.64	62.26	0	2	514	262	2	1	513	278177	279715	1e-151	494
ASA_P4G001	gi|550800168|gb|CP004885.1|	48.64	62.26	0	-3	514	262	2	1	513	2165308	2163770	1e-151	494
ASA_P4G001	gi|550800168|gb|CP004885.1|	48.64	62.26	0	-1	514	262	2	1	513	2669466	2667928	3e-151	493
ASA_P4G001	gi|550800168|gb|CP004885.1|	42.94	59.16	0	2	524	280	7	1	512	2933195	2934745	5e-121	406
ASA_P4G001	gi|569550126|gb|CP003998.1|	49.81	64.42	0	2	520	254	5	1	513	50807	52366	2e-151	494
ASA_P4G001	gi|320120648|gb|CP002364.1|	47.67	64.20	0	-1	514	266	3	1	513	3533566	3532031	5e-150	490
ASA_P4G001	gi|320120648|gb|CP002364.1|	32.58	50.99	0	2	353	222	7	142	488	3607712	3608740	7e-41	170
ASA_P4G001	gi|309866|gb|L09108.1|PSEIS4018X	47.10	62.36	0	1	518	269	4	1	513	1801	3354	8e-150	475
ASA_P4G001	gi|451904998|gb|CP003985.1|	47.47	64.20	0	-1	514	266	4	1	512	3700741	3699206	1e-149	489
ASA_P4G001	gi|451904998|gb|CP003985.1|	47.47	64.20	0	-1	514	266	4	1	512	3273691	3272156	1e-149	489
ASA_P4G001	gi|451904998|gb|CP003985.1|	47.47	64.20	0	1	514	266	4	1	512	1242238	1243773	1e-149	489
ASA_P4G001	gi|451904998|gb|CP003985.1|	47.47	64.20	0	3	514	266	4	1	512	1386489	1388024	1e-149	489
ASA_P4G001	gi|451904998|gb|CP003985.1|	47.47	64.20	0	1	514	266	4	1	512	2409817	2411352	1e-149	489
ASA_P4G001	gi|451904998|gb|CP003985.1|	47.47	64.20	0	-3	514	266	4	1	512	770447	768912	1e-149	489
ASA_P4G001	gi|386272964|gb|CP003390.1|	48.04	65.29	0	3	510	259	5	1	508	1889979	1891496	2e-149	488
ASA_P4G001	gi|386272964|gb|CP003390.1|	47.98	66.13	0	-2	496	253	4	1	494	858196	856718	5e-147	481
ASA_P4G001	gi|189336000|dbj|AP009386.1|	49.03	63.18	0	1	516	260	3	1	513	555586	557133	3e-148	484
ASA_P4G001	gi|189336000|dbj|AP009386.1|	47.10	62.36	0	-1	518	269	4	1	513	628489	626936	7e-145	475
ASA_P4G001	gi|189336000|dbj|AP009386.1|	31.22	46.96	0	2	362	220	8	147	497	619178	620209	8e-36	155
ASA_P4G001	gi|189336000|dbj|AP009386.1|	32.61	48.55	0	3	138	93	0	376	513	634737	635150	5e-14	86.3
ASA_P4G001	gi|160343756|gb|CP000869.1|	49.03	63.18	0	-2	516	260	3	1	513	1919718	1918171	3e-148	484
ASA_P4G001	gi|160343756|gb|CP000869.1|	47.10	62.36	0	3	518	269	4	1	513	1846815	1848368	7e-145	475
ASA_P4G001	gi|160343756|gb|CP000869.1|	31.22	46.96	0	-3	362	220	8	147	497	1856126	1855095	8e-36	155
ASA_P4G001	gi|160343756|gb|CP000869.1|	32.61	48.55	0	-1	138	93	0	376	513	1840567	1840154	5e-14	86.3
ASA_P4G001	gi|189332915|dbj|AP009385.1|	49.03	63.18	0	-1	516	260	3	1	513	1023500	1021953	3e-148	484
ASA_P4G001	gi|189332915|dbj|AP009385.1|	31.22	46.96	0	1	362	220	8	147	497	54961	55992	8e-36	155
ASA_P4G001	gi|189332915|dbj|AP009385.1|	31.22	46.96	0	-2	362	220	8	147	497	1015108	1014077	8e-36	155
ASA_P4G001	gi|189332915|dbj|AP009385.1|	31.22	46.96	0	-2	362	220	8	147	497	794227	793196	8e-36	155
ASA_P4G001	gi|160340609|gb|CP000868.1|	49.03	63.18	0	2	516	260	3	1	513	2501273	2502820	3e-148	484
ASA_P4G001	gi|160340609|gb|CP000868.1|	31.22	46.96	0	3	362	220	8	147	497	2509665	2510696	8e-36	155
ASA_P4G001	gi|160340609|gb|CP000868.1|	31.22	46.96	0	3	362	220	8	147	497	2730546	2731577	8e-36	155
ASA_P4G001	gi|160340609|gb|CP000868.1|	31.22	46.96	0	-3	362	220	8	147	497	21345	20314	8e-36	155
ASA_P4G001	gi|339305362|gb|CP001507.2|	48.84	62.79	0	-3	516	261	3	1	513	91916	90369	2e-147	482
ASA_P4G001	gi|339305362|gb|CP001507.2|	28.31	44.12	0	2	272	178	7	141	405	85154	85939	1e-11	78.6
ASA_P4G001	gi|339305362|gb|CP001507.2|	21.37	40.73	0	-2	248	164	6	4	241	96663	95983	2.6	42.0
ASA_P4G001	gi|521339165|gb|CP004852.1|	48.43	64.31	0	1	510	258	4	1	508	1061185	1062705	2e-147	482
ASA_P4G001	gi|521348694|gb|CP004855.1|	48.43	64.31	0	-3	510	258	4	1	508	983092	981572	2e-147	482
ASA_P4G002	gi|142855988|gb|CP000645.1|	100.00	100.00	0	2	133	0	0	1	133	81755	82153	6e-79	267
ASA_P4G002	gi|142855988|gb|CP000645.1|	95.24	96.83	0	3	126	6	0	1	126	1779	2156	2e-69	239
ASA_P4G002	gi|615550237|gb|CP007567.1|	97.62	97.62	0	-1	126	3	0	1	126	4354130	4353753	1e-71	246
ASA_P4G002	gi|615550237|gb|CP007567.1|	97.62	97.62	0	-2	126	3	0	1	126	2666797	2666420	2e-71	246
ASA_P4G002	gi|615550237|gb|CP007567.1|	100.00	100.00	0	2	117	0	0	1	117	1789580	1789930	4e-68	236
ASA_P4G002	gi|615550237|gb|CP007567.1|	50.00	66.96	0	-2	112	56	0	9	120	3552634	3552299	1e-24	111
ASA_P4G002	gi|615550237|gb|CP007567.1|	50.00	66.96	0	3	112	56	0	9	120	1390602	1390937	1e-24	111
ASA_P4G002	gi|615550237|gb|CP007567.1|	50.00	66.96	0	-3	112	56	0	9	120	2326848	2326513	1e-24	111
ASA_P4G002	gi|615550237|gb|CP007567.1|	50.00	66.96	0	-2	112	56	0	9	120	2152645	2152310	1e-24	111
ASA_P4G002	gi|615550237|gb|CP007567.1|	50.00	66.96	0	1	112	56	0	9	120	3763249	3763584	1e-24	111
ASA_P4G002	gi|615550237|gb|CP007567.1|	50.00	66.96	0	1	112	56	0	9	120	3886870	3887205	1e-24	111
ASA_P4G002	gi|615550237|gb|CP007567.1|	50.00	66.96	0	2	112	56	0	9	120	4727912	4728247	1e-24	111
ASA_P4G002	gi|615550237|gb|CP007567.1|	45.10	62.75	0	3	102	56	0	9	110	2460882	2461187	1e-16	87.4
ASA_P4G002	gi|615550237|gb|CP007567.1|	35.35	55.56	0	-3	99	64	0	25	123	863727	863431	3e-08	62.4
ASA_P4G002	gi|752502612|dbj|AP014611.1|	97.62	97.62	0	3	126	3	0	1	126	15951	16328	1e-71	246
ASA_P4G002	gi|752502612|dbj|AP014611.1|	97.62	97.62	0	-2	126	3	0	1	126	22417	22040	1e-71	246
ASA_P4G002	gi|752502612|dbj|AP014611.1|	30.25	52.10	0	-2	119	75	4	9	124	155323	154982	0.005	46.2
ASA_P4G002	gi|117610791|gb|CP000469.1|	97.62	97.62	0	3	126	3	0	1	126	1465494	1465871	2e-71	246
ASA_P4G002	gi|511515205|gb|KC686700.1|	95.24	96.83	0	3	126	6	0	1	126	3630	4007	1e-69	239
ASA_P4G002	gi|142856267|gb|CP000646.1|	95.24	96.83	0	-2	126	6	0	1	126	87135	86758	2e-69	240
ASA_P4G002	gi|142856267|gb|CP000646.1|	95.24	96.83	0	3	126	6	0	1	126	140946	141323	2e-69	239
ASA_P4G002	gi|142849896|gb|CP000644.1|	95.24	96.83	0	1	126	6	0	1	126	63082	63459	2e-69	239
ASA_P4G002	gi|142849896|gb|CP000644.1|	95.24	96.83	0	-1	126	6	0	1	126	4630033	4629656	2e-69	239
ASA_P4G002	gi|142849896|gb|CP000644.1|	95.24	96.83	0	1	126	6	0	1	126	1078690	1079067	2e-69	239
ASA_P4G002	gi|142849896|gb|CP000644.1|	95.24	96.83	0	2	126	6	0	1	126	1360097	1360474	2e-69	239
ASA_P4G002	gi|142849896|gb|CP000644.1|	95.24	96.83	0	-2	126	6	0	1	126	3051840	3051463	2e-69	239
ASA_P4G002	gi|142849896|gb|CP000644.1|	95.24	96.83	0	-3	126	6	0	1	126	2145101	2144724	2e-69	239
ASA_P4G002	gi|142849896|gb|CP000644.1|	95.24	96.83	0	2	126	6	0	1	126	4356137	4356514	2e-69	239
ASA_P4G002	gi|142849896|gb|CP000644.1|	94.44	96.03	0	3	126	7	0	1	126	1532502	1532879	7e-69	238
ASA_P4G002	gi|723243434|gb|CP009868.1|	94.44	96.03	0	3	126	7	0	1	126	36489	36866	1e-68	238
ASA_P4G002	gi|723243434|gb|CP009868.1|	30.25	52.10	0	1	119	75	4	9	124	111808	112149	0.005	46.2
ASA_P4G002	gi|660573358|gb|CP008790.1|	94.44	96.03	0	-1	126	7	0	1	126	40962	40585	1e-68	238
ASA_P4G002	gi|640855459|gb|CP007732.1|	94.44	96.03	0	-1	126	7	0	1	126	69956	69579	1e-68	238
ASA_P4G002	gi|640855459|gb|CP007732.1|	30.25	52.10	0	-1	119	75	4	9	124	226037	225696	0.005	46.2
ASA_P4G002	gi|619739382|gb|CP007558.1|	94.44	96.03	0	-3	126	7	0	1	126	69945	69568	1e-68	238
ASA_P4G002	gi|619739382|gb|CP007558.1|	30.25	52.10	0	-1	119	75	4	9	124	230000	229659	0.005	46.2
ASA_P4G002	gi|662716651|gb|CP008824.1|	94.44	96.03	0	-3	126	7	0	1	126	69945	69568	1e-68	238
ASA_P4G002	gi|662716651|gb|CP008824.1|	30.25	52.10	0	-1	119	75	4	9	124	277679	277338	0.005	46.2
ASA_P4G002	gi|523820942|gb|CP006057.1|	73.02	84.13	0	-2	126	34	0	1	126	45567	45190	1e-46	174
ASA_P4G002	gi|237499037|gb|CP001616.1|	66.94	78.51	0	2	121	40	0	1	121	1774913	1775275	2e-43	165
ASA_P4G002	gi|237499037|gb|CP001616.1|	63.41	75.61	0	1	123	45	0	1	123	2938627	2938995	1e-36	145
ASA_P4G002	gi|120322793|gb|CP000514.1|	63.11	77.87	0	-3	122	45	0	2	123	1502860	1502495	1e-41	160
ASA_P4G002	gi|120322793|gb|CP000514.1|	56.56	73.77	0	-1	122	52	1	1	122	2528712	2528350	2e-33	136
ASA_P4G002	gi|120322793|gb|CP000514.1|	55.56	72.22	0	2	126	55	1	1	126	468128	468502	3e-33	135
ASA_P4G002	gi|120322793|gb|CP000514.1|	55.56	72.22	0	-3	126	55	1	1	126	3521518	3521144	3e-33	135
ASA_P4G002	gi|120322793|gb|CP000514.1|	55.56	72.22	0	3	126	55	1	1	126	2068419	2068793	3e-33	135
ASA_P4G002	gi|120322793|gb|CP000514.1|	55.56	72.22	0	2	126	55	1	1	126	2681183	2681557	3e-33	135
ASA_P4G002	gi|120322793|gb|CP000514.1|	55.56	72.22	0	-2	126	55	1	1	126	683063	682689	3e-33	135
ASA_P4G002	gi|120322793|gb|CP000514.1|	54.76	72.22	0	-1	126	56	1	1	126	3311028	3310654	4e-33	135
ASA_P4G002	gi|120322793|gb|CP000514.1|	54.76	71.43	0	2	126	56	1	1	126	1140470	1140844	5e-33	135
ASA_P4G002	gi|120322793|gb|CP000514.1|	53.97	72.22	0	2	126	57	1	1	126	1828316	1828690	2e-32	133
ASA_P4G002	gi|120322793|gb|CP000514.1|	53.97	72.22	0	-1	126	57	1	1	126	233166	232792	2e-32	133
ASA_P4G002	gi|120322793|gb|CP000514.1|	40.16	64.75	0	-1	122	72	1	1	122	1018938	1018576	1e-20	99.4
ASA_P4G002	gi|120322793|gb|CP000514.1|	39.84	64.23	0	1	123	73	1	1	123	3533065	3533430	1e-20	99.4
ASA_P4G002	gi|120322793|gb|CP000514.1|	39.84	64.23	0	1	123	73	1	1	123	4111123	4111488	1e-20	99.4
ASA_P4G002	gi|120322793|gb|CP000514.1|	39.84	63.41	0	3	123	73	1	1	123	1226253	1226618	2e-20	98.6
ASA_P4G002	gi|120322793|gb|CP000514.1|	39.84	63.41	0	-2	123	73	1	1	123	1455776	1455411	2e-20	98.6
ASA_P4G002	gi|120322793|gb|CP000514.1|	39.84	64.23	0	1	123	73	1	1	123	1385863	1386228	3e-20	98.2
ASA_P4G002	gi|120322793|gb|CP000514.1|	39.84	64.23	0	-2	123	73	1	1	123	1127780	1127415	3e-20	98.2
ASA_P4G002	gi|120322793|gb|CP000514.1|	39.84	64.23	0	1	123	73	1	1	123	2992099	2992464	3e-20	98.2
ASA_P4G002	gi|120322793|gb|CP000514.1|	30.65	50.00	0	1	124	81	2	3	124	1454185	1454547	3e-07	59.3
ASA_P4G002	gi|120322793|gb|CP000514.1|	30.65	50.00	0	1	124	81	2	3	124	2480143	2480505	3e-07	59.3
ASA_P4G002	gi|120322793|gb|CP000514.1|	30.65	50.00	0	-1	124	81	2	3	124	39156	38794	3e-07	59.3
ASA_P4G002	gi|120322793|gb|CP000514.1|	39.58	58.33	0	-2	48	28	1	85	131	1501982	1501839	3.0	37.7
ASA_P4G002	gi|120326657|gb|CP000515.1|	62.30	77.87	0	-2	122	46	0	2	123	24975	24610	3e-40	155
ASA_P4G002	gi|120326657|gb|CP000515.1|	54.76	72.22	0	-3	126	56	1	1	126	125951	125577	4e-33	135
ASA_P4G002	gi|120326657|gb|CP000515.1|	39.52	66.13	0	1	124	70	2	1	122	17857	18219	1e-19	96.7
ASA_P4G002	gi|333805788|gb|CP002738.1|	56.91	75.61	0	1	123	53	0	1	123	2139376	2139744	1e-36	145
ASA_P4G002	gi|333805788|gb|CP002738.1|	42.62	63.11	0	1	122	65	2	1	120	1254859	1255215	5e-19	94.4
ASA_P4G002	gi|333805788|gb|CP002738.1|	29.37	48.41	0	-1	126	79	3	6	123	4204691	4204320	0.019	44.3
ASA_P4G002	gi|430008963|gb|CP003989.1|	53.97	71.43	0	1	126	57	1	1	126	827659	828033	2e-31	130
ASA_P4G002	gi|114332481|gb|CP000447.1|	54.17	74.17	0	3	120	55	0	1	120	1857579	1857938	3e-31	130
ASA_P4G002	gi|114332481|gb|CP000447.1|	54.17	74.17	0	1	120	55	0	1	120	2434663	2435022	3e-31	130
ASA_P4G002	gi|114332481|gb|CP000447.1|	54.17	74.17	0	1	120	55	0	1	120	4069879	4070238	3e-31	130
ASA_P4G002	gi|114332481|gb|CP000447.1|	53.26	70.65	0	-1	92	43	0	29	120	4088120	4087845	2e-20	99.0
ASA_P4G002	gi|686466867|gb|KM213605.1|	51.26	74.79	0	3	119	58	0	2	120	51837	52193	3e-31	130
ASA_P4G002	gi|259156547|gb|GQ463144.1|	51.26	74.79	0	2	119	58	0	2	120	55703	56059	3e-31	130
ASA_P4G002	gi|521325890|gb|CP004848.1|	51.26	74.79	0	1	119	58	0	2	120	1228960	1229316	3e-31	130
ASA_P4G002	gi|521325890|gb|CP004848.1|	31.25	50.00	0	-3	96	65	1	26	120	2307417	2307130	3e-04	50.1
ASA_P4G002	gi|332991508|gb|CP002339.1|	55.36	75.00	0	-3	112	50	0	9	120	4826847	4826512	2e-29	125
ASA_P4G002	gi|332991508|gb|CP002339.1|	55.36	75.00	0	3	112	50	0	9	120	61572	61907	2e-29	125
ASA_P4G002	gi|332991508|gb|CP002339.1|	55.36	75.00	0	-2	112	50	0	9	120	4743100	4742765	2e-29	125
ASA_P4G002	gi|332991508|gb|CP002339.1|	55.36	75.00	0	-3	112	50	0	9	120	3839988	3839653	2e-29	125
ASA_P4G002	gi|332991508|gb|CP002339.1|	55.36	75.00	0	3	112	50	0	9	120	1241781	1242116	2e-29	125
ASA_P4G002	gi|332991508|gb|CP002339.1|	55.36	75.00	0	2	112	50	0	9	120	3703115	3703450	2e-29	125
ASA_P4G002	gi|332991508|gb|CP002339.1|	55.36	75.00	0	-1	112	50	0	9	120	1957700	1957365	3e-29	124
ASA_P4G002	gi|332991508|gb|CP002339.1|	56.96	78.48	0	3	79	34	0	42	120	1669803	1670039	2e-21	97.4
ASA_P4G002	gi|332991508|gb|CP002339.1|	51.52	66.67	0	1	33	16	0	9	41	1669705	1669803	2e-21	31.2
ASA_P4G002	gi|332991508|gb|CP002339.1|	44.07	62.71	0	3	118	66	0	9	126	1248867	1249220	3e-18	92.4
ASA_P4G002	gi|407251182|gb|CP003466.1|	48.00	72.80	0	1	125	63	2	1	124	3079054	3079425	4e-28	121
ASA_P4G002	gi|469493517|gb|CP003886.1|	49.59	67.48	0	1	123	60	1	1	123	53935	54297	1e-27	119
ASA_P4G002	gi|91695138|gb|CP000316.1|	48.80	71.20	0	3	125	62	2	1	124	1999038	1999409	1e-27	119
ASA_P4G002	gi|225791049|gb|CP000675.2|	48.78	67.48	0	2	123	61	1	1	123	206585	206947	2e-27	119
ASA_P4G002	gi|225791049|gb|CP000675.2|	48.78	67.48	0	-2	123	61	1	1	123	3070114	3069752	2e-27	119
ASA_P4G002	gi|225791049|gb|CP000675.2|	48.78	67.48	0	-1	123	61	1	1	123	2582144	2581782	2e-27	119
ASA_P4G002	gi|225791049|gb|CP000675.2|	48.78	67.48	0	-2	123	61	1	1	123	2516479	2516117	2e-27	119
ASA_P4G002	gi|225791049|gb|CP000675.2|	48.78	67.48	0	3	123	61	1	1	123	1285980	1286342	2e-27	119
ASA_P4G002	gi|225791049|gb|CP000675.2|	48.78	67.48	0	-3	123	61	1	1	123	2261562	2261200	2e-27	119
ASA_P4G002	gi|225791049|gb|CP000675.2|	48.78	67.48	0	3	123	61	1	1	123	1339029	1339391	2e-27	119
ASA_P4G002	gi|225791049|gb|CP000675.2|	48.78	67.48	0	-2	123	61	1	1	123	1708150	1707788	2e-27	119
ASA_P4G002	gi|225791049|gb|CP000675.2|	48.78	67.48	0	-3	123	61	1	1	123	1458117	1457755	2e-27	119
ASA_P4G002	gi|225791049|gb|CP000675.2|	48.78	67.48	0	3	123	61	1	1	123	2314887	2315249	2e-27	119
ASA_P4G002	gi|225791049|gb|CP000675.2|	48.78	67.48	0	2	123	61	1	1	123	2425643	2426005	2e-27	119
ASA_P4G002	gi|225791049|gb|CP000675.2|	48.78	67.48	0	1	123	61	1	1	123	2852182	2852544	2e-27	119
ASA_P4G002	gi|225791049|gb|CP000675.2|	48.78	67.48	0	-1	123	61	1	1	123	230816	230454	2e-27	119
ASA_P4G002	gi|225791049|gb|CP000675.2|	29.63	54.32	0	-1	81	57	0	51	131	2248013	2247771	1e-05	54.7
ASA_P4G002	gi|82590430|gb|DQ269483.1|	47.62	64.29	0	2	126	66	0	1	126	1682	2059	4e-27	117
ASA_P4G002	gi|120596734|gb|CP000534.1|	48.80	70.40	0	-3	125	62	2	1	124	25662	25291	4e-27	118
ASA_P4G002	gi|120595973|gb|CP000530.1|	48.80	70.40	0	-2	125	62	2	1	124	194374	194003	4e-27	118
ASA_P4G002	gi|120595973|gb|CP000530.1|	48.80	70.40	0	3	125	62	2	1	124	315594	315965	4e-27	118
ASA_P4G002	gi|611963899|gb|KF678359.1|	47.62	64.29	0	-3	126	66	0	1	126	20524	20147	1e-26	117
ASA_P4G002	gi|14252925|emb|AJ278144.1|	47.62	64.29	0	3	126	66	0	1	126	31827	32204	1e-26	117
ASA_P4G002	gi|70608339|gb|DQ095216.1|	47.62	64.29	0	-3	126	66	0	1	126	8891	8514	1e-26	117
ASA_P4G002	gi|675819464|emb|LM996027.1|	47.62	64.29	0	2	126	66	0	1	126	56702	57079	1e-26	117
ASA_P4G002	gi|284924582|emb|FN554767.1|	47.62	64.29	0	-1	126	66	0	1	126	20148	19771	1e-26	117
ASA_P4G002	gi|281181549|dbj|AP009379.1|	47.62	64.29	0	-3	126	66	0	1	126	47472	47095	1e-26	117
ASA_P4G002	gi|281181549|dbj|AP009379.1|	33.98	56.31	0	2	103	63	2	22	124	87566	87859	3e-09	65.9
ASA_P4G002	gi|281181549|dbj|AP009379.1|	34.48	55.17	0	-3	116	75	1	9	124	111921	111577	2e-08	62.8
ASA_P4G002	gi|281181549|dbj|AP009379.1|	34.82	50.89	0	-1	112	71	2	9	119	79535	79203	2e-05	53.9
ASA_P4G002	gi|218349681|emb|CU928146.1|	47.62	64.29	0	3	126	66	0	1	126	41934	42311	1e-26	117
ASA_P4G002	gi|675819923|emb|LM996486.1|	47.62	64.29	0	1	126	66	0	1	126	20752	21129	1e-26	117
ASA_P4G002	gi|675819924|emb|LM996487.1|	47.62	64.29	0	2	126	66	0	1	126	110	487	1e-26	117
ASA_P4G002	gi|88770133|gb|DQ381420.1|	47.62	64.29	0	-1	126	66	0	1	126	64522	64145	1e-26	117
ASA_P4G002	gi|676254241|emb|LN554913.1|	47.62	64.29	0	2	126	66	0	1	126	54092	54469	1e-26	117
ASA_P4G002	gi|675819524|emb|LM996087.1|	47.62	64.29	0	-2	126	66	0	1	126	541728	541351	1e-26	117
ASA_P4G002	gi|281177210|dbj|AP009378.1|	47.62	64.29	0	-2	126	66	0	1	126	4585820	4585443	1e-26	117
ASA_P4G002	gi|281177210|dbj|AP009378.1|	47.62	64.29	0	1	126	66	0	1	126	1179115	1179492	1e-26	117
ASA_P4G002	gi|281177210|dbj|AP009378.1|	47.62	64.29	0	-3	126	66	0	1	126	2850988	2850611	1e-26	117
ASA_P4G002	gi|281177210|dbj|AP009378.1|	47.62	64.29	0	2	126	66	0	1	126	2648105	2648482	1e-26	117
ASA_P4G002	gi|281177210|dbj|AP009378.1|	47.62	64.29	0	-1	126	66	0	1	126	2028225	2027848	1e-26	117
ASA_P4G002	gi|281177210|dbj|AP009378.1|	34.94	59.04	0	-1	83	54	0	41	123	2006988	2006740	5e-09	65.1
ASA_P4G002	gi|443419838|gb|CP004009.1|	47.62	64.29	0	3	126	66	0	1	126	524943	525320	1e-26	117
ASA_P4G002	gi|356601232|gb|CP002797.2|	47.62	64.29	0	2	126	66	0	1	126	2120888	2121265	1e-26	117
ASA_P4G002	gi|356601232|gb|CP002797.2|	34.31	56.86	0	-2	102	62	2	22	123	2103124	2102834	3e-09	65.5
ASA_P4G002	gi|356601232|gb|CP002797.2|	34.48	55.17	0	3	116	75	1	9	124	4690251	4690595	2e-08	63.2
ASA_P4G002	gi|356601232|gb|CP002797.2|	34.82	50.89	0	-3	112	71	2	9	119	807333	807001	2e-05	53.9
ASA_P4G002	gi|218363708|emb|CU928161.2|	47.62	64.29	0	-2	126	66	0	1	126	4854862	4854485	1e-26	117
ASA_P4G002	gi|218363708|emb|CU928161.2|	47.62	64.29	0	2	126	66	0	1	126	2192186	2192563	1e-26	117
ASA_P4G002	gi|218363708|emb|CU928161.2|	47.62	64.29	0	2	126	66	0	1	126	2764919	2765296	1e-26	117
ASA_P4G002	gi|218363708|emb|CU928161.2|	47.62	64.29	0	2	126	66	0	1	126	3228050	3228427	1e-26	117
ASA_P4G002	gi|115511419|gb|CP000468.1|	47.62	64.29	0	2	126	66	0	1	126	947354	947731	1e-26	117
ASA_P4G002	gi|115511419|gb|CP000468.1|	47.62	64.29	0	-1	126	66	0	1	126	3137692	3137315	1e-26	117
ASA_P4G002	gi|115511419|gb|CP000468.1|	47.62	64.29	0	-1	126	66	0	1	126	2266435	2266058	1e-26	117
ASA_P4G002	gi|115511419|gb|CP000468.1|	46.83	63.49	0	-3	126	67	0	1	126	3313907	3313530	5e-26	114
ASA_P4G002	gi|115511419|gb|CP000468.1|	49.02	65.69	0	-1	102	51	1	25	126	2880646	2880344	3e-19	95.1
ASA_P4G002	gi|641682562|emb|HG941718.1|	47.62	64.29	0	3	126	66	0	1	126	1481706	1482083	1e-26	117
ASA_P4G002	gi|641682562|emb|HG941718.1|	47.62	64.29	0	2	126	66	0	1	126	2272856	2273233	1e-26	117
ASA_P4G002	gi|641682562|emb|HG941718.1|	47.62	64.29	0	2	126	66	0	1	126	3113594	3113971	1e-26	117
ASA_P4G002	gi|641682562|emb|HG941718.1|	47.62	64.29	0	1	126	66	0	1	126	4973575	4973952	1e-26	117
ASA_P4G002	gi|641682562|emb|HG941718.1|	34.31	56.86	0	-2	102	62	2	22	123	2253037	2252747	3e-09	65.5
ASA_P4G002	gi|641682562|emb|HG941718.1|	33.93	50.00	0	1	112	72	2	9	119	3362146	3362478	5e-05	52.4
ASA_P4G002	gi|619734722|gb|CP007557.1|	47.62	64.29	0	3	126	66	0	1	126	1274379	1274756	1e-26	117
ASA_P4G002	gi|554510692|gb|CP006784.1|	47.62	64.29	0	1	126	66	0	1	126	1485112	1485489	1e-26	117
ASA_P4G002	gi|554510692|gb|CP006784.1|	47.62	64.29	0	2	126	66	0	1	126	2273729	2274106	1e-26	117
ASA_P4G002	gi|554510692|gb|CP006784.1|	47.62	64.29	0	2	126	66	0	1	126	3162512	3162889	1e-26	117
ASA_P4G002	gi|554510692|gb|CP006784.1|	34.31	56.86	0	-1	102	62	2	22	123	2256451	2256161	3e-09	65.5
ASA_P4G002	gi|290760697|gb|CP001846.1|	47.62	64.29	0	2	126	66	0	1	126	3722816	3723193	1e-26	117
ASA_P4G002	gi|340554897|gb|CP002573.1|	51.61	71.77	0	2	124	55	2	1	122	2149244	2149606	2e-26	115
ASA_P4G002	gi|340554897|gb|CP002573.1|	51.61	71.77	0	-1	124	55	2	1	122	40288	39926	2e-26	115
ASA_P4G002	gi|340554897|gb|CP002573.1|	35.54	62.81	0	-2	121	75	2	2	121	1063926	1063570	3e-12	74.7
ASA_P4G002	gi|340554897|gb|CP002573.1|	35.00	62.50	0	3	120	77	1	2	121	211431	211787	3e-12	74.7
ASA_P4G002	gi|340554897|gb|CP002573.1|	35.00	62.50	0	1	120	77	1	2	121	1148713	1149069	3e-12	74.3
ASA_P4G002	gi|340554897|gb|CP002573.1|	35.54	62.81	0	-3	121	75	2	2	121	1872308	1871952	3e-12	74.3
ASA_P4G002	gi|340554897|gb|CP002573.1|	35.54	62.81	0	-3	121	75	2	2	121	2132222	2131866	4e-12	74.3
ASA_P4G002	gi|340554897|gb|CP002573.1|	35.54	62.81	0	-1	121	75	2	2	121	1608454	1608098	4e-12	74.3
ASA_P4G002	gi|340554897|gb|CP002573.1|	35.00	62.50	0	-1	120	77	1	2	121	2280772	2280416	5e-12	73.9
ASA_P4G002	gi|340554897|gb|CP002573.1|	39.29	64.29	0	3	84	51	0	38	121	1988775	1989026	5e-09	64.7
ASA_P4G002	gi|295794626|gb|CP002021.1|	47.20	69.60	0	-3	125	64	2	1	124	1665493	1665122	2e-26	115
ASA_P4G002	gi|295794626|gb|CP002021.1|	45.60	66.40	0	-3	125	66	2	1	124	1689328	1688957	2e-24	110
ASA_P4G002	gi|295794626|gb|CP002021.1|	28.35	44.88	0	2	127	86	2	1	123	1160861	1161238	1.2	38.9
ASA_P4G002	gi|295794626|gb|CP002021.1|	28.35	44.88	0	1	127	86	2	1	123	1668328	1668705	1.2	38.9
ASA_P4G002	gi|295794626|gb|CP002021.1|	28.35	44.88	0	-2	127	86	2	1	123	540110	539733	1.2	38.9
ASA_P4G002	gi|195183276|dbj|AB426063.1|	46.83	63.49	0	-3	126	67	0	1	126	3978	3601	3e-26	115
ASA_P4G002	gi|195183276|dbj|AB426063.1|	34.31	56.86	0	-1	102	62	2	22	123	27095	26805	3e-09	65.9
ASA_P4G002	gi|384478111|gb|CP003488.1|	50.85	64.41	0	-2	118	58	0	9	126	2863588	2863235	6e-26	114
ASA_P4G002	gi|384478111|gb|CP003488.1|	34.75	58.47	0	2	118	68	4	10	123	2800592	2800930	2e-07	60.1
ASA_P4G002	gi|51854827|dbj|AP006840.1|	47.46	71.19	0	2	118	61	1	3	120	309221	309571	1e-25	113
ASA_P4G002	gi|51854827|dbj|AP006840.1|	47.46	71.19	0	2	118	61	1	3	120	2895884	2896234	1e-25	113
ASA_P4G002	gi|51854827|dbj|AP006840.1|	47.46	71.19	0	1	118	61	1	3	120	1435813	1436163	2e-25	113
ASA_P4G002	gi|51854827|dbj|AP006840.1|	47.46	69.49	0	2	118	61	1	3	120	66440	66790	1e-24	110
ASA_P4G002	gi|51854827|dbj|AP006840.1|	31.36	50.85	0	3	118	80	1	9	126	1263930	1264280	7e-07	58.2
ASA_P4G002	gi|51854827|dbj|AP006840.1|	32.94	58.82	0	-2	85	57	0	36	120	2889916	2889662	5e-06	55.5
ASA_P4G002	gi|51854827|dbj|AP006840.1|	32.94	58.82	0	1	85	57	0	36	120	2462863	2463117	5e-06	55.5
ASA_P4G002	gi|51854827|dbj|AP006840.1|	32.94	57.65	0	-1	85	57	0	36	120	310892	310638	5e-06	55.5
ASA_P4G002	gi|358349622|emb|HE577624.1|	47.46	67.80	0	3	118	62	0	3	120	7773	8126	2e-25	113
ASA_P4G002	gi|569550126|gb|CP003998.1|	48.21	70.54	0	3	112	58	0	9	120	52419	52754	3e-25	112
ASA_P4G002	gi|359743515|gb|JN106169.1|	45.60	68.00	0	-1	125	66	2	1	124	43511	43140	4e-25	112
ASA_P4G002	gi|120604516|gb|CP000539.1|	45.60	68.00	0	-1	125	66	2	1	124	3789630	3789259	4e-25	112
ASA_P4G002	gi|120604516|gb|CP000539.1|	45.60	68.00	0	-3	125	66	2	1	124	1939864	1939493	4e-25	112
ASA_P4G002	gi|120604516|gb|CP000539.1|	45.60	68.00	0	-3	125	66	2	1	124	1799539	1799168	4e-25	112
ASA_P4G002	gi|120604516|gb|CP000539.1|	57.78	71.11	0	2	45	19	0	80	124	1291973	1292107	2e-07	60.1
ASA_P4G002	gi|120604516|gb|CP000539.1|	29.13	45.67	0	-3	127	85	2	1	123	3268030	3267653	0.019	44.3
ASA_P4G002	gi|120604516|gb|CP000539.1|	29.13	45.67	0	3	127	85	2	1	123	1290966	1291343	0.019	44.3
ASA_P4G002	gi|120604516|gb|CP000539.1|	29.13	45.67	0	-1	127	85	2	1	123	872469	872092	0.019	44.3
ASA_P4G002	gi|120604516|gb|CP000539.1|	29.13	45.67	0	-1	127	85	2	1	123	778173	777796	0.019	44.3
ASA_P4G002	gi|567363169|gb|CP006931.1|	45.60	68.00	0	2	125	66	2	1	124	2225522	2225893	4e-25	112
ASA_P4G002	gi|567363169|gb|CP006931.1|	31.03	54.31	0	2	116	78	2	8	123	2415974	2416315	9e-05	51.6
ASA_P4G002	gi|635291785|gb|CP007620.1|	43.44	68.03	0	-3	122	68	1	1	122	6482353	6481991	6e-25	111
ASA_P4G002	gi|635291785|gb|CP007620.1|	43.44	68.03	0	-2	122	68	1	1	122	6399959	6399597	6e-25	111
ASA_P4G002	gi|635291785|gb|CP007620.1|	43.44	68.03	0	1	122	68	1	1	122	1304215	1304577	6e-25	111
ASA_P4G002	gi|635291785|gb|CP007620.1|	43.44	68.03	0	3	122	68	1	1	122	1853355	1853717	6e-25	111
ASA_P4G002	gi|635291785|gb|CP007620.1|	43.44	68.03	0	-3	122	68	1	1	122	4148398	4148036	6e-25	111
ASA_P4G002	gi|635291785|gb|CP007620.1|	43.44	68.03	0	-2	122	68	1	1	122	1879598	1879236	6e-25	111
ASA_P4G002	gi|635291785|gb|CP007620.1|	43.44	68.03	0	1	122	68	1	1	122	6448480	6448842	6e-25	111
ASA_P4G002	gi|635291785|gb|CP007620.1|	40.98	61.48	0	1	122	71	1	1	122	6472420	6472782	2e-20	99.0
ASA_P4G002	gi|635291785|gb|CP007620.1|	52.27	72.73	0	-2	44	21	0	79	122	720899	720768	4e-16	56.6
ASA_P4G002	gi|635291785|gb|CP007620.1|	39.44	67.61	0	-3	71	42	1	8	78	721108	720899	4e-16	54.3
ASA_P4G002	gi|19070006|emb|AJ431260.1|	46.83	69.05	0	2	126	66	1	1	126	19862	20236	9e-25	111
ASA_P4G002	gi|218517237|gb|CP001219.1|	46.83	65.08	0	-3	126	66	1	1	126	1191995	1191621	2e-24	110
ASA_P4G002	gi|218517237|gb|CP001219.1|	36.52	61.74	0	-1	115	72	1	7	121	2161540	2161199	3e-12	74.3
ASA_P4G002	gi|218517237|gb|CP001219.1|	33.33	49.21	0	-2	126	78	3	1	121	2854800	2854426	3e-04	50.4
ASA_P4G002	gi|99644148|emb|AM157767.1|	47.97	68.29	0	-1	123	63	1	4	126	11370	11005	3e-24	109
ASA_P4G002	gi|99644148|emb|AM157767.1|	41.80	65.57	0	1	122	70	1	1	122	14740	15102	3e-22	103
ASA_P4G002	gi|170938722|emb|CU633751.1|	48.33	66.67	0	-3	120	60	2	1	119	503957	503601	3e-24	109
ASA_P4G002	gi|170938722|emb|CU633751.1|	40.94	62.20	0	-3	127	73	2	1	126	297284	296907	4e-19	94.7
ASA_P4G002	gi|170938722|emb|CU633751.1|	40.94	62.20	0	1	127	73	2	1	126	284830	285207	4e-19	94.7
ASA_P4G002	gi|170938722|emb|CU633751.1|	40.94	62.20	0	2	127	73	2	1	126	360302	360679	4e-19	94.7
ASA_P4G002	gi|170938722|emb|CU633751.1|	40.94	62.20	0	2	127	73	2	1	126	462383	462760	4e-19	94.7
ASA_P4G002	gi|170938722|emb|CU633751.1|	34.51	61.95	0	1	113	73	1	9	121	340648	340983	6e-11	70.5
ASA_P4G002	gi|170938722|emb|CU633751.1|	31.31	49.49	0	3	99	67	1	24	121	252300	252596	3e-04	50.1
ASA_P4G002	gi|302580034|gb|CP002159.1|	42.06	63.49	0	-1	126	72	1	1	126	2913300	2912926	4e-24	109
ASA_P4G002	gi|302580034|gb|CP002159.1|	42.06	63.49	0	-3	126	72	1	1	126	749959	749585	4e-24	109
ASA_P4G002	gi|66862639|emb|AJ877225.1|	51.22	66.67	0	-1	123	58	2	5	126	11095	10730	6e-24	108
ASA_P4G002	gi|66862639|emb|AJ877225.1|	30.25	52.10	0	3	119	75	4	9	124	1455	1796	0.005	46.2
ASA_P4G002	gi|635290508|gb|CP005961.1|	46.46	66.14	0	-3	127	66	2	1	126	61256	60879	8e-24	108
ASA_P4G002	gi|55847601|dbj|AB159775.1|	46.09	67.19	0	2	128	65	3	1	126	1853	2230	1e-23	107
ASA_P4G002	gi|312170193|emb|FR687361.1|	44.09	66.93	0	3	127	69	2	1	126	85602	85979	1e-23	108
ASA_P4G002	gi|312170193|emb|FR687361.1|	34.88	55.81	0	-1	86	56	0	36	121	153727	153470	1e-07	60.8
ASA_P4G002	gi|312170193|emb|FR687361.1|	32.28	50.39	0	-2	127	81	2	3	125	159144	158767	5e-05	52.4
ASA_P4G002	gi|652789639|emb|LK391695.1|	44.00	70.40	0	-3	125	68	2	1	124	2062061	2061690	1e-23	108
ASA_P4G002	gi|652789639|emb|LK391695.1|	42.62	66.39	0	3	122	69	1	1	122	4605084	4605446	4e-23	106
ASA_P4G002	gi|652789639|emb|LK391695.1|	42.62	66.39	0	1	122	69	1	1	122	2423941	2424303	6e-23	105
ASA_P4G002	gi|652789639|emb|LK391695.1|	42.62	66.39	0	-2	122	69	1	1	122	1870617	1870255	6e-23	105
ASA_P4G002	gi|652789639|emb|LK391695.1|	42.62	66.39	0	2	122	69	1	1	122	4628804	4629166	7e-23	105
ASA_P4G002	gi|652789639|emb|LK391695.1|	44.35	66.13	0	-2	124	67	2	1	123	3321135	3320767	1e-21	102
ASA_P4G002	gi|652789639|emb|LK391695.1|	44.35	66.13	0	1	124	67	2	1	123	2207857	2208225	1e-21	102
ASA_P4G002	gi|652789639|emb|LK391695.1|	62.50	75.00	0	-2	32	12	0	91	122	3452028	3451933	0.005	46.2
ASA_P4G002	gi|652789639|emb|LK391695.1|	29.13	44.88	0	-2	127	85	2	1	123	2056068	2055691	0.029	43.9
ASA_P4G002	gi|582002523|emb|HG916826.1|	44.00	70.40	0	-1	125	68	2	1	124	2051584	2051213	1e-23	108
ASA_P4G002	gi|582002523|emb|HG916826.1|	42.62	66.39	0	2	122	69	1	1	122	4594442	4594804	4e-23	106
ASA_P4G002	gi|582002523|emb|HG916826.1|	42.62	66.39	0	1	122	69	1	1	122	2413315	2413677	6e-23	105
ASA_P4G002	gi|582002523|emb|HG916826.1|	42.62	66.39	0	-1	122	69	1	1	122	1860139	1859777	6e-23	105
ASA_P4G002	gi|582002523|emb|HG916826.1|	42.62	66.39	0	2	122	69	1	1	122	4618160	4618522	7e-23	105
ASA_P4G002	gi|582002523|emb|HG916826.1|	44.35	66.13	0	-1	124	67	2	1	123	3310504	3310136	1e-21	102
ASA_P4G002	gi|582002523|emb|HG916826.1|	44.35	66.13	0	3	124	67	2	1	123	2197380	2197748	1e-21	102
ASA_P4G002	gi|582002523|emb|HG916826.1|	62.50	75.00	0	-1	32	12	0	91	122	3441397	3441302	0.005	46.2
ASA_P4G002	gi|582002523|emb|HG916826.1|	29.13	44.88	0	-3	127	85	2	1	123	2045591	2045214	0.029	43.9
ASA_P4G002	gi|582027004|gb|CP007152.1|	50.00	71.25	0	3	80	39	1	1	80	4574910	4575146	2e-23	75.1
ASA_P4G002	gi|582027004|gb|CP007152.1|	62.22	75.56	0	2	45	17	0	82	126	4575149	4575283	2e-23	60.8
ASA_P4G002	gi|582027004|gb|CP007152.1|	31.71	52.85	0	1	123	79	2	3	123	4584958	4585317	5e-08	62.0
ASA_P4G002	gi|582027004|gb|CP007152.1|	32.46	53.51	0	-3	114	75	2	9	121	4470094	4469756	2e-07	60.1
ASA_P4G002	gi|582027004|gb|CP007152.1|	31.90	52.59	0	-2	116	78	1	9	124	4588829	4588485	2e-05	53.9
ASA_P4G002	gi|582027004|gb|CP007152.1|	31.15	52.46	0	3	122	80	2	3	124	4587042	4587395	3e-05	53.1
ASA_P4G002	gi|13123585|gb|AF292393.1|	42.62	66.39	0	3	122	69	1	1	122	1740	2102	2e-23	106
ASA_P4G002	gi|312169408|emb|FR687360.1|	44.09	66.14	0	-3	127	69	2	1	126	320534	320157	2e-23	107
ASA_P4G002	gi|312169408|emb|FR687360.1|	32.28	50.39	0	-1	127	81	2	3	125	125335	124958	4e-05	52.8
ASA_P4G002	gi|91708343|gb|CP000284.1|	45.16	69.35	0	-3	124	66	2	1	123	2740668	2740300	2e-23	107
ASA_P4G002	gi|189336000|dbj|AP009386.1|	46.09	67.19	0	1	128	65	3	1	126	557155	557532	2e-23	107
ASA_P4G002	gi|189336000|dbj|AP009386.1|	44.09	64.57	0	-2	127	69	2	1	126	626913	626536	2e-21	101
ASA_P4G002	gi|189336000|dbj|AP009386.1|	34.75	56.78	0	3	118	76	1	9	126	620307	620657	4e-10	68.2
ASA_P4G002	gi|189336000|dbj|AP009386.1|	40.00	61.67	0	3	120	70	2	1	119	635172	635528	4e-09	65.1
ASA_P4G002	gi|160343756|gb|CP000869.1|	46.09	67.19	0	-2	128	65	3	1	126	1918149	1917772	2e-23	107
ASA_P4G002	gi|160343756|gb|CP000869.1|	44.09	64.57	0	1	127	69	2	1	126	1848391	1848768	2e-21	101
ASA_P4G002	gi|160343756|gb|CP000869.1|	34.75	56.78	0	-1	118	76	1	9	126	1854997	1854647	4e-10	68.2
ASA_P4G002	gi|160343756|gb|CP000869.1|	40.00	61.67	0	-1	120	70	2	1	119	1840132	1839776	4e-09	65.1
ASA_P4G002	gi|189332915|dbj|AP009385.1|	46.09	67.19	0	-1	128	65	3	1	126	1021931	1021554	2e-23	107
ASA_P4G002	gi|189332915|dbj|AP009385.1|	34.75	56.78	0	-3	118	76	1	9	126	793098	792748	4e-10	68.2
ASA_P4G002	gi|160340609|gb|CP000868.1|	46.09	67.19	0	2	128	65	3	1	126	2502842	2503219	2e-23	107
ASA_P4G002	gi|160340609|gb|CP000868.1|	34.75	56.78	0	1	118	76	1	9	126	2731675	2732025	4e-10	68.2
ASA_P4G002	gi|339305362|gb|CP001507.2|	46.09	67.19	0	-3	128	65	3	1	126	90347	89970	2e-23	107
ASA_P4G002	gi|339305362|gb|CP001507.2|	30.30	47.73	0	1	132	79	3	1	124	86053	86433	2e-05	53.9
ASA_P4G002	gi|339305362|gb|CP001507.2|	28.23	49.19	0	-2	124	83	3	1	122	94236	93877	0.013	44.7
ASA_P4G002	gi|237880349|gb|CP001506.1|	46.09	67.19	0	-1	128	65	3	1	126	51813	51436	2e-23	107
ASA_P4G002	gi|237880349|gb|CP001506.1|	28.23	49.19	0	-2	124	83	3	1	122	19301	18942	0.012	45.1
ASA_P4G002	gi|145568602|gb|CP000304.1|	45.67	67.72	0	1	127	67	2	1	126	278644	279021	2e-23	107
ASA_P4G002	gi|145568602|gb|CP000304.1|	45.67	67.72	0	1	127	67	2	1	126	752872	753249	2e-23	107
ASA_P4G002	gi|145568602|gb|CP000304.1|	45.67	67.72	0	-2	127	67	2	1	126	1585222	1584845	2e-23	107
ASA_P4G002	gi|145568602|gb|CP000304.1|	45.67	67.72	0	3	127	67	2	1	126	3669984	3670361	2e-23	107
ASA_P4G002	gi|145568602|gb|CP000304.1|	42.62	66.39	0	2	122	69	1	1	122	651410	651772	8e-23	105
ASA_P4G002	gi|145568602|gb|CP000304.1|	41.80	65.57	0	2	122	70	1	1	122	3684785	3685147	6e-22	102
ASA_P4G002	gi|145568602|gb|CP000304.1|	45.67	67.72	0	1	127	67	2	1	126	278644	279021	2e-23	107
ASA_P4G002	gi|145568602|gb|CP000304.1|	45.67	67.72	0	1	127	67	2	1	126	752872	753249	2e-23	107
ASA_P4G002	gi|145568602|gb|CP000304.1|	45.67	67.72	0	-2	127	67	2	1	126	1585222	1584845	2e-23	107
ASA_P4G002	gi|145568602|gb|CP000304.1|	45.67	67.72	0	3	127	67	2	1	126	3669984	3670361	2e-23	107
ASA_P4G002	gi|145568602|gb|CP000304.1|	42.62	66.39	0	2	122	69	1	1	122	651410	651772	8e-23	105
ASA_P4G002	gi|145568602|gb|CP000304.1|	41.80	65.57	0	2	122	70	1	1	122	3684785	3685147	6e-22	102
ASA_P4G002	gi|685748346|gb|CP008760.1|	46.09	67.19	0	-2	128	65	3	1	126	4311025	4310648	3e-23	107
ASA_P4G002	gi|685748346|gb|CP008760.1|	40.65	61.79	0	-1	123	71	2	1	122	1541864	1541499	3e-19	95.5
ASA_P4G002	gi|685748346|gb|CP008760.1|	33.05	59.32	0	3	118	78	1	9	126	4306476	4306826	3e-10	68.9
ASA_P4G002	gi|685748346|gb|CP008760.1|	29.51	50.00	0	1	122	80	3	1	120	2478319	2478672	0.005	46.2
ASA_P4G002	gi|685748346|gb|CP008760.1|	29.51	50.00	0	-3	122	80	3	1	120	2334063	2333710	0.005	46.2
ASA_P4G002	gi|91685338|gb|CP000270.1|	46.09	67.19	0	2	128	65	3	1	126	2928779	2929156	3e-23	107
ASA_P4G002	gi|91685338|gb|CP000270.1|	40.65	61.79	0	3	123	71	2	1	122	805722	806087	3e-19	95.5
ASA_P4G002	gi|91685338|gb|CP000270.1|	33.05	59.32	0	-2	118	78	1	9	126	2933328	2932978	3e-10	68.9
ASA_P4G002	gi|91685338|gb|CP000270.1|	29.51	50.00	0	2	122	80	3	1	120	13469	13822	0.005	46.2
ASA_P4G002	gi|91685338|gb|CP000270.1|	29.51	50.00	0	-3	122	80	3	1	120	4765049	4764696	0.005	46.2
ASA_P4G002	gi|358635055|dbj|AP012304.1|	46.28	67.77	0	-2	121	63	2	1	120	1259183	1258824	3e-23	106
ASA_P4G002	gi|550800168|gb|CP004885.1|	49.59	66.12	0	1	121	59	2	1	120	2934787	2935146	4e-23	106
ASA_P4G002	gi|550800168|gb|CP004885.1|	42.15	67.77	0	2	121	68	2	1	120	55877	56236	1e-20	99.4
ASA_P4G002	gi|550800168|gb|CP004885.1|	42.15	67.77	0	3	121	68	2	1	120	279735	280094	1e-20	99.4
ASA_P4G002	gi|550800168|gb|CP004885.1|	42.15	67.77	0	-2	121	68	2	1	120	2667908	2667549	2e-20	99.0
ASA_P4G002	gi|550800168|gb|CP004885.1|	51.28	76.92	0	-2	39	19	0	82	120	2163506	2163390	2e-04	50.8
ASA_P4G002	gi|734579581|gb|CP009975.1|	42.62	66.39	0	1	122	69	1	1	122	82123	82485	4e-23	106
ASA_P4G002	gi|734579581|gb|CP009975.1|	42.62	66.39	0	-1	122	69	1	1	122	489253	488891	4e-23	106
ASA_P4G002	gi|734579581|gb|CP009975.1|	42.62	66.39	0	3	122	69	1	1	122	117291	117653	4e-23	106
ASA_P4G002	gi|734579581|gb|CP009975.1|	42.62	66.39	0	1	122	69	1	1	122	156508	156870	4e-23	106
ASA_P4G002	gi|734579581|gb|CP009975.1|	42.62	66.39	0	3	122	69	1	1	122	202515	202877	4e-23	106
ASA_P4G002	gi|734579581|gb|CP009975.1|	42.62	66.39	0	1	122	69	1	1	122	241843	242205	4e-23	106
ASA_P4G002	gi|734579581|gb|CP009975.1|	42.62	66.39	0	-2	122	69	1	1	122	287520	287158	4e-23	106
ASA_P4G002	gi|734579581|gb|CP009975.1|	42.62	66.39	0	1	122	69	1	1	122	400849	401211	4e-23	106
ASA_P4G002	gi|734579581|gb|CP009975.1|	42.62	66.39	0	3	122	69	1	1	122	465423	465785	4e-23	106
ASA_P4G002	gi|734579581|gb|CP009975.1|	42.62	66.39	0	1	122	69	1	1	122	555706	556068	4e-23	106
ASA_P4G002	gi|734579581|gb|CP009975.1|	42.75	62.60	0	3	131	73	2	4	133	366612	367001	6e-21	100
ASA_P4G002	gi|734579581|gb|CP009975.1|	39.34	59.84	0	-1	122	73	1	1	122	246178	245816	7e-20	97.1
ASA_P4G002	gi|734579581|gb|CP009975.1|	39.34	59.84	0	-1	122	73	1	1	122	54652	54290	7e-20	97.1
ASA_P4G002	gi|734574563|gb|CP009974.1|	42.62	66.39	0	-3	122	69	1	1	122	5273916	5273554	4e-23	106
ASA_P4G002	gi|734574563|gb|CP009974.1|	42.62	66.39	0	-2	122	69	1	1	122	4894864	4894502	4e-23	106
ASA_P4G002	gi|734574563|gb|CP009974.1|	42.62	66.39	0	1	122	69	1	1	122	1305160	1305522	4e-23	106
ASA_P4G002	gi|734574563|gb|CP009974.1|	42.62	66.39	0	2	122	69	1	1	122	1510499	1510861	4e-23	106
ASA_P4G002	gi|734574563|gb|CP009974.1|	42.62	66.39	0	3	122	69	1	1	122	1903245	1903607	4e-23	106
ASA_P4G002	gi|734574563|gb|CP009974.1|	42.62	66.39	0	3	122	69	1	1	122	2094027	2094389	4e-23	106
ASA_P4G002	gi|734574563|gb|CP009974.1|	42.62	66.39	0	-1	122	69	1	1	122	3504773	3504411	4e-23	106
ASA_P4G002	gi|734574563|gb|CP009974.1|	42.62	66.39	0	1	122	69	1	1	122	2511391	2511753	4e-23	106
ASA_P4G002	gi|734574563|gb|CP009974.1|	42.62	66.39	0	3	122	69	1	1	122	2748855	2749217	4e-23	106
ASA_P4G002	gi|734574563|gb|CP009974.1|	42.62	66.39	0	-3	122	69	1	1	122	2913957	2913595	4e-23	106
ASA_P4G002	gi|734574563|gb|CP009974.1|	42.62	66.39	0	-3	122	69	1	1	122	2768229	2767867	4e-23	106
ASA_P4G002	gi|734574563|gb|CP009974.1|	42.62	66.39	0	-1	122	69	1	1	122	2757209	2756847	4e-23	106
ASA_P4G002	gi|734574563|gb|CP009974.1|	42.62	66.39	0	3	122	69	1	1	122	3488511	3488873	4e-23	106
ASA_P4G002	gi|734574563|gb|CP009974.1|	42.62	66.39	0	1	122	69	1	1	122	4427503	4427865	4e-23	106
ASA_P4G002	gi|734574563|gb|CP009974.1|	42.62	66.39	0	2	122	69	1	1	122	4907609	4907971	4e-23	106
ASA_P4G002	gi|734574563|gb|CP009974.1|	42.62	66.39	0	2	122	69	1	1	122	4965686	4966048	4e-23	106
ASA_P4G002	gi|734574563|gb|CP009974.1|	42.62	66.39	0	1	122	69	1	1	122	5326396	5326758	4e-23	106
ASA_P4G002	gi|734574563|gb|CP009974.1|	42.62	66.39	0	2	122	69	1	1	122	5643521	5643883	4e-23	106
ASA_P4G002	gi|734574563|gb|CP009974.1|	42.62	66.39	0	-3	122	69	1	1	122	858	496	4e-23	106
ASA_P4G002	gi|734574563|gb|CP009974.1|	40.16	60.66	0	1	122	72	1	1	122	4956571	4956933	6e-20	97.4
ASA_P4G002	gi|734574563|gb|CP009974.1|	39.34	59.84	0	1	122	73	1	1	122	1344925	1345287	7e-20	97.1
ASA_P4G002	gi|338799449|gb|CP002881.1|	43.44	66.39	0	-2	122	68	1	1	122	3654553	3654191	4e-23	106
ASA_P4G002	gi|338799449|gb|CP002881.1|	43.44	66.39	0	-1	122	68	1	1	122	2635571	2635209	4e-23	106
ASA_P4G002	gi|338799449|gb|CP002881.1|	43.44	66.39	0	-1	122	68	1	1	122	2438468	2438106	4e-23	106
ASA_P4G002	gi|338799449|gb|CP002881.1|	43.44	66.39	0	3	122	68	1	1	122	2662098	2662460	4e-23	106
ASA_P4G002	gi|338799449|gb|CP002881.1|	43.44	66.39	0	-1	122	68	1	1	122	1380989	1380627	4e-23	106
ASA_P4G002	gi|338799449|gb|CP002881.1|	43.44	66.39	0	2	122	68	1	1	122	3634262	3634624	4e-23	106
ASA_P4G002	gi|338799449|gb|CP002881.1|	43.44	66.39	0	3	122	68	1	1	122	3673500	3673862	4e-23	106
ASA_P4G002	gi|338799449|gb|CP002881.1|	43.44	66.39	0	2	122	68	1	1	122	4079636	4079998	4e-23	106
ASA_P4G002	gi|338799449|gb|CP002881.1|	43.44	66.39	0	-1	122	68	1	1	122	156581	156219	4e-23	106
ASA_P4G002	gi|226935175|gb|FJ708486.1|	45.31	67.19	0	1	128	66	3	1	126	14302	14679	4e-23	106
ASA_P4G002	gi|1857629|gb|U84154.1|PAU84154	42.62	66.39	0	3	122	69	1	1	122	1674	2036	5e-23	105
ASA_P4G002	gi|452076603|gb|JX827748.1|	46.67	65.83	0	-2	120	62	2	1	119	30882	30526	5e-23	106
ASA_P4G002	gi|28201190|dbj|AB095951.1|	42.62	66.39	0	1	122	69	1	1	122	2233	2595	6e-23	105
ASA_P4G002	gi|218525559|gb|CP001299.1|	44.26	63.93	0	3	122	67	1	1	122	279219	279581	6e-23	105
ASA_P4G002	gi|218525559|gb|CP001299.1|	35.64	57.43	0	1	101	64	1	21	120	246736	247038	3e-10	68.9
ASA_P4G002	gi|85720936|gb|CP000252.1|	41.32	66.94	0	-2	121	69	2	1	120	1074535	1074176	7e-23	105
ASA_P4G002	gi|899360|emb|X79443.1|	44.09	66.14	0	2	127	69	2	1	126	1796	2173	8e-23	104
ASA_P4G002	gi|668345374|emb|LK931624.1|	48.76	67.77	0	-3	121	60	2	1	120	952	593	9e-23	104
ASA_P4G087	gi|607038|emb|Z33484.1|	98.61	98.61	0	3	144	2	0	1	144	72	503	3e-97	290
ASA_P4G087	gi|607167|emb|Z33489.1|	93.75	95.83	0	3	144	9	0	1	144	72	503	1e-91	275
ASA_P4G087	gi|607153|emb|Z33490.1|	93.75	95.83	0	3	144	9	0	1	144	72	503	1e-91	275
ASA_P4G087	gi|607071|emb|Z33488.1|	92.36	94.44	0	3	144	11	0	1	144	72	503	2e-90	272
ASA_P4G087	gi|150389|gb|K03089.1|NR1MER	100.00	100.00	0	-1	144	0	0	1	144	532	101	1e-89	294
ASA_P4G087	gi|150389|gb|K03089.1|NR1MER	33.80	50.70	0	3	71	47	0	5	75	3465	3677	0.97	39.3
ASA_P4G087	gi|209401585|gb|FJ230967.1|	93.75	95.83	0	3	144	9	0	1	144	534	965	1e-89	276
ASA_P4G087	gi|657193831|gb|KJ686611.1|	100.00	100.00	0	1	144	0	0	1	144	1162	1593	5e-89	295
ASA_P4G087	gi|657193843|gb|KJ686614.1|	100.00	100.00	0	1	144	0	0	1	144	1162	1593	7e-89	295
ASA_P4G087	gi|151742|gb|J01730.1|R1004	100.00	100.00	0	-2	144	0	0	1	144	1396	965	1e-88	294
ASA_P4G087	gi|151742|gb|J01730.1|R1004	33.80	50.70	0	3	71	47	0	5	75	4329	4541	1.0	39.3
ASA_P4G087	gi|27261159|gb|AF457211.1|	100.00	100.00	0	-3	144	0	0	1	144	1795	1364	2e-88	294
ASA_P4G087	gi|27261159|gb|AF457211.1|	33.80	50.70	0	3	71	47	0	5	75	4728	4940	1.0	39.3
ASA_P4G087	gi|356609736|gb|JF826500.1|	100.00	100.00	0	3	144	0	0	1	144	14838	15269	3e-88	294
ASA_P4G087	gi|356609736|gb|JF826500.1|	33.80	50.70	0	-3	71	47	0	5	75	11905	11693	0.95	39.3
ASA_P4G087	gi|37790303|gb|AF071413.3|	100.00	100.00	0	2	144	0	0	1	144	19205	19636	3e-88	294
ASA_P4G087	gi|37790303|gb|AF071413.3|	33.80	50.70	0	-2	71	47	0	5	75	16272	16060	0.96	39.3
ASA_P4G087	gi|695221038|ref|NG_039603.1|;gi|289065273|gb|GQ293498.1|	100.00	100.00	0	1	144	0	0	1	144	19444	19875	3e-88	294
ASA_P4G087	gi|695221038|ref|NG_039603.1|;gi|289065273|gb|GQ293498.1|	33.80	50.70	0	-1	71	47	0	5	75	16511	16299	0.96	39.3
ASA_P4G087	gi|382929425|gb|JN559393.1|	100.00	100.00	0	1	144	0	0	1	144	19528	19959	3e-88	294
ASA_P4G087	gi|382929425|gb|JN559393.1|	33.80	50.70	0	-2	71	47	0	5	75	16595	16383	0.96	39.3
ASA_P4G087	gi|357643656|gb|JN704639.1|	100.00	100.00	0	-2	144	0	0	1	144	2697	2266	3e-88	294
ASA_P4G087	gi|357643656|gb|JN704639.1|	33.80	50.70	0	2	71	47	0	5	75	5630	5842	0.96	39.3
ASA_P4G087	gi|695221081|ref|NG_039605.1|;gi|289065318|gb|GQ293500.1|	100.00	100.00	0	3	144	0	0	1	144	22761	23192	3e-88	294
ASA_P4G087	gi|695221081|ref|NG_039605.1|;gi|289065318|gb|GQ293500.1|	33.80	50.70	0	-3	71	47	0	5	75	19828	19616	0.96	39.3
ASA_P4G087	gi|677283264|dbj|AB983593.1|	100.00	100.00	0	-1	144	0	0	1	144	15211	14780	3e-88	294
ASA_P4G087	gi|677283264|dbj|AB983593.1|	33.80	50.70	0	3	71	47	0	5	75	18144	18356	0.96	39.3
ASA_P4G087	gi|690385522|gb|KM023773.1|	100.00	100.00	0	2	144	0	0	1	144	23975	24406	3e-88	294
ASA_P4G087	gi|690385522|gb|KM023773.1|	33.80	50.70	0	-3	71	47	0	5	75	21042	20830	0.96	39.3
ASA_P4G087	gi|388482443|gb|JQ480155.1|	100.00	100.00	0	-1	144	0	0	1	144	14724	14293	3e-88	294
ASA_P4G087	gi|388482443|gb|JQ480155.1|	33.80	50.70	0	2	71	47	0	5	75	17657	17869	0.96	39.3
ASA_P4G087	gi|426264557|gb|JX843238.1|	100.00	100.00	0	3	144	0	0	1	144	23829	24260	3e-88	294
ASA_P4G087	gi|426264557|gb|JX843238.1|	33.80	50.70	0	-3	71	47	0	5	75	20896	20684	0.96	39.3
ASA_P4G087	gi|347301417|gb|HQ331538.1|	100.00	100.00	0	-3	144	0	0	1	144	24858	24427	3e-88	294
ASA_P4G087	gi|347301417|gb|HQ331538.1|	33.80	50.70	0	2	71	47	0	5	75	27791	28003	0.96	39.3
ASA_P4G087	gi|440685467|gb|JQ899055.1|	100.00	100.00	0	-1	144	0	0	1	144	8653	8222	4e-88	294
ASA_P4G087	gi|440685467|gb|JQ899055.1|	33.80	50.70	0	3	71	47	0	5	75	11586	11798	0.96	39.3
ASA_P4G087	gi|700659332|gb|KJ541071.1|	100.00	100.00	0	-3	144	0	0	1	144	23717	23286	4e-88	294
ASA_P4G087	gi|700659332|gb|KJ541071.1|	33.80	50.70	0	1	71	47	0	5	75	26650	26862	0.96	39.3
ASA_P4G087	gi|695213503|ref|NG_036620.1|;gi|194337936|emb|AM991977.1|	100.00	100.00	0	-3	144	0	0	1	144	8921	8490	4e-88	294
ASA_P4G087	gi|695213503|ref|NG_036620.1|;gi|194337936|emb|AM991977.1|	33.80	50.70	0	1	71	47	0	5	75	11854	12066	0.96	39.3
ASA_P4G087	gi|667714421|gb|AY463797.8|	100.00	100.00	0	3	144	0	0	1	144	35844	36275	4e-88	294
ASA_P4G087	gi|89513164|gb|DQ390454.1|	100.00	100.00	0	-2	144	0	0	1	144	9780	9349	4e-88	294
ASA_P4G087	gi|89513164|gb|DQ390454.1|	33.80	50.70	0	2	71	47	0	5	75	12713	12925	0.96	39.3
ASA_P4G087	gi|89513165|gb|DQ390455.1|	100.00	100.00	0	3	144	0	0	1	144	54585	55016	4e-88	294
ASA_P4G087	gi|89513165|gb|DQ390455.1|	33.80	50.70	0	-2	71	47	0	5	75	51652	51440	0.96	39.3
ASA_P4G087	gi|675819364|emb|LM995927.1|	100.00	100.00	0	1	144	0	0	1	144	40627	41058	4e-88	294
ASA_P4G087	gi|675819364|emb|LM995927.1|	84.62	90.38	0	2	52	5	1	96	144	45770	45925	9e-17	88.2
ASA_P4G087	gi|37962716|gb|AY333434.1|	100.00	100.00	0	-1	144	0	0	1	144	65941	65510	4e-88	294
ASA_P4G087	gi|37962716|gb|AY333434.1|	33.80	50.70	0	3	71	47	0	5	75	68874	69086	0.96	39.3
ASA_P4G087	gi|675819286|emb|LM995849.1|	100.00	100.00	0	-1	144	0	0	1	144	56995	56564	4e-88	294
ASA_P4G087	gi|675819286|emb|LM995849.1|	33.80	49.30	0	3	71	47	0	5	75	59928	60140	1.9	38.5
ASA_P4G087	gi|472302154|gb|KC405622.1|	100.00	100.00	0	3	144	0	0	1	144	74286	74717	4e-88	294
ASA_P4G087	gi|472302154|gb|KC405622.1|	33.80	50.70	0	-1	71	47	0	5	75	71353	71141	0.96	39.3
ASA_P4G087	gi|697287983|dbj|AB715422.2|	100.00	100.00	0	2	144	0	0	1	144	37493	37924	4e-88	294
ASA_P4G087	gi|697287983|dbj|AB715422.2|	33.80	50.70	0	-2	71	47	0	5	75	34560	34348	0.96	39.3
ASA_P4G087	gi|571041145|gb|KC853439.1|	100.00	100.00	0	2	144	0	0	1	144	44471	44902	4e-88	294
ASA_P4G087	gi|5103148|dbj|AP000342.1|	100.00	100.00	0	-3	144	0	0	1	144	526	95	4e-88	294
ASA_P4G087	gi|5103148|dbj|AP000342.1|	33.80	50.70	0	3	71	47	0	5	75	3459	3671	0.96	39.3
ASA_P4G087	gi|89033265|gb|DQ364638.1|	100.00	100.00	0	-2	144	0	0	1	144	526	95	4e-88	294
ASA_P4G087	gi|89033265|gb|DQ364638.1|	33.80	50.70	0	3	71	47	0	5	75	3459	3671	0.96	39.3
ASA_P4G087	gi|619497957|gb|KJ170699.1|	100.00	100.00	0	-2	144	0	0	1	144	23744	23313	4e-88	294
ASA_P4G087	gi|194709275|gb|CP001125.1|	100.00	100.00	0	2	144	0	0	1	144	71483	71914	4e-88	294
ASA_P4G087	gi|194709275|gb|CP001125.1|	33.80	50.70	0	-2	71	47	0	5	75	41316	41104	0.96	39.3
ASA_P4G087	gi|365803828|gb|CP003224.1|	100.00	100.00	0	-1	144	0	0	1	144	12339	11908	4e-88	294
ASA_P4G087	gi|365803828|gb|CP003224.1|	33.80	50.70	0	2	71	47	0	5	75	15272	15484	0.96	39.3
ASA_P4G087	gi|283445073|gb|GQ259888.1|	100.00	100.00	0	1	144	0	0	1	144	22543	22974	4e-88	294
ASA_P4G087	gi|283445073|gb|GQ259888.1|	33.80	50.70	0	-3	71	47	0	5	75	19610	19398	0.96	39.3
ASA_P4G087	gi|695211468|ref|NG_036091.1|;gi|62550774|emb|AJ851089.1|	100.00	100.00	0	-2	144	0	0	1	144	29292	28861	4e-88	294
ASA_P4G087	gi|695211468|ref|NG_036091.1|;gi|62550774|emb|AJ851089.1|	33.80	50.70	0	2	71	47	0	5	75	32225	32437	0.96	39.3
ASA_P4G087	gi|215252832|gb|CP001232.1|	100.00	100.00	0	2	144	0	0	1	144	102248	102679	4e-88	294
ASA_P4G087	gi|215252832|gb|CP001232.1|	33.80	50.70	0	-2	71	47	0	5	75	99315	99103	0.96	39.3
ASA_P4G087	gi|545627323|gb|KC340960.1|	100.00	100.00	0	1	144	0	0	1	144	27625	28056	4e-88	294
ASA_P4G087	gi|545627323|gb|KC340960.1|	33.80	50.70	0	-2	71	47	0	5	75	24692	24480	0.96	39.3
ASA_P4G087	gi|748301948|gb|CP010316.1|	100.00	100.00	0	1	144	0	0	1	144	442	873	4e-88	294
ASA_P4G087	gi|665821958|gb|KJ484628.1|	100.00	100.00	0	-1	144	0	0	1	144	80962	80531	4e-88	294
ASA_P4G087	gi|675818942|emb|LM995505.1|	100.00	100.00	0	2	144	0	0	1	144	11585	12016	4e-88	294
ASA_P4G087	gi|675818942|emb|LM995505.1|	33.80	50.70	0	-1	71	47	0	5	75	8652	8440	0.96	39.3
ASA_P4G087	gi|312949035|gb|CP001856.1|	100.00	100.00	0	2	144	0	0	1	144	73490	73921	4e-88	294
ASA_P4G087	gi|312949035|gb|CP001856.1|	33.80	50.70	0	-1	71	47	0	5	75	70557	70345	0.96	39.3
ASA_P4G087	gi|299474760|gb|FJ628167.2|	100.00	100.00	0	1	144	0	0	1	144	63826	64257	4e-88	294
ASA_P4G087	gi|299474760|gb|FJ628167.2|	33.80	50.70	0	-2	71	47	0	5	75	60893	60681	0.96	39.3
ASA_P4G087	gi|742954016|gb|CP010372.1|	100.00	100.00	0	2	144	0	0	1	144	121457	121888	4e-88	294
ASA_P4G087	gi|742954016|gb|CP010372.1|	33.80	50.70	0	-3	71	47	0	5	75	118524	118312	0.96	39.3
ASA_P4G087	gi|555235253|gb|KF250428.1|	100.00	100.00	0	3	144	0	0	1	144	122073	122504	4e-88	294
ASA_P4G087	gi|555235253|gb|KF250428.1|	33.80	50.70	0	-1	71	47	0	5	75	119140	118928	0.96	39.3
ASA_P4G087	gi|443900801|emb|FO203354.1|	100.00	100.00	0	3	144	0	0	1	144	143838	144269	4e-88	294
ASA_P4G087	gi|443900801|emb|FO203354.1|	90.14	92.25	0	-3	142	14	0	1	142	115841	115416	5e-76	259
ASA_P4G087	gi|443900801|emb|FO203354.1|	30.95	50.00	0	3	84	58	0	4	87	118761	119012	0.12	42.0
ASA_P4G087	gi|443900801|emb|FO203354.1|	33.80	50.70	0	-1	71	47	0	5	75	140905	140693	0.96	39.3
ASA_P4G087	gi|514883433|gb|JX127248.1|	100.00	100.00	0	-2	144	0	0	1	144	69236	68805	4e-88	294
ASA_P4G087	gi|514883433|gb|JX127248.1|	33.80	50.70	0	1	71	47	0	5	75	72169	72381	0.96	39.3
ASA_P4G087	gi|665821556|gb|KJ484626.1|	100.00	100.00	0	-3	144	0	0	1	144	141455	141024	4e-88	294
ASA_P4G087	gi|665821556|gb|KJ484626.1|	33.80	50.70	0	1	71	47	0	5	75	144388	144600	0.96	39.3
ASA_P4G087	gi|142855988|gb|CP000645.1|	100.00	100.00	0	-1	144	0	0	1	144	82587	82156	4e-88	294
ASA_P4G087	gi|142855988|gb|CP000645.1|	33.80	50.70	0	2	71	47	0	5	75	85520	85732	0.96	39.3
ASA_P4G087	gi|377806473|gb|JQ010984.1|	100.00	100.00	0	1	144	0	0	1	144	153514	153945	4e-88	294
ASA_P4G087	gi|377806473|gb|JQ010984.1|	90.14	92.25	0	-1	142	14	0	1	142	123188	122763	5e-76	259
ASA_P4G087	gi|377806473|gb|JQ010984.1|	30.95	50.00	0	3	84	58	0	4	87	126108	126359	0.12	42.0
ASA_P4G087	gi|377806473|gb|JQ010984.1|	33.80	50.70	0	-1	71	47	0	5	75	150581	150369	0.96	39.3
ASA_P4G087	gi|327536433|gb|JF267651.1|	100.00	100.00	0	1	144	0	0	1	144	145912	146343	4e-88	294
ASA_P4G087	gi|327536433|gb|JF267651.1|	33.80	50.70	0	-2	71	47	0	5	75	142979	142767	0.96	39.3
ASA_P4G087	gi|133905277|gb|CP000603.1|	100.00	100.00	0	-1	144	0	0	1	144	126936	126505	4e-88	294
ASA_P4G087	gi|133905277|gb|CP000603.1|	33.80	50.70	0	2	71	47	0	5	75	129869	130081	0.97	39.3
ASA_P4G087	gi|257767482|dbj|AP010961.1|	100.00	100.00	0	-2	144	0	0	1	144	99621	99190	4e-88	294
ASA_P4G087	gi|257767482|dbj|AP010961.1|	33.80	50.70	0	2	71	47	0	5	75	102554	102766	0.97	39.3
ASA_P4G087	gi|159885254|dbj|AB366440.1|	100.00	100.00	0	3	144	0	0	1	144	102873	103304	4e-88	294
ASA_P4G087	gi|159885254|dbj|AB366440.1|	33.80	50.70	0	-2	71	47	0	5	75	99940	99728	0.97	39.3
ASA_P4G087	gi|145848882|emb|AM412236.1|	100.00	100.00	0	3	144	0	0	1	144	107544	107975	4e-88	294
ASA_P4G087	gi|145848882|emb|AM412236.1|	33.80	50.70	0	-2	71	47	0	5	75	104611	104399	0.97	39.3
ASA_P4G087	gi|16505740|emb|AL513383.1|	100.00	100.00	0	2	144	0	0	1	144	174890	175321	4e-88	294
ASA_P4G087	gi|16505740|emb|AL513383.1|	89.44	91.55	0	-2	142	15	0	1	142	114986	114561	3e-75	257
ASA_P4G087	gi|16505740|emb|AL513383.1|	30.95	50.00	0	3	84	58	0	4	87	117906	118157	0.12	42.0
ASA_P4G087	gi|16505740|emb|AL513383.1|	33.80	50.70	0	-1	71	47	0	5	75	171957	171745	0.97	39.3
ASA_P4G087	gi|612134625|ref|NC_023289.2|;gi|612065734|gb|KF362121.2|	100.00	100.00	0	-3	144	0	0	1	144	106462	106031	4e-88	294
ASA_P4G087	gi|612134625|ref|NC_023289.2|;gi|612065734|gb|KF362121.2|	33.80	50.70	0	3	71	47	0	5	75	109395	109607	0.97	39.3
ASA_P4G087	gi|612134622|ref|NC_023277.2|;gi|612065739|gb|KF362122.2|	100.00	100.00	0	-1	144	0	0	1	144	106413	105982	4e-88	294
ASA_P4G087	gi|612134622|ref|NC_023277.2|;gi|612065739|gb|KF362122.2|	33.80	50.70	0	2	71	47	0	5	75	109346	109558	0.97	39.3
ASA_P4G087	gi|569555425|gb|CP004000.1|	100.00	100.00	0	-2	144	0	0	1	144	53140	52709	4e-88	294
ASA_P4G087	gi|569555425|gb|CP004000.1|	33.80	50.70	0	3	71	47	0	5	75	56073	56285	0.97	39.3
ASA_P4G087	gi|695210403|ref|NG_035939.1|;gi|40795472|gb|AY123253.3|	100.00	100.00	0	2	144	0	0	1	144	29522	29953	4e-88	294
ASA_P4G087	gi|695210403|ref|NG_035939.1|;gi|40795472|gb|AY123253.3|	94.07	96.30	0	1	135	8	0	1	135	43471	43875	1e-76	261
ASA_P4G087	gi|695210403|ref|NG_035939.1|;gi|40795472|gb|AY123253.3|	28.18	48.18	0	-2	110	79	0	4	113	40239	39910	0.009	45.4
ASA_P4G087	gi|695210403|ref|NG_035939.1|;gi|40795472|gb|AY123253.3|	33.80	50.70	0	-3	71	47	0	5	75	23882	23670	0.96	39.3
ASA_P4G087	gi|595583568|gb|CP007265.1|	100.00	100.00	0	-3	144	0	0	1	144	1536555	1536124	4e-88	294
ASA_P4G087	gi|595583568|gb|CP007265.1|	35.82	61.19	0	1	134	81	4	10	138	1764070	1764471	6e-15	82.8
ASA_P4G087	gi|595583568|gb|CP007265.1|	27.91	48.06	0	-2	129	90	2	8	134	786838	786455	2e-07	60.5
ASA_P4G087	gi|595583568|gb|CP007265.1|	31.75	48.41	0	-1	126	76	6	8	128	2658632	2658270	0.026	44.3
ASA_P4G087	gi|595583568|gb|CP007265.1|	33.80	50.70	0	2	71	47	0	5	75	1539488	1539700	0.97	39.3
ASA_P4G087	gi|595588540|gb|CP007390.1|	100.00	100.00	0	-2	144	0	0	1	144	4110365	4109934	4e-88	294
ASA_P4G087	gi|595588540|gb|CP007390.1|	35.82	61.19	0	1	134	81	4	10	138	460246	460647	6e-15	82.8
ASA_P4G087	gi|595588540|gb|CP007390.1|	27.91	48.06	0	-1	129	90	2	8	134	3360648	3360265	2e-07	60.5
ASA_P4G087	gi|595588540|gb|CP007390.1|	31.75	48.41	0	-3	126	76	6	8	128	4370671	4370309	0.026	44.3
ASA_P4G087	gi|595588540|gb|CP007390.1|	33.80	50.70	0	1	71	47	0	5	75	4113298	4113510	0.97	39.3
ASA_P4G087	gi|595593103|gb|CP007391.1|	100.00	100.00	0	-2	144	0	0	1	144	4157316	4156885	4e-88	294
ASA_P4G087	gi|595593103|gb|CP007391.1|	35.82	61.19	0	1	134	81	4	10	138	549136	549537	6e-15	82.8
ASA_P4G087	gi|595593103|gb|CP007391.1|	27.91	48.06	0	-1	129	90	2	8	134	3459769	3459386	2e-07	60.5
ASA_P4G087	gi|595593103|gb|CP007391.1|	31.75	48.41	0	-2	126	76	6	8	128	4476141	4475779	0.026	44.3
ASA_P4G087	gi|595593103|gb|CP007391.1|	33.80	50.70	0	2	71	47	0	5	75	4160249	4160461	0.97	39.3
ASA_P4G087	gi|312910970|dbj|AP011957.1|	100.00	100.00	0	2	144	0	0	1	144	4088762	4089193	4e-88	294
ASA_P4G087	gi|312910970|dbj|AP011957.1|	35.77	59.85	0	-1	137	84	3	10	142	3605645	3605235	2e-15	84.3
ASA_P4G087	gi|312910970|dbj|AP011957.1|	29.13	54.33	0	2	127	87	2	8	132	438905	439282	2e-08	63.5
ASA_P4G087	gi|312910970|dbj|AP011957.1|	27.69	49.23	0	1	130	91	2	7	134	598600	598986	7e-08	61.6
ASA_P4G087	gi|312910970|dbj|AP011957.1|	30.95	48.41	0	2	126	77	6	8	128	4609502	4609864	0.040	43.5
ASA_P4G087	gi|312910970|dbj|AP011957.1|	30.19	47.17	0	1	106	66	3	8	112	4663393	4663689	0.15	42.0
ASA_P4G087	gi|312910970|dbj|AP011957.1|	33.80	50.70	0	-3	71	47	0	5	75	4085829	4085617	0.97	39.3
ASA_P4G087	gi|748267869|gb|CP010315.1|	100.00	100.00	0	2	144	0	0	1	144	1725464	1725895	4e-88	294
ASA_P4G087	gi|748267869|gb|CP010315.1|	35.82	61.19	0	-2	134	81	4	10	138	3747165	3746764	6e-15	82.8
ASA_P4G087	gi|748267869|gb|CP010315.1|	27.91	48.06	0	1	129	90	2	8	134	523192	523575	2e-07	60.5
ASA_P4G087	gi|748267869|gb|CP010315.1|	31.75	48.41	0	1	126	76	6	8	128	4602643	4603005	0.026	44.3
ASA_P4G087	gi|748267869|gb|CP010315.1|	33.80	50.70	0	-2	71	47	0	5	75	1722531	1722319	0.97	39.3
ASA_P4G087	gi|602773583|gb|CP007273.1|	100.00	100.00	0	-3	144	0	0	1	144	3968277	3967846	4e-88	294
ASA_P4G087	gi|602773583|gb|CP007273.1|	40.23	64.37	0	3	87	49	2	10	93	4073097	4073357	6e-10	68.2
ASA_P4G087	gi|602773583|gb|CP007273.1|	29.13	54.33	0	-3	127	87	2	8	132	4336587	4336210	1e-08	63.9
ASA_P4G087	gi|602773583|gb|CP007273.1|	27.69	49.23	0	-1	130	91	2	7	134	3666740	3666354	7e-08	61.6
ASA_P4G087	gi|602773583|gb|CP007273.1|	30.95	48.41	0	-1	126	77	6	8	128	3598235	3597873	0.040	43.5
ASA_P4G087	gi|602773583|gb|CP007273.1|	41.38	63.79	0	-3	58	31	2	63	117	4993098	4992925	0.15	41.6
ASA_P4G087	gi|749204400|gb|CP007592.1|	100.00	100.00	0	-1	144	0	0	1	144	3362667	3362236	4e-88	294
ASA_P4G087	gi|749204400|gb|CP007592.1|	35.82	61.19	0	-1	134	81	4	10	138	3964053	3963652	6e-15	82.8
ASA_P4G087	gi|749204400|gb|CP007592.1|	27.91	48.06	0	2	129	90	2	8	134	875711	876094	2e-07	60.5
ASA_P4G087	gi|749204400|gb|CP007592.1|	31.75	48.41	0	2	126	76	6	8	128	4862375	4862737	0.026	44.3
ASA_P4G087	gi|284919779|emb|FN554766.1|	100.00	100.00	0	1	144	0	0	1	144	4372054	4372485	4e-88	294
ASA_P4G087	gi|284919779|emb|FN554766.1|	35.82	61.19	0	-1	134	81	4	10	138	3800489	3800088	5e-15	83.2
ASA_P4G087	gi|284919779|emb|FN554766.1|	27.91	48.06	0	2	129	90	2	8	134	604985	605368	2e-07	60.5
ASA_P4G087	gi|284919779|emb|FN554766.1|	31.75	48.41	0	3	126	76	6	8	128	4755519	4755881	0.018	44.7
ASA_P4G087	gi|284919779|emb|FN554766.1|	33.80	50.70	0	-1	71	47	0	5	75	4369121	4368909	0.97	39.3
ASA_P4G087	gi|406775301|gb|CP003297.1|	100.00	100.00	0	-1	144	0	0	1	144	71229	70798	4e-88	294
ASA_P4G087	gi|406775301|gb|CP003297.1|	35.82	61.19	0	3	134	81	4	10	138	519051	519452	5e-15	83.2
ASA_P4G087	gi|406775301|gb|CP003297.1|	27.91	48.06	0	-3	129	90	2	8	134	3893149	3892766	2e-07	60.5
ASA_P4G087	gi|406775301|gb|CP003297.1|	31.75	48.41	0	-3	126	76	6	8	128	4842526	4842164	0.026	44.3
ASA_P4G087	gi|406775301|gb|CP003297.1|	33.80	50.70	0	2	71	47	0	5	75	74162	74374	0.97	39.3
ASA_P4G087	gi|745369752|emb|HF572917.2|	100.00	100.00	0	2	144	0	0	1	144	4383347	4383778	4e-88	294
ASA_P4G087	gi|745369752|emb|HF572917.2|	35.82	61.19	0	-1	134	81	4	10	138	3938413	3938012	5e-15	83.2
ASA_P4G087	gi|745369752|emb|HF572917.2|	27.91	48.06	0	1	129	90	2	8	134	548053	548436	2e-07	60.5
ASA_P4G087	gi|745369752|emb|HF572917.2|	31.75	48.41	0	2	126	76	6	8	128	4865582	4865944	0.026	44.3
ASA_P4G087	gi|745369752|emb|HF572917.2|	33.80	50.70	0	-2	71	47	0	5	75	4380414	4380202	0.97	39.3
ASA_P4G087	gi|407051884|gb|CP003289.1|	100.00	100.00	0	-2	144	0	0	1	144	71807	71376	4e-88	294
ASA_P4G087	gi|407051884|gb|CP003289.1|	35.82	61.19	0	1	134	81	4	10	138	514423	514824	5e-15	83.2
ASA_P4G087	gi|407051884|gb|CP003289.1|	27.91	48.06	0	-1	129	90	2	8	134	3902493	3902110	2e-07	60.5
ASA_P4G087	gi|407051884|gb|CP003289.1|	31.75	48.41	0	-1	126	76	6	8	128	4862301	4861939	0.026	44.3
ASA_P4G087	gi|407051884|gb|CP003289.1|	33.80	50.70	0	1	71	47	0	5	75	74740	74952	0.97	39.3
ASA_P4G087	gi|394343076|gb|CP003683.1|	100.00	100.00	0	1	144	0	0	1	144	2062825	2063256	4e-88	294
ASA_P4G087	gi|394343076|gb|CP003683.1|	31.82	56.82	0	-3	132	86	3	10	137	5547244	5546849	2e-11	72.0
ASA_P4G087	gi|394343076|gb|CP003683.1|	27.91	49.61	0	3	129	90	2	8	134	1438284	1438667	2e-07	60.5
ASA_P4G087	gi|394343076|gb|CP003683.1|	30.95	47.62	0	3	126	77	6	8	128	360492	360854	0.008	45.8
ASA_P4G087	gi|394343076|gb|CP003683.1|	33.80	50.70	0	-2	71	47	0	5	75	2059892	2059680	0.98	39.3
ASA_P4G087	gi|394343076|gb|CP003683.1|	31.43	48.57	0	-3	70	48	0	8	77	3723943	3723734	1.1	39.3
ASA_P4G087	gi|348031532|dbj|AP012280.1|	100.00	100.00	0	1	144	0	0	1	144	1890133	1890564	4e-88	294
ASA_P4G087	gi|348031532|dbj|AP012280.1|	33.33	52.59	0	-3	135	88	1	7	139	5195704	5195300	1e-10	70.1
ASA_P4G087	gi|348031532|dbj|AP012280.1|	29.92	51.97	0	-3	127	86	2	8	132	831109	830732	5e-09	65.1
ASA_P4G087	gi|348031532|dbj|AP012280.1|	35.40	48.67	0	3	113	70	2	7	119	4089759	4090088	8e-05	52.0
ASA_P4G087	gi|348031532|dbj|AP012280.1|	29.85	50.00	0	-1	134	84	5	1	128	3513300	3512911	2e-04	51.2
ASA_P4G087	gi|348031532|dbj|AP012280.1|	35.11	53.19	0	-1	94	55	3	9	102	3187644	3187381	0.004	47.0
ASA_P4G087	gi|348031532|dbj|AP012280.1|	30.16	48.41	0	-3	126	81	5	3	127	434086	433727	0.016	44.7
ASA_P4G087	gi|348031532|dbj|AP012280.1|	33.80	50.70	0	-2	71	47	0	5	75	1887200	1886988	0.97	39.3
ASA_P4G087	gi|348031532|dbj|AP012280.1|	31.82	56.06	0	-1	66	44	1	9	74	4799985	4799791	4.1	37.7
ASA_P4G087	gi|674252391|gb|CP008739.2|	100.00	100.00	0	1	144	0	0	1	144	2099263	2099694	4e-88	294
ASA_P4G087	gi|674252391|gb|CP008739.2|	33.33	52.59	0	-2	135	88	1	7	139	5288413	5288009	1e-10	70.1
ASA_P4G087	gi|674252391|gb|CP008739.2|	29.92	51.97	0	-3	127	86	2	8	132	805401	805024	5e-09	65.1
ASA_P4G087	gi|674252391|gb|CP008739.2|	35.40	48.67	0	3	113	70	2	7	119	4265430	4265759	8e-05	52.0
ASA_P4G087	gi|674252391|gb|CP008739.2|	29.85	50.00	0	-2	134	84	5	1	128	3684145	3683756	1e-04	51.2
ASA_P4G087	gi|674252391|gb|CP008739.2|	35.11	53.19	0	-2	94	55	3	9	102	3375652	3375389	0.004	47.0
ASA_P4G087	gi|674252391|gb|CP008739.2|	30.16	48.41	0	-3	126	81	5	3	127	389409	389050	0.016	44.7
ASA_P4G087	gi|674252391|gb|CP008739.2|	33.80	50.70	0	-1	71	47	0	5	75	2096330	2096118	0.97	39.3
ASA_P4G087	gi|674252391|gb|CP008739.2|	31.82	56.06	0	-2	66	44	1	9	74	4904353	4904159	4.1	37.7
ASA_P4G087	gi|667483963|gb|KJ439039.1|	100.00	100.00	0	2	144	0	0	1	144	39608	40039	4e-88	294
ASA_P4G087	gi|667483963|gb|KJ439039.1|	91.85	96.30	0	2	135	11	0	1	135	59243	59647	7e-76	259
ASA_P4G087	gi|667483963|gb|KJ439039.1|	33.33	51.39	0	-3	72	48	0	4	75	56636	56421	2.2	38.5
ASA_P4G087	gi|409924768|gb|JX486126.1|	100.00	100.00	0	3	144	0	0	1	144	85014	85445	4e-88	294
ASA_P4G087	gi|409924768|gb|JX486126.1|	33.80	50.70	0	-3	71	47	0	5	75	79374	79162	0.96	39.3
ASA_P4G087	gi|667483878|gb|KJ411925.1|	100.00	100.00	0	2	144	0	0	1	144	39608	40039	4e-88	294
ASA_P4G087	gi|667483878|gb|KJ411925.1|	91.85	96.30	0	3	135	11	0	1	135	61317	61721	7e-76	259
ASA_P4G087	gi|667483878|gb|KJ411925.1|	33.33	51.39	0	-3	72	48	0	4	75	58710	58495	2.2	38.5
ASA_P4G087	gi|28629230|gb|AF550679.1|	100.00	100.00	0	-2	144	0	0	1	144	44019	43588	4e-88	294
ASA_P4G087	gi|665822573|gb|KJ484634.1|	100.00	100.00	0	-3	144	0	0	1	144	126298	125867	4e-88	294
ASA_P4G087	gi|665822573|gb|KJ484634.1|	33.80	50.70	0	-1	71	47	0	5	75	13848	13636	0.96	39.3
ASA_P4G087	gi|154897|gb|K02503.1|TRN501	93.75	95.83	0	-1	144	9	0	1	144	548	117	4e-88	276
ASA_P4G087	gi|596353652|gb|KF976462.2|	100.00	100.00	0	1	144	0	0	1	144	130402	130833	4e-88	294
ASA_P4G087	gi|596353652|gb|KF976462.2|	94.07	96.30	0	3	135	8	0	1	135	144351	144755	1e-76	261
ASA_P4G087	gi|596353652|gb|KF976462.2|	28.18	48.18	0	-2	110	79	0	4	113	141119	140790	0.009	45.4
ASA_P4G087	gi|596353652|gb|KF976462.2|	33.80	50.70	0	-3	71	47	0	5	75	124762	124550	0.96	39.3
ASA_P4G087	gi|345468041|dbj|AP012208.1|	100.00	100.00	0	2	144	0	0	1	144	148157	148588	4e-88	294
ASA_P4G087	gi|378406451|gb|JN420336.1|	100.00	100.00	0	1	144	0	0	1	144	136720	137151	4e-88	294
ASA_P4G087	gi|378406451|gb|JN420336.1|	90.14	92.25	0	2	142	14	0	1	142	149651	150076	5e-76	259
ASA_P4G087	gi|378406451|gb|JN420336.1|	30.95	50.00	0	-2	84	58	0	4	87	146731	146480	0.12	42.0
ASA_P4G087	gi|667713100|gb|CP006799.1|	100.00	100.00	0	-3	144	0	0	1	144	88285	87854	4e-88	294
ASA_P4G087	gi|667713100|gb|CP006799.1|	90.14	92.25	0	-3	142	14	0	1	142	78586	78161	5e-76	259
ASA_P4G087	gi|667713100|gb|CP006799.1|	30.95	50.00	0	2	84	58	0	4	87	81506	81757	0.12	42.0
ASA_P4G087	gi|323903311|gb|HQ201416.1|	99.31	99.31	0	3	144	1	0	1	144	29544	29975	2e-87	292
ASA_P4G087	gi|323903311|gb|HQ201416.1|	33.80	50.70	0	-1	71	47	0	5	75	21658	21446	0.96	39.3
ASA_P4G087	gi|545627180|gb|KC340959.1|	99.31	100.00	0	1	144	1	0	1	144	27625	28056	2e-87	292
ASA_P4G087	gi|545627180|gb|KC340959.1|	33.80	50.70	0	-2	71	47	0	5	75	24692	24480	0.96	39.3
ASA_P4G087	gi|221728669|gb|CP001392.1|	99.31	99.31	0	-1	144	1	0	1	144	2279005	2278574	3e-87	291
ASA_P4G087	gi|221728669|gb|CP001392.1|	39.23	58.46	0	1	130	79	0	8	137	2301865	2302254	5e-21	100
ASA_P4G087	gi|221728669|gb|CP001392.1|	32.28	54.33	0	1	127	84	1	8	132	2295511	2295891	3e-11	72.0
ASA_P4G087	gi|221728669|gb|CP001392.1|	32.85	52.55	0	-2	137	88	3	8	142	39438	39034	8e-10	67.8
ASA_P4G087	gi|221728669|gb|CP001392.1|	28.68	52.71	0	-1	129	89	2	7	133	1193812	1193429	8e-09	64.7
ASA_P4G087	gi|221728669|gb|CP001392.1|	32.56	48.84	0	3	129	83	2	10	136	1277820	1278200	2e-06	57.4
ASA_P4G087	gi|221728669|gb|CP001392.1|	38.81	61.19	0	1	67	41	0	8	74	1218478	1218678	2e-06	57.4
ASA_P4G087	gi|221728669|gb|CP001392.1|	39.73	52.05	0	-2	73	41	2	9	79	3265194	3264979	0.015	45.1
ASA_P4G087	gi|221728669|gb|CP001392.1|	33.80	50.70	0	3	71	47	0	5	75	2281938	2282150	0.97	39.3
ASA_P4G087	gi|635291785|gb|CP007620.1|	99.31	99.31	0	-3	144	1	0	1	144	6435937	6435506	3e-87	291
ASA_P4G087	gi|635291785|gb|CP007620.1|	91.37	92.81	0	1	139	12	0	4	142	6425128	6425544	4e-75	257
ASA_P4G087	gi|635291785|gb|CP007620.1|	73.61	79.86	0	2	144	38	0	1	144	6432245	6432676	1e-59	212
ASA_P4G087	gi|635291785|gb|CP007620.1|	98.33	100.00	0	-3	60	1	0	85	144	6440893	6440714	6e-28	120
ASA_P4G087	gi|635291785|gb|CP007620.1|	70.59	78.82	0	3	85	25	0	50	134	6433638	6433892	4e-27	118
ASA_P4G087	gi|635291785|gb|CP007620.1|	35.34	56.39	0	1	133	80	3	5	133	5933113	5933505	7e-12	73.6
ASA_P4G087	gi|635291785|gb|CP007620.1|	29.32	51.88	0	-2	133	90	3	8	137	657059	656664	2e-08	63.2
ASA_P4G087	gi|635291785|gb|CP007620.1|	29.59	54.08	0	3	98	66	2	8	103	2788437	2788727	3e-04	50.4
ASA_P4G087	gi|635291785|gb|CP007620.1|	37.14	55.71	0	-3	70	43	1	3	72	2092606	2092400	0.005	46.2
ASA_P4G087	gi|635291785|gb|CP007620.1|	39.13	53.62	0	3	69	39	2	7	74	4488234	4488434	0.018	44.7
ASA_P4G087	gi|635291785|gb|CP007620.1|	30.28	48.62	0	-3	109	70	2	9	114	6421798	6421481	0.051	43.1
ASA_P4G087	gi|635291785|gb|CP007620.1|	30.70	48.25	0	-2	114	75	3	2	113	6428378	6428043	0.11	42.4
ASA_P4G087	gi|635291785|gb|CP007620.1|	30.00	50.91	0	1	110	70	4	6	110	3601300	3601623	0.14	42.0
ASA_P4G087	gi|256861648|gb|GQ415452.1|	93.75	95.83	0	-1	144	9	0	1	144	435	4	4e-87	276
ASA_P4G087	gi|481190335|gb|JX121640.1|	99.31	99.31	0	1	144	1	0	1	144	35149	35580	5e-87	291
ASA_P4G087	gi|481190335|gb|JX121640.1|	33.33	51.39	0	-2	72	48	0	4	75	32231	32016	2.3	38.1
ASA_P4G087	gi|481190437|gb|JX121641.1|	99.31	99.31	0	1	144	1	0	1	144	35149	35580	5e-87	291
ASA_P4G087	gi|481190437|gb|JX121641.1|	33.33	51.39	0	-1	72	48	0	4	75	32231	32016	2.3	38.1
ASA_P4G087	gi|34915805|emb|AJ551280.1|	98.61	99.31	0	1	144	2	0	1	144	8200	8631	8e-87	290
ASA_P4G087	gi|34915805|emb|AJ551280.1|	33.80	50.70	0	-2	71	47	0	5	75	5267	5055	0.94	39.3
ASA_P4G087	gi|111054108|gb|DQ485159.1|	94.24	96.40	0	1	139	8	0	1	139	514	930	1e-86	268
ASA_P4G087	gi|261390638|emb|FM244713.1|	100.00	100.00	0	3	141	0	0	1	141	15378	15800	6e-86	288
ASA_P4G087	gi|261390638|emb|FM244713.1|	33.80	50.70	0	-1	71	47	0	5	75	12445	12233	1.1	39.3
ASA_P4G087	gi|403398703|gb|JX469833.1|	97.22	97.92	0	-1	144	4	0	1	144	24463	24032	6e-86	288
ASA_P4G087	gi|403398703|gb|JX469833.1|	95.68	97.12	0	-2	139	6	0	1	139	19035	18619	1e-80	273
ASA_P4G087	gi|403398703|gb|JX469833.1|	28.18	48.18	0	2	110	79	0	4	113	25508	25837	0.009	45.4
ASA_P4G087	gi|29569589|gb|AY225348.1|	100.00	100.00	0	-3	134	0	0	11	144	1765	1364	1e-85	273
ASA_P4G088	gi|150389|gb|K03089.1|NR1MER	100.00	100.00	0	1	134	0	0	1	134	550	951	6e-70	239
ASA_P4G088	gi|695209048|ref|NG_035712.1|;gi|25553415|dbj|D83080.2|	100.00	100.00	0	2	134	0	0	1	134	737	1138	2e-69	239
ASA_P4G088	gi|151742|gb|J01730.1|R1004	100.00	100.00	0	1	134	0	0	1	134	1414	1815	2e-69	239
ASA_P4G088	gi|34915805|emb|AJ551280.1|	100.00	100.00	0	-3	134	0	0	1	134	8182	7781	3e-69	239
ASA_P4G088	gi|27261159|gb|AF457211.1|	100.00	100.00	0	1	134	0	0	1	134	1813	2214	4e-69	239
ASA_P4G088	gi|11071885|emb|Y17897.1|	100.00	100.00	0	3	134	0	0	1	134	549	950	4e-69	239
ASA_P4G088	gi|261390638|emb|FM244713.1|	100.00	100.00	0	-2	134	0	0	1	134	15360	14959	4e-69	239
ASA_P4G088	gi|356609736|gb|JF826500.1|	100.00	100.00	0	-1	134	0	0	1	134	14820	14419	4e-69	239
ASA_P4G088	gi|37790303|gb|AF071413.3|	100.00	100.00	0	-3	134	0	0	1	134	19187	18786	4e-69	239
ASA_P4G088	gi|695221038|ref|NG_039603.1|;gi|289065273|gb|GQ293498.1|	100.00	100.00	0	-2	134	0	0	1	134	19426	19025	4e-69	239
ASA_P4G088	gi|382929425|gb|JN559393.1|	100.00	100.00	0	-3	134	0	0	1	134	19510	19109	4e-69	239
ASA_P4G088	gi|357643656|gb|JN704639.1|	100.00	100.00	0	3	134	0	0	1	134	2715	3116	4e-69	239
ASA_P4G088	gi|695221081|ref|NG_039605.1|;gi|289065318|gb|GQ293500.1|	100.00	100.00	0	-1	134	0	0	1	134	22743	22342	4e-69	239
ASA_P4G088	gi|677283264|dbj|AB983593.1|	100.00	100.00	0	1	134	0	0	1	134	15229	15630	4e-69	239
ASA_P4G088	gi|690385522|gb|KM023773.1|	100.00	100.00	0	-1	134	0	0	1	134	23957	23556	4e-69	239
ASA_P4G088	gi|388482443|gb|JQ480155.1|	100.00	100.00	0	3	134	0	0	1	134	14742	15143	5e-69	239
ASA_P4G088	gi|426264557|gb|JX843238.1|	100.00	100.00	0	-1	134	0	0	1	134	23811	23410	5e-69	239
ASA_P4G088	gi|323903311|gb|HQ201416.1|	100.00	100.00	0	-2	134	0	0	1	134	29526	29125	5e-69	239
ASA_P4G088	gi|347301417|gb|HQ331538.1|	100.00	100.00	0	3	134	0	0	1	134	24876	25277	5e-69	239
ASA_P4G088	gi|440685467|gb|JQ899055.1|	100.00	100.00	0	1	134	0	0	1	134	8671	9072	5e-69	239
ASA_P4G088	gi|700659332|gb|KJ541071.1|	100.00	100.00	0	2	134	0	0	1	134	23735	24136	5e-69	239
ASA_P4G088	gi|695213503|ref|NG_036620.1|;gi|194337936|emb|AM991977.1|	100.00	100.00	0	2	134	0	0	1	134	8939	9340	5e-69	239
ASA_P4G088	gi|667714421|gb|AY463797.8|	100.00	100.00	0	-1	134	0	0	1	134	35826	35425	5e-69	239
ASA_P4G088	gi|84094946|emb|AM048832.1|	100.00	100.00	0	2	134	0	0	1	134	28523	28924	5e-69	239
ASA_P4G088	gi|481190335|gb|JX121640.1|	100.00	100.00	0	-3	134	0	0	1	134	35131	34730	5e-69	239
ASA_P4G088	gi|89513164|gb|DQ390454.1|	100.00	100.00	0	3	134	0	0	1	134	9798	10199	5e-69	239
ASA_P4G088	gi|89513165|gb|DQ390455.1|	100.00	100.00	0	-3	134	0	0	1	134	54567	54166	5e-69	239
ASA_P4G088	gi|675819364|emb|LM995927.1|	100.00	100.00	0	-1	134	0	0	1	134	40609	40208	5e-69	239
ASA_P4G088	gi|133711723|gb|EF107516.1|	100.00	100.00	0	-3	134	0	0	1	134	27622	27221	5e-69	239
ASA_P4G088	gi|481190437|gb|JX121641.1|	100.00	100.00	0	-2	134	0	0	1	134	35131	34730	5e-69	239
ASA_P4G088	gi|403398703|gb|JX469833.1|	100.00	100.00	0	3	134	0	0	1	134	19053	19454	5e-69	239
ASA_P4G088	gi|37962716|gb|AY333434.1|	100.00	100.00	0	1	134	0	0	1	134	65959	66360	5e-69	239
ASA_P4G088	gi|675819286|emb|LM995849.1|	100.00	100.00	0	1	134	0	0	1	134	57013	57414	5e-69	239
ASA_P4G088	gi|472302154|gb|KC405622.1|	100.00	100.00	0	-2	134	0	0	1	134	74268	73867	5e-69	239
ASA_P4G088	gi|697287983|dbj|AB715422.2|	100.00	100.00	0	-3	134	0	0	1	134	37475	37074	5e-69	239
ASA_P4G088	gi|571041145|gb|KC853439.1|	100.00	100.00	0	-1	134	0	0	1	134	44453	44052	5e-69	239
ASA_P4G088	gi|5103148|dbj|AP000342.1|	100.00	100.00	0	1	134	0	0	1	134	544	945	5e-69	239
ASA_P4G088	gi|89033265|gb|DQ364638.1|	100.00	100.00	0	1	134	0	0	1	134	544	945	5e-69	239
ASA_P4G088	gi|619497957|gb|KJ170699.1|	100.00	100.00	0	2	134	0	0	1	134	23762	24163	5e-69	239
ASA_P4G088	gi|408669091|gb|JX847411.1|	100.00	100.00	0	1	134	0	0	1	134	19129	19530	5e-69	239
ASA_P4G088	gi|194709275|gb|CP001125.1|	100.00	100.00	0	-3	134	0	0	1	134	71465	71064	5e-69	239
ASA_P4G088	gi|365803828|gb|CP003224.1|	100.00	100.00	0	3	134	0	0	1	134	12357	12758	5e-69	239
ASA_P4G088	gi|283445073|gb|GQ259888.1|	100.00	100.00	0	-1	134	0	0	1	134	22525	22124	5e-69	239
ASA_P4G088	gi|545627180|gb|KC340959.1|	100.00	100.00	0	-3	134	0	0	1	134	27607	27206	5e-69	239
ASA_P4G088	gi|695211468|ref|NG_036091.1|;gi|62550774|emb|AJ851089.1|	100.00	100.00	0	3	134	0	0	1	134	29310	29711	5e-69	239
ASA_P4G088	gi|215252832|gb|CP001232.1|	100.00	100.00	0	-3	134	0	0	1	134	102230	101829	5e-69	239
ASA_P4G088	gi|545627323|gb|KC340960.1|	100.00	100.00	0	-3	134	0	0	1	134	27607	27206	5e-69	239
ASA_P4G088	gi|665821958|gb|KJ484628.1|	100.00	100.00	0	1	134	0	0	1	134	80980	81381	5e-69	239
ASA_P4G088	gi|675818942|emb|LM995505.1|	100.00	100.00	0	-2	134	0	0	1	134	11567	11166	5e-69	239
ASA_P4G088	gi|312949035|gb|CP001856.1|	100.00	100.00	0	-2	134	0	0	1	134	73472	73071	5e-69	239
ASA_P4G088	gi|299474760|gb|FJ628167.2|	100.00	100.00	0	-3	134	0	0	1	134	63808	63407	5e-69	239
ASA_P4G088	gi|742954016|gb|CP010372.1|	100.00	100.00	0	-1	134	0	0	1	134	121439	121038	5e-69	239
ASA_P4G088	gi|555235253|gb|KF250428.1|	100.00	100.00	0	-2	134	0	0	1	134	122055	121654	5e-69	239
ASA_P4G088	gi|443900801|emb|FO203354.1|	100.00	100.00	0	-2	134	0	0	1	134	143820	143419	5e-69	239
ASA_P4G088	gi|443900801|emb|FO203354.1|	84.89	90.65	0	2	139	16	1	1	134	115859	116275	4e-58	207
ASA_P4G088	gi|514883433|gb|JX127248.1|	100.00	100.00	0	2	134	0	0	1	134	69254	69655	5e-69	239
ASA_P4G088	gi|665821556|gb|KJ484626.1|	100.00	100.00	0	2	134	0	0	1	134	141473	141874	5e-69	239
ASA_P4G088	gi|142855988|gb|CP000645.1|	100.00	100.00	0	3	134	0	0	1	134	82605	83006	5e-69	239
ASA_P4G088	gi|377806473|gb|JQ010984.1|	100.00	100.00	0	-2	134	0	0	1	134	153496	153095	5e-69	239
ASA_P4G088	gi|377806473|gb|JQ010984.1|	84.89	90.65	0	2	139	16	1	1	134	123206	123622	4e-58	207
ASA_P4G088	gi|514883893|gb|JX442976.1|	100.00	100.00	0	-3	134	0	0	1	134	170111	169710	5e-69	239
ASA_P4G088	gi|327536433|gb|JF267651.1|	100.00	100.00	0	-3	134	0	0	1	134	145894	145493	5e-69	239
ASA_P4G088	gi|133905277|gb|CP000603.1|	100.00	100.00	0	3	134	0	0	1	134	126954	127355	5e-69	239
ASA_P4G088	gi|257767482|dbj|AP010961.1|	100.00	100.00	0	3	134	0	0	1	134	99639	100040	5e-69	239
ASA_P4G088	gi|159885254|dbj|AB366440.1|	100.00	100.00	0	-3	134	0	0	1	134	102855	102454	5e-69	239
ASA_P4G088	gi|145848882|emb|AM412236.1|	100.00	100.00	0	-3	134	0	0	1	134	107526	107125	5e-69	239
ASA_P4G088	gi|16505740|emb|AL513383.1|	100.00	100.00	0	-2	134	0	0	1	134	174872	174471	5e-69	239
ASA_P4G088	gi|16505740|emb|AL513383.1|	84.89	90.65	0	2	139	16	1	1	134	115004	115420	4e-58	207
ASA_P4G088	gi|612134625|ref|NC_023289.2|;gi|612065734|gb|KF362121.2|	100.00	100.00	0	1	134	0	0	1	134	106480	106881	5e-69	239
ASA_P4G088	gi|612134622|ref|NC_023277.2|;gi|612065739|gb|KF362122.2|	100.00	100.00	0	3	134	0	0	1	134	106431	106832	5e-69	239
ASA_P4G088	gi|569555425|gb|CP004000.1|	100.00	100.00	0	1	134	0	0	1	134	53158	53559	5e-69	239
ASA_P4G088	gi|221728669|gb|CP001392.1|	100.00	100.00	0	1	134	0	0	1	134	2279023	2279424	5e-69	239
ASA_P4G088	gi|595583568|gb|CP007265.1|	100.00	100.00	0	3	134	0	0	1	134	1536573	1536974	5e-69	239
ASA_P4G088	gi|595588540|gb|CP007390.1|	100.00	100.00	0	2	134	0	0	1	134	4110383	4110784	5e-69	239
ASA_P4G088	gi|595593103|gb|CP007391.1|	100.00	100.00	0	3	134	0	0	1	134	4157334	4157735	5e-69	239
ASA_P4G088	gi|312910970|dbj|AP011957.1|	100.00	100.00	0	-1	134	0	0	1	134	4088744	4088343	5e-69	239
ASA_P4G088	gi|748267869|gb|CP010315.1|	100.00	100.00	0	-3	134	0	0	1	134	1725446	1725045	5e-69	239
ASA_P4G088	gi|602773583|gb|CP007273.1|	100.00	100.00	0	3	134	0	0	1	134	3968295	3968696	5e-69	239
ASA_P4G088	gi|749204400|gb|CP007592.1|	100.00	100.00	0	3	134	0	0	1	134	3362685	3363086	5e-69	239
ASA_P4G088	gi|284919779|emb|FN554766.1|	100.00	100.00	0	-2	134	0	0	1	134	4372036	4371635	5e-69	239
ASA_P4G088	gi|406775301|gb|CP003297.1|	100.00	100.00	0	3	134	0	0	1	134	71247	71648	5e-69	239
ASA_P4G088	gi|745369752|emb|HF572917.2|	100.00	100.00	0	-3	134	0	0	1	134	4383329	4382928	5e-69	239
ASA_P4G088	gi|407051884|gb|CP003289.1|	100.00	100.00	0	2	134	0	0	1	134	71825	72226	5e-69	239
ASA_P4G088	gi|394343076|gb|CP003683.1|	100.00	100.00	0	-3	134	0	0	1	134	2062807	2062406	5e-69	239
ASA_P4G088	gi|635291785|gb|CP007620.1|	100.00	100.00	0	1	134	0	0	1	134	6435955	6436356	5e-69	239
ASA_P4G088	gi|635291785|gb|CP007620.1|	79.10	85.82	0	-2	134	28	0	1	134	6432227	6431826	1e-52	192
ASA_P4G088	gi|635291785|gb|CP007620.1|	82.09	91.79	0	-2	134	24	0	1	134	6425102	6424701	4e-51	187
ASA_P4G088	gi|348031532|dbj|AP012280.1|	100.00	100.00	0	-3	134	0	0	1	134	1890115	1889714	5e-69	239
ASA_P4G088	gi|674252391|gb|CP008739.2|	100.00	100.00	0	-2	134	0	0	1	134	2099245	2098844	5e-69	239
ASA_P4G088	gi|87295500|gb|DQ125241.2|	100.00	100.00	0	-2	134	0	0	1	134	20004	19603	7e-69	238
ASA_P4G088	gi|748301948|gb|CP010316.1|	100.00	100.00	0	-1	133	0	0	1	133	424	26	2e-68	237
ASA_P4G088	gi|209401585|gb|FJ230967.1|	86.57	91.79	0	-3	134	18	0	1	134	516	115	8e-65	212
ASA_P4G088	gi|111054108|gb|DQ485159.1|	85.82	91.79	0	-1	134	19	0	1	134	496	95	1e-64	211
ASA_P4G088	gi|154897|gb|K02503.1|TRN501	86.57	91.79	0	2	134	18	0	1	134	566	967	2e-63	212
ASA_P4G088	gi|15722253|emb|AJ304453.1|	90.30	95.52	0	1	134	13	0	1	134	44248	44649	3e-63	222
ASA_P4G088	gi|30407130|emb|AL954747.1|	89.55	94.78	0	-1	134	14	0	1	134	919505	919104	9e-63	221
ASA_P4G088	gi|256861648|gb|GQ415452.1|	86.57	91.79	0	3	134	18	0	1	134	453	854	1e-62	212
ASA_P4G088	gi|6706014|emb|AJ251517.1|	86.57	91.79	0	1	134	18	0	1	134	787	1188	5e-62	207
ASA_P4G088	gi|256861653|gb|GQ415453.1|	86.57	91.79	0	3	134	18	0	1	134	453	854	3e-61	212
ASA_P4G088	gi|21239235|gb|AF461012.1|	88.06	93.28	0	3	134	16	0	1	134	507	908	4e-61	214
ASA_P4G088	gi|695221008|ref|NG_039599.1|;gi|295983452|gb|GQ160960.2|	89.55	94.78	0	-2	134	14	0	1	134	8125	7724	4e-61	216
ASA_P4G088	gi|695197913|ref|NG_034854.1|;gi|2117130|emb|Y09026.1|	76.62	81.82	0	3	154	16	1	1	134	507	968	6e-61	202
ASA_P4G088	gi|695197758|ref|NG_034803.1|;gi|1742941|emb|Y08993.1|	88.81	94.03	0	3	134	15	0	1	134	1020	1421	6e-61	214
ASA_P4G088	gi|347810744|gb|JN188355.1|	93.97	97.41	0	-1	116	7	0	19	134	351	4	1e-60	194
ASA_P4G088	gi|347810740|gb|JN188353.1|	93.97	97.41	0	-1	116	7	0	19	134	351	4	1e-60	194
ASA_P4G089	gi|14486172|gb|AY033002.1|	96.97	98.48	0	1	66	2	0	26	91	76	273	8e-36	128
ASA_P4G089	gi|151742|gb|J01730.1|R1004	100.00	100.00	0	2	66	0	0	26	91	1907	2104	4e-33	132
ASA_P4G089	gi|34915805|emb|AJ551280.1|	100.00	100.00	0	-1	66	0	0	26	91	7689	7492	5e-33	132
ASA_P4G089	gi|27261159|gb|AF457211.1|	100.00	100.00	0	2	66	0	0	26	91	2306	2503	5e-33	132
ASA_P4G089	gi|261390638|emb|FM244713.1|	100.00	100.00	0	-3	66	0	0	26	91	14867	14670	6e-33	132
ASA_P4G089	gi|356609736|gb|JF826500.1|	100.00	100.00	0	-2	66	0	0	26	91	14327	14130	6e-33	132
ASA_P4G089	gi|37790303|gb|AF071413.3|	100.00	100.00	0	-1	66	0	0	26	91	18694	18497	6e-33	132
ASA_P4G089	gi|87295500|gb|DQ125241.2|	100.00	100.00	0	-3	66	0	0	26	91	19511	19314	6e-33	132
ASA_P4G089	gi|695221038|ref|NG_039603.1|;gi|289065273|gb|GQ293498.1|	100.00	100.00	0	-3	66	0	0	26	91	18933	18736	6e-33	132
ASA_P4G089	gi|382929425|gb|JN559393.1|	100.00	100.00	0	-1	66	0	0	26	91	19017	18820	6e-33	132
ASA_P4G089	gi|357643656|gb|JN704639.1|	100.00	100.00	0	1	66	0	0	26	91	3208	3405	6e-33	132
ASA_P4G089	gi|695221081|ref|NG_039605.1|;gi|289065318|gb|GQ293500.1|	100.00	100.00	0	-2	66	0	0	26	91	22250	22053	6e-33	132
ASA_P4G089	gi|677283264|dbj|AB983593.1|	100.00	100.00	0	2	66	0	0	26	91	15722	15919	6e-33	132
ASA_P4G089	gi|690385522|gb|KM023773.1|	100.00	100.00	0	-2	66	0	0	26	91	23464	23267	6e-33	132
ASA_P4G089	gi|388482443|gb|JQ480155.1|	100.00	100.00	0	1	66	0	0	26	91	15235	15432	6e-33	132
ASA_P4G089	gi|426264557|gb|JX843238.1|	100.00	100.00	0	-2	66	0	0	26	91	23318	23121	6e-33	132
ASA_P4G089	gi|440685467|gb|JQ899055.1|	100.00	100.00	0	2	66	0	0	26	91	9164	9361	6e-33	132
ASA_P4G089	gi|700659332|gb|KJ541071.1|	100.00	100.00	0	3	66	0	0	26	91	24228	24425	6e-33	132
ASA_P4G089	gi|695213503|ref|NG_036620.1|;gi|194337936|emb|AM991977.1|	100.00	100.00	0	3	66	0	0	26	91	9432	9629	6e-33	132
ASA_P4G089	gi|667714421|gb|AY463797.8|	100.00	100.00	0	-2	66	0	0	26	91	35333	35136	6e-33	132
ASA_P4G089	gi|481190335|gb|JX121640.1|	100.00	100.00	0	-1	66	0	0	26	91	34638	34441	6e-33	132
ASA_P4G089	gi|89513164|gb|DQ390454.1|	100.00	100.00	0	1	66	0	0	26	91	10291	10488	6e-33	132
ASA_P4G089	gi|89513165|gb|DQ390455.1|	100.00	100.00	0	-1	66	0	0	26	91	54074	53877	6e-33	132
ASA_P4G089	gi|675819364|emb|LM995927.1|	100.00	100.00	0	-2	66	0	0	26	91	40116	39919	6e-33	132
ASA_P4G089	gi|481190437|gb|JX121641.1|	100.00	100.00	0	-3	66	0	0	26	91	34638	34441	6e-33	132
ASA_P4G089	gi|37962716|gb|AY333434.1|	100.00	100.00	0	2	66	0	0	26	91	66452	66649	6e-33	132
ASA_P4G089	gi|675819286|emb|LM995849.1|	100.00	100.00	0	2	66	0	0	26	91	57506	57703	6e-33	132
ASA_P4G089	gi|472302154|gb|KC405622.1|	100.00	100.00	0	-3	66	0	0	26	91	73775	73578	6e-33	132
ASA_P4G089	gi|697287983|dbj|AB715422.2|	100.00	100.00	0	-1	66	0	0	26	91	36982	36785	6e-33	132
ASA_P4G089	gi|571041145|gb|KC853439.1|	100.00	100.00	0	-2	66	0	0	26	91	43960	43763	6e-33	132
ASA_P4G089	gi|5103148|dbj|AP000342.1|	100.00	100.00	0	2	66	0	0	26	91	1037	1234	6e-33	132
ASA_P4G089	gi|89033265|gb|DQ364638.1|	100.00	100.00	0	2	66	0	0	26	91	1037	1234	6e-33	132
ASA_P4G089	gi|619497957|gb|KJ170699.1|	100.00	100.00	0	3	66	0	0	26	91	24255	24452	6e-33	132
ASA_P4G089	gi|194709275|gb|CP001125.1|	100.00	100.00	0	-1	66	0	0	26	91	70972	70775	6e-33	132
ASA_P4G089	gi|365803828|gb|CP003224.1|	100.00	100.00	0	1	66	0	0	26	91	12850	13047	6e-33	132
ASA_P4G089	gi|283445073|gb|GQ259888.1|	100.00	100.00	0	-2	66	0	0	26	91	22032	21835	6e-33	132
ASA_P4G089	gi|545627180|gb|KC340959.1|	100.00	100.00	0	-1	66	0	0	26	91	27114	26917	6e-33	132
ASA_P4G089	gi|695211468|ref|NG_036091.1|;gi|62550774|emb|AJ851089.1|	100.00	100.00	0	1	66	0	0	26	91	29803	30000	6e-33	132
ASA_P4G089	gi|215252832|gb|CP001232.1|	100.00	100.00	0	-1	66	0	0	26	91	101737	101540	6e-33	132
ASA_P4G089	gi|545627323|gb|KC340960.1|	100.00	100.00	0	-1	66	0	0	26	91	27114	26917	6e-33	132
ASA_P4G089	gi|665821958|gb|KJ484628.1|	100.00	100.00	0	2	66	0	0	26	91	81473	81670	6e-33	132
ASA_P4G089	gi|675818942|emb|LM995505.1|	100.00	100.00	0	-3	66	0	0	26	91	11074	10877	6e-33	132
ASA_P4G089	gi|312949035|gb|CP001856.1|	100.00	100.00	0	-3	66	0	0	26	91	72979	72782	6e-33	132
ASA_P4G089	gi|299474760|gb|FJ628167.2|	100.00	100.00	0	-1	66	0	0	26	91	63315	63118	6e-33	132
ASA_P4G089	gi|742954016|gb|CP010372.1|	100.00	100.00	0	-2	66	0	0	26	91	120946	120749	6e-33	132
ASA_P4G089	gi|555235253|gb|KF250428.1|	100.00	100.00	0	-3	66	0	0	26	91	121562	121365	6e-33	132
ASA_P4G089	gi|443900801|emb|FO203354.1|	100.00	100.00	0	-3	66	0	0	26	91	143327	143130	6e-33	132
ASA_P4G089	gi|443900801|emb|FO203354.1|	80.30	90.91	0	2	66	13	0	26	91	116369	116566	8e-26	112
ASA_P4G089	gi|514883433|gb|JX127248.1|	100.00	100.00	0	3	66	0	0	26	91	69747	69944	6e-33	132
ASA_P4G089	gi|665821556|gb|KJ484626.1|	100.00	100.00	0	3	66	0	0	26	91	141966	142163	6e-33	132
ASA_P4G089	gi|142855988|gb|CP000645.1|	100.00	100.00	0	1	66	0	0	26	91	83098	83295	6e-33	132
ASA_P4G089	gi|377806473|gb|JQ010984.1|	100.00	100.00	0	-3	66	0	0	26	91	153003	152806	6e-33	132
ASA_P4G089	gi|377806473|gb|JQ010984.1|	80.30	90.91	0	2	66	13	0	26	91	123716	123913	8e-26	112
ASA_P4G089	gi|327536433|gb|JF267651.1|	100.00	100.00	0	-1	66	0	0	26	91	145401	145204	6e-33	132
ASA_P4G089	gi|133905277|gb|CP000603.1|	100.00	100.00	0	1	66	0	0	26	91	127447	127644	6e-33	132
ASA_P4G089	gi|159885254|dbj|AB366440.1|	100.00	100.00	0	-1	66	0	0	26	91	102362	102165	6e-33	132
ASA_P4G089	gi|145848882|emb|AM412236.1|	100.00	100.00	0	-1	66	0	0	26	91	107033	106836	6e-33	132
ASA_P4G089	gi|569555425|gb|CP004000.1|	100.00	100.00	0	2	66	0	0	26	91	53651	53848	6e-33	132
ASA_P4G089	gi|221728669|gb|CP001392.1|	100.00	100.00	0	2	66	0	0	26	91	2279516	2279713	6e-33	132
ASA_P4G089	gi|221728669|gb|CP001392.1|	38.81	53.73	0	1	67	38	3	26	89	39949	40149	0.23	40.0
ASA_P4G089	gi|221728669|gb|CP001392.1|	42.86	52.38	0	-1	63	33	1	26	88	1196068	1195889	0.33	39.7
ASA_P4G089	gi|221728669|gb|CP001392.1|	38.33	53.33	0	-1	60	34	1	26	82	1196269	1196090	0.37	39.7
ASA_P4G089	gi|595583568|gb|CP007265.1|	100.00	100.00	0	1	66	0	0	26	91	1537066	1537263	6e-33	132
ASA_P4G089	gi|595583568|gb|CP007265.1|	40.00	55.00	0	2	60	33	1	26	85	789758	789928	0.064	42.0
ASA_P4G089	gi|595583568|gb|CP007265.1|	40.68	55.93	0	-3	59	31	2	28	85	1593480	1593313	3.0	36.6
ASA_P4G089	gi|595588540|gb|CP007390.1|	100.00	100.00	0	3	66	0	0	26	91	4110876	4111073	6e-33	132
ASA_P4G089	gi|595588540|gb|CP007390.1|	40.00	55.00	0	1	60	33	1	26	85	3363568	3363738	0.064	42.0
ASA_P4G089	gi|595588540|gb|CP007390.1|	40.68	55.93	0	-1	59	31	2	28	85	289656	289489	3.0	36.6
ASA_P4G089	gi|595593103|gb|CP007391.1|	100.00	100.00	0	1	66	0	0	26	91	4157827	4158024	6e-33	132
ASA_P4G089	gi|595593103|gb|CP007391.1|	40.00	55.00	0	2	60	33	1	26	85	3462689	3462859	0.064	42.0
ASA_P4G089	gi|595593103|gb|CP007391.1|	40.68	55.93	0	-2	59	31	2	28	85	378546	378379	3.0	36.6
ASA_P4G089	gi|312910970|dbj|AP011957.1|	100.00	100.00	0	-2	66	0	0	26	91	4088251	4088054	6e-33	132
ASA_P4G089	gi|312910970|dbj|AP011957.1|	38.33	53.33	0	-1	60	34	1	26	85	598190	598020	0.28	40.0
ASA_P4G089	gi|312910970|dbj|AP011957.1|	35.59	54.24	0	2	59	34	2	28	85	3765872	3766039	7.3	35.4
ASA_P4G089	gi|748267869|gb|CP010315.1|	100.00	100.00	0	-1	66	0	0	26	91	1724953	1724756	6e-33	132
ASA_P4G089	gi|748267869|gb|CP010315.1|	40.00	55.00	0	-2	60	33	1	26	85	520272	520102	0.065	42.0
ASA_P4G089	gi|748267869|gb|CP010315.1|	40.68	55.93	0	3	59	31	2	28	85	3914937	3915104	2.9	36.6
ASA_P4G089	gi|602773583|gb|CP007273.1|	100.00	100.00	0	1	66	0	0	26	91	3968788	3968985	6e-33	132
ASA_P4G089	gi|602773583|gb|CP007273.1|	38.33	53.33	0	1	60	34	1	26	85	3667150	3667320	0.28	40.0
ASA_P4G089	gi|602773583|gb|CP007273.1|	35.59	55.93	0	1	59	34	2	28	85	1006237	1006404	3.8	36.2
ASA_P4G089	gi|749204400|gb|CP007592.1|	100.00	100.00	0	1	66	0	0	26	91	3363178	3363375	6e-33	132
ASA_P4G089	gi|749204400|gb|CP007592.1|	40.00	55.00	0	-3	60	33	1	26	85	872791	872621	0.065	42.0
ASA_P4G089	gi|749204400|gb|CP007592.1|	40.68	55.93	0	2	59	31	2	28	85	4121921	4122088	2.9	36.6
ASA_P4G089	gi|406775301|gb|CP003297.1|	100.00	100.00	0	1	66	0	0	26	91	71740	71937	6e-33	132
ASA_P4G089	gi|406775301|gb|CP003297.1|	40.00	55.00	0	2	60	33	1	26	85	3896069	3896239	0.065	42.0
ASA_P4G089	gi|406775301|gb|CP003297.1|	40.68	55.93	0	-2	59	31	2	28	85	363551	363384	3.1	36.6
ASA_P4G089	gi|284919779|emb|FN554766.1|	100.00	100.00	0	-3	66	0	0	26	91	4371543	4371346	6e-33	132
ASA_P4G089	gi|284919779|emb|FN554766.1|	40.00	55.00	0	-1	60	33	1	26	85	576275	576105	0.060	42.0
ASA_P4G089	gi|284919779|emb|FN554766.1|	40.68	55.93	0	2	59	31	2	28	85	3957119	3957286	3.0	36.6
ASA_P4G089	gi|745369752|emb|HF572917.2|	100.00	100.00	0	-1	66	0	0	26	91	4382836	4382639	6e-33	132
ASA_P4G089	gi|745369752|emb|HF572917.2|	40.00	55.00	0	-2	60	33	1	26	85	545133	544963	0.065	42.0
ASA_P4G089	gi|745369752|emb|HF572917.2|	40.68	55.93	0	2	59	31	2	28	85	4093913	4094080	3.1	36.6
ASA_P4G089	gi|407051884|gb|CP003289.1|	100.00	100.00	0	3	66	0	0	26	91	72318	72515	6e-33	132
ASA_P4G089	gi|407051884|gb|CP003289.1|	40.00	55.00	0	1	60	33	1	26	85	3905413	3905583	0.065	42.0
ASA_P4G089	gi|407051884|gb|CP003289.1|	40.68	55.93	0	-1	59	31	2	28	85	358923	358756	3.1	36.6
ASA_P4G089	gi|348031532|dbj|AP012280.1|	100.00	100.00	0	-1	66	0	0	26	91	1889622	1889425	6e-33	132
ASA_P4G089	gi|348031532|dbj|AP012280.1|	37.50	53.12	0	1	64	39	1	26	89	5487229	5487417	0.94	38.1
ASA_P4G089	gi|348031532|dbj|AP012280.1|	40.00	50.00	0	1	60	34	1	26	85	5487031	5487204	1.2	37.7
ASA_P4G089	gi|348031532|dbj|AP012280.1|	32.20	52.54	0	-1	59	37	1	28	86	5001573	5001406	7.2	35.4
ASA_P4G089	gi|674252391|gb|CP008739.2|	100.00	100.00	0	-3	66	0	0	26	91	2098752	2098555	6e-33	132
ASA_P4G089	gi|674252391|gb|CP008739.2|	37.50	53.12	0	1	64	39	1	26	89	5578129	5578317	0.94	38.1
ASA_P4G089	gi|674252391|gb|CP008739.2|	40.00	50.00	0	1	60	34	1	26	85	5577931	5578104	1.2	37.7
ASA_P4G089	gi|674252391|gb|CP008739.2|	33.90	52.54	0	1	59	36	1	28	86	5089270	5089437	1.6	37.7
ASA_P4G089	gi|150389|gb|K03089.1|NR1MER	98.48	100.00	0	2	66	1	0	26	91	1043	1240	9e-33	131
ASA_P4G089	gi|347301417|gb|HQ331538.1|	98.48	98.48	0	1	66	1	0	26	91	25369	25566	3e-32	131
ASA_P4G089	gi|257767482|dbj|AP010961.1|	98.48	98.48	0	1	66	1	0	26	91	100132	100329	3e-32	131
ASA_P4G089	gi|16505740|emb|AL513383.1|	98.48	98.48	0	-3	66	1	0	26	91	174379	174182	3e-32	131
ASA_P4G089	gi|16505740|emb|AL513383.1|	80.30	90.91	0	2	66	13	0	26	91	115514	115711	8e-26	112
ASA_P4G089	gi|612134625|ref|NC_023289.2|;gi|612065734|gb|KF362121.2|	98.48	98.48	0	2	66	1	0	26	91	106973	107170	3e-32	131
ASA_P4G089	gi|612134622|ref|NC_023277.2|;gi|612065739|gb|KF362122.2|	98.48	98.48	0	1	66	1	0	26	91	106924	107121	3e-32	131
ASA_P4G089	gi|394343076|gb|CP003683.1|	98.48	98.48	0	-1	66	1	0	26	91	2062314	2062117	3e-32	131
ASA_P4G089	gi|394343076|gb|CP003683.1|	40.00	56.67	0	-3	60	33	1	26	85	1437874	1437704	0.072	42.0
ASA_P4G089	gi|347810772|gb|JN188343.1|	87.88	92.42	0	1	66	8	0	26	91	76	273	4e-32	119
ASA_P4G089	gi|347810770|gb|JN188342.1|	87.88	92.42	0	1	66	8	0	26	91	76	273	4e-32	119
ASA_P4G089	gi|347810754|gb|JN188338.1|	87.88	92.42	0	1	66	8	0	26	91	76	273	4e-32	119
ASA_P4G089	gi|347810762|gb|JN188344.1|	87.88	92.42	0	1	66	8	0	26	91	76	273	6e-32	118
ASA_P4G089	gi|347810774|gb|JN188345.1|	87.88	92.42	0	1	66	8	0	26	91	76	273	6e-32	118
ASA_P4G089	gi|347810768|gb|JN188341.1|	87.88	92.42	0	1	66	8	0	26	91	76	273	6e-32	118
ASA_P4G089	gi|4572403|gb|AF120967.1|AF120967	87.88	93.94	0	2	66	8	0	26	91	110	307	1e-31	119
ASA_P4G089	gi|4572399|gb|AF120966.1|AF120966	87.88	93.94	0	2	66	8	0	26	91	110	307	1e-31	119
ASA_P4G089	gi|347810760|gb|JN188340.1|	86.36	92.42	0	1	66	9	0	26	91	76	273	2e-31	117
ASA_P4G089	gi|347810766|gb|JN188337.1|	84.85	90.91	0	1	66	10	0	26	91	76	273	4e-31	116
ASA_P4G089	gi|347810758|gb|JN188335.1|;gi|347810764|gb|JN188336.1|	84.85	90.91	0	1	66	10	0	26	91	76	273	4e-31	116
ASA_P4G089	gi|347810756|gb|JN188339.1|	80.30	92.42	0	1	66	13	0	26	91	76	273	2e-29	112
ASA_P4G089	gi|347810750|gb|JN188333.1|	80.30	87.88	0	1	66	13	0	26	91	76	273	3e-29	111
ASA_P4G089	gi|4572386|gb|AF120963.1|AF120963;gi|4572376|gb|AF120961.1|	84.85	90.91	0	2	66	10	0	26	91	113	310	3e-29	114
ASA_P4G089	gi|261835099|gb|CP001801.1|	92.42	93.94	0	-2	66	5	0	26	91	1316024	1315827	4e-29	122
ASA_P4G089	gi|261835099|gb|CP001801.1|	30.30	50.00	0	1	66	46	0	26	91	992230	992427	0.012	44.3
ASA_P4G089	gi|261835099|gb|CP001801.1|	32.81	50.00	0	1	64	43	0	26	89	992434	992625	2.5	37.0
ASA_P4G089	gi|347810752|gb|JN188334.1|	80.30	87.88	0	1	66	13	0	26	91	76	273	5e-29	111
ASA_P4G089	gi|154897|gb|K02503.1|TRN501	86.36	93.94	0	2	66	9	0	26	91	1058	1255	5e-29	117
ASA_P4G089	gi|256861648|gb|GQ415452.1|	86.36	93.94	0	3	66	9	0	26	91	945	1142	1e-28	117
ASA_P4G089	gi|347810748|gb|JN188332.1|	78.79	87.88	0	1	66	14	0	26	91	76	273	1e-28	110
ASA_P4G089	gi|4572381|gb|AF120962.1|AF120962	84.85	89.39	0	2	66	10	0	26	91	113	310	1e-28	113
ASA_P4G089	gi|695198290|ref|NG_034944.1|;gi|2944138|gb|U80214.1|PSU80214	87.88	93.94	0	1	66	8	0	26	91	1093	1290	3e-28	119
ASA_P4G089	gi|197258067|gb|EU696790.1|	87.88	93.94	0	3	66	8	0	26	91	978	1175	3e-28	119
ASA_P4G089	gi|695213102|ref|NG_036549.1|;gi|167887762|gb|EU306743.1|	87.88	92.42	0	1	66	8	0	26	91	1066	1263	3e-28	119
ASA_P4G090	gi|4572372|gb|AF120960.1|AF120960	100.00	100.00	0	2	140	0	0	1	140	59	478	1e-80	247
ASA_P4G090	gi|4572368|gb|AF120959.1|AF120959	100.00	100.00	0	2	140	0	0	1	140	59	478	1e-80	247
ASA_P4G090	gi|150389|gb|K03089.1|NR1MER	100.00	100.00	0	1	140	0	0	1	140	1279	1698	8e-73	247
ASA_P4G090	gi|151742|gb|J01730.1|R1004	100.00	100.00	0	1	140	0	0	1	140	2143	2562	3e-72	247
ASA_P4G090	gi|34915805|emb|AJ551280.1|	100.00	100.00	0	-3	140	0	0	1	140	7453	7034	5e-72	247
ASA_P4G090	gi|27261159|gb|AF457211.1|	100.00	100.00	0	1	140	0	0	1	140	2542	2961	6e-72	247
ASA_P4G090	gi|261390638|emb|FM244713.1|	100.00	100.00	0	-2	140	0	0	1	140	14631	14212	7e-72	247
ASA_P4G090	gi|356609736|gb|JF826500.1|	100.00	100.00	0	-1	140	0	0	1	140	14091	13672	7e-72	247
ASA_P4G090	gi|37790303|gb|AF071413.3|	100.00	100.00	0	-3	140	0	0	1	140	18458	18039	7e-72	247
ASA_P4G090	gi|87295500|gb|DQ125241.2|	100.00	100.00	0	-2	140	0	0	1	140	19275	18856	7e-72	247
ASA_P4G090	gi|695221038|ref|NG_039603.1|;gi|289065273|gb|GQ293498.1|	100.00	100.00	0	-2	140	0	0	1	140	18697	18278	7e-72	247
ASA_P4G090	gi|300810980|gb|GU553923.1|	100.00	100.00	0	-2	140	0	0	1	140	20456	20037	7e-72	247
ASA_P4G090	gi|382929425|gb|JN559393.1|	100.00	100.00	0	-3	140	0	0	1	140	18781	18362	7e-72	247
ASA_P4G090	gi|357643656|gb|JN704639.1|	100.00	100.00	0	3	140	0	0	1	140	3444	3863	7e-72	247
ASA_P4G090	gi|695221081|ref|NG_039605.1|;gi|289065318|gb|GQ293500.1|	100.00	100.00	0	-1	140	0	0	1	140	22014	21595	7e-72	247
ASA_P4G090	gi|677283264|dbj|AB983593.1|	100.00	100.00	0	1	140	0	0	1	140	15958	16377	7e-72	247
ASA_P4G090	gi|690385522|gb|KM023773.1|	100.00	100.00	0	-1	140	0	0	1	140	23228	22809	7e-72	247
ASA_P4G090	gi|388482443|gb|JQ480155.1|	100.00	100.00	0	3	140	0	0	1	140	15471	15890	7e-72	247
ASA_P4G090	gi|426264557|gb|JX843238.1|	100.00	100.00	0	-1	140	0	0	1	140	23082	22663	7e-72	247
ASA_P4G090	gi|323903311|gb|HQ201416.1|	100.00	100.00	0	-2	140	0	0	1	140	23844	23425	7e-72	247
ASA_P4G090	gi|347301417|gb|HQ331538.1|	100.00	100.00	0	3	140	0	0	1	140	25605	26024	8e-72	247
ASA_P4G090	gi|440685467|gb|JQ899055.1|	100.00	100.00	0	1	140	0	0	1	140	9400	9819	8e-72	247
ASA_P4G090	gi|700659332|gb|KJ541071.1|	100.00	100.00	0	2	140	0	0	1	140	24464	24883	8e-72	247
ASA_P4G090	gi|514884065|gb|JX442977.1|	100.00	100.00	0	-1	140	0	0	1	140	5629	5210	8e-72	247
ASA_P4G090	gi|695213503|ref|NG_036620.1|;gi|194337936|emb|AM991977.1|	100.00	100.00	0	2	140	0	0	1	140	9668	10087	8e-72	247
ASA_P4G090	gi|667714421|gb|AY463797.8|	100.00	100.00	0	-1	140	0	0	1	140	35097	34678	8e-72	247
ASA_P4G090	gi|481190335|gb|JX121640.1|	100.00	100.00	0	-3	140	0	0	1	140	34402	33983	8e-72	247
ASA_P4G090	gi|89513164|gb|DQ390454.1|	100.00	100.00	0	3	140	0	0	1	140	10527	10946	8e-72	247
ASA_P4G090	gi|89513165|gb|DQ390455.1|	100.00	100.00	0	-3	140	0	0	1	140	53838	53419	8e-72	247
ASA_P4G090	gi|675819364|emb|LM995927.1|	100.00	100.00	0	-1	140	0	0	1	140	39880	39461	8e-72	247
ASA_P4G090	gi|481190437|gb|JX121641.1|	100.00	100.00	0	-2	140	0	0	1	140	34402	33983	8e-72	247
ASA_P4G090	gi|742999823|gb|CP010396.1|	100.00	100.00	0	2	140	0	0	1	140	38234	38653	8e-72	247
ASA_P4G090	gi|754341646|gb|CP010575.1|	100.00	100.00	0	-2	140	0	0	1	140	51839	51420	8e-72	247
ASA_P4G090	gi|514883823|gb|JX442975.1|	100.00	100.00	0	-1	140	0	0	1	140	30932	30513	8e-72	247
ASA_P4G090	gi|37962716|gb|AY333434.1|	100.00	100.00	0	1	140	0	0	1	140	66688	67107	8e-72	247
ASA_P4G090	gi|743008998|gb|CP010362.1|	100.00	100.00	0	3	140	0	0	1	140	24189	24608	8e-72	247
ASA_P4G090	gi|660582175|gb|CP008798.1|	100.00	100.00	0	-3	140	0	0	1	140	52465	52046	8e-72	247
ASA_P4G090	gi|675819286|emb|LM995849.1|	100.00	100.00	0	1	140	0	0	1	140	57742	58161	8e-72	247
ASA_P4G090	gi|472302154|gb|KC405622.1|	100.00	100.00	0	-2	140	0	0	1	140	73539	73120	8e-72	247
ASA_P4G090	gi|697287983|dbj|AB715422.2|	100.00	100.00	0	-3	140	0	0	1	140	36746	36327	8e-72	247
ASA_P4G090	gi|571041145|gb|KC853439.1|	100.00	100.00	0	-1	140	0	0	1	140	43724	43305	8e-72	247
ASA_P4G090	gi|5103148|dbj|AP000342.1|	100.00	100.00	0	1	140	0	0	1	140	1273	1692	8e-72	247
ASA_P4G090	gi|89033265|gb|DQ364638.1|	100.00	100.00	0	1	140	0	0	1	140	1273	1692	8e-72	247
ASA_P4G090	gi|619497957|gb|KJ170699.1|	100.00	100.00	0	2	140	0	0	1	140	24491	24910	8e-72	247
ASA_P4G090	gi|599328142|gb|KJ146688.1|	100.00	100.00	0	-1	140	0	0	1	140	30496	30077	8e-72	247
ASA_P4G090	gi|150958389|gb|CP000649.1|	100.00	100.00	0	-2	140	0	0	1	140	28138	27719	8e-72	247
ASA_P4G090	gi|406352863|gb|JX283456.1|	100.00	100.00	0	-2	140	0	0	1	140	83606	83187	8e-72	247
ASA_P4G090	gi|406352863|gb|JX283456.1|	72.14	82.86	0	2	140	38	1	1	139	101627	102046	7e-49	181
ASA_P4G090	gi|194709275|gb|CP001125.1|	100.00	100.00	0	-3	140	0	0	1	140	70736	70317	8e-72	247
ASA_P4G090	gi|365803828|gb|CP003224.1|	100.00	100.00	0	3	140	0	0	1	140	13086	13505	8e-72	247
ASA_P4G090	gi|283445073|gb|GQ259888.1|	100.00	100.00	0	-1	140	0	0	1	140	21796	21377	8e-72	247
ASA_P4G090	gi|588482398|gb|KF874497.2|	100.00	100.00	0	-2	140	0	0	1	140	34289	33870	8e-72	247
ASA_P4G090	gi|661932353|gb|CP008833.1|;gi|723249355|gb|CP009875.1|	100.00	100.00	0	-1	140	0	0	1	140	34307	33888	8e-72	247
ASA_P4G090	gi|640850540|gb|CP007730.1|;gi|661927295|gb|CP008830.1|	100.00	100.00	0	-1	140	0	0	1	140	34307	33888	8e-72	247
ASA_P4G090	gi|599328000|gb|KJ146687.1|	100.00	100.00	0	-2	140	0	0	1	140	30496	30077	8e-72	247
ASA_P4G090	gi|583930717|gb|KF874499.1|	100.00	100.00	0	-2	140	0	0	1	140	34307	33888	8e-72	247
ASA_P4G090	gi|583930390|gb|KF874496.1|	100.00	100.00	0	-2	140	0	0	1	140	34307	33888	8e-72	247
ASA_P4G090	gi|293339394|gb|GU595196.1|	100.00	100.00	0	-2	140	0	0	1	140	34307	33888	8e-72	247
ASA_P4G090	gi|599328271|gb|KJ146689.1|	100.00	100.00	0	1	140	0	0	1	140	37447	37866	8e-72	247
ASA_P4G090	gi|363534041|gb|JN233705.2|	100.00	100.00	0	2	140	0	0	1	140	104672	105091	8e-72	247
ASA_P4G090	gi|545627180|gb|KC340959.1|	100.00	100.00	0	-3	140	0	0	1	140	26878	26459	8e-72	247
ASA_P4G090	gi|583930608|gb|KF874498.1|	100.00	100.00	0	-3	140	0	0	1	140	34307	33888	8e-72	247
ASA_P4G090	gi|672605012|gb|CP009115.1|	100.00	100.00	0	1	140	0	0	1	140	4900	5319	8e-72	247
ASA_P4G090	gi|695211468|ref|NG_036091.1|;gi|62550774|emb|AJ851089.1|	100.00	100.00	0	3	140	0	0	1	140	30039	30458	8e-72	247
ASA_P4G090	gi|215252832|gb|CP001232.1|	100.00	100.00	0	-3	140	0	0	1	140	101501	101082	8e-72	247
ASA_P4G090	gi|545627323|gb|KC340960.1|	100.00	100.00	0	-3	140	0	0	1	140	26878	26459	8e-72	247
ASA_P4G090	gi|675818942|emb|LM995505.1|	100.00	100.00	0	-2	140	0	0	1	140	10838	10419	8e-72	247
ASA_P4G090	gi|312949035|gb|CP001856.1|	100.00	100.00	0	-2	140	0	0	1	140	72743	72324	8e-72	247
ASA_P4G090	gi|299474760|gb|FJ628167.2|	100.00	100.00	0	-3	140	0	0	1	140	63079	62660	8e-72	247
ASA_P4G090	gi|742954016|gb|CP010372.1|	100.00	100.00	0	-1	140	0	0	1	140	120710	120291	8e-72	247
ASA_P4G090	gi|555235253|gb|KF250428.1|	100.00	100.00	0	-2	140	0	0	1	140	121326	120907	8e-72	247
ASA_P4G090	gi|443900801|emb|FO203354.1|	100.00	100.00	0	-2	140	0	0	1	140	143091	142672	8e-72	247
ASA_P4G090	gi|443900801|emb|FO203354.1|	72.14	82.86	0	2	140	38	1	1	139	116597	117016	7e-49	181
ASA_P4G090	gi|514883433|gb|JX127248.1|	100.00	100.00	0	2	140	0	0	1	140	69983	70402	8e-72	247
ASA_P4G090	gi|665821556|gb|KJ484626.1|	100.00	100.00	0	2	140	0	0	1	140	142202	142621	8e-72	247
ASA_P4G090	gi|142855988|gb|CP000645.1|	100.00	100.00	0	3	140	0	0	1	140	83334	83753	8e-72	247
ASA_P4G090	gi|377806473|gb|JQ010984.1|	100.00	100.00	0	-2	140	0	0	1	140	152767	152348	8e-72	247
ASA_P4G090	gi|377806473|gb|JQ010984.1|	72.14	82.86	0	2	140	38	1	1	139	123944	124363	7e-49	181
ASA_P4G090	gi|514883893|gb|JX442976.1|	100.00	100.00	0	-2	140	0	0	1	140	169383	168964	8e-72	247
ASA_P4G090	gi|327536433|gb|JF267651.1|	100.00	100.00	0	-3	140	0	0	1	140	145165	144746	8e-72	247
ASA_P4G090	gi|133905277|gb|CP000603.1|	100.00	100.00	0	3	140	0	0	1	140	127683	128102	8e-72	247
ASA_P4G090	gi|257767482|dbj|AP010961.1|	100.00	100.00	0	3	140	0	0	1	140	100368	100787	8e-72	247
ASA_P4G090	gi|145848882|emb|AM412236.1|	100.00	100.00	0	-3	140	0	0	1	140	106797	106378	8e-72	247
ASA_P4G090	gi|16505740|emb|AL513383.1|	100.00	100.00	0	-2	140	0	0	1	140	174143	173724	8e-72	247
ASA_P4G090	gi|16505740|emb|AL513383.1|	72.14	82.86	0	2	140	38	1	1	139	115742	116161	7e-49	181
ASA_P4G090	gi|612134625|ref|NC_023289.2|;gi|612065734|gb|KF362121.2|	100.00	100.00	0	1	140	0	0	1	140	107209	107628	8e-72	247
ASA_P4G090	gi|612134622|ref|NC_023277.2|;gi|612065739|gb|KF362122.2|	100.00	100.00	0	3	140	0	0	1	140	107160	107579	8e-72	247
ASA_P4G090	gi|569555425|gb|CP004000.1|	100.00	100.00	0	1	140	0	0	1	140	53887	54306	8e-72	247
ASA_P4G090	gi|221728669|gb|CP001392.1|	100.00	100.00	0	1	140	0	0	1	140	2279752	2280171	8e-72	247
ASA_P4G090	gi|595583568|gb|CP007265.1|	100.00	100.00	0	3	140	0	0	1	140	1537302	1537721	8e-72	247
ASA_P4G090	gi|595588540|gb|CP007390.1|	100.00	100.00	0	2	140	0	0	1	140	4111112	4111531	8e-72	247
ASA_P4G090	gi|595593103|gb|CP007391.1|	100.00	100.00	0	3	140	0	0	1	140	4158063	4158482	8e-72	247
ASA_P4G090	gi|312910970|dbj|AP011957.1|	100.00	100.00	0	-1	140	0	0	1	140	4088015	4087596	8e-72	247
ASA_P4G090	gi|748267869|gb|CP010315.1|	100.00	100.00	0	-3	140	0	0	1	140	1724717	1724298	8e-72	247
ASA_P4G090	gi|602773583|gb|CP007273.1|	100.00	100.00	0	3	140	0	0	1	140	3969024	3969443	8e-72	247
ASA_P4G090	gi|749204400|gb|CP007592.1|	100.00	100.00	0	3	140	0	0	1	140	3363414	3363833	8e-72	247
ASA_P4G090	gi|284919779|emb|FN554766.1|	100.00	100.00	0	-2	140	0	0	1	140	4371307	4370888	8e-72	247
ASA_P4G090	gi|406775301|gb|CP003297.1|	100.00	100.00	0	3	140	0	0	1	140	71976	72395	8e-72	247
ASA_P4G090	gi|745369752|emb|HF572917.2|	100.00	100.00	0	-3	140	0	0	1	140	4382600	4382181	8e-72	247
ASA_P4G090	gi|407051884|gb|CP003289.1|	100.00	100.00	0	2	140	0	0	1	140	72554	72973	8e-72	247
ASA_P4G090	gi|394343076|gb|CP003683.1|	100.00	100.00	0	-3	140	0	0	1	140	2062078	2061659	8e-72	247
ASA_P4G090	gi|348031532|dbj|AP012280.1|	100.00	100.00	0	-3	140	0	0	1	140	1889386	1888967	8e-72	247
ASA_P4G090	gi|674252391|gb|CP008739.2|	100.00	100.00	0	-2	140	0	0	1	140	2098516	2098097	8e-72	247
ASA_P4G090	gi|159885254|dbj|AB366440.1|	99.29	99.29	0	-3	140	1	0	1	140	102126	101707	1e-70	243
ASA_P4G091	gi|754341646|gb|CP010575.1|	100.00	100.00	0	-2	564	0	0	1	564	51365	49674	0.0	1071
ASA_P4G091	gi|749204400|gb|CP007592.1|	100.00	100.00	0	3	564	0	0	1	564	3363888	3365579	0.0	1071
ASA_P4G091	gi|749204400|gb|CP007592.1|	29.33	50.12	0	-1	433	276	10	120	546	657318	656092	1e-44	182
ASA_P4G091	gi|749204400|gb|CP007592.1|	28.73	49.00	0	3	449	300	9	120	559	378693	380006	3e-41	172
ASA_P4G091	gi|749204400|gb|CP007592.1|	31.87	46.88	0	1	433	271	13	120	543	4176748	4178001	2e-37	160
ASA_P4G091	gi|749204400|gb|CP007592.1|	24.78	43.53	0	-1	448	307	9	117	549	4738059	4736761	2e-26	125
ASA_P4G091	gi|749204400|gb|CP007592.1|	30.74	48.05	0	1	231	145	10	194	415	4004032	4004706	3e-05	58.5
ASA_P4G091	gi|749204400|gb|CP007592.1|	26.70	42.53	0	3	221	141	7	232	440	3182352	3182987	4e-05	57.8
ASA_P4G091	gi|749204400|gb|CP007592.1|	41.94	61.29	0	-3	62	32	2	4	64	872791	872615	0.82	43.9
ASA_P4G091	gi|748267869|gb|CP010315.1|	100.00	100.00	0	-3	564	0	0	1	564	1724243	1722552	0.0	1071
ASA_P4G091	gi|748267869|gb|CP010315.1|	29.33	49.88	0	-2	433	276	10	120	546	333357	332131	2e-44	182
ASA_P4G091	gi|748267869|gb|CP010315.1|	28.73	49.00	0	3	449	300	9	120	559	128352	129665	3e-41	172
ASA_P4G091	gi|748267869|gb|CP010315.1|	31.64	46.88	0	2	433	272	13	120	543	3948635	3949888	2e-37	160
ASA_P4G091	gi|748267869|gb|CP010315.1|	24.78	43.53	0	-2	448	307	9	117	549	4477506	4476208	2e-26	125
ASA_P4G091	gi|748267869|gb|CP010315.1|	26.70	42.99	0	3	221	141	7	232	440	3102963	3103598	2e-05	59.3
ASA_P4G091	gi|748267869|gb|CP010315.1|	30.74	48.05	0	1	231	145	10	194	415	3802267	3802941	3e-05	58.5
ASA_P4G091	gi|748267869|gb|CP010315.1|	41.94	61.29	0	-2	62	32	2	4	64	520272	520096	0.82	43.9
ASA_P4G091	gi|745369752|emb|HF572917.2|	100.00	100.00	0	-3	564	0	0	1	564	4382126	4380435	0.0	1071
ASA_P4G091	gi|745369752|emb|HF572917.2|	29.33	49.65	0	-2	433	276	10	120	546	347055	345829	4e-44	181
ASA_P4G091	gi|745369752|emb|HF572917.2|	28.73	49.00	0	3	449	300	9	120	559	128301	129614	3e-41	172
ASA_P4G091	gi|745369752|emb|HF572917.2|	31.64	46.88	0	1	433	272	13	120	543	4160062	4161315	2e-37	160
ASA_P4G091	gi|745369752|emb|HF572917.2|	24.78	43.53	0	-1	448	307	9	117	549	4746853	4745555	2e-26	125
ASA_P4G091	gi|745369752|emb|HF572917.2|	30.74	48.05	0	2	231	145	10	194	415	3978392	3979066	3e-05	58.5
ASA_P4G091	gi|745369752|emb|HF572917.2|	26.70	42.53	0	1	221	141	7	232	440	3213889	3214524	4e-05	57.8
ASA_P4G091	gi|745369752|emb|HF572917.2|	41.94	61.29	0	-2	62	32	2	4	64	545133	544957	0.82	43.9
ASA_P4G091	gi|743008998|gb|CP010362.1|	100.00	100.00	0	3	564	0	0	1	564	24663	26354	0.0	1071
ASA_P4G091	gi|742999823|gb|CP010396.1|	100.00	100.00	0	2	564	0	0	1	564	38708	40399	0.0	1071
ASA_P4G091	gi|742954016|gb|CP010372.1|	100.00	100.00	0	-1	564	0	0	1	564	120236	118545	0.0	1071
ASA_P4G091	gi|440685467|gb|JQ899055.1|	100.00	100.00	0	1	564	0	0	1	564	9874	11565	0.0	1071
ASA_P4G091	gi|700659332|gb|KJ541071.1|	100.00	100.00	0	2	564	0	0	1	564	24938	26629	0.0	1071
ASA_P4G091	gi|697287983|dbj|AB715422.2|	100.00	100.00	0	-3	564	0	0	1	564	36272	34581	0.0	1071
ASA_P4G091	gi|690385522|gb|KM023773.1|	100.00	100.00	0	-1	564	0	0	1	564	22754	21063	0.0	1071
ASA_P4G091	gi|675819364|emb|LM995927.1|	100.00	100.00	0	-1	564	0	0	1	564	39406	37715	0.0	1071
ASA_P4G091	gi|675819286|emb|LM995849.1|	100.00	100.00	0	1	564	0	0	1	564	58216	59907	0.0	1071
ASA_P4G091	gi|675818942|emb|LM995505.1|	100.00	100.00	0	-2	564	0	0	1	564	10364	8673	0.0	1071
ASA_P4G091	gi|674252391|gb|CP008739.2|	100.00	100.00	0	-2	564	0	0	1	564	2098042	2096351	0.0	1071
ASA_P4G091	gi|674252391|gb|CP008739.2|	31.70	51.05	0	3	429	280	8	131	553	2832144	2833409	4e-45	184
ASA_P4G091	gi|674252391|gb|CP008739.2|	33.09	48.66	0	2	411	258	10	123	529	3385640	3386833	1e-39	167
ASA_P4G091	gi|674252391|gb|CP008739.2|	30.42	47.70	0	3	457	283	13	120	558	751641	752960	8e-36	155
ASA_P4G091	gi|674252391|gb|CP008739.2|	29.00	47.72	0	2	438	291	9	120	549	3658424	3659701	4e-33	146
ASA_P4G091	gi|674252391|gb|CP008739.2|	26.42	45.56	0	-2	439	308	9	118	549	4526770	4525478	2e-28	131
ASA_P4G091	gi|674252391|gb|CP008739.2|	28.37	44.65	0	-3	215	128	9	219	415	3052584	3051964	2e-05	59.3
ASA_P4G091	gi|674252391|gb|CP008739.2|	45.45	54.55	0	1	66	36	0	4	69	5578129	5578326	0.004	51.6
ASA_P4G091	gi|674252391|gb|CP008739.2|	46.67	63.33	0	1	60	31	1	4	63	5577931	5578107	0.026	48.9
ASA_P4G091	gi|674252391|gb|CP008739.2|	25.31	41.36	0	-1	324	194	14	188	503	6573254	6572403	0.11	46.6
ASA_P4G091	gi|674252391|gb|CP008739.2|	29.33	46.00	0	3	150	86	5	270	411	167136	167549	0.54	44.3
ASA_P4G091	gi|674252391|gb|CP008739.2|	29.45	42.94	0	1	163	99	6	259	408	6209275	6209754	1.1	43.5
ASA_P4G091	gi|672605012|gb|CP009115.1|	100.00	100.00	0	1	564	0	0	1	564	5374	7065	0.0	1071
ASA_P4G091	gi|665821958|gb|KJ484628.1|	100.00	100.00	0	3	564	0	0	1	564	87138	88829	0.0	1071
ASA_P4G091	gi|665821556|gb|KJ484626.1|	100.00	100.00	0	2	564	0	0	1	564	142676	144367	0.0	1071
ASA_P4G091	gi|661932353|gb|CP008833.1|;gi|723249355|gb|CP009875.1|	100.00	100.00	0	-1	564	0	0	1	564	33833	32142	0.0	1071
ASA_P4G091	gi|660582175|gb|CP008798.1|	100.00	100.00	0	-3	564	0	0	1	564	51991	50300	0.0	1071
ASA_P4G091	gi|640850540|gb|CP007730.1|;gi|661927295|gb|CP008830.1|	100.00	100.00	0	-1	564	0	0	1	564	33833	32142	0.0	1071
ASA_P4G091	gi|619497957|gb|KJ170699.1|	100.00	100.00	0	2	564	0	0	1	564	24965	26656	0.0	1071
ASA_P4G091	gi|612134622|ref|NC_023277.2|;gi|612065739|gb|KF362122.2|	100.00	100.00	0	3	564	0	0	1	564	107634	109325	0.0	1071
ASA_P4G091	gi|612134625|ref|NC_023289.2|;gi|612065734|gb|KF362121.2|	100.00	100.00	0	1	564	0	0	1	564	107683	109374	0.0	1071
ASA_P4G091	gi|602773583|gb|CP007273.1|	100.00	100.00	0	3	564	0	0	1	564	3969498	3971189	0.0	1071
ASA_P4G091	gi|602773583|gb|CP007273.1|	28.73	47.59	0	-3	456	291	9	120	559	517140	515827	8e-41	171
ASA_P4G091	gi|602773583|gb|CP007273.1|	31.29	48.24	0	2	425	262	10	120	538	2182919	2184121	7e-40	168
ASA_P4G091	gi|602773583|gb|CP007273.1|	31.83	47.51	0	1	421	263	13	120	531	2811085	2812302	3e-37	160
ASA_P4G091	gi|602773583|gb|CP007273.1|	24.55	44.20	0	-2	448	308	9	117	549	2807950	2806652	8e-27	127
ASA_P4G091	gi|602773583|gb|CP007273.1|	27.31	43.61	0	2	227	144	9	232	446	2822180	2822833	0.004	51.6
ASA_P4G091	gi|602773583|gb|CP007273.1|	28.78	45.32	0	-2	139	92	5	280	415	2200999	2200595	1.2	43.5
ASA_P4G091	gi|602773583|gb|CP007273.1|	37.10	54.84	0	-3	62	37	1	3	64	4291005	4290826	9.6	40.4
ASA_P4G091	gi|602773583|gb|CP007273.1|	28.00	46.67	0	-3	150	88	6	270	411	3315186	3314773	9.9	40.4
ASA_P4G091	gi|599328271|gb|KJ146689.1|	100.00	100.00	0	1	564	0	0	1	564	37921	39612	0.0	1071
ASA_P4G091	gi|599328142|gb|KJ146688.1|	100.00	100.00	0	-1	564	0	0	1	564	30022	28331	0.0	1071
ASA_P4G091	gi|599328000|gb|KJ146687.1|	100.00	100.00	0	-2	564	0	0	1	564	30022	28331	0.0	1071
ASA_P4G091	gi|595593103|gb|CP007391.1|	100.00	100.00	0	3	564	0	0	1	564	4158537	4160228	0.0	1071
ASA_P4G091	gi|595593103|gb|CP007391.1|	29.56	49.88	0	1	433	275	10	120	546	4091461	4092687	4e-45	184
ASA_P4G091	gi|595593103|gb|CP007391.1|	29.33	49.65	0	2	433	276	10	120	546	3650981	3652207	3e-44	181
ASA_P4G091	gi|595593103|gb|CP007391.1|	28.73	49.00	0	-1	449	300	9	120	559	3871984	3870671	3e-41	172
ASA_P4G091	gi|595593103|gb|CP007391.1|	30.69	50.00	0	2	378	232	10	120	491	4084085	4085146	6e-38	162
ASA_P4G091	gi|595593103|gb|CP007391.1|	31.64	46.88	0	-2	433	272	13	120	543	330699	329446	2e-37	160
ASA_P4G091	gi|595593103|gb|CP007391.1|	24.78	43.53	0	2	448	307	9	117	549	4594424	4595722	2e-26	125
ASA_P4G091	gi|595593103|gb|CP007391.1|	30.74	48.05	0	-1	231	145	10	194	415	493270	492596	3e-05	58.5
ASA_P4G091	gi|595593103|gb|CP007391.1|	26.70	42.53	0	-1	221	141	7	232	440	1165726	1165091	4e-05	58.2
ASA_P4G091	gi|595593103|gb|CP007391.1|	41.94	61.29	0	2	62	32	2	4	64	3462689	3462865	0.81	43.9
ASA_P4G091	gi|595588540|gb|CP007390.1|	100.00	100.00	0	2	564	0	0	1	564	4111586	4113277	0.0	1071
ASA_P4G091	gi|595588540|gb|CP007390.1|	29.56	49.88	0	3	433	275	10	120	546	4044510	4045736	4e-45	184
ASA_P4G091	gi|595588540|gb|CP007390.1|	29.33	49.65	0	1	433	276	10	120	546	3551860	3553086	3e-44	181
ASA_P4G091	gi|595588540|gb|CP007390.1|	28.73	49.00	0	-1	449	300	9	120	559	3774765	3773452	3e-41	172
ASA_P4G091	gi|595588540|gb|CP007390.1|	31.64	46.88	0	-1	433	272	13	120	543	242061	240808	2e-37	160
ASA_P4G091	gi|595588540|gb|CP007390.1|	24.78	43.53	0	3	448	307	9	117	549	4487892	4489190	2e-26	125
ASA_P4G091	gi|595588540|gb|CP007390.1|	30.74	48.05	0	-3	231	145	10	194	415	404380	403706	3e-05	58.5
ASA_P4G091	gi|595588540|gb|CP007390.1|	26.70	42.53	0	-1	221	141	7	232	440	1075287	1074652	4e-05	58.2
ASA_P4G091	gi|595588540|gb|CP007390.1|	41.94	61.29	0	1	62	32	2	4	64	3363568	3363744	0.81	43.9
ASA_P4G091	gi|595583568|gb|CP007265.1|	100.00	100.00	0	3	564	0	0	1	564	1537776	1539467	0.0	1071
ASA_P4G091	gi|595583568|gb|CP007265.1|	29.56	49.88	0	1	433	275	10	120	546	1470700	1471926	4e-45	184
ASA_P4G091	gi|595583568|gb|CP007265.1|	29.33	49.65	0	2	433	276	10	120	546	978050	979276	3e-44	181
ASA_P4G091	gi|595583568|gb|CP007265.1|	28.73	49.00	0	-2	449	300	9	120	559	1200955	1199642	3e-41	172
ASA_P4G091	gi|595583568|gb|CP007265.1|	31.64	46.88	0	2	433	272	13	120	543	4396085	4397338	2e-37	160
ASA_P4G091	gi|595583568|gb|CP007265.1|	24.78	43.53	0	2	448	307	9	117	549	2774669	2775967	2e-26	125
ASA_P4G091	gi|595583568|gb|CP007265.1|	30.74	48.05	0	-2	231	145	10	194	415	1708204	1707530	3e-05	58.5
ASA_P4G091	gi|595583568|gb|CP007265.1|	26.70	42.53	0	-2	221	141	7	232	440	2370448	2369813	4e-05	58.2
ASA_P4G091	gi|595583568|gb|CP007265.1|	41.94	61.29	0	2	62	32	2	4	64	789758	789934	0.81	43.9
ASA_P4G091	gi|588482398|gb|KF874497.2|	100.00	100.00	0	-2	564	0	0	1	564	33815	32124	0.0	1071
ASA_P4G091	gi|583930717|gb|KF874499.1|	100.00	100.00	0	-2	564	0	0	1	564	33833	32142	0.0	1071
ASA_P4G091	gi|583930608|gb|KF874498.1|	100.00	100.00	0	-3	564	0	0	1	564	33833	32142	0.0	1071
ASA_P4G091	gi|583930390|gb|KF874496.1|	100.00	100.00	0	-2	564	0	0	1	564	33833	32142	0.0	1071
ASA_P4G091	gi|571041145|gb|KC853439.1|	100.00	100.00	0	-1	564	0	0	1	564	43250	41559	0.0	1071
ASA_P4G091	gi|569555425|gb|CP004000.1|	100.00	100.00	0	1	564	0	0	1	564	54361	56052	0.0	1071
ASA_P4G091	gi|545627323|gb|KC340960.1|	100.00	100.00	0	-3	564	0	0	1	564	26404	24713	0.0	1071
ASA_P4G091	gi|545627180|gb|KC340959.1|	100.00	100.00	0	-3	564	0	0	1	564	26404	24713	0.0	1071
ASA_P4G091	gi|514883433|gb|JX127248.1|	100.00	100.00	0	2	564	0	0	1	564	70457	72148	0.0	1071
ASA_P4G091	gi|472302154|gb|KC405622.1|	100.00	100.00	0	-2	564	0	0	1	564	73065	71374	0.0	1071
ASA_P4G091	gi|443900801|emb|FO203354.1|	100.00	100.00	0	-2	564	0	0	1	564	142617	140926	0.0	1071
ASA_P4G091	gi|443900801|emb|FO203354.1|	84.96	90.62	0	1	565	80	2	1	564	117061	118743	0.0	891
ASA_P4G091	gi|443900801|emb|FO203354.1|	43.08	55.38	0	2	65	36	1	3	66	116366	116560	0.061	47.4
ASA_P4G091	gi|426264557|gb|JX843238.1|	100.00	100.00	0	-1	564	0	0	1	564	22608	20917	0.0	1071
ASA_P4G091	gi|407051884|gb|CP003289.1|	100.00	100.00	0	2	564	0	0	1	564	73028	74719	0.0	1071
ASA_P4G091	gi|407051884|gb|CP003289.1|	29.33	49.65	0	1	433	276	10	120	546	4103491	4104717	4e-44	181
ASA_P4G091	gi|407051884|gb|CP003289.1|	28.73	49.00	0	-2	449	300	9	120	559	4322246	4320933	3e-41	172
ASA_P4G091	gi|407051884|gb|CP003289.1|	31.64	46.88	0	-3	433	272	13	120	543	292774	291521	2e-37	160
ASA_P4G091	gi|407051884|gb|CP003289.1|	24.78	43.53	0	2	448	307	9	117	549	4981214	4982512	2e-26	125
ASA_P4G091	gi|407051884|gb|CP003289.1|	30.74	48.05	0	-1	231	145	10	194	415	474444	473770	3e-05	58.5
ASA_P4G091	gi|407051884|gb|CP003289.1|	26.70	42.53	0	-3	221	141	7	232	440	1237969	1237334	4e-05	57.8
ASA_P4G091	gi|407051884|gb|CP003289.1|	41.94	61.29	0	1	62	32	2	4	64	3905413	3905589	0.82	43.9
ASA_P4G091	gi|406775301|gb|CP003297.1|	100.00	100.00	0	3	564	0	0	1	564	72450	74141	0.0	1071
ASA_P4G091	gi|406775301|gb|CP003297.1|	29.33	49.65	0	2	433	276	10	120	546	4094147	4095373	4e-44	181
ASA_P4G091	gi|406775301|gb|CP003297.1|	28.73	49.00	0	-3	449	300	9	120	559	4299955	4298642	3e-41	172
ASA_P4G091	gi|406775301|gb|CP003297.1|	31.64	46.88	0	-3	433	272	13	120	543	294853	293600	2e-37	160
ASA_P4G091	gi|406775301|gb|CP003297.1|	24.78	43.53	0	3	448	307	9	117	549	4961349	4962647	2e-26	125
ASA_P4G091	gi|406775301|gb|CP003297.1|	30.74	48.05	0	-2	231	145	10	194	415	479072	478398	3e-05	58.5
ASA_P4G091	gi|406775301|gb|CP003297.1|	26.70	42.53	0	-1	221	141	7	232	440	1241430	1240795	4e-05	57.8
ASA_P4G091	gi|406775301|gb|CP003297.1|	41.94	61.29	0	2	62	32	2	4	64	3896069	3896245	0.82	43.9
ASA_P4G091	gi|406352863|gb|JX283456.1|	100.00	100.00	0	-2	564	0	0	1	564	83132	81441	0.0	1071
ASA_P4G091	gi|406352863|gb|JX283456.1|	84.96	90.62	0	1	565	80	2	1	564	102091	103773	0.0	891
ASA_P4G091	gi|406352863|gb|JX283456.1|	43.08	55.38	0	2	65	36	1	3	66	101396	101590	0.061	47.4
ASA_P4G091	gi|394343076|gb|CP003683.1|	100.00	100.00	0	-3	564	0	0	1	564	2061604	2059913	0.0	1071
ASA_P4G091	gi|394343076|gb|CP003683.1|	29.39	47.81	0	1	456	288	9	120	559	981595	982908	1e-41	174
ASA_P4G091	gi|394343076|gb|CP003683.1|	29.38	45.33	0	-1	439	283	7	120	545	3126756	3125482	2e-37	160
ASA_P4G091	gi|394343076|gb|CP003683.1|	31.41	46.88	0	1	433	273	13	120	543	5750377	5751630	1e-35	155
ASA_P4G091	gi|394343076|gb|CP003683.1|	24.60	45.82	0	-3	443	314	10	117	549	124159	122861	8e-28	129
ASA_P4G091	gi|394343076|gb|CP003683.1|	30.30	46.32	0	1	231	146	9	194	415	5591881	5592555	2e-05	59.3
ASA_P4G091	gi|394343076|gb|CP003683.1|	26.18	45.03	0	2	191	124	6	227	409	4805336	4805881	0.006	50.8
ASA_P4G091	gi|388482443|gb|JQ480155.1|	100.00	100.00	0	3	564	0	0	1	564	15945	17636	0.0	1071
ASA_P4G091	gi|382929425|gb|JN559393.1|	100.00	100.00	0	-3	564	0	0	1	564	18307	16616	0.0	1071
ASA_P4G091	gi|377806473|gb|JQ010984.1|	100.00	100.00	0	-2	564	0	0	1	564	152293	150602	0.0	1071
ASA_P4G091	gi|377806473|gb|JQ010984.1|	84.96	90.62	0	1	565	80	2	1	564	124408	126090	0.0	891
ASA_P4G091	gi|377806473|gb|JQ010984.1|	43.08	55.38	0	2	65	36	1	3	66	123713	123907	0.061	47.4
ASA_P4G091	gi|365803828|gb|CP003224.1|	100.00	100.00	0	3	564	0	0	1	564	13560	15251	0.0	1071
ASA_P4G091	gi|363534041|gb|JN233705.2|	100.00	100.00	0	2	564	0	0	1	564	105146	106837	0.0	1071
ASA_P4G091	gi|357643656|gb|JN704639.1|	100.00	100.00	0	3	564	0	0	1	564	3918	5609	0.0	1071
ASA_P4G091	gi|356609736|gb|JF826500.1|	100.00	100.00	0	-1	564	0	0	1	564	13617	11926	0.0	1071
ASA_P4G091	gi|347301417|gb|HQ331538.1|	100.00	100.00	0	3	564	0	0	1	564	26079	27770	0.0	1071
ASA_P4G091	gi|348031532|dbj|AP012280.1|	100.00	100.00	0	-3	564	0	0	1	564	1888912	1887221	0.0	1071
ASA_P4G091	gi|348031532|dbj|AP012280.1|	31.70	51.05	0	1	429	280	8	131	553	2651866	2653131	4e-45	184
ASA_P4G091	gi|348031532|dbj|AP012280.1|	33.09	48.42	0	2	411	258	10	123	529	3197630	3198823	5e-39	166
ASA_P4G091	gi|348031532|dbj|AP012280.1|	30.42	47.70	0	1	457	283	13	120	558	777091	778410	2e-35	154
ASA_P4G091	gi|348031532|dbj|AP012280.1|	29.00	47.72	0	2	438	291	9	120	549	3486407	3487684	7e-33	146
ASA_P4G091	gi|348031532|dbj|AP012280.1|	26.42	45.56	0	-3	439	308	9	118	549	4428469	4427177	2e-28	132
ASA_P4G091	gi|348031532|dbj|AP012280.1|	29.30	45.58	0	-1	215	126	9	219	415	2860386	2859766	1e-06	62.8
ASA_P4G091	gi|348031532|dbj|AP012280.1|	45.45	54.55	0	1	66	36	0	4	69	5487229	5487426	0.004	51.6
ASA_P4G091	gi|348031532|dbj|AP012280.1|	46.67	63.33	0	1	60	31	1	4	63	5487031	5487207	0.026	48.9
ASA_P4G091	gi|348031532|dbj|AP012280.1|	25.31	41.36	0	-3	324	194	14	188	503	6509971	6509120	0.13	46.6
ASA_P4G091	gi|348031532|dbj|AP012280.1|	29.33	46.00	0	2	150	86	5	270	411	164264	164677	0.54	44.3
ASA_P4G091	gi|348031532|dbj|AP012280.1|	29.45	42.94	0	1	163	99	6	259	408	6136720	6137199	1.1	43.5
ASA_P4G091	gi|327536433|gb|JF267651.1|	100.00	100.00	0	-3	564	0	0	1	564	144691	143000	0.0	1071
ASA_P4G091	gi|323903311|gb|HQ201416.1|	100.00	100.00	0	-2	564	0	0	1	564	23370	21679	0.0	1071
ASA_P4G091	gi|312949035|gb|CP001856.1|	100.00	100.00	0	-2	564	0	0	1	564	72269	70578	0.0	1071
ASA_P4G091	gi|312910970|dbj|AP011957.1|	100.00	100.00	0	-1	564	0	0	1	564	4087541	4085850	0.0	1071
ASA_P4G091	gi|312910970|dbj|AP011957.1|	31.64	48.27	0	1	433	266	10	120	546	658450	659676	1e-41	174
ASA_P4G091	gi|312910970|dbj|AP011957.1|	28.73	47.59	0	2	456	291	9	120	559	181091	182404	8e-41	171
ASA_P4G091	gi|312910970|dbj|AP011957.1|	31.59	47.51	0	3	421	264	13	120	531	3791940	3793157	1e-36	158
ASA_P4G091	gi|312910970|dbj|AP011957.1|	24.55	44.20	0	-1	448	308	9	117	549	4450394	4449096	8e-27	127
ASA_P4G091	gi|312910970|dbj|AP011957.1|	29.87	45.89	0	1	231	147	9	194	415	3646975	3647649	1e-04	56.2
ASA_P4G091	gi|312910970|dbj|AP011957.1|	27.31	43.61	0	1	227	144	9	232	446	3010231	3010884	0.003	51.6
ASA_P4G091	gi|312910970|dbj|AP011957.1|	41.27	57.14	0	3	63	33	2	3	64	436638	436817	4.8	41.2
ASA_P4G091	gi|312910970|dbj|AP011957.1|	26.98	44.44	0	2	189	111	8	236	411	710261	710785	9.2	40.4
ASA_P4G091	gi|300810980|gb|GU553923.1|	100.00	100.00	0	-2	564	0	0	1	564	19982	18291	0.0	1071
ASA_P4G091	gi|299474760|gb|FJ628167.2|	100.00	100.00	0	-3	564	0	0	1	564	62605	60914	0.0	1071
ASA_P4G091	gi|293339394|gb|GU595196.1|	100.00	100.00	0	-2	564	0	0	1	564	33833	32142	0.0	1071
ASA_P4G091	gi|695221081|ref|NG_039605.1|;gi|289065318|gb|GQ293500.1|	100.00	100.00	0	-1	564	0	0	1	564	21540	19849	0.0	1071
ASA_P4G091	gi|695221038|ref|NG_039603.1|;gi|289065273|gb|GQ293498.1|	100.00	100.00	0	-2	564	0	0	1	564	18223	16532	0.0	1071
ASA_P4G091	gi|284919779|emb|FN554766.1|	100.00	100.00	0	-2	564	0	0	1	564	4370833	4369142	0.0	1071
ASA_P4G091	gi|284919779|emb|FN554766.1|	29.33	49.65	0	-3	433	276	10	120	546	378330	377104	2e-44	182
ASA_P4G091	gi|284919779|emb|FN554766.1|	28.73	49.00	0	1	449	300	9	120	559	134452	135765	3e-41	172
ASA_P4G091	gi|284919779|emb|FN554766.1|	31.87	46.88	0	3	433	271	13	120	543	4011702	4012955	2e-37	160
ASA_P4G091	gi|284919779|emb|FN554766.1|	24.78	43.53	0	-1	448	307	9	117	549	4635359	4634061	2e-26	125
ASA_P4G091	gi|284919779|emb|FN554766.1|	30.74	48.05	0	1	231	145	10	194	415	3840466	3841140	3e-05	58.5
ASA_P4G091	gi|284919779|emb|FN554766.1|	26.24	42.08	0	1	221	142	7	232	440	3096475	3097110	0.001	52.8
ASA_P4G091	gi|284919779|emb|FN554766.1|	41.94	61.29	0	-1	62	32	2	4	64	576275	576099	0.78	43.9
ASA_P4G091	gi|284919779|emb|FN554766.1|	27.18	43.69	0	2	206	122	10	213	406	2926793	2927362	7.7	40.8
ASA_P4G091	gi|283445073|gb|GQ259888.1|	100.00	100.00	0	-1	564	0	0	1	564	21322	19631	0.0	1071
ASA_P4G091	gi|257767482|dbj|AP010961.1|	100.00	100.00	0	3	564	0	0	1	564	100842	102533	0.0	1071
ASA_P4G091	gi|194709275|gb|CP001125.1|	100.00	100.00	0	-3	564	0	0	1	564	43028	41337	0.0	1071
ASA_P4G091	gi|695213503|ref|NG_036620.1|;gi|194337936|emb|AM991977.1|	100.00	100.00	0	2	564	0	0	1	564	10142	11833	0.0	1071
ASA_P4G091	gi|161087255|gb|EU219534.1|	100.00	100.00	0	3	564	0	0	1	564	64659	66350	0.0	1071
ASA_P4G091	gi|159885254|dbj|AB366440.1|	100.00	100.00	0	-3	564	0	0	1	564	101652	99961	0.0	1071
ASA_P4G091	gi|150958389|gb|CP000649.1|	100.00	100.00	0	-2	564	0	0	1	564	27664	25973	0.0	1071
ASA_P4G091	gi|145848882|emb|AM412236.1|	100.00	100.00	0	-3	564	0	0	1	564	106323	104632	0.0	1071
ASA_P4G091	gi|142855988|gb|CP000645.1|	100.00	100.00	0	3	564	0	0	1	564	83808	85499	0.0	1071
ASA_P4G091	gi|133905277|gb|CP000603.1|	100.00	100.00	0	3	564	0	0	1	564	128157	129848	0.0	1071
ASA_P4G091	gi|89513165|gb|DQ390455.1|	100.00	100.00	0	-3	564	0	0	1	564	53364	51673	0.0	1071
ASA_P4G091	gi|89513164|gb|DQ390454.1|	100.00	100.00	0	3	564	0	0	1	564	11001	12692	0.0	1071
ASA_P4G091	gi|89033265|gb|DQ364638.1|	100.00	100.00	0	1	564	0	0	1	564	1747	3438	0.0	1071
ASA_P4G091	gi|37962716|gb|AY333434.1|	100.00	100.00	0	1	564	0	0	1	564	67162	68853	0.0	1071
ASA_P4G091	gi|37790303|gb|AF071413.3|	100.00	100.00	0	-3	564	0	0	1	564	17984	16293	0.0	1071
ASA_P4G091	gi|87295500|gb|DQ125241.2|	100.00	100.00	0	-2	564	0	0	1	564	18801	17110	0.0	1071
ASA_P4G091	gi|695211468|ref|NG_036091.1|;gi|62550774|emb|AJ851089.1|	100.00	100.00	0	3	564	0	0	1	564	30513	32204	0.0	1071
ASA_P4G091	gi|34915805|emb|AJ551280.1|	100.00	100.00	0	-3	564	0	0	1	564	6979	5288	0.0	1071
ASA_P4G091	gi|16505740|emb|AL513383.1|	100.00	100.00	0	-2	564	0	0	1	564	173669	171978	0.0	1071
ASA_P4G091	gi|16505740|emb|AL513383.1|	84.96	90.62	0	1	565	80	2	1	564	116206	117888	0.0	891
ASA_P4G091	gi|16505740|emb|AL513383.1|	43.08	55.38	0	2	65	36	1	3	66	115511	115705	0.061	47.4
ASA_P4G091	gi|45758072|gb|AY509004.1|	100.00	100.00	0	2	564	0	0	1	564	15842	17533	0.0	1071
ASA_P4G091	gi|5103148|dbj|AP000342.1|	100.00	100.00	0	1	564	0	0	1	564	1747	3438	0.0	1071
ASA_P4G091	gi|151742|gb|J01730.1|R1004	100.00	100.00	0	1	564	0	0	1	564	2617	4308	0.0	1071
ASA_P4G091	gi|575870901|emb|HG530068.1|	100.00	100.00	0	3	564	0	0	1	564	7229718	7231409	0.0	1071
ASA_P4G091	gi|575870901|emb|HG530068.1|	83.89	90.97	0	2	565	86	2	1	564	6610181	6611863	0.0	882
ASA_P4G091	gi|575870901|emb|HG530068.1|	31.83	50.70	0	3	355	231	6	205	553	1792503	1793552	3e-42	159
ASA_P4G091	gi|575870901|emb|HG530068.1|	42.86	66.67	0	1	42	24	0	131	172	1792288	1792413	3e-42	39.7
ASA_P4G091	gi|575870901|emb|HG530068.1|	32.60	48.42	0	1	411	260	10	123	529	2283364	2284557	2e-38	163
ASA_P4G091	gi|575870901|emb|HG530068.1|	30.20	47.48	0	-2	457	284	13	120	558	5608089	5606770	6e-35	152
ASA_P4G091	gi|575870901|emb|HG530068.1|	29.00	47.72	0	2	438	291	9	120	549	2547173	2548450	3e-33	147
ASA_P4G091	gi|575870901|emb|HG530068.1|	26.42	45.56	0	-3	439	308	9	118	549	3480566	3479274	2e-28	132
ASA_P4G091	gi|575870901|emb|HG530068.1|	28.37	44.65	0	-3	215	128	9	219	415	1992746	1992126	1e-05	59.7
ASA_P4G091	gi|575870901|emb|HG530068.1|	45.45	54.55	0	3	66	36	0	4	69	4546458	4546655	0.002	52.4
ASA_P4G091	gi|575870901|emb|HG530068.1|	29.33	46.00	0	1	150	86	5	270	411	183997	184410	0.44	44.7
ASA_P4G091	gi|575870901|emb|HG530068.1|	29.45	42.94	0	-1	163	99	6	259	408	522583	522104	1.0	43.5
ASA_P4G091	gi|575870901|emb|HG530068.1|	51.28	66.67	0	2	39	19	0	4	42	7168760	7168876	3.7	41.6
ASA_P4G091	gi|658132529|emb|HG934082.1|	99.82	100.00	0	-3	564	1	0	1	564	82913	81222	0.0	1070
ASA_P4G091	gi|658132529|emb|HG934082.1|	43.08	55.38	0	-1	65	36	1	3	66	83608	83414	0.061	47.4
ASA_P4G091	gi|215252832|gb|CP001232.1|	99.82	99.82	0	-3	564	1	0	1	564	101027	99336	0.0	1070
ASA_P4G091	gi|150389|gb|K03089.1|NR1MER	99.82	99.82	0	1	564	1	0	1	564	1753	3444	0.0	1070
ASA_P4G091	gi|221728669|gb|CP001392.1|	99.82	99.82	0	1	564	1	0	1	564	2280226	2281917	0.0	1070
ASA_P4G091	gi|221728669|gb|CP001392.1|	37.41	53.51	0	2	441	257	9	123	551	1221104	1222405	8e-61	232
ASA_P4G091	gi|221728669|gb|CP001392.1|	29.57	46.95	0	-1	443	270	9	134	554	2034871	2033603	3e-41	172
ASA_P4G091	gi|221728669|gb|CP001392.1|	29.03	49.08	0	-2	434	288	9	132	554	1198314	1197040	2e-35	154
ASA_P4G091	gi|221728669|gb|CP001392.1|	30.00	47.08	0	1	480	260	17	120	550	1753591	1754949	5e-35	153
ASA_P4G091	gi|221728669|gb|CP001392.1|	29.26	42.63	0	-2	434	274	11	125	548	1720056	1718824	3e-23	115
ASA_P4G091	gi|221728669|gb|CP001392.1|	30.41	46.91	0	1	194	113	9	230	409	3521164	3521721	2e-05	58.9
ASA_P4G091	gi|221728669|gb|CP001392.1|	26.94	44.56	0	1	193	127	8	232	415	2479219	2479782	0.031	48.5
ASA_P4G091	gi|221728669|gb|CP001392.1|	39.06	56.25	0	1	64	38	1	2	64	1039693	1039884	0.25	45.4
ASA_P4G091	gi|221728669|gb|CP001392.1|	50.00	59.52	0	1	42	21	0	4	45	39949	40074	3.2	42.0
ASA_P4G091	gi|555235253|gb|KF250428.1|	99.82	99.82	0	-2	564	1	0	1	564	120852	119161	0.0	1069
ASA_P4G091	gi|261390638|emb|FM244713.1|	99.82	99.82	0	-2	564	1	0	1	564	14157	12466	0.0	1069
ASA_P4G091	gi|27261159|gb|AF457211.1|	99.82	99.82	0	1	564	1	0	1	564	3016	4707	0.0	1069
ASA_P4G091	gi|514884065|gb|JX442977.1|	99.82	99.82	0	-1	564	1	0	1	564	5155	3464	0.0	1069
ASA_P4G091	gi|514883893|gb|JX442976.1|	99.82	99.82	0	-2	564	1	0	1	564	168909	167218	0.0	1069
ASA_P4G091	gi|514883823|gb|JX442975.1|	99.82	99.82	0	-1	564	1	0	1	564	30458	28767	0.0	1069
ASA_P4G091	gi|677283264|dbj|AB983593.1|	99.47	99.47	0	1	564	3	0	1	564	16432	18123	0.0	1051
ASA_P4G092	gi|695196420|ref|NG_034411.1|;gi|45352|emb|X03405.1|	98.33	99.17	0	1	120	2	0	1	120	70	429	1e-44	162
ASA_P4G092	gi|151742|gb|J01730.1|R1004	98.33	99.17	0	3	120	2	0	1	120	4329	4688	7e-43	162
ASA_P4G092	gi|339649130|gb|L29404.2|ECOMERTET	99.17	99.17	0	3	120	1	0	1	120	681	1040	7e-43	162
ASA_P4G092	gi|260894030|emb|FM242709.1|	99.17	99.17	0	-2	120	1	0	1	120	13237	12878	9e-43	162
ASA_P4G092	gi|27261159|gb|AF457211.1|	99.17	99.17	0	3	120	1	0	1	120	4728	5087	1e-42	162
ASA_P4G092	gi|394343076|gb|CP003683.1|	98.33	98.33	0	-2	120	2	0	1	120	2059892	2059533	1e-42	162
ASA_P4G092	gi|394343076|gb|CP003683.1|	37.50	60.71	0	-3	56	35	0	6	61	3723937	3723770	0.60	39.3
ASA_P4G092	gi|394343076|gb|CP003683.1|	32.76	53.45	0	-3	58	39	0	4	61	5547250	5547077	7.4	36.2
ASA_P4G092	gi|34915805|emb|AJ551280.1|	99.17	99.17	0	-2	120	1	0	1	120	5267	4908	1e-42	162
ASA_P4G092	gi|261390693|emb|FM244709.1|	99.17	99.17	0	-1	120	1	0	1	120	9784	9425	1e-42	162
ASA_P4G092	gi|695214136|ref|NG_036740.1|;gi|226440715|gb|FJ848785.1|	99.17	99.17	0	2	120	1	0	1	120	1142	1501	1e-42	162
ASA_P4G092	gi|261390638|emb|FM244713.1|	99.17	99.17	0	-1	120	1	0	1	120	12445	12086	1e-42	162
ASA_P4G092	gi|356609736|gb|JF826500.1|	99.17	99.17	0	-3	120	1	0	1	120	11905	11546	1e-42	162
ASA_P4G092	gi|37790303|gb|AF071413.3|	99.17	99.17	0	-2	120	1	0	1	120	16272	15913	1e-42	162
ASA_P4G092	gi|87295500|gb|DQ125241.2|	99.17	99.17	0	-1	120	1	0	1	120	17089	16730	1e-42	162
ASA_P4G092	gi|695221038|ref|NG_039603.1|;gi|289065273|gb|GQ293498.1|	99.17	99.17	0	-1	120	1	0	1	120	16511	16152	1e-42	162
ASA_P4G092	gi|695213434|ref|NG_036607.1|;gi|192822642|gb|EU780013.1|	99.17	99.17	0	-2	120	1	0	1	120	37497	37138	1e-42	162
ASA_P4G092	gi|300810980|gb|GU553923.1|	99.17	99.17	0	-1	120	1	0	1	120	18270	17911	1e-42	162
ASA_P4G092	gi|382929425|gb|JN559393.1|	99.17	99.17	0	-2	120	1	0	1	120	16595	16236	1e-42	162
ASA_P4G092	gi|357643656|gb|JN704639.1|	99.17	99.17	0	2	120	1	0	1	120	5630	5989	1e-42	162
ASA_P4G092	gi|695221081|ref|NG_039605.1|;gi|289065318|gb|GQ293500.1|	99.17	99.17	0	-3	120	1	0	1	120	19828	19469	1e-42	162
ASA_P4G092	gi|677283264|dbj|AB983593.1|	99.17	99.17	0	3	120	1	0	1	120	18144	18503	1e-42	162
ASA_P4G092	gi|690385522|gb|KM023773.1|	99.17	99.17	0	-3	120	1	0	1	120	21042	20683	1e-42	162
ASA_P4G092	gi|10185689|gb|AF188331.1|	99.17	99.17	0	-2	120	1	0	1	120	20552	20193	1e-42	162
ASA_P4G092	gi|388482443|gb|JQ480155.1|	99.17	99.17	0	2	120	1	0	1	120	17657	18016	1e-42	162
ASA_P4G092	gi|426264557|gb|JX843238.1|	99.17	99.17	0	-3	120	1	0	1	120	20896	20537	1e-42	162
ASA_P4G092	gi|323903311|gb|HQ201416.1|	99.17	99.17	0	-1	120	1	0	1	120	21658	21299	1e-42	162
ASA_P4G092	gi|695214810|ref|NG_036905.1|;gi|507415092|dbj|AB723628.1|	99.17	99.17	0	1	120	1	0	1	120	4249	4608	1e-42	162
ASA_P4G092	gi|347301417|gb|HQ331538.1|	99.17	99.17	0	2	120	1	0	1	120	27791	28150	1e-42	162
ASA_P4G092	gi|695216953|ref|NG_037755.1|;gi|354697134|gb|EU418922.1|	99.17	99.17	0	-1	120	1	0	1	120	16244	15885	1e-42	162
ASA_P4G092	gi|440685467|gb|JQ899055.1|	99.17	99.17	0	3	120	1	0	1	120	11586	11945	1e-42	162
ASA_P4G092	gi|700659332|gb|KJ541071.1|	99.17	99.17	0	1	120	1	0	1	120	26650	27009	1e-42	162
ASA_P4G092	gi|695210403|ref|NG_035939.1|;gi|40795472|gb|AY123253.3|	99.17	99.17	0	-3	120	1	0	1	120	23882	23523	1e-42	162
ASA_P4G092	gi|695210403|ref|NG_035939.1|;gi|40795472|gb|AY123253.3|	79.34	88.43	0	-2	121	24	1	1	120	40236	39874	4e-31	129
ASA_P4G092	gi|514884065|gb|JX442977.1|	99.17	99.17	0	-3	120	1	0	1	120	3443	3084	1e-42	162
ASA_P4G092	gi|695213503|ref|NG_036620.1|;gi|194337936|emb|AM991977.1|	99.17	99.17	0	1	120	1	0	1	120	11854	12213	1e-42	162
ASA_P4G092	gi|89513164|gb|DQ390454.1|	99.17	99.17	0	2	120	1	0	1	120	12713	13072	1e-42	162
ASA_P4G092	gi|89513165|gb|DQ390455.1|	99.17	99.17	0	-2	120	1	0	1	120	51652	51293	1e-42	162
ASA_P4G092	gi|742999823|gb|CP010396.1|	99.17	99.17	0	1	120	1	0	1	120	40420	40779	1e-42	162
ASA_P4G092	gi|754341646|gb|CP010575.1|	99.17	99.17	0	-1	120	1	0	1	120	49653	49294	1e-42	162
ASA_P4G092	gi|514883823|gb|JX442975.1|	99.17	99.17	0	-3	120	1	0	1	120	28746	28387	1e-42	162
ASA_P4G092	gi|37962716|gb|AY333434.1|	99.17	99.17	0	3	120	1	0	1	120	68874	69233	1e-42	162
ASA_P4G092	gi|743008998|gb|CP010362.1|	99.17	99.17	0	2	120	1	0	1	120	26375	26734	1e-42	162
ASA_P4G092	gi|660582175|gb|CP008798.1|	99.17	99.17	0	-2	120	1	0	1	120	50279	49920	1e-42	162
ASA_P4G092	gi|472302154|gb|KC405622.1|	99.17	99.17	0	-1	120	1	0	1	120	71353	70994	1e-42	162
ASA_P4G092	gi|697287983|dbj|AB715422.2|	99.17	99.17	0	-2	120	1	0	1	120	34560	34201	1e-42	162
ASA_P4G092	gi|409924768|gb|JX486126.1|	99.17	99.17	0	-3	120	1	0	1	120	79374	79015	1e-42	162
ASA_P4G092	gi|327536632|gb|JF267652.1|	99.17	99.17	0	2	120	1	0	1	120	39176	39535	1e-42	162
ASA_P4G092	gi|658132529|emb|HG934082.1|	99.17	99.17	0	-2	120	1	0	1	120	81201	80842	1e-42	162
ASA_P4G092	gi|5103148|dbj|AP000342.1|	99.17	99.17	0	3	120	1	0	1	120	3459	3818	1e-42	162
ASA_P4G092	gi|89033265|gb|DQ364638.1|	99.17	99.17	0	3	120	1	0	1	120	3459	3818	1e-42	162
ASA_P4G092	gi|599328142|gb|KJ146688.1|	99.17	99.17	0	-3	120	1	0	1	120	28310	27951	1e-42	162
ASA_P4G092	gi|150958389|gb|CP000649.1|	99.17	99.17	0	-1	120	1	0	1	120	25952	25593	1e-42	162
ASA_P4G092	gi|406352863|gb|JX283456.1|	99.17	99.17	0	-1	120	1	0	1	120	81420	81061	1e-42	162
ASA_P4G092	gi|406352863|gb|JX283456.1|	81.82	88.43	0	3	121	21	1	1	120	103794	104156	3e-28	120
ASA_P4G092	gi|194709275|gb|CP001125.1|	99.17	99.17	0	-2	120	1	0	1	120	41316	40957	1e-42	162
ASA_P4G092	gi|365803828|gb|CP003224.1|	99.17	99.17	0	2	120	1	0	1	120	15272	15631	1e-42	162
ASA_P4G092	gi|283445073|gb|GQ259888.1|	99.17	99.17	0	-3	120	1	0	1	120	19610	19251	1e-42	162
ASA_P4G092	gi|520189630|dbj|AB576781.2|	99.17	99.17	0	1	120	1	0	1	120	6751	7110	1e-42	162
ASA_P4G092	gi|365818899|gb|JF274991.1|	99.17	99.17	0	-2	120	1	0	1	120	105778	105419	1e-42	162
ASA_P4G092	gi|588482398|gb|KF874497.2|	99.17	99.17	0	-1	120	1	0	1	120	32103	31744	1e-42	162
ASA_P4G092	gi|661932353|gb|CP008833.1|;gi|723249355|gb|CP009875.1|	99.17	99.17	0	-3	120	1	0	1	120	32121	31762	1e-42	162
ASA_P4G092	gi|640850540|gb|CP007730.1|;gi|661927295|gb|CP008830.1|	99.17	99.17	0	-3	120	1	0	1	120	32121	31762	1e-42	162
ASA_P4G092	gi|599328000|gb|KJ146687.1|	99.17	99.17	0	-1	120	1	0	1	120	28310	27951	1e-42	162
ASA_P4G092	gi|583930717|gb|KF874499.1|	99.17	99.17	0	-1	120	1	0	1	120	32121	31762	1e-42	162
ASA_P4G092	gi|583930390|gb|KF874496.1|	99.17	99.17	0	-1	120	1	0	1	120	32121	31762	1e-42	162
ASA_P4G092	gi|293339394|gb|GU595196.1|	99.17	99.17	0	-1	120	1	0	1	120	32121	31762	1e-42	162
ASA_P4G092	gi|599328271|gb|KJ146689.1|	99.17	99.17	0	3	120	1	0	1	120	39633	39992	1e-42	162
ASA_P4G092	gi|363534041|gb|JN233705.2|	99.17	99.17	0	1	120	1	0	1	120	106858	107217	1e-42	162
ASA_P4G092	gi|545627180|gb|KC340959.1|	99.17	99.17	0	-2	120	1	0	1	120	24692	24333	1e-42	162
ASA_P4G092	gi|583930608|gb|KF874498.1|	99.17	99.17	0	-2	120	1	0	1	120	32121	31762	1e-42	162
ASA_P4G092	gi|672605012|gb|CP009115.1|	99.17	99.17	0	3	120	1	0	1	120	7086	7445	1e-42	162
ASA_P4G092	gi|695211468|ref|NG_036091.1|;gi|62550774|emb|AJ851089.1|	99.17	99.17	0	2	120	1	0	1	120	32225	32584	1e-42	162
ASA_P4G092	gi|215252832|gb|CP001232.1|	99.17	99.17	0	-2	120	1	0	1	120	99315	98956	1e-42	162
ASA_P4G092	gi|545627323|gb|KC340960.1|	99.17	99.17	0	-2	120	1	0	1	120	24692	24333	1e-42	162
ASA_P4G092	gi|161087255|gb|EU219534.1|	99.17	99.17	0	2	120	1	0	1	120	66371	66730	1e-42	162
ASA_P4G092	gi|661250719|dbj|AP014566.1|	99.17	99.17	0	3	120	1	0	1	120	27582	27941	1e-42	162
ASA_P4G092	gi|374347476|dbj|AB605179.1|	99.17	99.17	0	3	120	1	0	1	120	27762	28121	1e-42	162
ASA_P4G092	gi|365819040|gb|JF274992.1|	99.17	99.17	0	-2	120	1	0	1	120	126321	125962	1e-42	162
ASA_P4G092	gi|381288102|gb|JN983045.1|	99.17	99.17	0	-3	120	1	0	1	120	91111	90752	1e-42	162
ASA_P4G092	gi|381288102|gb|JN983045.1|	79.34	88.43	0	-2	121	24	1	1	120	103286	102924	4e-31	129
ASA_P4G092	gi|381288584|gb|JN983048.1|	99.17	99.17	0	-1	120	1	0	1	120	91053	90694	1e-42	162
ASA_P4G092	gi|381288584|gb|JN983048.1|	79.34	88.43	0	-2	121	24	1	1	120	103541	103179	4e-31	129
ASA_P4G092	gi|45758072|gb|AY509004.1|	99.17	99.17	0	1	120	1	0	1	120	17554	17913	1e-42	162
ASA_P4G092	gi|665822573|gb|KJ484634.1|	99.17	99.17	0	-1	120	1	0	1	120	13848	13489	1e-42	162
ASA_P4G092	gi|675818942|emb|LM995505.1|	99.17	99.17	0	-1	120	1	0	1	120	8652	8293	1e-42	162
ASA_P4G092	gi|312949035|gb|CP001856.1|	99.17	99.17	0	-1	120	1	0	1	120	70557	70198	1e-42	162
ASA_P4G092	gi|229561407|gb|FJ621586.1|	99.17	99.17	0	-3	120	1	0	1	120	112163	111804	1e-42	162
ASA_P4G092	gi|229561407|gb|FJ621586.1|	79.34	88.43	0	-3	121	24	1	1	120	116213	115851	4e-31	129
ASA_P4G092	gi|299474760|gb|FJ628167.2|	99.17	99.17	0	-2	120	1	0	1	120	60893	60534	1e-42	162
ASA_P4G092	gi|742954016|gb|CP010372.1|	99.17	99.17	0	-3	120	1	0	1	120	118524	118165	1e-42	162
ASA_P4G092	gi|555235253|gb|KF250428.1|	99.17	99.17	0	-1	120	1	0	1	120	119140	118781	1e-42	162
ASA_P4G092	gi|443900801|emb|FO203354.1|	99.17	99.17	0	-1	120	1	0	1	120	140905	140546	1e-42	162
ASA_P4G092	gi|443900801|emb|FO203354.1|	81.82	88.43	0	3	121	21	1	1	120	118764	119126	3e-28	120
ASA_P4G092	gi|514883433|gb|JX127248.1|	99.17	99.17	0	1	120	1	0	1	120	72169	72528	1e-42	162
ASA_P4G092	gi|685456437|gb|CP009414.1|	99.17	99.17	0	2	120	1	0	1	120	126512	126871	1e-42	162
ASA_P4G092	gi|685456437|gb|CP009414.1|	79.34	88.43	0	-2	121	24	1	1	120	133019	132657	4e-31	129
ASA_P4G092	gi|723243434|gb|CP009868.1|	99.17	99.17	0	3	120	1	0	1	120	104634	104993	1e-42	162
ASA_P4G092	gi|665821556|gb|KJ484626.1|	99.17	99.17	0	1	120	1	0	1	120	144388	144747	1e-42	162
ASA_P4G092	gi|142855988|gb|CP000645.1|	99.17	99.17	0	2	120	1	0	1	120	85520	85879	1e-42	162
ASA_P4G092	gi|662862580|ref|NC_022522.2|	99.17	99.17	0	-3	120	1	0	1	120	137150	136791	1e-42	162
ASA_P4G092	gi|657224404|gb|KF056330.2|	99.17	99.17	0	-3	120	1	0	1	120	137150	136791	1e-42	162
ASA_P4G092	gi|596353652|gb|KF976462.2|	99.17	99.17	0	-3	120	1	0	1	120	124762	124403	1e-42	162
ASA_P4G092	gi|596353652|gb|KF976462.2|	79.34	88.43	0	-2	121	24	1	1	120	141116	140754	4e-31	129
ASA_P4G092	gi|377806473|gb|JQ010984.1|	99.17	99.17	0	-1	120	1	0	1	120	150581	150222	1e-42	162
ASA_P4G092	gi|377806473|gb|JQ010984.1|	81.82	88.43	0	3	121	21	1	1	120	126111	126473	3e-28	120
ASA_P4G092	gi|514883893|gb|JX442976.1|	99.17	99.17	0	-1	120	1	0	1	120	167197	166838	1e-42	162
ASA_P4G092	gi|327536433|gb|JF267651.1|	99.17	99.17	0	-2	120	1	0	1	120	142979	142620	1e-42	162
ASA_P4G092	gi|685456237|gb|CP009413.1|	99.17	99.17	0	-2	120	1	0	1	120	135077	134718	1e-42	162
ASA_P4G092	gi|685456237|gb|CP009413.1|	79.34	88.43	0	-2	121	24	1	1	120	142787	142425	4e-31	129
ASA_P4G092	gi|742994109|gb|CP010391.1|	99.17	99.17	0	3	120	1	0	1	120	31191	31550	1e-42	162
ASA_P4G092	gi|407810043|gb|JQ824049.1|	99.17	99.17	0	1	120	1	0	1	120	162697	163056	1e-42	162
ASA_P4G093	gi|695196420|ref|NG_034411.1|;gi|45352|emb|X03405.1|	100.00	100.00	0	-2	78	0	0	1	78	662	429	9e-43	155
ASA_P4G093	gi|339649130|gb|L29404.2|ECOMERTET	100.00	100.00	0	-1	78	0	0	1	78	1273	1040	3e-41	155
ASA_P4G093	gi|151742|gb|J01730.1|R1004	100.00	100.00	0	-2	78	0	0	1	78	4921	4688	3e-41	155
ASA_P4G093	gi|34915805|emb|AJ551280.1|	100.00	100.00	0	1	78	0	0	1	78	4675	4908	4e-41	155
ASA_P4G093	gi|695214136|ref|NG_036740.1|;gi|226440715|gb|FJ848785.1|	100.00	100.00	0	-3	78	0	0	1	78	1734	1501	4e-41	155
ASA_P4G093	gi|261390693|emb|FM244709.1|	100.00	100.00	0	3	78	0	0	1	78	9192	9425	4e-41	155
ASA_P4G093	gi|27261159|gb|AF457211.1|	100.00	100.00	0	-3	78	0	0	1	78	5320	5087	4e-41	155
ASA_P4G093	gi|260894030|emb|FM242709.1|	100.00	100.00	0	3	78	0	0	1	78	12645	12878	4e-41	155
ASA_P4G093	gi|261390638|emb|FM244713.1|	100.00	100.00	0	3	78	0	0	1	78	11853	12086	5e-41	155
ASA_P4G093	gi|356609736|gb|JF826500.1|	100.00	100.00	0	3	78	0	0	1	78	11313	11546	5e-41	155
ASA_P4G093	gi|37790303|gb|AF071413.3|	100.00	100.00	0	2	78	0	0	1	78	15680	15913	5e-41	155
ASA_P4G093	gi|87295500|gb|DQ125241.2|	100.00	100.00	0	3	78	0	0	1	78	16497	16730	5e-41	155
ASA_P4G093	gi|695221038|ref|NG_039603.1|;gi|289065273|gb|GQ293498.1|	100.00	100.00	0	1	78	0	0	1	78	15919	16152	5e-41	155
ASA_P4G093	gi|300810980|gb|GU553923.1|	100.00	100.00	0	2	78	0	0	1	78	17678	17911	5e-41	155
ASA_P4G093	gi|382929425|gb|JN559393.1|	100.00	100.00	0	1	78	0	0	1	78	16003	16236	5e-41	155
ASA_P4G093	gi|357643656|gb|JN704639.1|	100.00	100.00	0	-2	78	0	0	1	78	6222	5989	5e-41	155
ASA_P4G093	gi|695221081|ref|NG_039605.1|;gi|289065318|gb|GQ293500.1|	100.00	100.00	0	3	78	0	0	1	78	19236	19469	5e-41	155
ASA_P4G093	gi|677283264|dbj|AB983593.1|	100.00	100.00	0	-1	78	0	0	1	78	18736	18503	5e-41	155
ASA_P4G093	gi|690385522|gb|KM023773.1|	100.00	100.00	0	2	78	0	0	1	78	20450	20683	5e-41	155
ASA_P4G093	gi|10185689|gb|AF188331.1|	100.00	100.00	0	1	78	0	0	1	78	19960	20193	5e-41	155
ASA_P4G093	gi|388482443|gb|JQ480155.1|	100.00	100.00	0	-1	78	0	0	1	78	18249	18016	5e-41	155
ASA_P4G093	gi|426264557|gb|JX843238.1|	100.00	100.00	0	3	78	0	0	1	78	20304	20537	5e-41	155
ASA_P4G093	gi|323903311|gb|HQ201416.1|	100.00	100.00	0	3	78	0	0	1	78	21066	21299	5e-41	155
ASA_P4G093	gi|695214810|ref|NG_036905.1|;gi|507415092|dbj|AB723628.1|	100.00	100.00	0	-2	78	0	0	1	78	4841	4608	5e-41	155
ASA_P4G093	gi|347301417|gb|HQ331538.1|	100.00	100.00	0	-3	78	0	0	1	78	28383	28150	5e-41	155
ASA_P4G093	gi|695213434|ref|NG_036607.1|;gi|192822642|gb|EU780013.1|	100.00	100.00	0	2	78	0	0	1	78	36905	37138	5e-41	155
ASA_P4G093	gi|695216953|ref|NG_037755.1|;gi|354697134|gb|EU418922.1|	100.00	100.00	0	1	78	0	0	1	78	15652	15885	5e-41	155
ASA_P4G093	gi|440685467|gb|JQ899055.1|	100.00	100.00	0	-1	78	0	0	1	78	12178	11945	5e-41	155
ASA_P4G093	gi|700659332|gb|KJ541071.1|	100.00	100.00	0	-3	78	0	0	1	78	27242	27009	5e-41	155
ASA_P4G093	gi|695210403|ref|NG_035939.1|;gi|40795472|gb|AY123253.3|	100.00	100.00	0	1	78	0	0	1	78	23290	23523	5e-41	155
ASA_P4G093	gi|695210403|ref|NG_035939.1|;gi|40795472|gb|AY123253.3|	62.82	70.51	0	2	78	29	0	1	78	39641	39874	7e-18	89.0
ASA_P4G093	gi|514884065|gb|JX442977.1|	100.00	100.00	0	1	78	0	0	1	78	2851	3084	5e-41	155
ASA_P4G093	gi|695213503|ref|NG_036620.1|;gi|194337936|emb|AM991977.1|	100.00	100.00	0	-3	78	0	0	1	78	12446	12213	5e-41	155
ASA_P4G093	gi|89513164|gb|DQ390454.1|	100.00	100.00	0	-2	78	0	0	1	78	13305	13072	5e-41	155
ASA_P4G093	gi|89513165|gb|DQ390455.1|	100.00	100.00	0	3	78	0	0	1	78	51060	51293	5e-41	155
ASA_P4G093	gi|675819364|emb|LM995927.1|	100.00	100.00	0	1	78	0	0	1	78	37102	37335	5e-41	155
ASA_P4G093	gi|742999823|gb|CP010396.1|	100.00	100.00	0	-3	78	0	0	1	78	41012	40779	5e-41	155
ASA_P4G093	gi|754341646|gb|CP010575.1|	100.00	100.00	0	2	78	0	0	1	78	49061	49294	5e-41	155
ASA_P4G093	gi|514883823|gb|JX442975.1|	100.00	100.00	0	2	78	0	0	1	78	28154	28387	5e-41	155
ASA_P4G093	gi|37962716|gb|AY333434.1|	100.00	100.00	0	-1	78	0	0	1	78	69466	69233	5e-41	155
ASA_P4G093	gi|743008998|gb|CP010362.1|	100.00	100.00	0	-3	78	0	0	1	78	26967	26734	5e-41	155
ASA_P4G093	gi|660582175|gb|CP008798.1|	100.00	100.00	0	1	78	0	0	1	78	49687	49920	5e-41	155
ASA_P4G093	gi|675819286|emb|LM995849.1|	100.00	100.00	0	-1	78	0	0	1	78	60520	60287	5e-41	155
ASA_P4G093	gi|472302154|gb|KC405622.1|	100.00	100.00	0	3	78	0	0	1	78	70761	70994	5e-41	155
ASA_P4G093	gi|697287983|dbj|AB715422.2|	100.00	100.00	0	2	78	0	0	1	78	33968	34201	5e-41	155
ASA_P4G093	gi|409924768|gb|JX486126.1|	100.00	100.00	0	2	78	0	0	1	78	78782	79015	5e-41	155
ASA_P4G093	gi|327536632|gb|JF267652.1|	100.00	100.00	0	-3	78	0	0	1	78	39768	39535	5e-41	155
ASA_P4G093	gi|658132529|emb|HG934082.1|	100.00	100.00	0	2	78	0	0	1	78	80609	80842	5e-41	155
ASA_P4G093	gi|571041145|gb|KC853439.1|	100.00	100.00	0	2	78	0	0	1	78	40946	41179	5e-41	155
ASA_P4G093	gi|5103148|dbj|AP000342.1|	100.00	100.00	0	-3	78	0	0	1	78	4051	3818	5e-41	155
ASA_P4G093	gi|89033265|gb|DQ364638.1|	100.00	100.00	0	-2	78	0	0	1	78	4051	3818	5e-41	155
ASA_P4G093	gi|619497957|gb|KJ170699.1|	100.00	100.00	0	-2	78	0	0	1	78	27269	27036	5e-41	155
ASA_P4G093	gi|599328142|gb|KJ146688.1|	100.00	100.00	0	1	78	0	0	1	78	27718	27951	5e-41	155
ASA_P4G093	gi|150958389|gb|CP000649.1|	100.00	100.00	0	1	78	0	0	1	78	25360	25593	5e-41	155
ASA_P4G093	gi|406352863|gb|JX283456.1|	100.00	100.00	0	2	78	0	0	1	78	80828	81061	5e-41	155
ASA_P4G093	gi|406352863|gb|JX283456.1|	61.54	71.79	0	-3	78	30	0	1	78	104389	104156	5e-18	89.4
ASA_P4G093	gi|194709275|gb|CP001125.1|	100.00	100.00	0	2	78	0	0	1	78	40724	40957	5e-41	155
ASA_P4G093	gi|365803828|gb|CP003224.1|	100.00	100.00	0	-1	78	0	0	1	78	15864	15631	5e-41	155
ASA_P4G093	gi|283445073|gb|GQ259888.1|	100.00	100.00	0	1	78	0	0	1	78	19018	19251	5e-41	155
ASA_P4G093	gi|520189630|dbj|AB576781.2|	100.00	100.00	0	-1	78	0	0	1	78	7343	7110	5e-41	155
ASA_P4G093	gi|365818899|gb|JF274991.1|	100.00	100.00	0	3	78	0	0	1	78	105186	105419	5e-41	155
ASA_P4G093	gi|588482398|gb|KF874497.2|	100.00	100.00	0	2	78	0	0	1	78	31511	31744	5e-41	155
ASA_P4G093	gi|661932353|gb|CP008833.1|;gi|723249355|gb|CP009875.1|	100.00	100.00	0	2	78	0	0	1	78	31529	31762	5e-41	155
ASA_P4G093	gi|640850540|gb|CP007730.1|;gi|661927295|gb|CP008830.1|	100.00	100.00	0	2	78	0	0	1	78	31529	31762	5e-41	155
ASA_P4G093	gi|599328000|gb|KJ146687.1|	100.00	100.00	0	1	78	0	0	1	78	27718	27951	5e-41	155
ASA_P4G093	gi|583930717|gb|KF874499.1|	100.00	100.00	0	2	78	0	0	1	78	31529	31762	5e-41	155
ASA_P4G093	gi|583930390|gb|KF874496.1|	100.00	100.00	0	2	78	0	0	1	78	31529	31762	5e-41	155
ASA_P4G093	gi|293339394|gb|GU595196.1|	100.00	100.00	0	2	78	0	0	1	78	31529	31762	5e-41	155
[truncated: 41 more rows]
