# Supplementary material for: The mosaic architecture of Aeromonas salmonicida subsp. salmonicida pAsa4 plasmid and its consequences on antibiotic resistance
Source: PeerJ. 2016 Oct 27;4:e2595. doi: 10.7717/peerj.2595 (PMC5088629; doi:10.7717/peerj.2595)
Supplement: Supplemental Information 5 [file peerj-04-2595-s005.zip › Data_S2/tblastn_pAsa4/tBlastn_ASAP4G108-94.csv]

ASA_P4G094	gi|695196420|ref|NG_034411.1|;gi|45352|emb|X03405.1|	98.72	98.72	0	2	235	3	0	1	235	662	1366	8e-138	409
ASA_P4G094	gi|321268193|gb|HM999790.1|	100.00	100.00	0	-1	235	0	0	1	235	3449	2745	6e-133	414
ASA_P4G094	gi|339649130|gb|L29404.2|ECOMERTET	100.00	100.00	0	1	235	0	0	1	235	1273	1977	2e-130	414
ASA_P4G094	gi|602773583|gb|CP007273.1|	100.00	100.00	0	3	235	0	0	1	235	4164621	4165325	3e-130	420
ASA_P4G094	gi|602773583|gb|CP007273.1|	42.21	58.79	0	-2	199	113	2	20	216	1289671	1289075	1e-28	126
ASA_P4G094	gi|602773583|gb|CP007273.1|	37.50	53.00	0	3	200	116	5	22	216	1437885	1438472	1e-21	105
ASA_P4G094	gi|602773583|gb|CP007273.1|	36.04	54.82	0	3	197	122	4	22	216	1767840	1768424	8e-21	103
ASA_P4G094	gi|602773583|gb|CP007273.1|	32.83	53.03	0	-3	198	131	2	20	216	3599427	3598837	1e-17	93.6
ASA_P4G094	gi|602773583|gb|CP007273.1|	34.00	51.50	0	2	200	119	5	22	216	2687219	2687794	1e-13	81.3
ASA_P4G094	gi|602773583|gb|CP007273.1|	30.46	48.22	0	1	197	129	5	22	216	1414549	1415121	8e-12	75.5
ASA_P4G094	gi|602773583|gb|CP007273.1|	34.08	47.49	0	-3	179	111	4	42	216	3478014	3477487	7e-10	69.3
ASA_P4G094	gi|602773583|gb|CP007273.1|	30.77	47.69	0	3	195	130	4	22	213	31422	32000	3e-09	67.4
ASA_P4G094	gi|602773583|gb|CP007273.1|	32.09	50.00	0	1	134	81	4	87	216	4895914	4896297	4e-08	63.5
ASA_P4G094	gi|602773583|gb|CP007273.1|	35.48	55.91	0	1	93	58	2	125	216	37837	38112	5e-07	60.5
ASA_P4G094	gi|558708291|gb|HQ419283.1|	100.00	100.00	0	-3	235	0	0	1	235	10129	9425	6e-129	415
ASA_P4G094	gi|558708291|gb|HQ419283.1|	91.67	91.67	0	3	24	2	0	212	235	3033	3104	0.006	48.1
ASA_P4G094	gi|261390681|emb|FM244710.1|	100.00	100.00	0	-3	235	0	0	1	235	9658	8954	6e-129	415
ASA_P4G094	gi|261390658|emb|FM244712.1|	100.00	100.00	0	-1	235	0	0	1	235	8316	7612	7e-129	414
ASA_P4G094	gi|321268196|gb|HM999791.1|	100.00	100.00	0	-1	235	0	0	1	235	9297	8593	8e-129	414
ASA_P4G094	gi|558708282|gb|HQ419282.1|	100.00	100.00	0	-1	235	0	0	1	235	10596	9892	9e-129	415
ASA_P4G094	gi|695214136|ref|NG_036740.1|;gi|226440715|gb|FJ848785.1|	100.00	100.00	0	3	235	0	0	1	235	1734	2438	1e-128	414
ASA_P4G094	gi|261390693|emb|FM244709.1|	100.00	100.00	0	-2	235	0	0	1	235	9192	8488	1e-128	414
ASA_P4G094	gi|261390669|emb|FM244711.1|	100.00	100.00	0	-2	235	0	0	1	235	9502	8798	2e-128	414
ASA_P4G094	gi|151742|gb|J01730.1|R1004	99.15	99.15	0	1	235	2	0	1	235	4921	5625	2e-128	410
ASA_P4G094	gi|260894030|emb|FM242709.1|	100.00	100.00	0	-3	235	0	0	1	235	12645	11941	2e-128	414
ASA_P4G094	gi|261390638|emb|FM244713.1|	100.00	100.00	0	-2	235	0	0	1	235	11853	11149	2e-128	414
ASA_P4G094	gi|356609736|gb|JF826500.1|	100.00	100.00	0	-1	235	0	0	1	235	11313	10609	2e-128	414
ASA_P4G094	gi|37790303|gb|AF071413.3|	100.00	100.00	0	-3	235	0	0	1	235	15680	14976	3e-128	414
ASA_P4G094	gi|87295500|gb|DQ125241.2|	100.00	100.00	0	-2	235	0	0	1	235	16497	15793	3e-128	414
ASA_P4G094	gi|695221038|ref|NG_039603.1|;gi|289065273|gb|GQ293498.1|	100.00	100.00	0	-2	235	0	0	1	235	15919	15215	3e-128	414
ASA_P4G094	gi|300810980|gb|GU553923.1|	100.00	100.00	0	-2	235	0	0	1	235	17678	16974	3e-128	414
ASA_P4G094	gi|382929425|gb|JN559393.1|	100.00	100.00	0	-3	235	0	0	1	235	16003	15299	3e-128	414
ASA_P4G094	gi|357643656|gb|JN704639.1|	100.00	100.00	0	3	235	0	0	1	235	6222	6926	3e-128	414
ASA_P4G094	gi|357643656|gb|JN704639.1|	100.00	100.00	0	-1	21	0	0	215	235	13309	13247	0.018	46.6
ASA_P4G094	gi|695221081|ref|NG_039605.1|;gi|289065318|gb|GQ293500.1|	100.00	100.00	0	-1	235	0	0	1	235	19236	18532	3e-128	414
ASA_P4G094	gi|677283264|dbj|AB983593.1|	100.00	100.00	0	1	235	0	0	1	235	18736	19440	3e-128	414
ASA_P4G094	gi|690385522|gb|KM023773.1|	100.00	100.00	0	-1	235	0	0	1	235	20450	19746	3e-128	414
ASA_P4G094	gi|10185689|gb|AF188331.1|	100.00	100.00	0	-3	235	0	0	1	235	19960	19256	3e-128	414
ASA_P4G094	gi|10185689|gb|AF188331.1|	100.00	100.00	0	2	21	0	0	215	235	11012	11074	0.018	46.6
ASA_P4G094	gi|388482443|gb|JQ480155.1|	100.00	100.00	0	3	235	0	0	1	235	18249	18953	3e-128	414
ASA_P4G094	gi|426264557|gb|JX843238.1|	100.00	100.00	0	-1	235	0	0	1	235	20304	19600	3e-128	414
ASA_P4G094	gi|426264557|gb|JX843238.1|	100.00	100.00	0	2	21	0	0	215	235	13217	13279	0.018	46.6
ASA_P4G094	gi|323903311|gb|HQ201416.1|	100.00	100.00	0	-2	235	0	0	1	235	21066	20362	3e-128	414
ASA_P4G094	gi|695214810|ref|NG_036905.1|;gi|507415092|dbj|AB723628.1|	100.00	100.00	0	2	235	0	0	1	235	4841	5545	3e-128	414
ASA_P4G094	gi|347301417|gb|HQ331538.1|	100.00	100.00	0	3	235	0	0	1	235	28383	29087	3e-128	414
ASA_P4G094	gi|695213434|ref|NG_036607.1|;gi|192822642|gb|EU780013.1|	100.00	100.00	0	-3	235	0	0	1	235	36905	36201	3e-128	414
ASA_P4G094	gi|695216953|ref|NG_037755.1|;gi|354697134|gb|EU418922.1|	100.00	100.00	0	-2	235	0	0	1	235	15652	14948	3e-128	414
ASA_P4G094	gi|695216953|ref|NG_037755.1|;gi|354697134|gb|EU418922.1|	100.00	100.00	0	2	21	0	0	215	235	6704	6766	0.018	46.6
ASA_P4G094	gi|440685467|gb|JQ899055.1|	100.00	100.00	0	1	235	0	0	1	235	12178	12882	3e-128	414
ASA_P4G094	gi|700659332|gb|KJ541071.1|	100.00	100.00	0	2	235	0	0	1	235	27242	27946	3e-128	414
ASA_P4G094	gi|700659332|gb|KJ541071.1|	100.00	100.00	0	3	21	0	0	215	235	11025	11087	0.010	47.4
ASA_P4G094	gi|695210403|ref|NG_035939.1|;gi|40795472|gb|AY123253.3|	100.00	100.00	0	-1	235	0	0	1	235	23290	22586	3e-128	414
ASA_P4G094	gi|695210403|ref|NG_035939.1|;gi|40795472|gb|AY123253.3|	77.31	85.65	0	-3	216	49	0	1	216	39641	38994	1e-86	295
ASA_P4G094	gi|514884065|gb|JX442977.1|	100.00	100.00	0	-1	235	0	0	1	235	2851	2147	3e-128	414
ASA_P4G094	gi|695213503|ref|NG_036620.1|;gi|194337936|emb|AM991977.1|	100.00	100.00	0	2	235	0	0	1	235	12446	13150	3e-128	414
ASA_P4G094	gi|89513164|gb|DQ390454.1|	100.00	100.00	0	3	235	0	0	1	235	13305	14009	3e-128	414
ASA_P4G094	gi|89513164|gb|DQ390454.1|	100.00	100.00	0	-1	21	0	0	215	235	20392	20330	0.018	46.6
ASA_P4G094	gi|89513165|gb|DQ390455.1|	100.00	100.00	0	-3	235	0	0	1	235	51060	50356	3e-128	414
ASA_P4G094	gi|89513165|gb|DQ390455.1|	100.00	100.00	0	2	21	0	0	215	235	43973	44035	0.018	46.6
ASA_P4G094	gi|675819364|emb|LM995927.1|	100.00	100.00	0	-1	235	0	0	1	235	37102	36398	3e-128	414
ASA_P4G094	gi|742999823|gb|CP010396.1|	100.00	100.00	0	2	235	0	0	1	235	41012	41716	3e-128	414
ASA_P4G094	gi|754341646|gb|CP010575.1|	100.00	100.00	0	-2	235	0	0	1	235	49061	48357	3e-128	414
ASA_P4G094	gi|514883823|gb|JX442975.1|	100.00	100.00	0	-1	235	0	0	1	235	28154	27450	3e-128	414
ASA_P4G094	gi|37962716|gb|AY333434.1|	100.00	100.00	0	1	235	0	0	1	235	69466	70170	3e-128	414
ASA_P4G094	gi|37962716|gb|AY333434.1|	100.00	100.00	0	1	21	0	0	215	235	79453	79515	0.018	46.6
ASA_P4G094	gi|743008998|gb|CP010362.1|	100.00	100.00	0	3	235	0	0	1	235	26967	27671	3e-128	414
ASA_P4G094	gi|660582175|gb|CP008798.1|	100.00	100.00	0	-3	235	0	0	1	235	49687	48983	3e-128	414
ASA_P4G094	gi|660582175|gb|CP008798.1|	100.00	100.00	0	3	21	0	0	215	235	1851	1913	0.018	46.6
ASA_P4G094	gi|675819286|emb|LM995849.1|	100.00	100.00	0	1	235	0	0	1	235	60520	61224	3e-128	414
ASA_P4G094	gi|472302154|gb|KC405622.1|	100.00	100.00	0	-2	235	0	0	1	235	70761	70057	3e-128	414
ASA_P4G094	gi|697287983|dbj|AB715422.2|	100.00	100.00	0	-3	235	0	0	1	235	33968	33264	3e-128	414
ASA_P4G094	gi|409924768|gb|JX486126.1|	100.00	100.00	0	-1	235	0	0	1	235	78782	78078	3e-128	414
ASA_P4G094	gi|409924768|gb|JX486126.1|	100.00	100.00	0	1	21	0	0	215	235	71695	71757	0.018	46.6
ASA_P4G094	gi|327536632|gb|JF267652.1|	100.00	100.00	0	3	235	0	0	1	235	39768	40472	3e-128	414
ASA_P4G094	gi|658132529|emb|HG934082.1|	100.00	100.00	0	-3	235	0	0	1	235	80609	79905	3e-128	414
ASA_P4G094	gi|571041145|gb|KC853439.1|	100.00	100.00	0	-1	235	0	0	1	235	40946	40242	3e-128	414
ASA_P4G094	gi|5103148|dbj|AP000342.1|	100.00	100.00	0	1	235	0	0	1	235	4051	4755	3e-128	414
ASA_P4G094	gi|89033265|gb|DQ364638.1|	100.00	100.00	0	1	235	0	0	1	235	4051	4755	3e-128	414
ASA_P4G094	gi|619497957|gb|KJ170699.1|	100.00	100.00	0	2	235	0	0	1	235	27269	27973	3e-128	414
ASA_P4G094	gi|599328142|gb|KJ146688.1|	100.00	100.00	0	-1	235	0	0	1	235	27718	27014	4e-128	414
ASA_P4G094	gi|150958389|gb|CP000649.1|	100.00	100.00	0	-2	235	0	0	1	235	25360	24656	4e-128	414
ASA_P4G094	gi|406352863|gb|JX283456.1|	100.00	100.00	0	-2	235	0	0	1	235	80828	80124	4e-128	414
ASA_P4G094	gi|194709275|gb|CP001125.1|	100.00	100.00	0	-3	235	0	0	1	235	40724	40020	4e-128	414
ASA_P4G094	gi|365803828|gb|CP003224.1|	100.00	100.00	0	3	235	0	0	1	235	15864	16568	4e-128	414
ASA_P4G094	gi|283445073|gb|GQ259888.1|	100.00	100.00	0	-1	235	0	0	1	235	19018	18314	4e-128	414
ASA_P4G094	gi|520189630|dbj|AB576781.2|	100.00	100.00	0	2	235	0	0	1	235	7343	8047	4e-128	414
ASA_P4G094	gi|520189630|dbj|AB576781.2|	32.17	44.76	0	2	143	96	1	27	168	38201	38629	4.1	39.7
ASA_P4G094	gi|365818899|gb|JF274991.1|	100.00	100.00	0	-3	235	0	0	1	235	105186	104482	4e-128	414
ASA_P4G094	gi|365818899|gb|JF274991.1|	32.17	44.76	0	-3	143	96	1	27	168	74328	73900	4.1	39.7
ASA_P4G094	gi|588482398|gb|KF874497.2|	100.00	100.00	0	-2	235	0	0	1	235	31511	30807	4e-128	414
ASA_P4G094	gi|661932353|gb|CP008833.1|;gi|723249355|gb|CP009875.1|	100.00	100.00	0	-1	235	0	0	1	235	31529	30825	4e-128	414
ASA_P4G094	gi|640850540|gb|CP007730.1|;gi|661927295|gb|CP008830.1|	100.00	100.00	0	-1	235	0	0	1	235	31529	30825	4e-128	414
ASA_P4G094	gi|599328000|gb|KJ146687.1|	100.00	100.00	0	-2	235	0	0	1	235	27718	27014	4e-128	414
ASA_P4G094	gi|293339394|gb|GU595196.1|	100.00	100.00	0	-2	235	0	0	1	235	31529	30825	4e-128	414
ASA_P4G094	gi|583930717|gb|KF874499.1|	100.00	100.00	0	-2	235	0	0	1	235	31529	30825	4e-128	414
ASA_P4G094	gi|583930390|gb|KF874496.1|	100.00	100.00	0	-2	235	0	0	1	235	31529	30825	4e-128	414
ASA_P4G094	gi|599328271|gb|KJ146689.1|	100.00	100.00	0	1	235	0	0	1	235	40225	40929	4e-128	414
ASA_P4G094	gi|363534041|gb|JN233705.2|	100.00	100.00	0	2	235	0	0	1	235	107450	108154	4e-128	414
ASA_P4G094	gi|545627180|gb|KC340959.1|	100.00	100.00	0	-3	235	0	0	1	235	24100	23396	4e-128	414
ASA_P4G094	gi|583930608|gb|KF874498.1|	100.00	100.00	0	-3	235	0	0	1	235	31529	30825	4e-128	414
ASA_P4G094	gi|672605012|gb|CP009115.1|	100.00	100.00	0	1	235	0	0	1	235	7678	8382	4e-128	414
ASA_P4G094	gi|695211468|ref|NG_036091.1|;gi|62550774|emb|AJ851089.1|	100.00	100.00	0	3	235	0	0	1	235	32817	33521	4e-128	414
ASA_P4G094	gi|695211468|ref|NG_036091.1|;gi|62550774|emb|AJ851089.1|	91.67	91.67	0	-3	24	2	0	212	235	49715	49644	0.007	48.1
ASA_P4G094	gi|215252832|gb|CP001232.1|	100.00	100.00	0	-3	235	0	0	1	235	98723	98019	4e-128	414
ASA_P4G094	gi|545627323|gb|KC340960.1|	100.00	100.00	0	-3	235	0	0	1	235	24100	23396	4e-128	414
ASA_P4G094	gi|161087255|gb|EU219534.1|	100.00	100.00	0	3	235	0	0	1	235	66963	67667	4e-128	414
ASA_P4G094	gi|161087255|gb|EU219534.1|	32.17	44.76	0	-2	143	96	1	27	168	12998	12570	4.1	39.7
ASA_P4G094	gi|661250719|dbj|AP014566.1|	100.00	100.00	0	1	235	0	0	1	235	28174	28878	4e-128	414
ASA_P4G094	gi|661250719|dbj|AP014566.1|	32.17	44.76	0	2	143	96	1	27	168	58187	58615	4.1	39.7
ASA_P4G094	gi|374347476|dbj|AB605179.1|	100.00	100.00	0	1	235	0	0	1	235	28354	29058	4e-128	414
ASA_P4G094	gi|374347476|dbj|AB605179.1|	32.17	44.76	0	3	143	96	1	27	168	58368	58796	4.1	39.7
ASA_P4G094	gi|365819040|gb|JF274992.1|	100.00	100.00	0	-3	235	0	0	1	235	125729	125025	4e-128	414
ASA_P4G094	gi|365819040|gb|JF274992.1|	32.17	44.76	0	-3	143	96	1	27	168	74336	73908	4.1	39.7
ASA_P4G094	gi|381288102|gb|JN983045.1|	100.00	100.00	0	-1	235	0	0	1	235	90519	89815	4e-128	414
ASA_P4G094	gi|381288102|gb|JN983045.1|	77.31	85.65	0	-3	216	49	0	1	216	102691	102044	1e-86	295
ASA_P4G094	gi|381288584|gb|JN983048.1|	100.00	100.00	0	-2	235	0	0	1	235	90461	89757	4e-128	414
ASA_P4G094	gi|381288584|gb|JN983048.1|	77.31	85.65	0	-3	216	49	0	1	216	102946	102299	1e-86	295
ASA_P4G094	gi|45758072|gb|AY509004.1|	100.00	100.00	0	2	235	0	0	1	235	18146	18850	4e-128	414
ASA_P4G094	gi|665822573|gb|KJ484634.1|	100.00	100.00	0	-2	235	0	0	1	235	13256	12552	4e-128	414
ASA_P4G094	gi|665821958|gb|KJ484628.1|	100.00	100.00	0	3	235	0	0	1	235	89442	90146	4e-128	414
ASA_P4G094	gi|675818942|emb|LM995505.1|	100.00	100.00	0	-2	235	0	0	1	235	8060	7356	4e-128	414
ASA_P4G094	gi|675818942|emb|LM995505.1|	97.14	100.00	0	-1	35	1	0	201	235	18366	18262	8e-11	72.4
ASA_P4G094	gi|312949035|gb|CP001856.1|	100.00	100.00	0	-2	235	0	0	1	235	69965	69261	4e-128	414
ASA_P4G094	gi|229561407|gb|FJ621586.1|	100.00	100.00	0	-1	235	0	0	1	235	111571	110867	4e-128	414
ASA_P4G094	gi|229561407|gb|FJ621586.1|	77.31	85.65	0	-1	216	49	0	1	216	115618	114971	1e-86	295
ASA_P4G094	gi|299474760|gb|FJ628167.2|	100.00	100.00	0	-3	235	0	0	1	235	60301	59597	4e-128	414
ASA_P4G094	gi|742954016|gb|CP010372.1|	100.00	100.00	0	-1	235	0	0	1	235	117932	117228	4e-128	414
ASA_P4G094	gi|742954016|gb|CP010372.1|	95.45	100.00	0	2	22	1	0	214	235	116135	116200	0.008	47.8
ASA_P4G094	gi|555235253|gb|KF250428.1|	100.00	100.00	0	-2	235	0	0	1	235	118548	117844	4e-128	414
ASA_P4G094	gi|443900801|emb|FO203354.1|	100.00	100.00	0	-2	235	0	0	1	235	140313	139609	4e-128	414
ASA_P4G094	gi|514883433|gb|JX127248.1|	100.00	100.00	0	2	235	0	0	1	235	72761	73465	4e-128	414
ASA_P4G094	gi|514883433|gb|JX127248.1|	91.67	91.67	0	-3	24	2	0	212	235	89659	89588	0.007	48.1
ASA_P4G094	gi|685456437|gb|CP009414.1|	100.00	100.00	0	3	235	0	0	1	235	127104	127808	4e-128	414
ASA_P4G094	gi|685456437|gb|CP009414.1|	76.70	85.44	0	-3	206	48	0	1	206	132424	131807	5e-80	275
ASA_P4G094	gi|685456437|gb|CP009414.1|	100.00	100.00	0	3	235	0	0	1	235	127104	127808	4e-128	414
ASA_P4G094	gi|685456437|gb|CP009414.1|	76.70	85.44	0	-3	206	48	0	1	206	132424	131807	5e-80	275
ASA_P4G094	gi|723243434|gb|CP009868.1|	100.00	100.00	0	1	235	0	0	1	235	105226	105930	4e-128	414
ASA_P4G095	gi|748267869|gb|CP010315.1|	100.00	100.00	0	-2	571	0	0	1	571	1721193	1719481	0.0	1020
ASA_P4G095	gi|742994109|gb|CP010391.1|	100.00	100.00	0	3	571	0	0	1	571	32529	34241	0.0	1020
ASA_P4G095	gi|742797756|emb|LK054503.1|	100.00	100.00	0	1	571	0	0	1	571	22264	23976	0.0	1020
ASA_P4G095	gi|742797756|emb|LK054503.1|	99.82	99.82	0	-1	571	1	0	1	571	20296	18584	0.0	1017
ASA_P4G095	gi|440685467|gb|JQ899055.1|	100.00	100.00	0	3	571	0	0	1	571	12924	14636	0.0	1020
ASA_P4G095	gi|662862580|ref|NC_022522.2|	100.00	100.00	0	-3	571	0	0	1	571	135812	134100	0.0	1020
ASA_P4G095	gi|723243434|gb|CP009868.1|	100.00	100.00	0	3	571	0	0	1	571	105972	107684	0.0	1020
ASA_P4G095	gi|700659332|gb|KJ541071.1|	100.00	100.00	0	1	571	0	0	1	571	27988	29700	0.0	1020
ASA_P4G095	gi|697287983|dbj|AB715422.2|	100.00	100.00	0	-2	571	0	0	1	571	33222	31510	0.0	1020
ASA_P4G095	gi|657100414|gb|KJ577613.1|	100.00	100.00	0	-2	571	0	0	1	571	15802	14090	0.0	1020
ASA_P4G095	gi|685837395|dbj|AP014646.1|	100.00	100.00	0	1	571	0	0	1	571	2516212	2517924	0.0	1020
ASA_P4G095	gi|685837395|dbj|AP014646.1|	100.00	100.00	0	-3	571	0	0	1	571	2553821	2552109	0.0	1020
ASA_P4G095	gi|685837395|dbj|AP014646.1|	100.00	100.00	0	3	571	0	0	1	571	4462101	4463813	0.0	1020
ASA_P4G095	gi|685837395|dbj|AP014646.1|	89.13	93.23	0	-1	561	61	0	11	571	6523033	6521351	0.0	880
ASA_P4G095	gi|685837395|dbj|AP014646.1|	35.21	55.63	0	-2	426	263	4	101	514	6526866	6525592	4e-68	253
ASA_P4G095	gi|675819364|emb|LM995927.1|	100.00	100.00	0	-3	571	0	0	1	571	36356	34644	0.0	1020
ASA_P4G095	gi|675819364|emb|LM995927.1|	100.00	100.00	0	-1	199	0	0	42	240	45790	45194	3e-100	348
ASA_P4G095	gi|675819286|emb|LM995849.1|	100.00	100.00	0	3	571	0	0	1	571	61266	62978	0.0	1020
ASA_P4G095	gi|670351331|dbj|AP014622.1|	100.00	100.00	0	1	571	0	0	1	571	1444537	1446249	0.0	1020
ASA_P4G095	gi|670351331|dbj|AP014622.1|	100.00	100.00	0	-2	571	0	0	1	571	3838812	3837100	0.0	1020
ASA_P4G095	gi|670351331|dbj|AP014622.1|	100.00	100.00	0	2	571	0	0	1	571	3801203	3802915	0.0	1020
ASA_P4G095	gi|670351331|dbj|AP014622.1|	89.13	93.23	0	-3	561	61	0	11	571	6487016	6485334	0.0	880
ASA_P4G095	gi|670351331|dbj|AP014622.1|	35.21	55.63	0	-1	426	263	4	101	514	6490849	6489575	4e-68	253
ASA_P4G095	gi|665821958|gb|KJ484628.1|	100.00	100.00	0	2	571	0	0	1	571	90188	91900	0.0	1020
ASA_P4G095	gi|665821556|gb|KJ484626.1|	100.00	100.00	0	1	571	0	0	1	571	145726	147438	0.0	1020
ASA_P4G095	gi|662716651|gb|CP008824.1|	100.00	100.00	0	-3	571	0	0	1	571	283515	281803	0.0	1020
ASA_P4G095	gi|658132529|emb|HG934082.1|	100.00	100.00	0	-2	571	0	0	1	571	79863	78151	0.0	1020
ASA_P4G095	gi|657224404|gb|KF056330.2|	100.00	100.00	0	-3	571	0	0	1	571	135812	134100	0.0	1020
ASA_P4G095	gi|640855459|gb|CP007732.1|	100.00	100.00	0	-3	571	0	0	1	571	231873	230161	0.0	1020
ASA_P4G095	gi|619497957|gb|KJ170699.1|	100.00	100.00	0	1	571	0	0	1	571	28015	29727	0.0	1020
ASA_P4G095	gi|619739382|gb|CP007558.1|	100.00	100.00	0	-3	571	0	0	1	571	235836	234124	0.0	1020
ASA_P4G095	gi|575870901|emb|HG530068.1|	100.00	100.00	0	2	571	0	0	1	571	7232768	7234480	0.0	1020
ASA_P4G095	gi|575870901|emb|HG530068.1|	30.66	45.99	0	-3	137	90	3	212	344	7242170	7241763	8e-07	63.5
ASA_P4G095	gi|573013567|dbj|AP013064.1|	100.00	100.00	0	-2	571	0	0	1	571	38081	36369	0.0	1020
ASA_P4G095	gi|571041145|gb|KC853439.1|	100.00	100.00	0	-3	571	0	0	1	571	40200	38488	0.0	1020
ASA_P4G095	gi|564970368|gb|KF840720.1|	100.00	100.00	0	-2	571	0	0	1	571	8540	6828	0.0	1020
ASA_P4G095	gi|555235253|gb|KF250428.1|	100.00	100.00	0	-1	571	0	0	1	571	117802	116090	0.0	1020
ASA_P4G095	gi|533733485|emb|HF679279.1|	100.00	100.00	0	-1	571	0	0	1	571	14558	12846	0.0	1020
ASA_P4G095	gi|514883893|gb|JX442976.1|	100.00	100.00	0	-1	571	0	0	1	571	165859	164147	0.0	1020
ASA_P4G095	gi|443900801|emb|FO203354.1|	100.00	100.00	0	-1	571	0	0	1	571	139567	137855	0.0	1020
ASA_P4G095	gi|430799226|gb|CP003739.1|	100.00	100.00	0	2	571	0	0	1	571	25724	27436	0.0	1020
ASA_P4G095	gi|409729032|gb|JX141473.1|	100.00	100.00	0	-2	571	0	0	1	571	131183	129471	0.0	1020
ASA_P4G095	gi|403398551|gb|JX469831.1|	100.00	100.00	0	-3	571	0	0	1	571	23245	21533	0.0	1020
ASA_P4G095	gi|403398199|gb|JX469826.1|	100.00	100.00	0	-1	571	0	0	1	571	35440	33728	0.0	1020
ASA_P4G095	gi|381287804|gb|JN983043.1|	100.00	100.00	0	-1	571	0	0	1	571	159989	158277	0.0	1020
ASA_P4G095	gi|377806473|gb|JQ010984.1|	100.00	100.00	0	-1	571	0	0	1	571	149243	147531	0.0	1020
ASA_P4G095	gi|356609689|gb|JF826498.1|	100.00	100.00	0	3	571	0	0	1	571	19590	21302	0.0	1020
ASA_P4G095	gi|335058165|gb|HQ730118.1|	100.00	100.00	0	-3	571	0	0	1	571	10281	8569	0.0	1020
ASA_P4G095	gi|327536433|gb|JF267651.1|	100.00	100.00	0	-2	571	0	0	1	571	141641	139929	0.0	1020
ASA_P4G095	gi|323903311|gb|HQ201416.1|	100.00	100.00	0	-1	571	0	0	1	571	20320	18608	0.0	1020
ASA_P4G095	gi|317109939|gb|CP002153.1|	100.00	100.00	0	-2	571	0	0	1	571	28525	26813	0.0	1020
ASA_P4G095	gi|315667011|gb|HQ423158.1|	100.00	100.00	0	-2	571	0	0	1	571	14744	13032	0.0	1020
ASA_P4G095	gi|312949035|gb|CP001856.1|	100.00	100.00	0	-1	571	0	0	1	571	69219	67507	0.0	1020
ASA_P4G095	gi|312910970|dbj|AP011957.1|	100.00	100.00	0	-3	571	0	0	1	571	4084491	4082779	0.0	1020
ASA_P4G095	gi|312910970|dbj|AP011957.1|	29.31	43.97	0	-2	116	64	3	213	327	2930245	2929949	1.2	43.5
ASA_P4G095	gi|295981462|emb|FN821089.1|	100.00	100.00	0	-2	571	0	0	1	571	17690	15978	0.0	1020
ASA_P4G095	gi|695221081|ref|NG_039605.1|;gi|289065318|gb|GQ293500.1|	100.00	100.00	0	-3	571	0	0	1	571	18490	16778	0.0	1020
ASA_P4G095	gi|695221038|ref|NG_039603.1|;gi|289065273|gb|GQ293498.1|	100.00	100.00	0	-1	571	0	0	1	571	15173	13461	0.0	1020
ASA_P4G095	gi|289551903|gb|GQ857074.1|	100.00	100.00	0	-3	571	0	0	1	571	7578	5866	0.0	1020
ASA_P4G095	gi|289064119|gb|GQ281704.1|	100.00	100.00	0	-3	571	0	0	1	571	21328	19616	0.0	1020
ASA_P4G095	gi|284919779|emb|FN554766.1|	100.00	100.00	0	-1	571	0	0	1	571	4367783	4366071	0.0	1020
ASA_P4G095	gi|265509427|gb|GQ161847.1|	100.00	100.00	0	3	571	0	0	1	571	14595	16307	0.0	1020
ASA_P4G095	gi|265509427|gb|GQ161847.1|	99.82	99.82	0	-3	571	1	0	1	571	13837	12125	0.0	1017
ASA_P4G095	gi|695214498|ref|NG_036813.1|;gi|257043841|gb|GQ422828.1|	100.00	100.00	0	-2	571	0	0	1	571	7560	5848	0.0	1020
ASA_P4G095	gi|695214473|ref|NG_036811.1|;gi|257043816|gb|GQ422826.1|	100.00	100.00	0	-2	571	0	0	1	571	17724	16012	0.0	1020
ASA_P4G095	gi|215252832|gb|CP001232.1|	100.00	100.00	0	-2	571	0	0	1	571	97977	96265	0.0	1020
ASA_P4G095	gi|695213503|ref|NG_036620.1|;gi|194337936|emb|AM991977.1|	100.00	100.00	0	1	571	0	0	1	571	13192	14904	0.0	1020
ASA_P4G095	gi|695213434|ref|NG_036607.1|;gi|192822642|gb|EU780013.1|	100.00	100.00	0	-2	571	0	0	1	571	36159	34447	0.0	1020
ASA_P4G095	gi|142855988|gb|CP000645.1|	100.00	100.00	0	2	571	0	0	1	571	86858	88570	0.0	1020
ASA_P4G095	gi|133905277|gb|CP000603.1|	100.00	100.00	0	2	571	0	0	1	571	131207	132919	0.0	1020
ASA_P4G095	gi|112553469|gb|DQ839391.1|	100.00	100.00	0	-1	571	0	0	1	571	42896	41184	0.0	1020
ASA_P4G095	gi|89033265|gb|DQ364638.1|	100.00	100.00	0	3	571	0	0	1	571	4797	6509	0.0	1020
ASA_P4G095	gi|37790303|gb|AF071413.3|	100.00	100.00	0	-2	571	0	0	1	571	14934	13222	0.0	1020
ASA_P4G095	gi|87295500|gb|DQ125241.2|	100.00	100.00	0	-1	571	0	0	1	571	15751	14039	0.0	1020
ASA_P4G095	gi|70907607|gb|U67194.4|EAU67194	100.00	100.00	0	-3	571	0	0	1	571	39003	37291	0.0	1020
ASA_P4G095	gi|77733972|emb|AJ863570.1|	100.00	100.00	0	-1	571	0	0	1	571	33597	31885	0.0	1020
ASA_P4G095	gi|53136937|emb|AJ744860.1|	100.00	100.00	0	-2	571	0	0	1	571	41307	39595	0.0	1020
ASA_P4G095	gi|695208691|ref|NG_035637.1|;gi|21930300|gb|U42226.2|TTU42226	100.00	100.00	0	-1	571	0	0	1	571	8333	6621	0.0	1020
ASA_P4G095	gi|695196883|ref|NG_034557.1|;gi|288626|emb|X72585.1|	100.00	100.00	0	1	571	0	0	1	571	319	2031	0.0	1020
ASA_P4G095	gi|5103148|dbj|AP000342.1|	100.00	100.00	0	3	571	0	0	1	571	4797	6509	0.0	1020
ASA_P4G095	gi|695197966|ref|NG_034869.1|;gi|2209190|gb|U38230.1|PAU38230	100.00	100.00	0	-2	571	0	0	1	571	5114	3402	0.0	1020
ASA_P4G095	gi|695197535|ref|NG_034750.1|;gi|1292927|gb|U49101.1|PAU49101	100.00	100.00	0	-3	571	0	0	1	571	8450	6738	0.0	1020
ASA_P4G095	gi|698038887|gb|KM670336.1|	99.82	99.82	0	-1	571	1	0	1	571	161777	160065	0.0	1019
ASA_P4G095	gi|4210822|emb|AJ223604.1|	99.82	100.00	0	-2	571	1	0	1	571	9454	7742	0.0	1019
ASA_P4G095	gi|382929425|gb|JN559393.1|	99.82	99.82	0	-2	571	1	0	1	571	15257	13545	0.0	1017
ASA_P4G095	gi|356609736|gb|JF826500.1|	99.82	99.82	0	-3	571	1	0	1	571	10567	8855	0.0	1017
ASA_P4G095	gi|372292494|gb|JQ004407.1|	100.00	100.00	0	1	559	0	0	13	571	39982	41658	0.0	996
ASA_P4G095	gi|668347151|emb|LK931666.1|	95.62	97.72	0	-3	571	25	0	1	571	10695	8983	0.0	978
ASA_P4G095	gi|317109853|gb|CP002152.1|	95.62	97.72	0	-1	571	25	0	1	571	26837	25125	0.0	978
ASA_P4G095	gi|295797733|gb|CP002022.1|	95.62	97.72	0	1	571	25	0	1	571	7942	9654	0.0	978
ASA_P4G095	gi|207999195|emb|AM993098.1|	96.95	97.85	0	-1	557	17	0	15	571	7897	6227	0.0	946
ASA_P4G095	gi|381288746|gb|JN983049.1|	100.00	100.00	0	2	530	0	0	42	571	4205	5794	0.0	965
ASA_P4G095	gi|559187611|gb|CP005389.2|	100.00	100.00	0	-2	530	0	0	42	571	96886	95297	0.0	965
ASA_P4G095	gi|408795245|gb|JX566770.1|	99.81	99.81	0	3	530	1	0	42	571	4107	5696	0.0	963
ASA_P4G095	gi|496684371|gb|KC543497.1|	100.00	100.00	0	2	530	0	0	42	571	451865	453454	0.0	962
ASA_P4G095	gi|666688170|gb|KJ463833.1|	93.52	96.15	0	-3	571	37	0	1	571	14000	12288	0.0	961
ASA_P4G095	gi|168013756|gb|EU316185.1|	88.24	91.09	0	-3	561	66	0	11	571	5862	4180	0.0	868
ASA_P4G095	gi|197259951|gb|EU924797.1|	88.79	92.88	0	-2	562	62	1	11	571	4689	3004	0.0	871
ASA_P4G095	gi|421919837|gb|HQ662555.1|	100.00	100.00	0	-3	480	0	0	92	571	7160	5721	0.0	868
ASA_P4G095	gi|421919847|gb|HQ662557.1|	100.00	100.00	0	-3	480	0	0	92	571	7238	5799	0.0	868
ASA_P4G095	gi|1220464|gb|L36547.1|PSEMT	89.86	93.36	0	-2	572	56	2	1	571	15548	13836	0.0	892
ASA_P4G095	gi|78033986|emb|AM039952.1|	90.03	93.88	0	-3	572	56	1	1	571	2675879	2674164	0.0	892
ASA_P4G095	gi|78033986|emb|AM039952.1|	88.06	90.55	0	1	561	67	0	11	571	2652850	2654532	0.0	866
ASA_P4G095	gi|78033986|emb|AM039952.1|	30.53	44.27	0	-1	131	70	4	213	342	267832	267500	0.48	44.7
ASA_P4G095	gi|78033986|emb|AM039952.1|	30.53	44.27	0	-1	131	70	4	213	342	1455037	1454705	0.52	44.7
ASA_P4G095	gi|78033986|emb|AM039952.1|	30.53	44.27	0	3	131	70	4	213	342	702453	702785	0.64	44.3
ASA_P4G095	gi|78033986|emb|AM039952.1|	30.53	44.27	0	1	131	70	4	213	342	3899452	3899784	0.64	44.3
ASA_P4G095	gi|78033986|emb|AM039952.1|	32.76	44.83	0	2	116	60	4	213	327	1246130	1246426	1.2	43.5
ASA_P4G095	gi|78033986|emb|AM039952.1|	32.76	44.83	0	2	116	60	4	213	327	1270103	1270399	1.2	43.5
ASA_P4G095	gi|78033986|emb|AM039952.1|	32.76	44.83	0	-1	116	60	4	213	327	2087167	2086871	1.2	43.5
ASA_P4G095	gi|78033986|emb|AM039952.1|	32.76	44.83	0	-2	116	60	4	213	327	2082483	2082187	1.2	43.5
ASA_P4G095	gi|78033986|emb|AM039952.1|	32.76	44.83	0	-3	116	60	4	213	327	1528136	1527840	1.2	43.5
ASA_P4G095	gi|78033986|emb|AM039952.1|	32.76	44.83	0	3	116	60	4	213	327	3851649	3851945	1.7	42.7
ASA_P4G095	gi|167887776|gb|EU306744.1|	88.97	93.06	0	-3	562	61	1	11	571	8313	6628	0.0	874
ASA_P4G095	gi|742993713|gb|CP010386.1|	90.55	94.30	0	2	561	53	0	11	571	66848	68530	0.0	890
ASA_P4G095	gi|421919842|gb|HQ662556.1|	100.00	100.00	0	-3	480	0	0	92	571	7788	6349	0.0	868
ASA_P4G095	gi|421919832|gb|HQ662554.1|	100.00	100.00	0	-3	480	0	0	92	571	7788	6349	0.0	868
ASA_P4G095	gi|34013299|dbj|AB063332.1|	90.03	93.36	0	3	572	56	1	1	571	32346	34061	0.0	888
ASA_P4G095	gi|317119756|gb|CP002451.1|	90.03	93.36	0	2	572	56	1	1	571	65117	66832	0.0	888
ASA_P4G095	gi|695213102|ref|NG_036549.1|;gi|167887762|gb|EU306743.1|	88.97	93.06	0	-3	562	61	1	11	571	9512	7827	0.0	874
ASA_P4G095	gi|290791046|gb|GQ983559.1|	91.09	94.30	0	-3	561	50	0	11	571	25835	24153	0.0	885
ASA_P4G095	gi|403398703|gb|JX469833.1|	91.09	94.30	0	-2	561	50	0	11	571	30969	29287	0.0	885
ASA_P4G095	gi|389597753|gb|JQ418542.1|	91.09	94.30	0	3	561	50	0	11	571	606	2288	0.0	885
ASA_P4G095	gi|114703507|emb|AM261760.1|	90.91	94.12	0	-2	561	51	0	11	571	49864	48182	0.0	885
ASA_P4G095	gi|114703507|emb|AM261760.1|	29.27	40.65	0	3	123	83	2	212	331	55935	56300	0.004	51.2
ASA_P4G096	gi|342161745|gb|JF810083.1|	100.00	100.00	0	-1	330	0	0	1	330	5918	4929	3e-179	561
ASA_P4G096	gi|402536301|gb|JX235356.1|	100.00	100.00	0	-1	330	0	0	1	330	6927	5938	6e-179	561
ASA_P4G096	gi|695214579|ref|NG_036847.1|;gi|261746142|gb|GQ926879.1|	100.00	100.00	0	-1	330	0	0	1	330	9576	8587	3e-178	561
ASA_P4G096	gi|695214579|ref|NG_036847.1|;gi|261746142|gb|GQ926879.1|	93.75	93.75	0	-1	48	3	0	283	330	3864	3721	6e-17	92.8
ASA_P4G096	gi|356609736|gb|JF826500.1|	100.00	100.00	0	-2	330	0	0	1	330	8849	7860	8e-178	561
ASA_P4G096	gi|695227747|ref|NG_041674.1|;gi|593804558|gb|KF017283.1|	100.00	100.00	0	-3	330	0	0	1	330	15175	14186	8e-178	561
ASA_P4G096	gi|382929425|gb|JN559393.1|	100.00	100.00	0	-1	330	0	0	1	330	13539	12550	1e-177	561
ASA_P4G096	gi|356609689|gb|JF826498.1|	100.00	100.00	0	2	330	0	0	1	330	21308	22297	1e-177	561
ASA_P4G096	gi|224982985|gb|FJ711439.1|	100.00	100.00	0	-2	330	0	0	1	330	28174	27185	1e-177	561
ASA_P4G096	gi|265509427|gb|GQ161847.1|	100.00	100.00	0	2	330	0	0	1	330	16313	17302	1e-177	561
ASA_P4G096	gi|265509427|gb|GQ161847.1|	100.00	100.00	0	-2	330	0	0	1	330	12119	11130	1e-177	561
ASA_P4G096	gi|403398551|gb|JX469831.1|	100.00	100.00	0	-2	330	0	0	1	330	21527	20538	1e-177	561
ASA_P4G096	gi|112553469|gb|DQ839391.1|	100.00	100.00	0	-3	330	0	0	1	330	41178	40189	1e-177	561
ASA_P4G096	gi|77733972|emb|AJ863570.1|	100.00	100.00	0	-3	330	0	0	1	330	31879	30890	1e-177	561
ASA_P4G096	gi|742797756|emb|LK054503.1|	100.00	100.00	0	3	330	0	0	1	330	23982	24971	1e-177	561
ASA_P4G096	gi|742797756|emb|LK054503.1|	100.00	100.00	0	-3	281	0	0	1	281	18578	17736	3e-143	462
ASA_P4G096	gi|742797756|emb|LK054503.1|	100.00	100.00	0	-1	44	0	0	287	330	17602	17471	2e-16	91.3
ASA_P4G096	gi|403398199|gb|JX469826.1|	100.00	100.00	0	-3	330	0	0	1	330	33722	32733	1e-177	561
ASA_P4G096	gi|312192339|gb|HQ332785.1|	100.00	100.00	0	-2	330	0	0	1	330	9864	8875	1e-177	561
ASA_P4G096	gi|697287983|dbj|AB715422.2|	100.00	100.00	0	-1	330	0	0	1	330	31504	30515	1e-177	561
ASA_P4G096	gi|45758072|gb|AY509004.1|	100.00	100.00	0	-3	330	0	0	1	330	29207	28218	1e-177	561
ASA_P4G096	gi|555235253|gb|KF250428.1|	100.00	100.00	0	-3	330	0	0	1	330	116084	115095	1e-177	561
ASA_P4G096	gi|662862580|ref|NC_022522.2|	100.00	100.00	0	-2	330	0	0	1	330	134094	133105	1e-177	561
ASA_P4G096	gi|657224404|gb|KF056330.2|	100.00	100.00	0	-2	330	0	0	1	330	134094	133105	1e-177	561
ASA_P4G096	gi|514883893|gb|JX442976.1|	100.00	100.00	0	-3	330	0	0	1	330	164141	163152	1e-177	561
ASA_P4G096	gi|698038887|gb|KM670336.1|	100.00	100.00	0	-3	330	0	0	1	330	160059	159070	1e-177	561
ASA_P4G096	gi|670351331|dbj|AP014622.1|	100.00	100.00	0	3	330	0	0	1	330	1446255	1447244	2e-177	561
ASA_P4G096	gi|670351331|dbj|AP014622.1|	100.00	100.00	0	-1	330	0	0	1	330	3837094	3836105	2e-177	561
ASA_P4G096	gi|670351331|dbj|AP014622.1|	100.00	100.00	0	1	330	0	0	1	330	3802921	3803910	2e-177	561
ASA_P4G096	gi|670351331|dbj|AP014622.1|	97.19	98.60	0	-2	285	8	0	1	285	6485328	6484474	6e-142	458
ASA_P4G096	gi|670351331|dbj|AP014622.1|	33.33	49.14	0	-1	291	176	5	6	278	6489376	6488504	1e-19	101
ASA_P4G096	gi|685837395|dbj|AP014646.1|	100.00	100.00	0	3	330	0	0	1	330	2517930	2518919	2e-177	561
ASA_P4G096	gi|685837395|dbj|AP014646.1|	100.00	100.00	0	-2	330	0	0	1	330	2552103	2551114	2e-177	561
ASA_P4G096	gi|685837395|dbj|AP014646.1|	100.00	100.00	0	2	330	0	0	1	330	4463819	4464808	2e-177	561
ASA_P4G096	gi|685837395|dbj|AP014646.1|	97.19	98.60	0	-3	285	8	0	1	285	6521345	6520491	6e-142	458
ASA_P4G096	gi|685837395|dbj|AP014646.1|	33.33	49.14	0	-2	291	176	5	6	278	6525393	6524521	1e-19	101
ASA_P4G096	gi|371721881|gb|JN566044.1|	99.70	99.70	0	-3	330	1	0	1	330	21959	20970	3e-176	556
ASA_P4G096	gi|371721881|gb|JN566044.1|	93.55	93.55	0	-1	31	2	0	300	330	20974	20882	8e-07	61.6
ASA_P4G096	gi|575870901|emb|HG530068.1|	99.70	99.70	0	1	330	1	0	1	330	7234486	7235475	4e-176	556
ASA_P4G096	gi|295981462|emb|FN821089.1|	100.00	100.00	0	-3	308	0	0	23	330	8722	7799	4e-163	519
ASA_P4G096	gi|295981462|emb|FN821089.1|	95.83	95.83	0	-1	24	1	0	1	24	15972	15901	0.008	48.9
ASA_P4G096	gi|142855988|gb|CP000645.1|	98.95	99.65	0	1	286	3	0	1	286	88576	89433	8e-150	466
ASA_P4G096	gi|142855988|gb|CP000645.1|	97.83	97.83	0	2	46	1	0	285	330	89423	89560	8e-150	92.8
ASA_P4G096	gi|430799226|gb|CP003739.1|	98.95	99.65	0	1	286	3	0	1	286	27442	28299	8e-150	466
ASA_P4G096	gi|430799226|gb|CP003739.1|	97.83	97.83	0	2	46	1	0	285	330	28289	28426	8e-150	92.8
ASA_P4G096	gi|430799226|gb|CP003739.1|	93.75	93.75	0	1	48	3	0	283	330	2896	3039	6e-17	92.8
ASA_P4G096	gi|533733485|emb|HF679279.1|	98.95	99.65	0	-3	286	3	0	1	286	12840	11983	8e-150	466
ASA_P4G096	gi|533733485|emb|HF679279.1|	97.83	97.83	0	-1	46	1	0	285	330	11993	11856	8e-150	92.8
ASA_P4G096	gi|695214498|ref|NG_036813.1|;gi|257043841|gb|GQ422828.1|	98.95	99.65	0	-1	286	3	0	1	286	5842	4985	8e-150	466
ASA_P4G096	gi|695214498|ref|NG_036813.1|;gi|257043841|gb|GQ422828.1|	97.83	97.83	0	-2	46	1	0	285	330	4995	4858	8e-150	92.8
ASA_P4G096	gi|695208691|ref|NG_035637.1|;gi|21930300|gb|U42226.2|TTU42226	100.00	100.00	0	-3	286	0	0	1	286	6615	5758	9e-148	473
ASA_P4G096	gi|695208691|ref|NG_035637.1|;gi|21930300|gb|U42226.2|TTU42226	100.00	100.00	0	-2	44	0	0	287	330	1669	1538	2e-16	91.3
ASA_P4G096	gi|695197535|ref|NG_034750.1|;gi|1292927|gb|U49101.1|PAU49101	100.00	100.00	0	-2	286	0	0	1	286	6732	5875	9e-148	473
ASA_P4G096	gi|695197535|ref|NG_034750.1|;gi|1292927|gb|U49101.1|PAU49101	100.00	100.00	0	-2	44	0	0	287	330	3402	3271	2e-16	91.3
ASA_P4G096	gi|558708282|gb|HQ419282.1|	100.00	100.00	0	-2	286	0	0	1	286	7304	6447	2e-147	473
ASA_P4G096	gi|558708282|gb|HQ419282.1|	100.00	100.00	0	-1	44	0	0	287	330	4773	4642	2e-16	91.3
ASA_P4G096	gi|46092527|dbj|AB104852.1|	100.00	100.00	0	-2	286	0	0	1	286	10373	9516	2e-147	473
ASA_P4G096	gi|46092527|dbj|AB104852.1|	100.00	100.00	0	-1	44	0	0	287	330	5427	5296	2e-16	91.3
ASA_P4G096	gi|695214473|ref|NG_036811.1|;gi|257043816|gb|GQ422826.1|	100.00	100.00	0	-1	286	0	0	1	286	16006	15149	3e-147	473
ASA_P4G096	gi|695214473|ref|NG_036811.1|;gi|257043816|gb|GQ422826.1|	100.00	100.00	0	-3	44	0	0	287	330	11060	10929	2e-16	91.3
ASA_P4G096	gi|37790303|gb|AF071413.3|	100.00	100.00	0	-1	286	0	0	1	286	13216	12359	3e-147	473
ASA_P4G096	gi|37790303|gb|AF071413.3|	100.00	100.00	0	-3	44	0	0	287	330	8270	8139	2e-16	91.3
ASA_P4G096	gi|87295500|gb|DQ125241.2|	100.00	100.00	0	-3	286	0	0	1	286	14033	13176	3e-147	473
ASA_P4G096	gi|87295500|gb|DQ125241.2|	100.00	100.00	0	-3	44	0	0	287	330	10703	10572	2e-16	91.3
ASA_P4G096	gi|695221038|ref|NG_039603.1|;gi|289065273|gb|GQ293498.1|	100.00	100.00	0	-3	286	0	0	1	286	13455	12598	3e-147	473
ASA_P4G096	gi|695221038|ref|NG_039603.1|;gi|289065273|gb|GQ293498.1|	100.00	100.00	0	-3	44	0	0	287	330	10125	9994	2e-16	91.3
ASA_P4G096	gi|695221081|ref|NG_039605.1|;gi|289065318|gb|GQ293500.1|	100.00	100.00	0	-2	286	0	0	1	286	16772	15915	3e-147	473
ASA_P4G096	gi|695221081|ref|NG_039605.1|;gi|289065318|gb|GQ293500.1|	100.00	100.00	0	-2	44	0	0	287	330	13442	13311	2e-16	91.3
ASA_P4G096	gi|83627312|dbj|AB207867.1|	100.00	100.00	0	-3	286	0	0	1	286	19075	18218	3e-147	473
ASA_P4G096	gi|83627312|dbj|AB207867.1|	100.00	100.00	0	-2	44	0	0	287	330	14129	13998	2e-16	91.3
ASA_P4G096	gi|677283264|dbj|AB983593.1|	100.00	100.00	0	-3	286	0	0	1	286	11801	10944	3e-147	473
ASA_P4G096	gi|677283264|dbj|AB983593.1|	100.00	100.00	0	-2	44	0	0	287	330	6855	6724	2e-16	91.3
ASA_P4G096	gi|695213434|ref|NG_036607.1|;gi|192822642|gb|EU780013.1|	100.00	100.00	0	-1	286	0	0	1	286	34441	33584	4e-147	473
ASA_P4G096	gi|695213434|ref|NG_036607.1|;gi|192822642|gb|EU780013.1|	100.00	100.00	0	-1	44	0	0	287	330	17887	17756	2e-16	91.3
ASA_P4G096	gi|700659332|gb|KJ541071.1|	100.00	100.00	0	3	286	0	0	1	286	29706	30563	4e-147	473
ASA_P4G096	gi|700659332|gb|KJ541071.1|	93.75	93.75	0	2	48	3	0	283	330	12266	12409	4e-17	93.6
ASA_P4G096	gi|700659332|gb|KJ541071.1|	100.00	100.00	0	2	44	0	0	287	330	34652	34783	2e-16	91.3
ASA_P4G096	gi|695210403|ref|NG_035939.1|;gi|40795472|gb|AY123253.3|	100.00	100.00	0	-1	286	0	0	1	286	18136	17279	4e-147	473
ASA_P4G096	gi|695210403|ref|NG_035939.1|;gi|40795472|gb|AY123253.3|	100.00	100.00	0	-3	44	0	0	287	330	13190	13059	2e-16	91.3
ASA_P4G096	gi|695213503|ref|NG_036620.1|;gi|194337936|emb|AM991977.1|	100.00	100.00	0	3	286	0	0	1	286	14910	15767	4e-147	473
ASA_P4G096	gi|695213503|ref|NG_036620.1|;gi|194337936|emb|AM991977.1|	100.00	100.00	0	2	44	0	0	287	330	19856	19987	2e-16	91.3
ASA_P4G096	gi|372292494|gb|JQ004407.1|	100.00	100.00	0	3	286	0	0	1	286	41664	42521	4e-147	473
ASA_P4G096	gi|372292494|gb|JQ004407.1|	100.00	100.00	0	3	44	0	0	287	330	44994	45125	2e-16	91.3
ASA_P4G096	gi|675819364|emb|LM995927.1|	100.00	100.00	0	-2	286	0	0	1	286	34638	33781	4e-147	473
ASA_P4G096	gi|675819364|emb|LM995927.1|	100.00	100.00	0	-2	44	0	0	287	330	31308	31177	2e-16	91.3
ASA_P4G096	gi|675819286|emb|LM995849.1|	100.00	100.00	0	2	286	0	0	1	286	62984	63841	4e-147	473
ASA_P4G096	gi|675819286|emb|LM995849.1|	100.00	100.00	0	2	44	0	0	287	330	66314	66445	2e-16	91.3
ASA_P4G096	gi|658132529|emb|HG934082.1|	100.00	100.00	0	-1	286	0	0	1	286	78145	77288	4e-147	473
ASA_P4G096	gi|658132529|emb|HG934082.1|	100.00	100.00	0	-1	44	0	0	287	330	74815	74684	2e-16	91.3
ASA_P4G096	gi|571041145|gb|KC853439.1|	100.00	100.00	0	-2	286	0	0	1	286	38482	37625	4e-147	473
ASA_P4G096	gi|571041145|gb|KC853439.1|	100.00	100.00	0	-2	44	0	0	287	330	35152	35021	2e-16	91.3
ASA_P4G096	gi|5103148|dbj|AP000342.1|	100.00	100.00	0	2	286	0	0	1	286	6515	7372	4e-147	473
ASA_P4G096	gi|5103148|dbj|AP000342.1|	100.00	100.00	0	1	44	0	0	287	330	11461	11592	2e-16	91.3
ASA_P4G096	gi|89033265|gb|DQ364638.1|	100.00	100.00	0	2	286	0	0	1	286	6515	7372	4e-147	473
ASA_P4G096	gi|89033265|gb|DQ364638.1|	100.00	100.00	0	1	44	0	0	287	330	11461	11592	2e-16	91.3
ASA_P4G096	gi|619497957|gb|KJ170699.1|	100.00	100.00	0	3	286	0	0	1	286	29733	30590	4e-147	473
ASA_P4G096	gi|619497957|gb|KJ170699.1|	100.00	100.00	0	3	44	0	0	287	330	33063	33194	2e-16	91.3
ASA_P4G096	gi|667695446|gb|CP008733.1|	100.00	100.00	0	2	286	0	0	1	286	5765	6622	4e-147	473
ASA_P4G096	gi|667695446|gb|CP008733.1|	100.00	100.00	0	2	44	0	0	287	330	9095	9226	2e-16	91.3
ASA_P4G096	gi|381288746|gb|JN983049.1|	100.00	100.00	0	1	286	0	0	1	286	5800	6657	4e-147	473
ASA_P4G096	gi|381288746|gb|JN983049.1|	100.00	100.00	0	1	44	0	0	287	330	9130	9261	2e-16	91.3
ASA_P4G096	gi|559187611|gb|CP005389.2|	100.00	100.00	0	-1	286	0	0	1	286	95291	94434	4e-147	473
ASA_P4G096	gi|559187611|gb|CP005389.2|	100.00	100.00	0	-1	44	0	0	287	330	91961	91830	2e-16	91.3
ASA_P4G096	gi|229561407|gb|FJ621586.1|	100.00	100.00	0	-1	286	0	0	1	286	106417	105560	4e-147	473
ASA_P4G096	gi|229561407|gb|FJ621586.1|	93.75	93.75	0	-2	48	3	0	283	330	101124	100981	4e-17	93.6
ASA_P4G096	gi|305670679|gb|HQ023862.1|	100.00	100.00	0	-3	286	0	0	1	286	125702	124845	4e-147	473
ASA_P4G096	gi|305670679|gb|HQ023862.1|	93.75	93.75	0	-1	48	3	0	283	330	120409	120266	4e-17	93.6
ASA_P4G096	gi|305670853|gb|HQ023863.1|	100.00	100.00	0	-3	286	0	0	1	286	125442	124585	4e-147	473
ASA_P4G096	gi|305670853|gb|HQ023863.1|	93.75	93.75	0	-1	48	3	0	283	330	120149	120006	4e-17	93.6
ASA_P4G096	gi|443900801|emb|FO203354.1|	100.00	100.00	0	-3	286	0	0	1	286	137849	136992	4e-147	473
ASA_P4G096	gi|443900801|emb|FO203354.1|	100.00	100.00	0	-3	44	0	0	287	330	134519	134388	2e-16	91.3
ASA_P4G096	gi|723243434|gb|CP009868.1|	100.00	100.00	0	2	286	0	0	1	286	107690	108547	4e-147	473
ASA_P4G096	gi|723243434|gb|CP009868.1|	100.00	100.00	0	1	44	0	0	287	330	112636	112767	2e-16	91.3
ASA_P4G096	gi|229561762|gb|FJ621588.1|;gi|305671026|gb|HQ023864.1|	100.00	100.00	0	-2	286	0	0	1	286	130892	130035	4e-147	473
ASA_P4G096	gi|229561762|gb|FJ621588.1|;gi|305671026|gb|HQ023864.1|	93.75	93.75	0	-3	48	3	0	283	330	125599	125456	4e-17	93.6
ASA_P4G096	gi|596353652|gb|KF976462.2|	100.00	100.00	0	-1	286	0	0	1	286	119016	118159	4e-147	473
ASA_P4G096	gi|596353652|gb|KF976462.2|	100.00	100.00	0	-3	44	0	0	287	330	114070	113939	2e-16	91.3
ASA_P4G096	gi|377806473|gb|JQ010984.1|	100.00	100.00	0	-3	286	0	0	1	286	147525	146668	4e-147	473
ASA_P4G096	gi|377806473|gb|JQ010984.1|	100.00	100.00	0	-3	44	0	0	287	330	144195	144064	2e-16	91.3
ASA_P4G096	gi|327536433|gb|JF267651.1|	100.00	100.00	0	-1	286	0	0	1	286	139923	139066	4e-147	473
ASA_P4G096	gi|327536433|gb|JF267651.1|	93.75	93.75	0	-2	48	3	0	283	330	134630	134487	4e-17	93.6
ASA_P4G096	gi|685456237|gb|CP009413.1|	100.00	100.00	0	2	286	0	0	1	286	21575	22432	4e-147	473
ASA_P4G096	gi|685456237|gb|CP009413.1|	93.75	93.75	0	3	48	3	0	283	330	26868	27011	4e-17	93.6
ASA_P4G096	gi|685456237|gb|CP009413.1|	100.00	100.00	0	2	286	0	0	1	286	21575	22432	4e-147	473
ASA_P4G096	gi|685456237|gb|CP009413.1|	93.75	93.75	0	3	48	3	0	283	330	26868	27011	4e-17	93.6
ASA_P4G096	gi|133905002|gb|CP000604.1|	100.00	100.00	0	-1	286	0	0	1	286	140836	139979	4e-147	473
ASA_P4G096	gi|133905002|gb|CP000604.1|	93.75	93.75	0	-2	48	3	0	283	330	135543	135400	4e-17	93.6
ASA_P4G096	gi|374413489|gb|JN687470.1|	100.00	100.00	0	-3	286	0	0	1	286	126792	125935	4e-147	473
ASA_P4G096	gi|374413489|gb|JN687470.1|	93.75	93.75	0	-3	48	3	0	283	330	121500	121357	4e-17	93.6
ASA_P4G096	gi|133905277|gb|CP000603.1|	100.00	100.00	0	1	286	0	0	1	286	132925	133782	4e-147	473
ASA_P4G096	gi|133905277|gb|CP000603.1|	100.00	100.00	0	1	44	0	0	287	330	151798	151929	2e-16	91.3
ASA_P4G096	gi|685454021|gb|CP009409.1|	100.00	100.00	0	-3	286	0	0	1	286	141095	140238	4e-147	473
ASA_P4G096	gi|685454021|gb|CP009409.1|	100.00	100.00	0	-2	44	0	0	287	330	136149	136018	2e-16	91.3
ASA_P4G096	gi|685454021|gb|CP009409.1|	100.00	100.00	0	-3	286	0	0	1	286	141095	140238	4e-147	473
ASA_P4G096	gi|685454021|gb|CP009409.1|	100.00	100.00	0	-2	44	0	0	287	330	136149	136018	2e-16	91.3
ASA_P4G096	gi|640855459|gb|CP007732.1|	100.00	100.00	0	-2	286	0	0	1	286	230155	229298	4e-147	473
ASA_P4G096	gi|640855459|gb|CP007732.1|	93.75	93.75	0	-2	48	3	0	283	330	166987	166844	6e-17	92.8
ASA_P4G096	gi|640855459|gb|CP007732.1|	100.00	100.00	0	-1	44	0	0	287	330	225209	225078	2e-16	91.3
ASA_P4G096	gi|619739382|gb|CP007558.1|	100.00	100.00	0	-2	286	0	0	1	286	234118	233261	4e-147	473
ASA_P4G096	gi|619739382|gb|CP007558.1|	93.75	93.75	0	-1	48	3	0	283	330	166976	166833	6e-17	92.8
ASA_P4G096	gi|619739382|gb|CP007558.1|	100.00	100.00	0	-1	44	0	0	287	330	229172	229041	2e-16	91.3
ASA_P4G096	gi|516560780|gb|JX515588.1|	100.00	100.00	0	2	286	0	0	1	286	186242	187099	4e-147	473
ASA_P4G096	gi|516560780|gb|JX515588.1|	100.00	100.00	0	1	44	0	0	287	330	191188	191319	2e-16	91.3
ASA_P4G096	gi|662716651|gb|CP008824.1|	100.00	100.00	0	-2	286	0	0	1	286	281797	280940	4e-147	473
ASA_P4G096	gi|662716651|gb|CP008824.1|	93.75	93.75	0	-1	48	3	0	283	330	214655	214512	6e-17	92.8
ASA_P4G096	gi|662716651|gb|CP008824.1|	100.00	100.00	0	-1	44	0	0	287	330	276851	276720	2e-16	91.3
ASA_P4G096	gi|312910970|dbj|AP011957.1|	100.00	100.00	0	-2	286	0	0	1	286	4082773	4081916	5e-147	473
ASA_P4G096	gi|312910970|dbj|AP011957.1|	100.00	100.00	0	-1	44	0	0	287	330	4077827	4077696	2e-16	91.3
ASA_P4G096	gi|748267869|gb|CP010315.1|	100.00	100.00	0	-1	286	0	0	1	286	1719475	1718618	5e-147	473
ASA_P4G096	gi|748267869|gb|CP010315.1|	100.00	100.00	0	-1	44	0	0	287	330	1716145	1716014	2e-16	91.3
ASA_P4G096	gi|284919779|emb|FN554766.1|	100.00	100.00	0	-3	286	0	0	1	286	4366065	4365208	5e-147	473
ASA_P4G096	gi|284919779|emb|FN554766.1|	100.00	100.00	0	-3	44	0	0	287	330	4362735	4362604	2e-16	91.3
ASA_P4G096	gi|348031532|dbj|AP012280.1|	100.00	100.00	0	-2	286	0	0	1	286	1904483	1903626	5e-147	473
ASA_P4G096	gi|348031532|dbj|AP012280.1|	100.00	100.00	0	-1	44	0	0	287	330	1899537	1899406	2e-16	91.3
ASA_P4G096	gi|674252391|gb|CP008739.2|	100.00	100.00	0	-2	286	0	0	1	286	2112703	2111846	5e-147	473
ASA_P4G096	gi|674252391|gb|CP008739.2|	100.00	100.00	0	-1	44	0	0	287	330	2107757	2107626	2e-16	91.3
ASA_P4G096	gi|421919837|gb|HQ662555.1|	99.65	99.65	0	-2	286	1	0	1	286	5715	4858	5e-147	469
ASA_P4G096	gi|421919847|gb|HQ662557.1|	99.65	99.65	0	-2	286	1	0	1	286	5793	4936	6e-147	469
ASA_P4G096	gi|408795245|gb|JX566770.1|	100.00	100.00	0	2	286	0	0	1	286	5702	6559	7e-147	473
ASA_P4G096	gi|408795245|gb|JX566770.1|	100.00	100.00	0	2	44	0	0	287	330	9032	9163	2e-16	91.3
ASA_P4G096	gi|289551903|gb|GQ857074.1|	99.65	99.65	0	-2	286	1	0	1	286	5860	5003	1e-146	469
ASA_P4G096	gi|421919842|gb|HQ662556.1|	99.65	99.65	0	-2	286	1	0	1	286	6343	5486	1e-146	469
ASA_P4G096	gi|421919832|gb|HQ662554.1|	99.65	99.65	0	-2	286	1	0	1	286	6343	5486	1e-146	469
ASA_P4G096	gi|695196883|ref|NG_034557.1|;gi|288626|emb|X72585.1|	99.65	99.65	0	3	286	1	0	1	286	2037	2894	1e-146	469
ASA_P4G096	gi|449331950|gb|KC170993.1|	99.65	99.65	0	-3	286	1	0	1	286	8247	7390	2e-146	469
ASA_P4G096	gi|335058165|gb|HQ730118.1|	99.65	99.65	0	-2	286	1	0	1	286	8563	7706	3e-146	469
ASA_P4G096	gi|315667011|gb|HQ423158.1|	99.65	99.65	0	-1	286	1	0	1	286	13026	12169	5e-146	469
ASA_P4G096	gi|657100414|gb|KJ577613.1|	99.65	99.65	0	-1	286	1	0	1	286	14084	13227	5e-146	469
ASA_P4G096	gi|289064119|gb|GQ281704.1|	99.65	99.65	0	-2	286	1	0	1	286	19610	18753	6e-146	469
ASA_P4G096	gi|564970368|gb|KF840720.1|	99.65	99.65	0	-1	286	1	0	1	286	6822	5965	6e-146	469
ASA_P4G096	gi|70907607|gb|U67194.4|EAU67194	99.65	99.65	0	-2	286	1	0	1	286	37285	36428	7e-146	469
ASA_P4G096	gi|53136937|emb|AJ744860.1|	99.65	99.65	0	-1	286	1	0	1	286	39589	38732	7e-146	469
ASA_P4G096	gi|317109939|gb|CP002153.1|	99.65	99.65	0	-1	286	1	0	1	286	26807	25950	7e-146	469
ASA_P4G096	gi|381287804|gb|JN983043.1|	99.65	99.65	0	-3	286	1	0	1	286	158271	157414	7e-146	469
ASA_P4G096	gi|496684371|gb|KC543497.1|	99.65	99.65	0	1	286	1	0	1	286	453460	454317	8e-146	469
ASA_P4G096	gi|496684371|gb|KC543497.1|	93.75	93.75	0	-1	48	3	0	283	330	409174	409031	6e-17	92.8
ASA_P4G097	gi|325301760|gb|JF262169.1|	100.00	100.00	0	2	166	0	0	1	166	686	1183	1e-111	342
ASA_P4G097	gi|197359177|gb|EU930362.1|	100.00	100.00	0	1	166	0	0	1	166	2095	2592	8e-109	342
ASA_P4G097	gi|325301776|gb|JF262172.1|	100.00	100.00	0	3	166	0	0	1	166	702	1199	2e-108	342
ASA_P4G097	gi|325301733|gb|JF262166.1|	100.00	100.00	0	2	166	0	0	1	166	1301	1798	5e-108	342
ASA_P4G097	gi|695200715|ref|NG_036167.1|;gi|78057537|gb|DQ227350.1|	100.00	100.00	0	2	166	0	0	1	166	1421	1918	5e-107	342
ASA_P4G097	gi|695214177|ref|NG_036749.1|;gi|233640947|gb|EU934512.2|	100.00	100.00	0	2	166	0	0	1	166	2729	3226	2e-106	342
ASA_P4G097	gi|695224360|ref|NG_041063.1|;gi|317015102|gb|HM370392.1|	100.00	100.00	0	-2	166	0	0	1	166	3212	2715	3e-106	342
ASA_P4G097	gi|537705811|dbj|AB846838.1|	100.00	100.00	0	2	166	0	0	1	166	3341	3838	3e-106	342
ASA_P4G097	gi|576066897|emb|HG314953.2|	100.00	100.00	0	3	166	0	0	1	166	2613	3110	4e-106	342
ASA_P4G097	gi|674643852|emb|LM997414.1|;gi|683400656|emb|LK391970.1|	100.00	100.00	0	3	166	0	0	1	166	2004	2501	7e-106	342
ASA_P4G097	gi|224713586|gb|FJ477835.1|	100.00	100.00	0	2	166	0	0	1	166	1775	2272	1e-105	342
ASA_P4G097	gi|325301724|gb|JF262165.1|	100.00	100.00	0	1	166	0	0	1	166	3460	3957	2e-105	342
ASA_P4G097	gi|451913584|gb|JX421697.1|	100.00	100.00	0	1	166	0	0	1	166	4435	4932	2e-105	342
ASA_P4G097	gi|325301795|gb|JF262178.1|	100.00	100.00	0	3	166	0	0	1	166	1293	1790	3e-105	342
ASA_P4G097	gi|695214549|ref|NG_036836.1|;gi|260600454|gb|FJ844401.1|	100.00	100.00	0	2	166	0	0	1	166	3584	4081	3e-105	342
ASA_P4G097	gi|407726048|dbj|AB709942.1|	100.00	100.00	0	3	166	0	0	1	166	3507	4004	3e-105	342
ASA_P4G097	gi|89211889|gb|DQ352176.1|	100.00	100.00	0	-1	166	0	0	1	166	1427	930	4e-105	342
ASA_P4G097	gi|88702677|gb|DQ393569.1|	100.00	100.00	0	2	166	0	0	1	166	4997	5494	4e-105	342
ASA_P4G097	gi|323714042|emb|FR822749.1|	100.00	100.00	0	3	166	0	0	1	166	4047	4544	4e-105	342
ASA_P4G097	gi|695212240|ref|NG_036360.1|;gi|122891986|gb|EF118171.1|	100.00	100.00	0	3	166	0	0	1	166	5415	5912	6e-105	342
ASA_P4G097	gi|695226433|ref|NG_041517.1|;gi|371449803|gb|JN849689.1|	100.00	100.00	0	2	166	0	0	1	166	8576	9073	6e-105	343
ASA_P4G097	gi|291291814|gb|GU475054.1|	100.00	100.00	0	1	166	0	0	1	166	4144	4641	7e-105	342
ASA_P4G097	gi|695208169|ref|NG_035487.1|;gi|15375393|gb|U12441.2|ECU12441	100.00	100.00	0	2	166	0	0	1	166	5288	5785	8e-105	342
ASA_P4G097	gi|695211381|ref|NG_036066.1|;gi|60730241|emb|AJ009820.2|	100.00	100.00	0	1	166	0	0	1	166	4699	5196	8e-105	342
ASA_P4G097	gi|154757953|emb|AM746675.2|	100.00	100.00	0	2	166	0	0	1	166	3278	3775	8e-105	342
ASA_P4G097	gi|695214903|ref|NG_036913.1|;gi|514236605|dbj|AB824739.1|	100.00	100.00	0	1	166	0	0	1	166	8971	9468	8e-105	342
ASA_P4G097	gi|291291820|gb|GU475055.1|	100.00	100.00	0	1	166	0	0	1	166	4144	4641	9e-105	342
ASA_P4G097	gi|15384482|gb|AF313471.1|	100.00	100.00	0	1	166	0	0	1	166	4669	5166	1e-104	342
ASA_P4G097	gi|342161745|gb|JF810083.1|	100.00	100.00	0	2	166	0	0	1	166	4457	4954	1e-104	342
ASA_P4G097	gi|695214498|ref|NG_036813.1|;gi|257043841|gb|GQ422828.1|	100.00	100.00	0	3	166	0	0	1	166	4386	4883	1e-104	342
ASA_P4G097	gi|695212668|ref|NG_036469.1|;gi|151935554|gb|EF667294.1|	100.00	100.00	0	-2	166	0	0	1	166	958	461	1e-104	342
ASA_P4G097	gi|335335057|gb|HQ634775.2|	100.00	100.00	0	2	166	0	0	1	166	6827	7324	1e-104	342
ASA_P4G097	gi|449143259|gb|KC493654.1|	100.00	100.00	0	3	166	0	0	1	166	4611	5108	1e-104	342
ASA_P4G097	gi|402694763|gb|JX275775.1|	100.00	100.00	0	1	166	0	0	1	166	7405	7902	1e-104	342
ASA_P4G097	gi|402536301|gb|JX235356.1|	100.00	100.00	0	3	166	0	0	1	166	5466	5963	1e-104	342
ASA_P4G097	gi|695208691|ref|NG_035637.1|;gi|21930300|gb|U42226.2|TTU42226	100.00	100.00	0	1	166	0	0	1	166	1066	1563	1e-104	342
ASA_P4G097	gi|695197535|ref|NG_034750.1|;gi|1292927|gb|U49101.1|PAU49101	100.00	100.00	0	3	166	0	0	1	166	2799	3296	1e-104	342
ASA_P4G097	gi|257123760|gb|GQ396666.1|	100.00	100.00	0	3	166	0	0	1	166	8034	8531	1e-104	342
ASA_P4G097	gi|695209922|ref|NG_035908.1|;gi|34556019|emb|AJ517791.1|	100.00	100.00	0	3	166	0	0	1	166	8742	9239	2e-104	342
ASA_P4G097	gi|550602065|gb|KF295829.1|	100.00	100.00	0	1	166	0	0	1	166	124207	124704	2e-104	342
ASA_P4G097	gi|695225816|ref|NG_041425.1|;gi|339021679|gb|JF969163.1|	100.00	100.00	0	1	166	0	0	1	166	7378	7875	2e-104	342
ASA_P4G097	gi|4210822|emb|AJ223604.1|	100.00	100.00	0	2	166	0	0	1	166	6353	6850	2e-104	342
ASA_P4G097	gi|614461886|gb|KJ504228.1|	100.00	100.00	0	2	166	0	0	1	166	8399	8896	2e-104	342
ASA_P4G097	gi|695214579|ref|NG_036847.1|;gi|261746142|gb|GQ926879.1|	100.00	100.00	0	3	166	0	0	1	166	3249	3746	2e-104	342
ASA_P4G097	gi|695214579|ref|NG_036847.1|;gi|261746142|gb|GQ926879.1|	100.00	100.00	0	3	166	0	0	1	166	8115	8612	2e-104	342
ASA_P4G097	gi|695225222|ref|NG_041243.1|;gi|339267826|gb|HQ700359.1|	100.00	100.00	0	1	166	0	0	1	166	9028	9525	2e-104	342
ASA_P4G097	gi|558708282|gb|HQ419282.1|	100.00	100.00	0	3	166	0	0	1	166	4170	4667	2e-104	342
ASA_P4G097	gi|695212746|ref|NG_036485.1|;gi|155573660|gb|EU056266.1|	100.00	100.00	0	3	166	0	0	1	166	3663	4160	2e-104	342
ASA_P4G097	gi|695211176|ref|NG_036033.1|;gi|56786619|gb|L06822.4|PLPDHOS	100.00	100.00	0	3	166	0	0	1	166	9810	10307	2e-104	342
ASA_P4G097	gi|641398824|gb|KJ510410.1|	100.00	100.00	0	2	166	0	0	1	166	10061	10558	2e-104	342
ASA_P4G097	gi|695213865|ref|NG_036696.1|;gi|217038355|gb|FJ384365.1|	100.00	100.00	0	3	166	0	0	1	166	5199	5696	2e-104	342
ASA_P4G097	gi|347311572|gb|JF775514.1|	100.00	100.00	0	1	166	0	0	1	166	9877	10374	2e-104	342
ASA_P4G097	gi|695209367|ref|NG_035809.1|;gi|29329826|emb|AJ517790.2|	100.00	100.00	0	3	166	0	0	1	166	3351	3848	2e-104	342
ASA_P4G097	gi|197092208|gb|EU908090.1|	100.00	100.00	0	-2	166	0	0	1	166	5100	4603	2e-104	342
ASA_P4G097	gi|695200644|ref|NG_036154.1|;gi|76057238|emb|AJ971345.1|	100.00	100.00	0	1	166	0	0	1	166	9595	10092	2e-104	342
ASA_P4G097	gi|46092527|dbj|AB104852.1|	100.00	100.00	0	3	166	0	0	1	166	4824	5321	2e-104	342
ASA_P4G097	gi|695200081|ref|NG_035375.1|;gi|12024948|gb|AF205943.1|	100.00	100.00	0	2	166	0	0	1	166	10592	11089	2e-104	342
ASA_P4G097	gi|118511772|emb|AJ311891.3|	100.00	100.00	0	3	166	0	0	1	166	11478	11975	2e-104	342
ASA_P4G097	gi|695209508|ref|NG_035842.1|;gi|30349167|gb|AY259085.1|	100.00	100.00	0	1	166	0	0	1	166	9709	10206	2e-104	342
ASA_P4G097	gi|695200574|ref|NG_036150.1|;gi|76057168|emb|AJ971341.1|	100.00	100.00	0	2	166	0	0	1	166	12530	13027	2e-104	342
ASA_P4G097	gi|695221349|ref|NG_039719.1|;gi|283148035|gb|GQ402463.2|	100.00	100.00	0	2	166	0	0	1	166	9311	9808	2e-104	342
ASA_P4G097	gi|126635811|gb|EF138817.1|	100.00	100.00	0	3	166	0	0	1	166	10317	10814	2e-104	342
ASA_P4G097	gi|695209522|ref|NG_035843.1|;gi|30349182|gb|AY259086.1|	100.00	100.00	0	1	166	0	0	1	166	11350	11847	2e-104	342
ASA_P4G097	gi|695221108|ref|NG_039606.1|;gi|289065347|gb|GQ293501.1|	100.00	100.00	0	3	166	0	0	1	166	9522	10019	2e-104	342
ASA_P4G097	gi|695221062|ref|NG_039604.1|;gi|289065297|gb|GQ293499.1|	100.00	100.00	0	1	166	0	0	1	166	9595	10092	2e-104	342
ASA_P4G097	gi|695200803|ref|NG_036183.1|;gi|84180552|gb|DQ310703.1|	100.00	100.00	0	1	166	0	0	1	166	15148	15645	2e-104	342
ASA_P4G097	gi|749800202|gb|KP076293.1|	100.00	100.00	0	2	166	0	0	1	166	14252	14749	2e-104	342
ASA_P4G097	gi|356609736|gb|JF826500.1|	100.00	100.00	0	2	166	0	0	1	166	7388	7885	2e-104	342
ASA_P4G097	gi|695213408|ref|NG_036605.1|;gi|190710529|gb|U12338.3|PAU12338	100.00	100.00	0	2	166	0	0	1	166	9701	10198	2e-104	342
ASA_P4G097	gi|695227747|ref|NG_041674.1|;gi|593804558|gb|KF017283.1|	100.00	100.00	0	1	166	0	0	1	166	13714	14211	2e-104	342
ASA_P4G097	gi|695200585|ref|NG_036151.1|;gi|76057179|emb|AJ971342.1|	100.00	100.00	0	1	166	0	0	1	166	16780	17277	2e-104	342
ASA_P4G097	gi|695225889|ref|NG_041443.1|;gi|363545218|gb|JN193567.1|	100.00	100.00	0	1	166	0	0	1	166	17194	17691	2e-104	342
ASA_P4G097	gi|695214473|ref|NG_036811.1|;gi|257043816|gb|GQ422826.1|	100.00	100.00	0	2	166	0	0	1	166	10457	10954	2e-104	342
ASA_P4G097	gi|549442275|gb|KF501390.1|	100.00	100.00	0	2	166	0	0	1	166	15905	16402	2e-104	342
ASA_P4G097	gi|37790303|gb|AF071413.3|	100.00	100.00	0	2	166	0	0	1	166	7667	8164	2e-104	342
ASA_P4G097	gi|397911952|gb|JX041889.1|	100.00	100.00	0	-3	166	0	0	1	166	2956	2459	2e-104	342
ASA_P4G097	gi|695221038|ref|NG_039603.1|;gi|289065273|gb|GQ293498.1|	100.00	100.00	0	3	166	0	0	1	166	9522	10019	2e-104	342
ASA_P4G097	gi|482862064|gb|KC665626.1|	100.00	100.00	0	1	166	0	0	1	166	10282	10779	2e-104	342
ASA_P4G097	gi|410031829|gb|JX869489.1|	100.00	100.00	0	-3	166	0	0	1	166	11944	11447	2e-104	342
ASA_P4G097	gi|452916829|gb|KC189475.1|	100.00	100.00	0	-3	166	0	0	1	166	13997	13500	3e-104	342
ASA_P4G097	gi|295981462|emb|FN821089.1|	100.00	100.00	0	1	166	0	0	1	166	7327	7824	3e-104	342
ASA_P4G097	gi|382929425|gb|JN559393.1|	100.00	100.00	0	3	166	0	0	1	166	12078	12575	3e-104	342
ASA_P4G097	gi|700659309|gb|KJ541070.1|	100.00	100.00	0	-3	166	0	0	1	166	12881	12384	3e-104	342
ASA_P4G097	gi|695210246|ref|NG_035922.1|;gi|37955767|gb|AY257539.1|	100.00	100.00	0	-3	166	0	0	1	166	1834	1337	3e-104	342
ASA_P4G097	gi|695221081|ref|NG_039605.1|;gi|289065318|gb|GQ293500.1|	100.00	100.00	0	2	166	0	0	1	166	12839	13336	3e-104	342
ASA_P4G097	gi|83627312|dbj|AB207867.1|	100.00	100.00	0	2	166	0	0	1	166	13526	14023	3e-104	342
ASA_P4G097	gi|672941292|gb|GQ406246.3|	100.00	100.00	0	3	166	0	0	1	166	10434	10931	3e-104	342
ASA_P4G097	gi|677283264|dbj|AB983593.1|	100.00	100.00	0	3	166	0	0	1	166	6252	6749	3e-104	342
ASA_P4G097	gi|695220981|ref|NG_039598.1|;gi|283484042|gb|GQ150541.1|	100.00	100.00	0	3	166	0	0	1	166	7893	8390	3e-104	342
ASA_P4G097	gi|478894152|gb|KC511628.1|	100.00	100.00	0	3	166	0	0	1	166	8892	9389	3e-104	342
ASA_P4G097	gi|695200623|ref|NG_036153.1|;gi|76057217|emb|AJ971344.1|	100.00	100.00	0	2	166	0	0	1	166	24764	25261	3e-104	342
ASA_P4G097	gi|695223897|ref|NG_040952.1|;gi|324985145|gb|GU562437.2|	100.00	100.00	0	3	166	0	0	1	166	7893	8390	3e-104	342
ASA_P4G097	gi|260677483|gb|GQ388247.1|	100.00	100.00	0	2	166	0	0	1	166	24944	25441	3e-104	342
ASA_P4G097	gi|695223962|ref|NG_040969.1|;gi|377823630|emb|HE616910.2|	100.00	100.00	0	3	166	0	0	1	166	20208	20705	3e-104	342
ASA_P4G097	gi|17059596|emb|AJ420072.1|	100.00	100.00	0	1	166	0	0	1	166	1225	1722	3e-104	342
ASA_P4G097	gi|695224831|ref|NG_041160.1|;gi|302487930|gb|HM804085.1|	100.00	100.00	0	2	166	0	0	1	166	12566	13063	3e-104	342
ASA_P4G097	gi|533733485|emb|HF679279.1|	100.00	100.00	0	2	166	0	0	1	166	11384	11881	3e-104	342
ASA_P4G097	gi|9836704|gb|AF164956.1|	100.00	100.00	0	2	166	0	0	1	166	17243	17740	3e-104	342
ASA_P4G097	gi|323903311|gb|HQ201416.1|	100.00	100.00	0	1	166	0	0	1	166	13408	13905	3e-104	342
ASA_P4G097	gi|695214810|ref|NG_036905.1|;gi|507415092|dbj|AB723628.1|	100.00	100.00	0	-3	166	0	0	1	166	13378	12881	3e-104	342
ASA_P4G097	gi|356609689|gb|JF826498.1|	100.00	100.00	0	-1	166	0	0	1	166	22769	22272	3e-104	342
ASA_P4G098	gi|402496435|gb|JX009374.1|	100.00	100.00	0	1	279	0	0	1	279	1	837	0.0	553
ASA_P4G098	gi|402496423|gb|JX009368.1|	100.00	100.00	0	1	279	0	0	1	279	1	837	0.0	553
ASA_P4G098	gi|586948113|gb|KF906550.1|	100.00	100.00	0	3	279	0	0	1	279	342	1178	0.0	555
ASA_P4G098	gi|586948110|gb|KF906549.1|	100.00	100.00	0	3	279	0	0	1	279	342	1178	0.0	555
ASA_P4G098	gi|695197002|ref|NG_034597.1|;gi|450948|gb|U04278.1|ECU04278	100.00	100.00	0	1	279	0	0	1	279	298	1134	0.0	555
ASA_P4G098	gi|117580241|dbj|AB281183.1|	98.92	99.28	0	1	278	3	0	2	279	43	876	0.0	545
ASA_P4G098	gi|695196998|ref|NG_034596.1|;gi|450944|gb|U04277.1|ECU04277	100.00	100.00	0	3	279	0	0	1	279	258	1094	0.0	555
ASA_P4G098	gi|15983740|gb|AY047357.1|	98.56	98.92	0	3	278	4	0	2	279	78	911	0.0	543
ASA_P4G098	gi|695196316|ref|NG_034387.1|;gi|42646|emb|X15024.1|	99.64	99.64	0	1	279	1	0	1	279	664	1500	0.0	553
ASA_P4G098	gi|45795|emb|X12869.1|	100.00	100.00	0	1	279	0	0	1	279	880	1716	0.0	555
ASA_P4G098	gi|10185049|emb|AJ294721.1|	100.00	100.00	0	1	278	0	0	2	279	874	1707	0.0	550
ASA_P4G098	gi|117580238|dbj|AB281182.1|	98.92	99.28	0	1	278	3	0	2	279	850	1683	0.0	545
ASA_P4G098	gi|151299|gb|M73819.1|PSEIN0PVS1	100.00	100.00	0	2	279	0	0	1	279	1736	2572	0.0	555
ASA_P4G098	gi|197359177|gb|EU930362.1|	100.00	100.00	0	3	278	0	0	2	279	1131	1964	0.0	550
ASA_P4G098	gi|402496336|gb|JX009286.1|	100.00	100.00	0	-1	279	0	0	1	279	952	116	0.0	555
ASA_P4G098	gi|327335542|gb|HQ326182.1|	100.00	100.00	0	3	279	0	0	1	279	2202	3038	0.0	555
ASA_P4G098	gi|347311567|gb|JF775513.1|	100.00	100.00	0	2	279	0	0	1	279	1550	2386	0.0	555
ASA_P4G098	gi|325301733|gb|JF262166.1|	100.00	100.00	0	1	279	0	0	1	279	334	1170	0.0	552
ASA_P4G098	gi|695211187|ref|NG_036034.1|;gi|56961681|gb|AY655485.1|	100.00	100.00	0	3	279	0	0	1	279	1425	2261	0.0	555
ASA_P4G098	gi|193795152|gb|EU853659.1|	100.00	100.00	0	3	279	0	0	1	279	2310	3146	0.0	555
ASA_P4G098	gi|695200715|ref|NG_036167.1|;gi|78057537|gb|DQ227350.1|	100.00	100.00	0	1	279	0	0	1	279	454	1290	0.0	555
ASA_P4G098	gi|162423670|gb|AY038837.3|	100.00	100.00	0	2	279	0	0	1	279	2210	3046	0.0	555
ASA_P4G098	gi|341575482|gb|JF271916.1|	100.00	100.00	0	1	279	0	0	1	279	2842	3678	0.0	555
ASA_P4G098	gi|695214177|ref|NG_036749.1|;gi|233640947|gb|EU934512.2|	100.00	100.00	0	1	279	0	0	1	279	1762	2598	0.0	555
ASA_P4G098	gi|651212519|gb|JX880389.1|	100.00	100.00	0	3	279	0	0	1	279	783	1619	0.0	555
ASA_P4G098	gi|633368068|gb|KJ406505.2|;gi|633368072|gb|KJ406506.2|	100.00	100.00	0	3	279	0	0	1	279	2952	3788	0.0	555
ASA_P4G098	gi|695197249|ref|NG_034671.1|;gi|599573|dbj|D43625.1|PSEAADA	100.00	100.00	0	3	279	0	0	1	279	2592	3428	0.0	555
ASA_P4G098	gi|2385350|emb|Y14748.1|	100.00	100.00	0	3	279	0	0	1	279	2592	3428	0.0	555
ASA_P4G098	gi|695196580|ref|NG_034461.1|;gi|48205|emb|X12870.1|	100.00	100.00	0	3	279	0	0	1	279	2595	3431	0.0	555
ASA_P4G098	gi|537705811|dbj|AB846838.1|	100.00	100.00	0	1	279	0	0	1	279	2374	3210	0.0	555
ASA_P4G098	gi|7381447|gb|AF191564.1|	100.00	100.00	0	1	279	0	0	1	279	2644	3480	0.0	555
ASA_P4G098	gi|686483839|gb|KM111275.1|	100.00	100.00	0	2	279	0	0	1	279	461	1297	0.0	555
ASA_P4G098	gi|115280038|gb|DQ881445.1|	100.00	100.00	0	1	262	0	0	1	262	1	786	0.0	520
ASA_P4G098	gi|576066897|emb|HG314953.2|	100.00	100.00	0	2	279	0	0	1	279	1646	2482	0.0	555
ASA_P4G098	gi|8176628|emb|AJ289189.1|	100.00	100.00	0	3	279	0	0	1	279	2832	3668	0.0	555
ASA_P4G098	gi|651212546|gb|JX880392.1|	100.00	100.00	0	1	279	0	0	1	279	721	1557	0.0	555
ASA_P4G098	gi|651212510|gb|JX880388.1|	100.00	100.00	0	1	279	0	0	1	279	721	1557	0.0	555
ASA_P4G098	gi|238773819|dbj|AB462903.1|	100.00	100.00	0	2	279	0	0	1	279	3191	4027	0.0	555
ASA_P4G098	gi|651212488|gb|JX880385.1|	100.00	100.00	0	2	279	0	0	1	279	695	1531	0.0	555
ASA_P4G098	gi|651212480|gb|JX880384.1|	100.00	100.00	0	2	279	0	0	1	279	695	1531	0.0	555
ASA_P4G098	gi|651212473|gb|JX880383.1|	100.00	100.00	0	2	279	0	0	1	279	695	1531	0.0	555
ASA_P4G098	gi|651212462|gb|JX880382.1|	100.00	100.00	0	2	279	0	0	1	279	695	1531	0.0	555
ASA_P4G098	gi|651212457|gb|JX880381.1|	100.00	100.00	0	2	279	0	0	1	279	695	1531	0.0	555
ASA_P4G098	gi|651212452|gb|JX880380.1|	100.00	100.00	0	2	279	0	0	1	279	695	1531	0.0	555
ASA_P4G098	gi|651212537|gb|JX880391.1|	100.00	100.00	0	3	279	0	0	1	279	831	1667	0.0	555
ASA_P4G098	gi|651212530|gb|JX880390.1|	100.00	100.00	0	3	279	0	0	1	279	831	1667	0.0	555
ASA_P4G098	gi|186886492|gb|EU598449.1|	100.00	100.00	0	-3	279	0	0	1	279	2021	1185	0.0	555
ASA_P4G098	gi|686483856|gb|KM111278.1|	100.00	100.00	0	2	279	0	0	1	279	872	1708	0.0	555
ASA_P4G098	gi|459978576|dbj|AB777501.1|	100.00	100.00	0	2	279	0	0	1	279	3356	4192	0.0	555
ASA_P4G098	gi|16151138|gb|AY049746.1|	100.00	100.00	0	2	279	0	0	1	279	404	1240	0.0	555
ASA_P4G098	gi|327335548|gb|HQ326183.1|	100.00	100.00	0	2	279	0	0	1	279	2873	3709	0.0	555
ASA_P4G098	gi|270267857|gb|GU187357.1|	100.00	100.00	0	3	279	0	0	1	279	6	842	0.0	553
ASA_P4G098	gi|568816530|gb|KF719014.1|	99.64	99.64	0	1	279	1	0	1	279	2812	3648	0.0	554
ASA_P4G098	gi|686483844|gb|KM111276.1|	100.00	100.00	0	2	279	0	0	1	279	1019	1855	0.0	555
ASA_P4G098	gi|695200407|ref|NG_036125.1|;gi|68053348|gb|DQ019420.1|	100.00	100.00	0	3	279	0	0	1	279	2994	3830	0.0	555
ASA_P4G098	gi|651212553|gb|JX880393.1|	100.00	100.00	0	3	279	0	0	1	279	834	1670	0.0	555
ASA_P4G098	gi|168830090|gb|EU395518.1|	100.00	100.00	0	1	260	0	0	1	260	1	780	0.0	516
ASA_P4G098	gi|168830088|gb|EU395517.1|	100.00	100.00	0	1	260	0	0	1	260	1	780	0.0	516
ASA_P4G098	gi|168830086|gb|EU395516.1|	100.00	100.00	0	1	260	0	0	1	260	1	780	0.0	516
ASA_P4G098	gi|168830084|gb|EU395515.1|	100.00	100.00	0	1	260	0	0	1	260	1	780	0.0	516
ASA_P4G098	gi|168830082|gb|EU395514.1|	100.00	100.00	0	1	260	0	0	1	260	1	780	0.0	516
ASA_P4G098	gi|168830080|gb|EU395513.1|	100.00	100.00	0	1	260	0	0	1	260	1	780	0.0	516
ASA_P4G098	gi|168830078|gb|EU395512.1|	100.00	100.00	0	1	260	0	0	1	260	1	780	0.0	516
ASA_P4G098	gi|168830076|gb|EU395511.1|	100.00	100.00	0	1	260	0	0	1	260	1	780	0.0	516
ASA_P4G098	gi|168830074|gb|EU395510.1|	100.00	100.00	0	1	260	0	0	1	260	1	780	0.0	516
ASA_P4G098	gi|168830072|gb|EU395509.1|	100.00	100.00	0	1	260	0	0	1	260	1	780	0.0	516
ASA_P4G098	gi|168830070|gb|EU395508.1|	100.00	100.00	0	1	260	0	0	1	260	1	780	0.0	516
ASA_P4G098	gi|168830068|gb|EU395507.1|	100.00	100.00	0	1	260	0	0	1	260	1	780	0.0	516
ASA_P4G098	gi|168830066|gb|EU395506.1|	100.00	100.00	0	1	260	0	0	1	260	1	780	0.0	516
ASA_P4G098	gi|168830064|gb|EU395505.1|	100.00	100.00	0	1	260	0	0	1	260	1	780	0.0	516
ASA_P4G098	gi|168830062|gb|EU395504.1|	100.00	100.00	0	1	260	0	0	1	260	1	780	0.0	516
ASA_P4G098	gi|168830060|gb|EU395503.1|	100.00	100.00	0	1	260	0	0	1	260	1	780	0.0	516
ASA_P4G098	gi|168830058|gb|EU395502.1|	100.00	100.00	0	1	260	0	0	1	260	1	780	0.0	516
ASA_P4G098	gi|168830056|gb|EU395501.1|	100.00	100.00	0	1	260	0	0	1	260	1	780	0.0	516
ASA_P4G098	gi|168830054|gb|EU395500.1|	100.00	100.00	0	1	260	0	0	1	260	1	780	0.0	516
ASA_P4G098	gi|168830052|gb|EU395499.1|	100.00	100.00	0	1	260	0	0	1	260	1	780	0.0	516
ASA_P4G098	gi|651212497|gb|JX880386.1|	100.00	100.00	0	2	279	0	0	1	279	641	1477	0.0	555
ASA_P4G098	gi|686483821|gb|KM111272.1|	100.00	100.00	0	2	279	0	0	1	279	1013	1849	0.0	555
ASA_P4G098	gi|32350768|gb|AY224185.1|	100.00	100.00	0	1	279	0	0	1	279	3193	4029	0.0	555
ASA_P4G098	gi|686483833|gb|KM111274.1|	100.00	100.00	0	3	279	0	0	1	279	909	1745	0.0	555
ASA_P4G098	gi|168830050|gb|EU395498.1|	99.62	99.62	0	1	260	1	0	1	260	1	780	0.0	514
ASA_P4G098	gi|168830048|gb|EU395497.1|	99.62	99.62	0	1	260	1	0	1	260	1	780	0.0	514
ASA_P4G098	gi|686483827|gb|KM111273.1|	100.00	100.00	0	2	279	0	0	1	279	704	1540	0.0	555
ASA_P4G098	gi|72536051|gb|DQ143913.1|	99.64	99.64	0	1	279	1	0	1	279	3694	4530	0.0	553
ASA_P4G098	gi|44894185|gb|AY529717.1|	99.64	99.64	0	2	279	1	0	1	279	3689	4525	0.0	557
ASA_P4G098	gi|168830046|gb|EU395496.1|	99.62	99.62	0	1	260	1	0	1	260	1	780	0.0	513
ASA_P4G098	gi|168830044|gb|EU395495.1|	99.62	99.62	0	1	260	1	0	1	260	1	780	0.0	513
ASA_P4G098	gi|168830042|gb|EU395494.1|	99.62	99.62	0	1	260	1	0	1	260	1	780	0.0	513
ASA_P4G098	gi|44894182|gb|AY529716.1|	99.64	99.64	0	2	279	1	0	1	279	4244	5080	0.0	558
ASA_P4G098	gi|44283|emb|X53635.1|	100.00	100.00	0	1	278	0	0	2	279	2068	2901	0.0	550
ASA_P4G098	gi|254914175|gb|EU914101.1|	100.00	100.00	0	3	279	0	0	1	279	2058	2894	0.0	555
ASA_P4G098	gi|686483814|gb|KM111271.1|	100.00	100.00	0	3	279	0	0	1	279	717	1553	0.0	555
ASA_P4G098	gi|674643852|emb|LM997414.1|;gi|683400656|emb|LK391970.1|	100.00	100.00	0	2	278	0	0	2	279	1040	1873	0.0	550
ASA_P4G098	gi|695214609|ref|NG_036853.1|;gi|267850618|gb|GU119958.1|	100.00	100.00	0	1	279	0	0	1	279	3640	4476	0.0	555
ASA_P4G098	gi|321276067|gb|HQ593859.1|	99.64	99.64	0	-2	279	1	0	1	279	1075	239	0.0	551
ASA_P4G098	gi|13445487|gb|AF263519.1|	100.00	100.00	0	2	279	0	0	1	279	3863	4699	0.0	555
ASA_P4G098	gi|651212502|gb|JX880387.1|	100.00	100.00	0	3	279	0	0	1	279	1674	2510	0.0	555
ASA_P4G098	gi|451913584|gb|JX421697.1|	100.00	100.00	0	3	279	0	0	1	279	3468	4304	0.0	555
ASA_P4G098	gi|54300643|gb|AY758206.1|	100.00	100.00	0	3	279	0	0	1	279	4047	4883	0.0	555
ASA_P4G098	gi|686483849|gb|KM111277.1|;gi|686483861|gb|KM111279.1|;gi|686483868|gb|KM111280.1|;gi|686483875|gb|KM111281.1|	100.00	100.00	0	1	279	0	0	1	279	1711	2547	0.0	555
ASA_P4G099	gi|126506544|gb|EF427686.1|	100.00	100.00	0	2	115	0	0	1	115	98	442	2e-68	219
ASA_P4G099	gi|393195314|gb|JQ362475.1|	100.00	100.00	0	-2	115	0	0	1	115	518	174	2e-68	219
ASA_P4G099	gi|379135501|gb|JQ345503.1|	100.00	100.00	0	1	115	0	0	1	115	154	498	2e-67	219
ASA_P4G099	gi|586948113|gb|KF906550.1|	100.00	100.00	0	1	115	0	0	1	115	1	345	3e-67	219
ASA_P4G099	gi|586948110|gb|KF906549.1|	100.00	100.00	0	1	115	0	0	1	115	1	345	3e-67	219
ASA_P4G099	gi|310707405|gb|HM769861.1|	100.00	100.00	0	1	115	0	0	1	115	799	1143	7e-66	219
ASA_P4G099	gi|273547853|gb|GU182337.1|	100.00	100.00	0	1	108	0	0	8	115	1	324	2e-65	205
ASA_P4G099	gi|695196316|ref|NG_034387.1|;gi|42646|emb|X15024.1|	100.00	100.00	0	2	115	0	0	1	115	323	667	3e-65	219
ASA_P4G099	gi|225353257|gb|FJ711659.1|	100.00	100.00	0	3	115	0	0	1	115	1200	1544	3e-65	219
ASA_P4G099	gi|695208529|ref|NG_035596.1|;gi|20086224|gb|AY079169.1|	100.00	100.00	0	3	115	0	0	1	115	4782	5126	6e-65	225
ASA_P4G099	gi|695196362|ref|NG_034397.1|;gi|43090|emb|X58425.1|	100.00	100.00	0	2	115	0	0	1	115	1298	1642	7e-65	219
ASA_P4G099	gi|347811072|gb|JF800673.1|	100.00	100.00	0	2	115	0	0	1	115	1256	1600	9e-65	219
ASA_P4G099	gi|347811077|gb|JF800674.1|	100.00	100.00	0	2	115	0	0	1	115	1256	1600	9e-65	219
ASA_P4G099	gi|45795|emb|X12869.1|	100.00	100.00	0	2	115	0	0	1	115	539	883	1e-64	219
ASA_P4G099	gi|124494576|gb|EF368053.1|	100.00	100.00	0	3	115	0	0	1	115	1701	2045	2e-64	219
ASA_P4G099	gi|262065783|gb|GQ856542.1|	100.00	100.00	0	2	115	0	0	1	115	1967	2311	2e-64	219
ASA_P4G099	gi|262065783|gb|GQ856542.1|	71.88	87.50	0	1	96	27	0	1	96	1462	1749	1e-37	145
ASA_P4G099	gi|225353249|gb|FJ711657.1|	100.00	100.00	0	2	115	0	0	1	115	1724	2068	3e-64	219
ASA_P4G099	gi|317018018|gb|GU390403.1|	100.00	100.00	0	2	115	0	0	1	115	1880	2224	3e-64	219
ASA_P4G099	gi|370318299|gb|JF414726.1|	100.00	100.00	0	2	115	0	0	1	115	1898	2242	3e-64	219
ASA_P4G099	gi|698372806|gb|KM201605.1|	100.00	100.00	0	3	115	0	0	1	115	1407	1751	4e-64	219
ASA_P4G099	gi|26514696|gb|AY152821.1|	100.00	100.00	0	2	115	0	0	1	115	2150	2494	4e-64	219
ASA_P4G099	gi|425862426|gb|JX566705.1|	100.00	100.00	0	1	115	0	0	1	115	2848	3192	4e-64	220
ASA_P4G099	gi|134035513|gb|EF184215.1|	100.00	100.00	0	3	115	0	0	1	115	2319	2663	5e-64	219
ASA_P4G099	gi|45672|emb|X12868.1|	100.00	100.00	0	1	115	0	0	1	115	1963	2307	5e-64	219
ASA_P4G099	gi|321268202|gb|HM999792.1|	100.00	100.00	0	1	115	0	0	1	115	769	1113	5e-64	219
ASA_P4G099	gi|151299|gb|M73819.1|PSEIN0PVS1	100.00	100.00	0	3	115	0	0	1	115	1395	1739	6e-64	219
ASA_P4G099	gi|402496336|gb|JX009286.1|	100.00	100.00	0	-2	115	0	0	1	115	1293	949	8e-64	219
ASA_P4G099	gi|327335542|gb|HQ326182.1|	100.00	100.00	0	1	115	0	0	1	115	1861	2205	8e-64	219
ASA_P4G099	gi|347311567|gb|JF775513.1|	100.00	100.00	0	3	115	0	0	1	115	1209	1553	8e-64	219
ASA_P4G099	gi|262065777|gb|GQ856541.1|	100.00	100.00	0	3	115	0	0	1	115	2703	3047	8e-64	219
ASA_P4G099	gi|317017996|gb|GU390400.1|	100.00	100.00	0	3	115	0	0	1	115	2688	3032	8e-64	219
ASA_P4G099	gi|208436664|gb|EU886977.1|	100.00	100.00	0	3	115	0	0	1	115	2451	2795	9e-64	219
ASA_P4G099	gi|47169664|emb|AJ561197.2|	100.00	100.00	0	1	115	0	0	1	115	2290	2634	9e-64	219
ASA_P4G099	gi|317018011|gb|GU390402.1|	100.00	100.00	0	1	115	0	0	1	115	2596	2940	1e-63	219
ASA_P4G099	gi|370318313|gb|JF414727.1|	100.00	100.00	0	1	115	0	0	1	115	2593	2937	1e-63	219
ASA_P4G099	gi|425862497|gb|JX566714.1|	100.00	100.00	0	2	115	0	0	1	115	2762	3106	1e-63	219
ASA_P4G099	gi|617018994|gb|KJ420613.1|	100.00	100.00	0	3	115	0	0	1	115	2769	3113	1e-63	219
ASA_P4G099	gi|425862419|gb|JX566704.1|;gi|425862457|gb|JX566709.1|	100.00	100.00	0	1	115	0	0	1	115	2782	3126	1e-63	219
ASA_P4G099	gi|117549976|gb|EF033072.1|;gi|197725573|gb|EU977567.1|	100.00	100.00	0	3	115	0	0	1	115	2559	2903	1e-63	219
ASA_P4G099	gi|46559085|emb|AJ586617.2|	100.00	100.00	0	2	115	0	0	1	115	2852	3196	1e-63	219
ASA_P4G099	gi|617018235|gb|KJ420610.1|	100.00	100.00	0	3	115	0	0	1	115	2826	3170	1e-63	219
ASA_P4G099	gi|617018845|gb|KJ420612.1|	100.00	100.00	0	1	115	0	0	1	115	2830	3174	1e-63	219
ASA_P4G099	gi|240114397|gb|FJ854362.1|	100.00	100.00	0	2	115	0	0	1	115	3041	3385	1e-63	221
ASA_P4G099	gi|587656445|gb|KF921520.1|	99.13	99.13	0	3	115	1	0	1	115	1566	1910	2e-63	217
ASA_P4G099	gi|193795152|gb|EU853659.1|	100.00	100.00	0	1	115	0	0	1	115	1969	2313	2e-63	219
ASA_P4G099	gi|695200715|ref|NG_036167.1|;gi|78057537|gb|DQ227350.1|	100.00	100.00	0	2	115	0	0	1	115	113	457	2e-63	219
ASA_P4G099	gi|425862449|gb|JX566708.1|	100.00	100.00	0	1	115	0	0	1	115	3070	3414	2e-63	219
ASA_P4G099	gi|24496457|gb|AY146989.1|	100.00	100.00	0	1	115	0	0	1	115	1879	2223	2e-63	219
ASA_P4G099	gi|462078722|gb|KC310496.1|	100.00	100.00	0	1	115	0	0	1	115	3157	3501	2e-63	219
ASA_P4G099	gi|208879775|gb|EU118149.2|	100.00	100.00	0	1	115	0	0	1	115	2605	2949	2e-63	219
ASA_P4G099	gi|208879769|gb|EU118148.2|	100.00	100.00	0	1	115	0	0	1	115	2605	2949	2e-63	219
ASA_P4G099	gi|317018024|gb|GU390404.1|	100.00	100.00	0	2	115	0	0	1	115	3014	3358	2e-63	219
ASA_P4G099	gi|51571647|emb|AJ628983.2|	100.00	100.00	0	2	115	0	0	1	115	2768	3112	2e-63	219
ASA_P4G099	gi|317018003|gb|GU390401.1|	100.00	100.00	0	1	115	0	0	1	115	3034	3378	2e-63	219
ASA_P4G099	gi|223868913|gb|FJ627181.1|	100.00	100.00	0	1	115	0	0	1	115	3247	3591	3e-63	219
ASA_P4G099	gi|695214177|ref|NG_036749.1|;gi|233640947|gb|EU934512.2|	100.00	100.00	0	2	115	0	0	1	115	1421	1765	3e-63	219
ASA_P4G099	gi|449040364|gb|KC200566.1|	100.00	100.00	0	3	115	0	0	1	115	2808	3152	3e-63	219
ASA_P4G099	gi|651212519|gb|JX880389.1|	100.00	100.00	0	1	115	0	0	1	115	442	786	3e-63	219
ASA_P4G099	gi|10444091|gb|AF282595.1|	100.00	100.00	0	3	115	0	0	1	115	3363	3707	3e-63	219
ASA_P4G099	gi|633368068|gb|KJ406505.2|;gi|633368072|gb|KJ406506.2|	100.00	100.00	0	1	115	0	0	1	115	2611	2955	3e-63	219
ASA_P4G099	gi|695197249|ref|NG_034671.1|;gi|599573|dbj|D43625.1|PSEAADA	100.00	100.00	0	1	115	0	0	1	115	2251	2595	3e-63	219
ASA_P4G099	gi|2385350|emb|Y14748.1|	100.00	100.00	0	1	115	0	0	1	115	2251	2595	3e-63	219
ASA_P4G099	gi|695196580|ref|NG_034461.1|;gi|48205|emb|X12870.1|	100.00	100.00	0	1	115	0	0	1	115	2254	2598	3e-63	219
ASA_P4G099	gi|213495688|gb|FJ457611.1|	98.26	99.13	0	3	115	2	0	1	115	1557	1901	3e-63	215
ASA_P4G099	gi|38490043|gb|AY458224.1|	100.00	100.00	0	3	115	0	0	1	115	2220	2564	3e-63	219
ASA_P4G099	gi|537705811|dbj|AB846838.1|	100.00	100.00	0	2	115	0	0	1	115	2033	2377	3e-63	219
ASA_P4G099	gi|7381447|gb|AF191564.1|	100.00	100.00	0	2	115	0	0	1	115	2303	2647	3e-63	219
ASA_P4G099	gi|686483839|gb|KM111275.1|	100.00	100.00	0	3	115	0	0	1	115	120	464	3e-63	219
ASA_P4G099	gi|576066897|emb|HG314953.2|	100.00	100.00	0	3	115	0	0	1	115	1305	1649	4e-63	219
ASA_P4G099	gi|8176628|emb|AJ289189.1|	100.00	100.00	0	1	115	0	0	1	115	2491	2835	4e-63	219
ASA_P4G099	gi|651212546|gb|JX880392.1|	100.00	100.00	0	2	115	0	0	1	115	380	724	4e-63	219
ASA_P4G099	gi|651212510|gb|JX880388.1|	100.00	100.00	0	2	115	0	0	1	115	380	724	4e-63	219
ASA_P4G099	gi|358424803|gb|JN412067.1|	100.00	100.00	0	2	115	0	0	1	115	2882	3226	4e-63	219
ASA_P4G099	gi|724471669|gb|KM659858.1|	100.00	100.00	0	2	115	0	0	1	115	3638	3982	4e-63	219
ASA_P4G099	gi|425862433|gb|JX566706.1|	100.00	100.00	0	2	115	0	0	1	115	3638	3982	4e-63	219
ASA_P4G099	gi|425862441|gb|JX566707.1|;gi|425862481|gb|JX566712.1|;gi|425862489|gb|JX566713.1|;gi|425862504|gb|JX566715.1|	100.00	100.00	0	2	115	0	0	1	115	3638	3982	4e-63	219
ASA_P4G099	gi|238773819|dbj|AB462903.1|	100.00	100.00	0	3	115	0	0	1	115	2850	3194	4e-63	219
ASA_P4G099	gi|651212488|gb|JX880385.1|	100.00	100.00	0	3	115	0	0	1	115	354	698	4e-63	219
ASA_P4G099	gi|651212480|gb|JX880384.1|	100.00	100.00	0	3	115	0	0	1	115	354	698	4e-63	219
ASA_P4G099	gi|651212473|gb|JX880383.1|	100.00	100.00	0	3	115	0	0	1	115	354	698	4e-63	219
ASA_P4G099	gi|651212462|gb|JX880382.1|	100.00	100.00	0	3	115	0	0	1	115	354	698	4e-63	219
ASA_P4G099	gi|651212457|gb|JX880381.1|	100.00	100.00	0	3	115	0	0	1	115	354	698	4e-63	219
ASA_P4G099	gi|651212452|gb|JX880380.1|	100.00	100.00	0	3	115	0	0	1	115	354	698	4e-63	219
ASA_P4G099	gi|651212537|gb|JX880391.1|	100.00	100.00	0	1	115	0	0	1	115	490	834	4e-63	219
ASA_P4G099	gi|651212530|gb|JX880390.1|	100.00	100.00	0	1	115	0	0	1	115	490	834	4e-63	219
ASA_P4G099	gi|300245053|gb|HM173356.1|	100.00	100.00	0	1	115	0	0	1	115	3772	4116	4e-63	219
ASA_P4G099	gi|186886492|gb|EU598449.1|	100.00	100.00	0	-1	115	0	0	1	115	2362	2018	4e-63	219
ASA_P4G099	gi|695226632|ref|NG_041549.1|;gi|384482817|gb|JQ409537.1|	100.00	100.00	0	1	115	0	0	1	115	3610	3954	4e-63	219
ASA_P4G099	gi|686483856|gb|KM111278.1|	100.00	100.00	0	3	115	0	0	1	115	531	875	4e-63	219
ASA_P4G099	gi|198286400|gb|EU664603.1|	100.00	100.00	0	2	115	0	0	1	115	1562	1906	4e-63	219
ASA_P4G099	gi|459978576|dbj|AB777501.1|	100.00	100.00	0	3	115	0	0	1	115	3015	3359	4e-63	219
ASA_P4G099	gi|16151138|gb|AY049746.1|	100.00	100.00	0	3	115	0	0	1	115	63	407	4e-63	219
ASA_P4G099	gi|16151138|gb|AY049746.1|	100.00	100.00	0	1	30	0	0	1	30	4171	4260	2e-07	58.9
ASA_P4G099	gi|327335548|gb|HQ326183.1|	100.00	100.00	0	3	115	0	0	1	115	2532	2876	4e-63	219
ASA_P4G099	gi|478894246|gb|KC417379.1|	100.00	100.00	0	1	115	0	0	1	115	3958	4302	4e-63	219
ASA_P4G099	gi|299780310|gb|HM138673.1|	100.00	100.00	0	2	115	0	0	1	115	3968	4312	4e-63	219
ASA_P4G099	gi|37653301|emb|AJ584652.2|	100.00	100.00	0	2	115	0	0	1	115	3935	4279	5e-63	219
ASA_P4G099	gi|118402695|emb|AJ969234.1|	100.00	100.00	0	2	115	0	0	1	115	3830	4174	5e-63	219
ASA_P4G099	gi|110350566|emb|AM283490.1|	100.00	100.00	0	1	115	0	0	1	115	3994	4338	5e-63	219
ASA_P4G099	gi|72416444|emb|AJ628135.2|	100.00	100.00	0	2	115	0	0	1	115	3845	4189	5e-63	219
ASA_P4G099	gi|686483844|gb|KM111276.1|	100.00	100.00	0	3	115	0	0	1	115	678	1022	5e-63	219
ASA_P4G100	gi|241992624|gb|FJ820155.1|	100.00	100.00	0	2	75	0	0	1	75	110	334	1e-45	157
ASA_P4G100	gi|241992578|gb|FJ820141.1|	100.00	100.00	0	2	75	0	0	1	75	110	334	1e-45	157
ASA_P4G100	gi|259157941|gb|FJ663012.1|	100.00	100.00	0	2	75	0	0	1	75	371	595	2e-45	157
ASA_P4G100	gi|388837238|gb|JQ837985.1|	100.00	100.00	0	3	73	0	0	1	73	438	656	2e-44	153
ASA_P4G100	gi|388837263|gb|JQ837992.1|	100.00	100.00	0	3	73	0	0	1	73	438	656	2e-44	153
ASA_P4G100	gi|325491814|gb|HQ832469.1|	100.00	100.00	0	2	75	0	0	1	75	944	1168	7e-44	157
ASA_P4G100	gi|299483208|gb|HM569736.1|	100.00	100.00	0	2	75	0	0	1	75	944	1168	7e-44	157
ASA_P4G100	gi|221665314|gb|FJ594767.1|	100.00	100.00	0	2	75	0	0	1	75	95	319	8e-44	157
ASA_P4G100	gi|241992626|gb|FJ820156.1|	100.00	100.00	0	1	75	0	0	1	75	874	1098	2e-43	157
ASA_P4G100	gi|241992617|gb|FJ820153.1|	100.00	100.00	0	1	75	0	0	1	75	874	1098	2e-43	157
ASA_P4G100	gi|241992600|gb|FJ820148.1|	100.00	100.00	0	1	75	0	0	1	75	874	1098	2e-43	157
ASA_P4G100	gi|241992571|gb|FJ820139.1|	100.00	100.00	0	1	75	0	0	1	75	874	1098	2e-43	157
ASA_P4G100	gi|241992511|gb|FJ820122.1|	100.00	100.00	0	1	75	0	0	1	75	874	1098	2e-43	157
ASA_P4G100	gi|241992551|gb|FJ820134.1|	100.00	100.00	0	3	73	0	0	1	73	1122	1340	4e-43	157
ASA_P4G100	gi|441482393|gb|JX982233.1|	100.00	100.00	0	1	75	0	0	1	75	49	273	5e-43	157
ASA_P4G100	gi|224482633|gb|FJ695218.1|	97.30	98.65	0	3	74	2	0	1	74	153	374	6e-43	156
ASA_P4G100	gi|388837265|gb|JQ837993.1|	100.00	100.00	0	2	75	0	0	1	75	392	616	7e-43	157
ASA_P4G100	gi|225353257|gb|FJ711659.1|	97.30	98.65	0	1	74	2	0	1	74	22	243	7e-43	156
ASA_P4G100	gi|388837259|gb|JQ837991.1|	97.30	98.65	0	3	74	2	0	1	74	381	602	7e-43	156
ASA_P4G100	gi|241992533|gb|FJ820128.1|	98.67	98.67	0	1	75	1	0	1	75	874	1098	9e-43	155
ASA_P4G100	gi|695225903|ref|NG_041444.1|;gi|363545232|gb|JN193568.1|	100.00	100.00	0	1	75	0	0	1	75	223	447	9e-43	157
ASA_P4G100	gi|402496433|gb|JX009373.1|	94.67	96.00	0	1	75	4	0	1	75	1	225	1e-42	150
ASA_P4G100	gi|402496421|gb|JX009367.1|	94.67	96.00	0	1	75	4	0	1	75	1	225	1e-42	150
ASA_P4G100	gi|19852044|gb|AF486817.1|	97.26	98.63	0	3	73	2	0	1	73	342	560	1e-42	155
ASA_P4G100	gi|1196734|gb|L06157.1|PSEAAC3IB	100.00	100.00	0	3	70	0	0	1	70	402	611	1e-42	152
ASA_P4G100	gi|241992632|gb|FJ820158.1|	100.00	100.00	0	1	73	0	0	1	73	874	1092	2e-42	157
ASA_P4G100	gi|388837252|gb|JQ837989.1|	95.89	98.63	0	3	73	3	0	1	73	381	599	2e-42	154
ASA_P4G100	gi|388837280|gb|JQ837997.1|	95.89	98.63	0	1	73	3	0	1	73	379	597	2e-42	154
ASA_P4G100	gi|12957044|emb|Y11947.1|	94.67	96.00	0	2	75	4	0	1	75	35	259	2e-42	152
ASA_P4G100	gi|241992637|gb|FJ820159.1|	98.67	98.67	0	1	75	1	0	1	75	874	1098	2e-42	154
ASA_P4G100	gi|259157938|gb|FJ663011.1|	98.67	100.00	0	3	75	1	0	1	75	348	572	2e-42	155
ASA_P4G100	gi|5714592|gb|AF157798.1|PSTRTETC2	97.10	98.55	0	-1	69	2	0	5	73	622	416	2e-42	148
ASA_P4G100	gi|530452824|gb|KC907378.1|	100.00	100.00	0	2	75	0	0	1	75	422	646	2e-42	157
ASA_P4G100	gi|351214265|gb|FJ460179.2|	97.26	98.63	0	1	73	2	0	1	73	862	1080	2e-42	155
ASA_P4G100	gi|587657166|gb|KF921586.1|	100.00	100.00	0	2	70	0	0	1	70	392	601	2e-42	147
ASA_P4G100	gi|379135498|gb|JQ345502.1|	94.52	97.26	0	1	73	4	0	1	73	310	528	3e-42	148
ASA_P4G100	gi|351214262|gb|FJ460178.2|	97.26	98.63	0	1	73	2	0	1	73	862	1080	3e-42	155
ASA_P4G100	gi|213495688|gb|FJ457611.1|	97.30	98.65	0	2	74	2	0	1	74	344	565	3e-42	155
ASA_P4G100	gi|402496413|gb|JX009363.1|	97.26	97.26	0	1	73	2	0	1	73	1	219	3e-42	152
ASA_P4G100	gi|151299|gb|M73819.1|PSEIN0PVS1	100.00	100.00	0	3	75	0	0	1	75	1080	1304	4e-42	157
ASA_P4G100	gi|241992643|gb|FJ820161.1|	100.00	100.00	0	1	73	0	0	1	73	874	1092	4e-42	153
ASA_P4G100	gi|241992545|gb|FJ820132.1|	100.00	100.00	0	1	73	0	0	1	73	874	1092	4e-42	153
ASA_P4G100	gi|241992540|gb|FJ820130.1|	100.00	100.00	0	1	73	0	0	1	73	874	1092	4e-42	153
ASA_P4G100	gi|389620010|gb|JQ326986.1|	95.89	98.63	0	3	73	3	0	1	73	834	1052	4e-42	154
ASA_P4G100	gi|351214255|gb|FJ460176.2|	95.89	98.63	0	1	73	3	0	1	73	862	1080	4e-42	154
ASA_P4G100	gi|317018011|gb|GU390402.1|	100.00	100.00	0	3	75	0	0	1	75	150	374	4e-42	157
ASA_P4G100	gi|295979337|gb|EU436855.2|	97.26	98.63	0	3	73	2	0	1	73	123	341	4e-42	155
ASA_P4G100	gi|370318313|gb|JF414727.1|	100.00	100.00	0	2	75	0	0	1	75	149	373	4e-42	157
ASA_P4G100	gi|112950028|gb|DQ836009.1|	97.26	98.63	0	3	73	2	0	1	73	171	389	4e-42	155
ASA_P4G100	gi|635172542|dbj|AB933353.1|	100.00	100.00	0	3	75	0	0	1	75	72	296	4e-42	157
ASA_P4G100	gi|12957045|emb|Y11948.1|	100.00	100.00	0	2	70	0	0	1	70	35	244	5e-42	150
ASA_P4G100	gi|12957043|emb|Y11946.1|	100.00	100.00	0	2	70	0	0	1	70	35	244	5e-42	150
ASA_P4G100	gi|208879775|gb|EU118149.2|	100.00	100.00	0	2	75	0	0	1	75	161	385	5e-42	157
ASA_P4G100	gi|208879769|gb|EU118148.2|	100.00	100.00	0	2	75	0	0	1	75	161	385	5e-42	157
ASA_P4G100	gi|587656495|gb|KF921536.1|	100.00	100.00	0	2	70	0	0	1	70	392	601	5e-42	152
ASA_P4G100	gi|29725495|gb|AY245101.1|	100.00	100.00	0	3	70	0	0	1	70	297	506	5e-42	152
ASA_P4G100	gi|152963115|gb|EF415651.2|	100.00	100.00	0	1	75	0	0	1	75	265	489	6e-42	157
ASA_P4G100	gi|241992521|gb|FJ820125.1|	97.26	98.63	0	1	73	2	0	1	73	874	1092	6e-42	155
ASA_P4G100	gi|402496286|gb|JX009236.1|	97.26	97.26	0	-3	73	2	0	1	73	1155	937	6e-42	152
ASA_P4G100	gi|402496379|gb|JX009329.1|	97.26	97.26	0	-3	73	2	0	1	73	1155	937	6e-42	152
ASA_P4G100	gi|402496353|gb|JX009303.1|	97.26	97.26	0	-2	73	2	0	1	73	1155	937	6e-42	152
ASA_P4G100	gi|294653632|gb|GU830872.1|	97.26	97.26	0	1	73	2	0	1	73	220	438	6e-42	152
ASA_P4G100	gi|587656557|gb|KF921551.1|	100.00	100.00	0	2	70	0	0	1	70	392	601	7e-42	152
ASA_P4G100	gi|241992591|gb|FJ820145.1|	100.00	100.00	0	3	73	0	0	1	73	1122	1340	7e-42	153
ASA_P4G100	gi|21624593|gb|AF439785.3|	100.00	100.00	0	3	70	0	0	1	70	195	404	7e-42	150
ASA_P4G100	gi|241992613|gb|FJ820152.1|	98.63	98.63	0	1	73	1	0	1	73	874	1092	8e-42	154
ASA_P4G100	gi|82491802|gb|DQ266302.1|	100.00	100.00	0	1	70	0	0	1	70	136	345	8e-42	147
ASA_P4G100	gi|662571016|gb|KJ716225.1|	100.00	100.00	0	2	75	0	0	1	75	944	1168	8e-42	157
ASA_P4G100	gi|21624594|gb|AF439786.3|	100.00	100.00	0	2	70	0	0	1	70	194	403	8e-42	150
ASA_P4G100	gi|374282195|gb|JN596279.1|	100.00	100.00	0	2	75	0	0	1	75	944	1168	9e-42	157
ASA_P4G100	gi|695197466|ref|NG_034731.1|;gi|1161923|gb|U31119.1|ECU31119	100.00	100.00	0	3	70	0	0	1	70	366	575	9e-42	152
ASA_P4G100	gi|587656504|gb|KF921538.1|	100.00	100.00	0	2	70	0	0	1	70	401	610	9e-42	152
ASA_P4G100	gi|241992580|gb|FJ820142.1|	97.26	98.63	0	3	73	2	0	1	73	876	1094	1e-41	154
ASA_P4G100	gi|219814656|gb|EU259884.2|	100.00	100.00	0	3	75	0	0	1	75	9	233	1e-41	157
ASA_P4G100	gi|55273944|gb|AY781413.1|	100.00	100.00	0	1	70	0	0	1	70	247	456	1e-41	152
ASA_P4G100	gi|52858431|gb|AY740681.1|	100.00	100.00	0	2	75	0	0	1	75	398	622	1e-41	157
ASA_P4G100	gi|695197535|ref|NG_034750.1|;gi|1292927|gb|U49101.1|PAU49101	100.00	100.00	0	3	75	0	0	1	75	1176	1400	1e-41	157
ASA_P4G100	gi|507309|gb|L25666.1|PSEAAC6IB	100.00	100.00	0	2	70	0	0	1	70	122	331	1e-41	150
ASA_P4G100	gi|1220456|gb|L25617.1|PSEAACDINT	100.00	100.00	0	2	70	0	0	1	70	122	331	1e-41	150
ASA_P4G100	gi|695213234|ref|NG_036579.1|;gi|170785720|gb|EU543272.1|	100.00	100.00	0	1	75	0	0	1	75	6283	6507	1e-41	157
ASA_P4G100	gi|293407686|gb|GU906294.1|	100.00	100.00	0	3	75	0	0	1	75	378	602	1e-41	157
ASA_P4G100	gi|695209522|ref|NG_035843.1|;gi|30349182|gb|AY259086.1|	100.00	100.00	0	1	75	0	0	1	75	1285	1509	1e-41	157
ASA_P4G100	gi|549442275|gb|KF501390.1|	100.00	100.00	0	2	75	0	0	1	75	1898	2122	1e-41	157
ASA_P4G100	gi|389960039|gb|JQ356870.1|	100.00	100.00	0	1	75	0	0	1	75	811	1035	1e-41	157
ASA_P4G100	gi|389959992|gb|JN215523.1|	100.00	100.00	0	3	75	0	0	1	75	834	1058	1e-41	157
ASA_P4G100	gi|695200599|ref|NG_036152.1|;gi|76057193|emb|AJ971343.1|	100.00	100.00	0	2	75	0	0	1	75	59	283	1e-41	157
ASA_P4G100	gi|312261321|gb|GU943791.1|	100.00	100.00	0	3	75	0	0	1	75	1146	1370	1e-41	157
ASA_P4G100	gi|695223962|ref|NG_040969.1|;gi|377823630|emb|HE616910.2|	100.00	100.00	0	1	75	0	0	1	75	15493	15717	1e-41	157
ASA_P4G100	gi|372292494|gb|JQ004407.1|	100.00	100.00	0	-3	75	0	0	1	75	47220	46996	1e-41	157
ASA_P4G100	gi|332000475|gb|HQ888851.1|	100.00	100.00	0	3	75	0	0	1	75	26745	26969	1e-41	157
ASA_P4G100	gi|544169332|gb|KC960485.1|	100.00	100.00	0	1	75	0	0	1	75	4396	4620	1e-41	157
ASA_P4G100	gi|700659383|gb|KJ440075.1|	100.00	100.00	0	2	75	0	0	1	75	3170	3394	1e-41	157
ASA_P4G100	gi|700659443|gb|KJ440076.1|	100.00	100.00	0	2	75	0	0	1	75	3281	3505	1e-41	157
ASA_P4G100	gi|730910720|gb|KP054476.1|	100.00	100.00	0	2	75	0	0	1	75	28055	28279	1e-41	157
ASA_P4G100	gi|730910720|gb|KP054476.1|	97.26	98.63	0	2	73	2	0	1	73	51626	51844	5e-41	155
ASA_P4G100	gi|730910720|gb|KP054476.1|	94.67	96.00	0	2	75	4	0	1	75	32522	32746	3e-39	150
ASA_P4G100	gi|571430855|gb|KF793937.1|	100.00	100.00	0	3	75	0	0	1	75	22593	22817	1e-41	157
ASA_P4G100	gi|409924702|gb|JX486125.1|	100.00	100.00	0	1	75	0	0	1	75	24634	24858	1e-41	157
ASA_P4G100	gi|578355140|gb|KF914891.1|	100.00	100.00	0	2	75	0	0	1	75	35747	35971	1e-41	157
ASA_P4G100	gi|578355140|gb|KF914891.1|	100.00	100.00	0	2	70	0	0	1	70	7631	7840	7e-39	149
ASA_P4G100	gi|546491665|gb|KC958437.1|	100.00	100.00	0	1	75	0	0	1	75	36361	36585	1e-41	157
ASA_P4G100	gi|546491665|gb|KC958437.1|	100.00	100.00	0	1	70	0	0	1	70	8245	8454	7e-39	149
ASA_P4G100	gi|50952948|gb|AY685199.1|	100.00	100.00	0	2	70	0	0	1	70	278	487	1e-41	152
ASA_P4G100	gi|746616518|gb|KF856624.1|	100.00	100.00	0	1	75	0	0	1	75	26392	26616	1e-41	157
ASA_P4G103	gi|306595250|gb|FJ501977.2|	100.00	100.00	0	-1	337	0	0	1	337	1014	4	0.0	650
ASA_P4G103	gi|253559510|gb|FJ501976.1|	100.00	100.00	0	-1	337	0	0	1	337	1014	4	0.0	650
ASA_P4G103	gi|254595916|gb|GQ281659.1|	99.70	100.00	0	1	337	1	0	1	337	1	1011	0.0	648
ASA_P4G103	gi|325491814|gb|HQ832469.1|	100.00	100.00	0	-1	337	0	0	1	337	1014	4	0.0	650
ASA_P4G103	gi|299483208|gb|HM569736.1|	100.00	100.00	0	-1	337	0	0	1	337	1014	4	0.0	650
ASA_P4G103	gi|695198149|ref|NG_034917.1|;gi|2668482|dbj|D78374.1|	99.70	99.70	0	1	337	1	0	1	337	1	1011	0.0	647
ASA_P4G103	gi|155035|gb|M33633.1|TRNTNPIA	99.41	99.70	0	-1	337	2	0	1	337	1150	140	0.0	647
ASA_P4G103	gi|596249|gb|U17586.1|ABU17586	100.00	100.00	0	-1	337	0	0	1	337	1016	6	0.0	650
ASA_P4G103	gi|452813279|gb|KC625542.1|	99.70	99.70	0	-3	332	1	0	1	332	996	1	0.0	639
ASA_P4G103	gi|241992591|gb|FJ820145.1|	99.70	100.00	0	-1	337	1	0	1	337	1192	182	0.0	649
ASA_P4G103	gi|402537290|gb|JX259274.1|	99.40	99.70	0	-1	332	2	0	1	332	996	1	0.0	637
ASA_P4G103	gi|396475|emb|X74412.1|	99.70	100.00	0	-2	337	1	0	1	337	1150	140	0.0	648
ASA_P4G103	gi|241992551|gb|FJ820134.1|	99.11	99.11	0	-3	337	3	0	1	337	1192	182	0.0	643
ASA_P4G103	gi|695196432|ref|NG_034414.1|;gi|45480|emb|X04555.1|	99.70	100.00	0	-3	337	1	0	1	337	1150	140	0.0	648
ASA_P4G103	gi|214011892|gb|J02967.2|RGNLACB	99.70	100.00	0	-1	337	1	0	1	337	1149	139	0.0	649
ASA_P4G103	gi|8118289|gb|AF255921.1|AF255921	99.70	100.00	0	-1	337	1	0	1	337	1150	140	0.0	649
ASA_P4G103	gi|45765|emb|X15852.1|	99.41	100.00	0	-1	337	2	0	1	337	1148	138	0.0	647
ASA_P4G103	gi|197359177|gb|EU930362.1|	100.00	100.00	0	-1	337	0	0	1	337	1014	4	0.0	650
ASA_P4G103	gi|247712941|gb|GQ202693.1|	100.00	100.00	0	-1	337	0	0	1	337	1014	4	0.0	650
ASA_P4G103	gi|148455748|gb|EF577406.1|	99.70	100.00	0	-2	337	1	0	1	337	1014	4	0.0	648
ASA_P4G103	gi|695214165|ref|NG_036746.1|;gi|227809551|gb|FJ895301.1|	100.00	100.00	0	-3	337	0	0	1	337	1110	100	0.0	650
ASA_P4G103	gi|148455767|gb|EF577407.1|	100.00	100.00	0	-1	337	0	0	1	337	1014	4	0.0	650
ASA_P4G103	gi|148455792|gb|EF577409.1|	99.70	99.70	0	-2	337	1	0	1	337	1014	4	0.0	647
ASA_P4G103	gi|151299|gb|M73819.1|PSEIN0PVS1	100.00	100.00	0	-1	337	0	0	1	337	1150	140	0.0	650
ASA_P4G103	gi|66277416|gb|DQ023222.1|	99.70	99.70	0	-1	337	1	0	1	337	1149	139	0.0	647
ASA_P4G103	gi|45672|emb|X12868.1|	99.41	99.41	0	-1	337	2	0	1	337	1150	140	0.0	646
ASA_P4G103	gi|170293898|gb|EU327990.1|	99.70	99.70	0	-1	337	1	0	1	337	2417	1407	0.0	648
ASA_P4G103	gi|469518766|gb|JX173954.1|	100.00	100.00	0	-1	337	0	0	1	337	1014	4	0.0	650
ASA_P4G103	gi|48526056|gb|AY551331.1|	100.00	100.00	0	-3	337	0	0	1	337	1247	237	0.0	650
ASA_P4G103	gi|46559085|emb|AJ586617.2|	100.00	100.00	0	-2	337	0	0	1	337	1698	688	0.0	650
ASA_P4G103	gi|33086392|emb|AJ550807.1|	100.00	100.00	0	-2	337	0	0	1	337	2090	1080	0.0	650
ASA_P4G103	gi|311629587|gb|FJ207466.2|	99.70	100.00	0	-3	337	1	0	1	337	1090	80	0.0	648
ASA_P4G103	gi|45925934|gb|AY574195.1|	100.00	100.00	0	-1	337	0	0	1	337	1150	140	0.0	650
ASA_P4G103	gi|85376218|gb|DQ315789.1|	99.70	99.70	0	-1	337	1	0	1	337	1014	4	0.0	647
ASA_P4G103	gi|695200715|ref|NG_036167.1|;gi|78057537|gb|DQ227350.1|	99.70	100.00	0	-1	337	1	0	1	337	3275	2265	0.0	648
ASA_P4G103	gi|18958399|gb|AF355189.1|	100.00	100.00	0	-2	337	0	0	1	337	1286	276	0.0	650
ASA_P4G103	gi|1435171|emb|X98393.1|	99.70	100.00	0	-3	336	1	0	1	336	1010	3	0.0	647
ASA_P4G103	gi|453684717|gb|JX120362.1|	100.00	100.00	0	-3	337	0	0	1	337	1288	278	0.0	650
ASA_P4G103	gi|155023|gb|M86913.1|TRNTN21CAS	99.70	99.70	0	-1	337	1	0	1	337	1150	140	0.0	649
ASA_P4G103	gi|462078722|gb|KC310496.1|	99.70	100.00	0	-1	337	1	0	1	337	1014	4	0.0	648
ASA_P4G103	gi|110346524|emb|AM180753.1|	99.70	100.00	0	-2	337	1	0	1	337	1150	140	0.0	648
ASA_P4G103	gi|383216584|gb|JQ407409.1|	100.00	100.00	0	-3	337	0	0	1	337	1014	4	0.0	650
ASA_P4G103	gi|695212503|ref|NG_036427.1|;gi|148455781|gb|EF577408.1|	99.70	100.00	0	-1	337	1	0	1	337	1014	4	0.0	649
ASA_P4G103	gi|633368068|gb|KJ406505.2|;gi|633368072|gb|KJ406506.2|	100.00	100.00	0	-3	337	0	0	1	337	1014	4	0.0	650
ASA_P4G103	gi|695197249|ref|NG_034671.1|;gi|599573|dbj|D43625.1|PSEAADA	100.00	100.00	0	-2	337	0	0	1	337	1150	140	0.0	650
ASA_P4G103	gi|695196580|ref|NG_034461.1|;gi|48205|emb|X12870.1|	100.00	100.00	0	-2	337	0	0	1	337	1150	140	0.0	650
ASA_P4G103	gi|223868913|gb|FJ627181.1|	99.70	100.00	0	-1	337	1	0	1	337	1062	52	0.0	648
ASA_P4G103	gi|7381447|gb|AF191564.1|	100.00	100.00	0	-1	337	0	0	1	337	1149	139	0.0	650
ASA_P4G103	gi|695214506|ref|NG_036814.1|;gi|257043849|gb|GQ422829.1|	100.00	100.00	0	-3	337	0	0	1	337	1169	159	0.0	650
ASA_P4G103	gi|341575482|gb|JF271916.1|	99.70	99.70	0	-1	337	1	0	1	337	1014	4	0.0	647
ASA_P4G103	gi|537705811|dbj|AB846838.1|	99.70	100.00	0	-2	337	1	0	1	337	1014	4	0.0	648
ASA_P4G103	gi|238773819|dbj|AB462903.1|	100.00	100.00	0	-2	337	0	0	1	337	1014	4	0.0	650
ASA_P4G103	gi|299757084|emb|AJ289190.2|	99.70	100.00	0	-3	337	1	0	1	337	1150	140	0.0	648
ASA_P4G103	gi|134034957|gb|EF467306.1|	99.70	100.00	0	-2	337	1	0	1	337	1014	4	0.0	648
ASA_P4G103	gi|2385350|emb|Y14748.1|	99.70	99.70	0	-2	337	1	0	1	337	1150	140	0.0	647
ASA_P4G103	gi|459978576|dbj|AB777501.1|	100.00	100.00	0	-1	337	0	0	1	337	1246	236	0.0	650
ASA_P4G103	gi|118402695|emb|AJ969234.1|	100.00	100.00	0	-3	337	0	0	1	337	1216	206	0.0	650
ASA_P4G103	gi|72416444|emb|AJ628135.2|	100.00	100.00	0	-3	337	0	0	1	337	2075	1065	0.0	650
ASA_P4G103	gi|478894246|gb|KC417379.1|	99.70	99.70	0	-1	337	1	0	1	337	1014	4	0.0	647
ASA_P4G103	gi|478894190|gb|KC417377.1|	100.00	100.00	0	-3	337	0	0	1	337	1014	4	0.0	650
ASA_P4G103	gi|636528809|gb|KJ551510.1|	99.70	100.00	0	-2	337	1	0	1	337	1020	10	0.0	648
ASA_P4G103	gi|17386059|gb|AF445082.1|	99.41	99.70	0	-1	337	2	0	1	337	1207	197	0.0	645
ASA_P4G103	gi|72536051|gb|DQ143913.1|	99.70	100.00	0	-1	337	1	0	1	337	1014	4	0.0	648
ASA_P4G103	gi|110350560|emb|AM283489.1|	99.41	99.70	0	-1	337	2	0	1	337	1579	569	0.0	645
ASA_P4G103	gi|695212657|ref|NG_036467.1|;gi|151564268|gb|EF408254.1|	99.70	99.70	0	-1	337	1	0	1	337	1149	139	0.0	647
ASA_P4G103	gi|478894217|gb|KC417378.1|	99.70	100.00	0	-1	337	1	0	1	337	1014	4	0.0	648
ASA_P4G103	gi|700259586|gb|KM384735.1|	100.00	100.00	0	-1	337	0	0	1	337	1080	70	0.0	650
ASA_P4G103	gi|695213466|ref|NG_036608.1|;gi|193409923|gb|EU675686.2|	100.00	100.00	0	-2	337	0	0	1	337	1014	4	0.0	650
ASA_P4G103	gi|110350566|emb|AM283490.1|	99.41	99.70	0	-2	337	2	0	1	337	1374	364	0.0	645
ASA_P4G103	gi|695211706|ref|NG_036244.1|;gi|92112129|gb|DQ372715.1|	100.00	100.00	0	-3	337	0	0	1	337	2464	1454	0.0	650
ASA_P4G103	gi|558708300|gb|HQ419284.1|	100.00	100.00	0	-1	337	0	0	1	337	1950	940	0.0	650
ASA_P4G103	gi|695214609|ref|NG_036853.1|;gi|267850618|gb|GU119958.1|	100.00	100.00	0	-3	337	0	0	1	337	1191	181	0.0	650
ASA_P4G103	gi|47155068|emb|AJ640197.1|	99.41	99.70	0	-1	337	2	0	1	337	1397	387	0.0	645
ASA_P4G103	gi|695200309|ref|NG_035425.1|;gi|13508543|emb|AJ278514.1|	99.70	100.00	0	-1	337	1	0	1	337	1329	319	0.0	648
ASA_P4G103	gi|449535768|gb|KC249996.1|	100.00	100.00	0	-3	337	0	0	1	337	1690	680	0.0	650
ASA_P4G103	gi|222353662|emb|FM897214.1|	99.70	100.00	0	-1	337	1	0	1	337	2325	1315	0.0	648
ASA_P4G103	gi|30524988|emb|AJ515707.1|	99.70	100.00	0	-2	337	1	0	1	337	2094	1084	0.0	648
ASA_P4G103	gi|119116287|emb|AJ786649.2|	100.00	100.00	0	-1	337	0	0	1	337	2076	1066	0.0	650
ASA_P4G103	gi|659107209|gb|KJ701247.1|	100.00	100.00	0	-1	314	0	0	1	314	944	3	0.0	605
ASA_P4G103	gi|659107207|gb|KJ701246.1|	100.00	100.00	0	-1	314	0	0	1	314	944	3	0.0	605
ASA_P4G103	gi|88911245|gb|DQ393784.1|	100.00	100.00	0	-1	337	0	0	1	337	1013	3	0.0	650
ASA_P4G103	gi|451913584|gb|JX421697.1|	100.00	100.00	0	-2	337	0	0	1	337	2051	1041	0.0	650
ASA_P4G103	gi|335892913|gb|HQ386848.1|	99.70	99.70	0	-1	337	1	0	1	337	3007	1997	0.0	647
ASA_P4G103	gi|54300643|gb|AY758206.1|	100.00	100.00	0	-3	337	0	0	1	337	1721	711	0.0	650
ASA_P4G103	gi|289064114|gb|GQ281703.1|	100.00	100.00	0	-2	337	0	0	1	337	2814	1804	0.0	650
ASA_P4G103	gi|662571016|gb|KJ716225.1|	100.00	100.00	0	-1	337	0	0	1	337	1014	4	0.0	650
ASA_P4G103	gi|289064107|gb|GQ281702.1|	100.00	100.00	0	-3	337	0	0	1	337	2436	1426	0.0	650
ASA_P4G103	gi|61398372|gb|AY943084.1|	99.41	99.41	0	-1	337	2	0	1	337	1149	139	0.0	644
ASA_P4G103	gi|407726048|dbj|AB709942.1|	100.00	100.00	0	-2	337	0	0	1	337	1014	4	0.0	650
ASA_P4G103	gi|335058182|gb|HQ730120.1|	99.70	99.70	0	-2	337	1	0	1	337	2692	1682	0.0	647
ASA_P4G103	gi|89211889|gb|DQ352176.1|	100.00	100.00	0	1	337	0	0	1	337	3856	4866	0.0	650
ASA_P4G103	gi|378529398|gb|JN870912.1|	99.68	100.00	0	-1	314	1	0	1	314	944	3	0.0	603
ASA_P4G103	gi|378529396|gb|JN870911.1|	99.68	100.00	0	-1	314	1	0	1	314	944	3	0.0	603
ASA_P4G103	gi|378529390|gb|JN870908.1|	99.68	100.00	0	-1	314	1	0	1	314	944	3	0.0	603
ASA_P4G103	gi|116294893|gb|DQ923619.1|	100.00	100.00	0	-1	337	0	0	1	337	1691	681	0.0	650
ASA_P4G103	gi|378529392|gb|JN870909.1|	99.68	99.68	0	-1	314	1	0	1	314	944	3	0.0	603
ASA_P4G103	gi|377692177|gb|JN837678.1|	100.00	100.00	0	-1	313	0	0	1	313	939	1	0.0	603
ASA_P4G103	gi|88702677|gb|DQ393569.1|	100.00	100.00	0	-1	337	0	0	1	337	1216	206	0.0	650
ASA_P4G103	gi|695208261|ref|NG_035506.1|;gi|17157971|gb|U37105.2|XXU37105	99.70	100.00	0	-3	337	1	0	1	337	1150	140	0.0	648
ASA_P4G103	gi|378529380|gb|JN870903.1|	99.68	99.68	0	-1	314	1	0	1	314	944	3	0.0	602
ASA_P4G104	gi|695213647|ref|NG_036637.1|;gi|208658721|gb|EU930720.1|	100.00	100.00	0	-3	194	0	0	1	194	760	179	3e-137	397
ASA_P4G104	gi|254914183|gb|EU914102.1|	100.00	100.00	0	-1	194	0	0	1	194	2207	1626	1e-130	397
ASA_P4G104	gi|335058182|gb|HQ730120.1|	100.00	100.00	0	-3	194	0	0	1	194	1710	1129	9e-125	397
ASA_P4G104	gi|449535768|gb|KC249996.1|	100.00	100.00	0	-1	194	0	0	1	194	708	127	9e-125	397
ASA_P4G104	gi|116294893|gb|DQ923619.1|	100.00	100.00	0	-2	194	0	0	1	194	709	128	1e-124	397
ASA_P4G104	gi|352289623|gb|JN631795.1|	100.00	100.00	0	-2	194	0	0	1	194	7130	6549	2e-123	397
ASA_P4G104	gi|254914157|gb|EU914098.1|	100.00	100.00	0	-3	194	0	0	1	194	4995	4414	2e-123	397
ASA_P4G104	gi|321268196|gb|HM999791.1|	100.00	100.00	0	-1	194	0	0	1	194	1608	1027	2e-123	397
ASA_P4G104	gi|558708291|gb|HQ419283.1|	100.00	100.00	0	-1	194	0	0	1	194	984	403	2e-123	397
ASA_P4G104	gi|695220838|ref|NG_039569.1|;gi|290964838|emb|FN568351.1|	100.00	100.00	0	-1	194	0	0	1	194	5667	5086	2e-123	397
ASA_P4G104	gi|363992196|gb|JF745030.2|	100.00	100.00	0	-2	194	0	0	1	194	10288	9707	3e-123	397
ASA_P4G104	gi|695210708|ref|NG_035952.1|;gi|45502087|emb|AJ628353.1|	100.00	100.00	0	-2	194	0	0	1	194	1500	919	3e-123	397
ASA_P4G104	gi|695213813|ref|NG_036690.1|;gi|214027181|gb|FJ196385.1|	100.00	100.00	0	-1	194	0	0	1	194	901	320	3e-123	397
ASA_P4G104	gi|695213813|ref|NG_036690.1|;gi|214027181|gb|FJ196385.1|	91.67	94.44	0	-1	36	3	0	154	189	202	95	4e-11	72.8
ASA_P4G104	gi|695221349|ref|NG_039719.1|;gi|283148035|gb|GQ402463.2|	100.00	100.00	0	-2	194	0	0	1	194	1240	659	3e-123	397
ASA_P4G104	gi|695221108|ref|NG_039606.1|;gi|289065347|gb|GQ293501.1|	100.00	100.00	0	-1	194	0	0	1	194	5554	4973	3e-123	397
ASA_P4G104	gi|695221108|ref|NG_039606.1|;gi|289065347|gb|GQ293501.1|	71.62	81.08	0	-3	74	17	1	124	193	11609	11388	1e-23	110
ASA_P4G104	gi|695220940|ref|NG_039593.1|;gi|302127768|emb|FN995455.1|	100.00	100.00	0	-1	194	0	0	1	194	2792	2211	3e-123	397
ASA_P4G104	gi|37790303|gb|AF071413.3|	100.00	100.00	0	-1	194	0	0	1	194	4273	3692	4e-123	397
ASA_P4G104	gi|321159218|gb|HQ401565.1|	100.00	100.00	0	-3	194	0	0	1	194	7847	7266	4e-123	397
ASA_P4G104	gi|695221038|ref|NG_039603.1|;gi|289065273|gb|GQ293498.1|	100.00	100.00	0	-2	194	0	0	1	194	5554	4973	4e-123	397
ASA_P4G104	gi|482862064|gb|KC665626.1|	100.00	100.00	0	-2	194	0	0	1	194	5358	4777	4e-123	397
ASA_P4G104	gi|410031829|gb|JX869489.1|	100.00	100.00	0	3	194	0	0	1	194	17406	17987	4e-123	397
ASA_P4G104	gi|83627312|dbj|AB207867.1|	100.00	100.00	0	-3	194	0	0	1	194	4324	3743	4e-123	397
ASA_P4G104	gi|672941292|gb|GQ406246.3|	100.00	100.00	0	-2	194	0	0	1	194	5510	4929	4e-123	397
ASA_P4G104	gi|558708259|gb|HQ419281.1|	100.00	100.00	0	-3	194	0	0	1	194	14230	13649	4e-123	397
ASA_P4G104	gi|690385522|gb|KM023773.1|	100.00	100.00	0	-2	194	0	0	1	194	6535	5954	4e-123	397
ASA_P4G104	gi|695223991|ref|NG_040970.1|;gi|378554204|emb|HE663536.1|	99.48	99.48	0	-1	194	1	0	1	194	1068	487	4e-123	393
ASA_P4G104	gi|695223962|ref|NG_040969.1|;gi|377823630|emb|HE616910.2|	100.00	100.00	0	-2	194	0	0	1	194	14581	14000	4e-123	397
ASA_P4G104	gi|10185689|gb|AF188331.1|	100.00	100.00	0	-3	194	0	0	1	194	4273	3692	4e-123	397
ASA_P4G104	gi|388482443|gb|JQ480155.1|	100.00	100.00	0	3	194	0	0	1	194	4815	5396	4e-123	397
ASA_P4G104	gi|426264557|gb|JX843238.1|	100.00	100.00	0	-3	194	0	0	1	194	6997	6416	4e-123	397
ASA_P4G104	gi|323903311|gb|HQ201416.1|	100.00	100.00	0	-2	194	0	0	1	194	10014	9433	4e-123	397
ASA_P4G104	gi|695223700|ref|NG_040874.1|;gi|354697179|gb|GU264003.1|	100.00	100.00	0	3	194	0	0	1	194	11691	12272	4e-123	397
ASA_P4G104	gi|695214810|ref|NG_036905.1|;gi|507415092|dbj|AB723628.1|	100.00	100.00	0	2	194	0	0	1	194	16772	17353	4e-123	397
ASA_P4G104	gi|700895594|gb|GQ406245.4|	100.00	100.00	0	-3	194	0	0	1	194	12795	12214	4e-123	397
ASA_P4G104	gi|754341647|gb|CP010576.1|	100.00	100.00	0	-1	194	0	0	1	194	29246	28665	4e-123	397
ASA_P4G104	gi|695216973|ref|NG_037756.1|;gi|354697154|gb|EU418924.1|	100.00	100.00	0	2	194	0	0	1	194	11363	11944	4e-123	397
ASA_P4G104	gi|440685467|gb|JQ899055.1|	100.00	100.00	0	3	194	0	0	1	194	28254	28835	4e-123	397
ASA_P4G104	gi|695213503|ref|NG_036620.1|;gi|194337936|emb|AM991977.1|	100.00	100.00	0	2	194	0	0	1	194	24857	25438	4e-123	397
ASA_P4G104	gi|685193060|gb|JN968482.3|	100.00	100.00	0	-3	194	0	0	1	194	38463	37882	4e-123	397
ASA_P4G104	gi|685193060|gb|JN968482.3|	71.62	81.08	0	-3	74	17	1	124	193	24528	24307	2e-23	110
ASA_P4G104	gi|363585724|gb|JN102341.1|	100.00	100.00	0	3	194	0	0	1	194	8769	9350	4e-123	397
ASA_P4G104	gi|571430855|gb|KF793937.1|	100.00	100.00	0	-2	194	0	0	1	194	21681	21100	5e-123	397
ASA_P4G104	gi|730910660|gb|KM921776.1|	100.00	100.00	0	-1	194	0	0	1	194	48939	48358	5e-123	397
ASA_P4G104	gi|730910660|gb|KM921776.1|	71.62	81.08	0	-1	74	17	1	124	193	24129	23908	2e-23	110
ASA_P4G104	gi|89513164|gb|DQ390454.1|	100.00	100.00	0	1	194	0	0	1	194	26611	27192	5e-123	397
ASA_P4G104	gi|89513165|gb|DQ390455.1|	100.00	100.00	0	-1	194	0	0	1	194	37754	37173	5e-123	397
ASA_P4G104	gi|545346711|gb|KF483599.1|	100.00	100.00	0	-2	194	0	0	1	194	48939	48358	5e-123	397
ASA_P4G104	gi|545346711|gb|KF483599.1|	71.62	81.08	0	-2	74	17	1	124	193	24129	23908	2e-23	110
ASA_P4G104	gi|57903205|gb|AF326777.3|	100.00	100.00	0	2	194	0	0	1	194	19097	19678	5e-123	397
ASA_P4G104	gi|742999823|gb|CP010396.1|	100.00	100.00	0	1	194	0	0	1	194	10249	10830	5e-123	397
ASA_P4G104	gi|754341646|gb|CP010575.1|	100.00	100.00	0	-3	194	0	0	1	194	7015	6434	5e-123	397
ASA_P4G104	gi|743008998|gb|CP010362.1|	100.00	100.00	0	3	194	0	0	1	194	67776	68357	5e-123	397
ASA_P4G104	gi|660582175|gb|CP008798.1|	100.00	100.00	0	-1	194	0	0	1	194	81105	80524	5e-123	397
ASA_P4G104	gi|385721274|gb|JQ364967.1|	100.00	100.00	0	-2	194	0	0	1	194	68102	67521	5e-123	397
ASA_P4G104	gi|675818941|emb|LM995504.1|	100.00	100.00	0	-3	194	0	0	1	194	80980	80399	5e-123	397
ASA_P4G104	gi|409924768|gb|JX486126.1|	100.00	100.00	0	-3	194	0	0	1	194	65475	64894	5e-123	397
ASA_P4G104	gi|5103148|dbj|AP000342.1|	100.00	100.00	0	2	194	0	0	1	194	15458	16039	5e-123	397
ASA_P4G104	gi|89033265|gb|DQ364638.1|	100.00	100.00	0	2	194	0	0	1	194	15458	16039	5e-123	397
ASA_P4G104	gi|619497957|gb|KJ170699.1|	100.00	100.00	0	1	194	0	0	1	194	37060	37641	5e-123	397
ASA_P4G104	gi|484355510|gb|FJ172370.5|	100.00	100.00	0	-2	194	0	0	1	194	68447	67866	5e-123	397
ASA_P4G104	gi|484355510|gb|FJ172370.5|	71.62	81.08	0	-3	74	17	1	124	193	50962	50741	2e-23	110
ASA_P4G104	gi|85813394|emb|CT025832.1|	100.00	100.00	0	-3	194	0	0	1	194	77289	76708	5e-123	397
ASA_P4G104	gi|85813394|emb|CT025832.1|	80.25	82.72	0	-3	81	11	1	1	81	24243	24016	2e-27	121
ASA_P4G104	gi|85813394|emb|CT025832.1|	71.62	81.08	0	-1	74	17	1	124	193	54518	54297	2e-23	110
ASA_P4G104	gi|667695446|gb|CP008733.1|	100.00	100.00	0	1	194	0	0	1	194	13681	14262	5e-123	397
ASA_P4G104	gi|57903207|gb|AY214164.3|	100.00	100.00	0	-3	194	0	0	1	194	88476	87895	5e-123	397
ASA_P4G104	gi|381288746|gb|JN983049.1|	100.00	100.00	0	2	194	0	0	1	194	19688	20269	5e-123	397
ASA_P4G104	gi|321271363|gb|HQ114281.1|	100.00	100.00	0	3	194	0	0	1	194	16422	17003	5e-123	397
ASA_P4G104	gi|667699328|gb|CP008737.1|	100.00	100.00	0	-3	194	0	0	1	194	7785	7204	5e-123	397
ASA_P4G104	gi|665823277|gb|KJ484638.1|	100.00	100.00	0	1	194	0	0	1	194	98566	99147	5e-123	397
ASA_P4G104	gi|665822782|gb|KJ484635.1|	100.00	100.00	0	-2	194	0	0	1	194	27492	26911	5e-123	397
ASA_P4G104	gi|559187611|gb|CP005389.2|	100.00	100.00	0	-2	194	0	0	1	194	81403	80822	5e-123	397
ASA_P4G104	gi|283445073|gb|GQ259888.1|	100.00	100.00	0	-3	194	0	0	1	194	4652	4071	5e-123	397
ASA_P4G104	gi|665823125|gb|KJ484637.1|	100.00	100.00	0	3	194	0	0	1	194	12384	12965	5e-123	397
ASA_P4G104	gi|520189630|dbj|AB576781.2|	100.00	100.00	0	2	194	0	0	1	194	19274	19855	5e-123	397
ASA_P4G104	gi|520189630|dbj|AB576781.2|	29.29	43.43	0	2	99	58	2	80	169	38699	38986	0.15	43.1
ASA_P4G104	gi|665822167|gb|KJ484629.1|	100.00	100.00	0	2	194	0	0	1	194	35966	36547	5e-123	397
ASA_P4G104	gi|365818899|gb|JF274991.1|	100.00	100.00	0	-3	194	0	0	1	194	93255	92674	5e-123	397
ASA_P4G104	gi|365818899|gb|JF274991.1|	29.29	43.43	0	-3	99	58	2	80	169	73830	73543	0.15	43.1
ASA_P4G104	gi|545627180|gb|KC340959.1|	100.00	100.00	0	-1	194	0	0	1	194	9735	9154	5e-123	397
ASA_P4G104	gi|228480645|gb|EU935739.1|	100.00	100.00	0	-3	194	0	0	1	194	65598	65017	5e-123	397
ASA_P4G104	gi|695211468|ref|NG_036091.1|;gi|62550774|emb|AJ851089.1|	100.00	100.00	0	2	194	0	0	1	194	51764	52345	5e-123	397
ASA_P4G104	gi|545627323|gb|KC340960.1|	100.00	100.00	0	-1	194	0	0	1	194	9735	9154	5e-123	397
ASA_P4G104	gi|161087255|gb|EU219534.1|	100.00	100.00	0	1	194	0	0	1	194	86767	87348	5e-123	397
ASA_P4G104	gi|161087255|gb|EU219534.1|	100.00	100.00	0	-3	78	0	0	1	78	72268	72035	4e-39	155
ASA_P4G104	gi|695941297|gb|CP009580.1|	100.00	100.00	0	-2	194	0	0	1	194	34887	34306	5e-123	397
ASA_P4G104	gi|661250719|dbj|AP014566.1|	100.00	100.00	0	3	194	0	0	1	194	40104	40685	5e-123	397
ASA_P4G104	gi|661250719|dbj|AP014566.1|	29.29	43.43	0	2	99	58	2	80	169	58685	58972	0.15	43.1
ASA_P4G104	gi|374347476|dbj|AB605179.1|	100.00	100.00	0	1	194	0	0	1	194	40285	40866	5e-123	397
ASA_P4G104	gi|374347476|dbj|AB605179.1|	29.29	43.43	0	3	99	58	2	80	169	58866	59153	0.15	43.1
ASA_P4G104	gi|365819040|gb|JF274992.1|	100.00	100.00	0	-3	194	0	0	1	194	113798	113217	5e-123	397
ASA_P4G104	gi|365819040|gb|JF274992.1|	29.29	43.43	0	-3	99	58	2	80	169	73838	73551	0.15	43.1
ASA_P4G104	gi|641687520|emb|HG941719.1|	100.00	100.00	0	-2	194	0	0	1	194	87841	87260	5e-123	397
ASA_P4G104	gi|45758072|gb|AY509004.1|	100.00	100.00	0	3	194	0	0	1	194	45672	46253	5e-123	397
ASA_P4G104	gi|45758072|gb|AY509004.1|	100.00	100.00	0	-2	78	0	0	1	78	23451	23218	4e-39	155
ASA_P4G104	gi|695941145|gb|CP009579.1|	100.00	100.00	0	3	194	0	0	1	194	111312	111893	5e-123	397
ASA_P4G104	gi|665822573|gb|KJ484634.1|	100.00	100.00	0	-2	194	0	0	1	194	3413	2832	5e-123	397
ASA_P4G104	gi|665821958|gb|KJ484628.1|	100.00	100.00	0	2	194	0	0	1	194	96932	97513	5e-123	397
ASA_P4G104	gi|482544863|gb|CP004058.1|	100.00	100.00	0	3	194	0	0	1	194	110451	111032	5e-123	397
ASA_P4G104	gi|482544863|gb|CP004058.1|	29.29	43.43	0	1	99	58	2	80	169	125074	125361	0.15	43.1
ASA_P4G104	gi|514883433|gb|JX127248.1|	100.00	100.00	0	1	194	0	0	1	194	91708	92289	5e-123	397
ASA_P4G104	gi|142855988|gb|CP000645.1|	100.00	100.00	0	3	194	0	0	1	194	96582	97163	5e-123	397
ASA_P4G104	gi|752502612|dbj|AP014611.1|	100.00	100.00	0	-3	194	0	0	1	194	144579	143998	5e-123	397
ASA_P4G104	gi|133905277|gb|CP000603.1|	100.00	100.00	0	2	194	0	0	1	194	155795	156376	5e-123	397
ASA_P4G104	gi|660582341|gb|CP008800.1|	100.00	100.00	0	-2	194	0	0	1	194	51338	50757	5e-123	397
ASA_P4G104	gi|660582341|gb|CP008800.1|	22.86	41.90	0	2	105	76	1	22	121	120764	121078	0.42	42.0
ASA_P4G104	gi|742999547|gb|CP010393.1|	100.00	100.00	0	-2	194	0	0	1	194	8051	7470	5e-123	397
ASA_P4G104	gi|742999547|gb|CP010393.1|	22.86	41.90	0	2	105	76	1	22	121	91343	91657	0.42	42.0
ASA_P4G104	gi|695225981|ref|NG_041450.1|;gi|359730342|gb|JN233704.1|	100.00	100.00	0	-3	194	0	0	1	194	197737	197156	5e-123	397
ASA_P4G104	gi|695225981|ref|NG_041450.1|;gi|359730342|gb|JN233704.1|	22.73	41.82	0	3	110	80	1	22	126	72804	73133	0.12	43.5
ASA_P4G104	gi|145848882|emb|AM412236.1|	100.00	100.00	0	1	194	0	0	1	194	92290	92871	5e-123	397
ASA_P4G104	gi|356596024|gb|CP002474.1|	100.00	100.00	0	3	194	0	0	1	194	195060	195641	5e-123	397
ASA_P4G104	gi|356596024|gb|CP002474.1|	22.86	41.90	0	3	105	76	1	22	121	67467	67781	0.42	42.0
ASA_P4G104	gi|640850291|gb|CP007729.1|;gi|661927046|gb|CP008829.1|	100.00	100.00	0	-3	194	0	0	1	194	49932	49351	5e-123	397
ASA_P4G104	gi|640850291|gb|CP007729.1|;gi|661927046|gb|CP008829.1|	22.86	41.90	0	3	105	76	1	22	121	133224	133538	0.42	42.0
ASA_P4G104	gi|514883663|gb|JX442974.1|	100.00	100.00	0	-2	194	0	0	1	194	87219	86638	5e-123	397
ASA_P4G104	gi|514883663|gb|JX442974.1|	22.86	41.90	0	2	105	76	1	22	121	168650	168964	0.42	42.0
ASA_P4G104	gi|493665175|dbj|AP012055.1|	100.00	100.00	0	3	194	0	0	1	194	58602	59183	5e-123	397
ASA_P4G104	gi|493665175|dbj|AP012055.1|	100.00	100.00	0	1	78	0	0	1	78	179557	179790	3e-39	155
ASA_P4G104	gi|493665175|dbj|AP012055.1|	22.73	41.82	0	-3	110	80	1	22	126	96737	96408	0.12	43.5
ASA_P4G104	gi|530347473|gb|CP006657.1|	100.00	100.00	0	-2	194	0	0	1	194	69230	68649	5e-123	397
ASA_P4G104	gi|530347473|gb|CP006657.1|	71.62	81.08	0	1	74	17	1	124	193	33787	34008	2e-23	110
ASA_P4G104	gi|530347473|gb|CP006657.1|	22.86	41.90	0	1	105	76	1	22	121	227209	227523	0.42	42.0
ASA_P4G104	gi|496684371|gb|KC543497.1|	100.00	100.00	0	1	194	0	0	1	194	459652	460233	5e-123	397
ASA_P4G104	gi|496684371|gb|KC543497.1|	100.00	100.00	0	-3	78	0	0	1	78	403754	403521	4e-39	155
ASA_P4G105	gi|43707|emb|X01298.1|	100.00	100.00	0	3	186	0	0	1	186	510	1067	5e-116	347
ASA_P4G105	gi|154859|gb|M10791.1|TRN21TNPM	100.00	100.00	0	3	186	0	0	1	186	654	1211	6e-115	347
ASA_P4G105	gi|34915805|emb|AJ551280.1|	100.00	100.00	0	-2	186	0	0	1	186	3563	3006	6e-106	347
ASA_P4G105	gi|254914157|gb|EU914098.1|	100.00	100.00	0	-2	186	0	0	1	186	4285	3728	6e-106	347
ASA_P4G105	gi|695221108|ref|NG_039606.1|;gi|289065347|gb|GQ293501.1|	100.00	100.00	0	-3	186	0	0	1	186	4844	4287	1e-105	347
ASA_P4G105	gi|261390638|emb|FM244713.1|	100.00	100.00	0	-1	186	0	0	1	186	1471	914	1e-105	347
ASA_P4G105	gi|695214473|ref|NG_036811.1|;gi|257043816|gb|GQ422826.1|	100.00	100.00	0	-1	186	0	0	1	186	4843	4286	1e-105	347
ASA_P4G105	gi|37790303|gb|AF071413.3|	100.00	100.00	0	-3	186	0	0	1	186	3563	3006	1e-105	347
ASA_P4G105	gi|321159218|gb|HQ401565.1|	100.00	100.00	0	-2	186	0	0	1	186	7137	6580	1e-105	347
ASA_P4G105	gi|695221038|ref|NG_039603.1|;gi|289065273|gb|GQ293498.1|	100.00	100.00	0	-1	186	0	0	1	186	4844	4287	1e-105	347
ASA_P4G105	gi|410031829|gb|JX869489.1|	100.00	100.00	0	2	186	0	0	1	186	18116	18673	1e-105	347
ASA_P4G105	gi|410031829|gb|JX869489.1|	34.04	49.47	0	1	188	110	3	6	182	7186	7740	5e-13	78.2
ASA_P4G105	gi|410031829|gb|JX869489.1|	32.08	55.97	0	2	159	102	2	24	182	1859	2317	3e-11	73.2
ASA_P4G105	gi|690385522|gb|KM023773.1|	100.00	100.00	0	-1	186	0	0	1	186	5825	5268	1e-105	347
ASA_P4G105	gi|10185689|gb|AF188331.1|	100.00	100.00	0	-2	186	0	0	1	186	3563	3006	1e-105	347
ASA_P4G105	gi|10185689|gb|AF188331.1|	34.62	54.49	0	-2	156	86	5	7	149	22817	22359	4e-08	63.2
ASA_P4G105	gi|388482443|gb|JQ480155.1|	100.00	100.00	0	2	186	0	0	1	186	5525	6082	1e-105	347
ASA_P4G105	gi|426264557|gb|JX843238.1|	100.00	100.00	0	-2	186	0	0	1	186	6287	5730	1e-105	347
ASA_P4G105	gi|695214810|ref|NG_036905.1|;gi|507415092|dbj|AB723628.1|	100.00	100.00	0	1	186	0	0	1	186	17482	18039	1e-105	347
ASA_P4G105	gi|695214810|ref|NG_036905.1|;gi|507415092|dbj|AB723628.1|	32.60	55.25	0	-1	181	111	3	7	182	26826	26302	1e-13	80.5
ASA_P4G105	gi|754341647|gb|CP010576.1|	100.00	100.00	0	-3	186	0	0	1	186	28536	27979	1e-105	347
ASA_P4G105	gi|695210403|ref|NG_035939.1|;gi|40795472|gb|AY123253.3|	100.00	100.00	0	-2	186	0	0	1	186	38526	37969	1e-105	347
ASA_P4G105	gi|695210403|ref|NG_035939.1|;gi|40795472|gb|AY123253.3|	82.70	91.89	0	-2	185	32	0	1	185	5016	4462	3e-84	285
ASA_P4G105	gi|695210403|ref|NG_035939.1|;gi|40795472|gb|AY123253.3|	32.60	55.25	0	-1	181	111	3	7	182	26146	25622	1e-13	80.5
ASA_P4G105	gi|695213503|ref|NG_036620.1|;gi|194337936|emb|AM991977.1|	100.00	100.00	0	1	186	0	0	1	186	25567	26124	1e-105	347
ASA_P4G105	gi|89513164|gb|DQ390454.1|	100.00	100.00	0	3	186	0	0	1	186	27321	27878	1e-105	347
ASA_P4G105	gi|89513164|gb|DQ390454.1|	32.60	55.25	0	-3	181	111	3	7	182	60110	59586	1e-13	80.5
ASA_P4G105	gi|89513164|gb|DQ390454.1|	30.27	51.89	0	3	185	118	4	6	181	49878	50426	2e-10	70.1
ASA_P4G105	gi|89513165|gb|DQ390455.1|	100.00	100.00	0	-3	186	0	0	1	186	37044	36487	1e-105	347
ASA_P4G105	gi|89513165|gb|DQ390455.1|	32.60	55.25	0	1	181	111	3	7	182	4255	4779	1e-13	80.5
ASA_P4G105	gi|89513165|gb|DQ390455.1|	30.27	51.89	0	-3	185	118	4	6	181	14487	13939	2e-10	70.1
ASA_P4G105	gi|57903205|gb|AF326777.3|	100.00	100.00	0	1	186	0	0	1	186	19807	20364	1e-105	347
ASA_P4G105	gi|675818941|emb|LM995504.1|	100.00	100.00	0	-2	186	0	0	1	186	80270	79713	1e-105	347
ASA_P4G105	gi|409924768|gb|JX486126.1|	100.00	100.00	0	-2	186	0	0	1	186	64765	64208	1e-105	347
ASA_P4G105	gi|409924768|gb|JX486126.1|	32.60	55.25	0	-1	181	111	3	7	182	81638	81114	1e-13	80.5
ASA_P4G105	gi|327536632|gb|JF267652.1|	100.00	100.00	0	2	186	0	0	1	186	52790	53347	1e-105	347
ASA_P4G105	gi|327536632|gb|JF267652.1|	32.60	55.25	0	-2	181	111	3	7	182	62980	62456	1e-13	80.5
ASA_P4G105	gi|5103148|dbj|AP000342.1|	100.00	100.00	0	1	186	0	0	1	186	16168	16725	1e-105	347
ASA_P4G105	gi|89033265|gb|DQ364638.1|	100.00	100.00	0	1	186	0	0	1	186	16168	16725	1e-105	347
ASA_P4G105	gi|619497957|gb|KJ170699.1|	100.00	100.00	0	3	186	0	0	1	186	37770	38327	1e-105	347
ASA_P4G105	gi|667695446|gb|CP008733.1|	100.00	100.00	0	3	186	0	0	1	186	14391	14948	1e-105	347
ASA_P4G105	gi|381288746|gb|JN983049.1|	100.00	100.00	0	1	186	0	0	1	186	20398	20955	1e-105	347
ASA_P4G105	gi|321271363|gb|HQ114281.1|	100.00	100.00	0	2	186	0	0	1	186	17132	17689	1e-105	347
ASA_P4G105	gi|194709275|gb|CP001125.1|	100.00	100.00	0	-2	186	0	0	1	186	50244	49687	1e-105	347
ASA_P4G105	gi|194709275|gb|CP001125.1|	82.70	91.89	0	-1	185	32	0	1	185	37081	36527	3e-84	285
ASA_P4G105	gi|194709275|gb|CP001125.1|	34.56	55.88	0	2	136	81	2	7	137	67712	68110	6e-08	62.4
ASA_P4G105	gi|194709275|gb|CP001125.1|	30.13	46.79	0	-2	156	88	5	8	143	80088	79624	0.15	43.1
ASA_P4G105	gi|283445073|gb|GQ259888.1|	100.00	100.00	0	-2	186	0	0	1	186	3942	3385	1e-105	347
ASA_P4G105	gi|520189630|dbj|AB576781.2|	100.00	100.00	0	1	186	0	0	1	186	19984	20541	1e-105	347
ASA_P4G105	gi|520189630|dbj|AB576781.2|	41.21	57.14	0	-2	182	94	5	7	182	53185	52661	2e-17	91.7
ASA_P4G105	gi|520189630|dbj|AB576781.2|	32.60	55.25	0	-2	181	111	3	7	182	30172	29648	1e-13	80.5
ASA_P4G105	gi|365818899|gb|JF274991.1|	100.00	100.00	0	-2	186	0	0	1	186	92545	91988	1e-105	347
ASA_P4G105	gi|365818899|gb|JF274991.1|	41.21	57.14	0	1	182	94	5	7	182	59344	59868	2e-17	91.7
ASA_P4G105	gi|365818899|gb|JF274991.1|	32.60	55.25	0	1	181	111	3	7	182	82357	82881	1e-13	80.5
ASA_P4G105	gi|545627180|gb|KC340959.1|	100.00	100.00	0	-3	186	0	0	1	186	9025	8468	1e-105	347
ASA_P4G105	gi|695211468|ref|NG_036091.1|;gi|62550774|emb|AJ851089.1|	100.00	100.00	0	1	186	0	0	1	186	52474	53031	1e-105	347
ASA_P4G105	gi|545627323|gb|KC340960.1|	100.00	100.00	0	-3	186	0	0	1	186	9025	8468	1e-105	347
ASA_P4G105	gi|661250719|dbj|AP014566.1|	100.00	100.00	0	2	186	0	0	1	186	40814	41371	1e-105	347
ASA_P4G105	gi|661250719|dbj|AP014566.1|	41.21	57.14	0	-2	182	94	5	7	182	73171	72647	2e-17	91.7
ASA_P4G105	gi|661250719|dbj|AP014566.1|	32.60	55.25	0	-2	181	111	3	7	182	50158	49634	1e-13	80.5
ASA_P4G105	gi|374347476|dbj|AB605179.1|	100.00	100.00	0	3	186	0	0	1	186	40995	41552	1e-105	347
ASA_P4G105	gi|374347476|dbj|AB605179.1|	41.21	57.14	0	-1	182	94	5	7	182	73352	72828	2e-17	91.7
ASA_P4G105	gi|374347476|dbj|AB605179.1|	32.60	55.25	0	-1	181	111	3	7	182	50339	49815	1e-13	80.5
ASA_P4G105	gi|480529939|ref|NC_020087.1|;gi|440575351|emb|HF545434.1|	100.00	100.00	0	-1	186	0	0	1	186	49269	48712	1e-105	347
ASA_P4G105	gi|480529939|ref|NC_020087.1|;gi|440575351|emb|HF545434.1|	46.48	64.08	0	-3	142	70	2	7	142	65788	65363	5e-23	108
ASA_P4G105	gi|365819040|gb|JF274992.1|	100.00	100.00	0	-2	186	0	0	1	186	113088	112531	1e-105	347
ASA_P4G105	gi|365819040|gb|JF274992.1|	41.21	57.14	0	2	182	94	5	7	182	59351	59875	2e-17	91.7
ASA_P4G105	gi|365819040|gb|JF274992.1|	32.60	55.25	0	1	181	111	3	7	182	103744	104268	1e-13	80.5
ASA_P4G105	gi|482544863|gb|CP004058.1|	100.00	100.00	0	2	186	0	0	1	186	111161	111718	1e-105	347
ASA_P4G105	gi|665822931|gb|KJ484636.1|	100.00	100.00	0	-1	186	0	0	1	186	8586	8029	1e-105	347
ASA_P4G105	gi|665822931|gb|KJ484636.1|	31.18	48.39	0	1	186	110	7	8	178	3043	3591	2e-06	58.2
ASA_P4G105	gi|665822931|gb|KJ484636.1|	28.95	59.21	0	-2	76	52	1	103	178	90563	90342	2.7	39.3
ASA_P4G105	gi|443900801|emb|FO203354.1|	100.00	100.00	0	3	186	0	0	1	186	119766	120323	1e-105	347
ASA_P4G105	gi|443900801|emb|FO203354.1|	82.70	91.89	0	-2	185	32	0	1	185	128982	128428	3e-84	285
ASA_P4G105	gi|443900801|emb|FO203354.1|	32.60	54.70	0	3	181	111	3	7	182	126222	126746	1e-13	80.5
ASA_P4G105	gi|514883433|gb|JX127248.1|	100.00	100.00	0	3	186	0	0	1	186	92418	92975	1e-105	347
ASA_P4G105	gi|142855988|gb|CP000645.1|	100.00	100.00	0	2	186	0	0	1	186	97292	97849	1e-105	347
ASA_P4G105	gi|187736741|ref|NC_010558.1|;gi|172051323|emb|AM886293.1|	100.00	100.00	0	-3	186	0	0	1	186	104127	103570	1e-105	347
ASA_P4G105	gi|187736741|ref|NC_010558.1|;gi|172051323|emb|AM886293.1|	32.60	55.25	0	2	181	111	3	7	182	114503	115027	1e-13	80.5
ASA_P4G105	gi|596353652|gb|KF976462.2|	100.00	100.00	0	-2	186	0	0	1	186	139406	138849	1e-105	347
ASA_P4G105	gi|596353652|gb|KF976462.2|	82.70	91.89	0	-2	185	32	0	1	185	105896	105342	3e-84	285
ASA_P4G105	gi|596353652|gb|KF976462.2|	32.60	55.25	0	-1	181	111	3	7	182	127026	126502	1e-13	80.5
ASA_P4G105	gi|377806473|gb|JQ010984.1|	100.00	100.00	0	3	186	0	0	1	186	127113	127670	1e-105	347
ASA_P4G105	gi|377806473|gb|JQ010984.1|	82.70	91.89	0	-1	185	32	0	1	185	139235	138681	3e-84	285
ASA_P4G105	gi|660582341|gb|CP008800.1|	100.00	100.00	0	-1	186	0	0	1	186	50628	50071	1e-105	347
ASA_P4G105	gi|742954201|gb|CP010373.1|	100.00	100.00	0	-2	186	0	0	1	186	128817	128260	1e-105	347
ASA_P4G105	gi|742954201|gb|CP010373.1|	34.04	49.47	0	2	188	110	3	6	182	15638	16192	5e-13	78.2
ASA_P4G105	gi|742954201|gb|CP010373.1|	34.24	51.09	0	1	184	115	3	3	182	123127	123672	2e-12	76.3
ASA_P4G105	gi|742954201|gb|CP010373.1|	30.13	46.79	0	-2	156	88	5	8	143	116739	116275	0.12	43.1
ASA_P4G105	gi|742999547|gb|CP010393.1|	100.00	100.00	0	-1	186	0	0	1	186	7341	6784	1e-105	347
ASA_P4G105	gi|695225981|ref|NG_041450.1|;gi|359730342|gb|JN233704.1|	100.00	100.00	0	-2	186	0	0	1	186	197027	196470	1e-105	347
ASA_P4G105	gi|717159529|gb|CP009777.1|	100.00	100.00	0	-1	186	0	0	1	186	212012	211455	1e-105	347
ASA_P4G105	gi|356596024|gb|CP002474.1|	100.00	100.00	0	2	186	0	0	1	186	195770	196327	1e-105	347
ASA_P4G105	gi|356596024|gb|CP002474.1|	32.60	55.25	0	-3	181	111	3	7	182	200539	200015	1e-13	80.5
ASA_P4G105	gi|612134625|ref|NC_023289.2|;gi|612065734|gb|KF362121.2|	100.00	100.00	0	2	186	0	0	1	186	135227	135784	1e-105	347
ASA_P4G105	gi|640850291|gb|CP007729.1|;gi|661927046|gb|CP008829.1|	100.00	100.00	0	-2	186	0	0	1	186	49222	48665	1e-105	347
ASA_P4G105	gi|514883663|gb|JX442974.1|	100.00	100.00	0	-1	186	0	0	1	186	86509	85952	1e-105	347
ASA_P4G105	gi|493665175|dbj|AP012055.1|	100.00	100.00	0	2	186	0	0	1	186	59312	59869	1e-105	347
ASA_P4G105	gi|493665175|dbj|AP012055.1|	35.03	51.98	0	1	177	109	2	6	179	180415	180936	5e-16	87.4
ASA_P4G105	gi|493665175|dbj|AP012055.1|	35.11	55.32	0	2	188	110	4	5	184	181097	181648	3e-15	85.1
ASA_P4G105	gi|493665175|dbj|AP012055.1|	31.18	48.39	0	-2	186	110	7	8	178	42969	42421	5e-07	59.7
ASA_P4G105	gi|378406451|gb|JN420336.1|	100.00	100.00	0	-2	186	0	0	1	186	145726	145169	1e-105	347
ASA_P4G105	gi|378406451|gb|JN420336.1|	82.70	91.89	0	-3	185	32	0	1	185	132222	131668	3e-84	285
ASA_P4G105	gi|117614903|gb|CP000470.1|	100.00	100.00	0	-3	186	0	0	1	186	209793	209236	1e-105	347
ASA_P4G105	gi|667713100|gb|CP006799.1|	100.00	100.00	0	2	186	0	0	1	186	82511	83068	1e-105	347
ASA_P4G105	gi|667713100|gb|CP006799.1|	82.70	91.89	0	-3	185	32	0	1	185	269269	268715	3e-84	285
ASA_P4G105	gi|667713100|gb|CP006799.1|	42.16	61.62	0	-1	185	100	4	4	181	17892	17338	1e-25	115
ASA_P4G105	gi|612134622|ref|NC_023277.2|;gi|612065739|gb|KF362122.2|	100.00	100.00	0	2	186	0	0	1	186	183692	184249	1e-105	347
ASA_P4G105	gi|612134622|ref|NC_023277.2|;gi|612065739|gb|KF362122.2|	46.48	64.08	0	2	142	70	2	7	142	159719	160144	5e-23	108
ASA_P4G105	gi|612134622|ref|NC_023277.2|;gi|612065739|gb|KF362122.2|	32.60	55.25	0	2	181	111	3	7	182	120095	120619	1e-13	80.5
ASA_P4G105	gi|612134622|ref|NC_023277.2|;gi|612065739|gb|KF362122.2|	24.24	47.98	0	-1	198	127	4	7	184	125214	124630	0.008	46.6
ASA_P4G105	gi|399573441|gb|JX182975.1|	100.00	100.00	0	-1	186	0	0	1	186	6512	5955	1e-105	347
ASA_P4G105	gi|695177684|gb|CP008933.1|	100.00	100.00	0	-2	186	0	0	1	186	217861	217304	1e-105	347
ASA_P4G105	gi|695177684|gb|CP008933.1|	82.70	91.89	0	-3	185	32	0	1	185	190602	190048	3e-84	285
ASA_P4G105	gi|530347473|gb|CP006657.1|	100.00	100.00	0	-2	186	0	0	1	186	44495	43938	1e-105	347
ASA_P4G105	gi|530347473|gb|CP006657.1|	82.51	89.07	0	1	183	32	0	3	185	75610	76158	3e-82	280
ASA_P4G105	gi|530347473|gb|CP006657.1|	82.51	89.07	0	3	183	32	0	3	185	121275	121823	3e-82	280
ASA_P4G105	gi|530347473|gb|CP006657.1|	36.17	54.26	0	1	188	106	4	6	182	38047	38601	5e-16	87.4
ASA_P4G105	gi|530347473|gb|CP006657.1|	32.60	54.70	0	1	181	111	3	7	182	114247	114771	1e-13	80.5
ASA_P4G105	gi|530347473|gb|CP006657.1|	31.01	55.70	0	3	158	103	2	25	182	140934	141389	4e-10	69.3
ASA_P4G105	gi|496684371|gb|KC543497.1|	100.00	100.00	0	3	186	0	0	1	186	460362	460919	1e-105	347
ASA_P4G105	gi|496684371|gb|KC543497.1|	81.08	88.65	0	-1	185	35	0	1	185	403348	402794	2e-81	277
ASA_P4G105	gi|496684371|gb|KC543497.1|	81.25	88.64	0	-1	176	33	0	10	185	494521	493994	6e-76	261
ASA_P4G105	gi|496684371|gb|KC543497.1|	34.87	53.33	0	1	195	111	5	1	182	455629	456204	8e-15	84.0
ASA_P4G105	gi|385876581|gb|CP003500.1|	100.00	100.00	0	-2	186	0	0	1	186	2663379	2662822	1e-105	347
ASA_P4G105	gi|385876581|gb|CP003500.1|	34.04	49.47	0	-1	188	110	3	6	182	2672599	2672045	6e-13	78.2
ASA_P4G105	gi|347591739|gb|CP001937.1|	100.00	100.00	0	-2	186	0	0	1	186	1341514	1340957	1e-105	347
ASA_P4G105	gi|345447463|gb|CP002522.2|	100.00	100.00	0	-3	186	0	0	1	186	274287	273730	1e-105	347
ASA_P4G105	gi|345447463|gb|CP002522.2|	100.00	100.00	0	-1	186	0	0	1	186	263615	263058	1e-105	347
ASA_P4G105	gi|345447463|gb|CP002522.2|	34.04	49.47	0	3	188	110	3	6	182	256503	257057	6e-13	78.2
ASA_P4G105	gi|345447463|gb|CP002522.2|	32.08	55.97	0	1	159	102	2	24	182	257962	258420	3e-11	73.2
ASA_P4G105	gi|675089975|gb|CP004056.1|	100.00	100.00	0	2	186	0	0	1	186	1080566	1081123	1e-105	347
ASA_P4G105	gi|675089975|gb|CP004056.1|	35.96	55.06	0	-3	178	108	2	6	180	2687266	2686742	7e-19	96.3
ASA_P4G105	gi|675096362|gb|CP004057.1|	100.00	100.00	0	3	186	0	0	1	186	1099185	1099742	1e-105	347
ASA_P4G105	gi|675096362|gb|CP004057.1|	35.96	55.06	0	-3	178	108	2	6	180	2711041	2710517	7e-19	96.3
ASA_P4G105	gi|281599365|gb|CP001383.1|	100.00	100.00	0	3	186	0	0	1	186	1112820	1113377	1e-105	347
ASA_P4G105	gi|281599365|gb|CP001383.1|	35.96	55.06	0	-1	178	108	2	6	180	2723062	2722538	7e-19	96.3
ASA_P4G105	gi|312910970|dbj|AP011957.1|	100.00	100.00	0	-3	186	0	0	1	186	4072116	4071559	1e-105	347
ASA_P4G105	gi|312910970|dbj|AP011957.1|	37.22	54.44	0	1	180	107	2	6	182	2938417	2938947	1e-21	103
ASA_P4G105	gi|312910970|dbj|AP011957.1|	35.33	54.89	0	-1	184	113	2	6	186	2875502	2874960	6e-19	96.3
ASA_P4G105	gi|748267869|gb|CP010315.1|	100.00	100.00	0	-1	186	0	0	1	186	1711438	1710881	1e-105	347
ASA_P4G105	gi|748267869|gb|CP010315.1|	46.29	64.00	0	1	175	88	3	6	178	2484073	2484585	7e-29	125
ASA_P4G105	gi|619734722|gb|CP007557.1|	100.00	100.00	0	-1	186	0	0	1	186	1254918	1254361	1e-105	347
ASA_P4G105	gi|619734722|gb|CP007557.1|	38.20	58.43	0	-3	178	104	2	6	180	5079079	5078555	3e-23	108
ASA_P4G105	gi|619734722|gb|CP007557.1|	28.96	54.10	0	-1	183	124	2	5	184	3072672	3072133	9e-11	71.6
ASA_P4G105	gi|619734722|gb|CP007557.1|	27.87	51.37	0	3	183	121	4	4	182	1195305	1195832	3e-08	63.2
ASA_P4G105	gi|619734722|gb|CP007557.1|	31.07	52.54	0	2	177	116	4	7	180	2376563	2377084	5e-06	56.6
ASA_P4G105	gi|749204400|gb|CP007592.1|	100.00	100.00	0	-2	186	0	0	1	186	3729461	3728904	1e-105	347
ASA_P4G105	gi|749204400|gb|CP007592.1|	35.96	55.06	0	1	178	108	2	6	180	616381	616905	2e-18	94.7
ASA_P4G105	gi|749204400|gb|CP007592.1|	34.92	51.85	0	3	189	114	4	1	182	3717591	3718151	7e-12	75.1
ASA_P4G105	gi|218430358|emb|CU928163.2|	100.00	100.00	0	-2	186	0	0	1	186	4992428	4991871	1e-105	347
ASA_P4G105	gi|284919779|emb|FN554766.1|	100.00	100.00	0	-3	186	0	0	1	186	4358028	4357471	1e-105	347
ASA_P4G105	gi|745369752|emb|HF572917.2|	100.00	100.00	0	-1	186	0	0	1	186	4365457	4364900	1e-105	347
ASA_P4G105	gi|745369752|emb|HF572917.2|	46.24	65.32	0	-2	173	91	2	6	178	295494	294982	7e-29	125
ASA_P4G105	gi|407051884|gb|CP003289.1|	100.00	100.00	0	3	186	0	0	1	186	87864	88421	1e-105	347
ASA_P4G105	gi|407051884|gb|CP003289.1|	46.24	65.32	0	1	173	91	2	6	178	4155052	4155564	7e-29	125
ASA_P4G105	gi|635291785|gb|CP007620.1|	100.00	100.00	0	-2	186	0	0	1	186	4156247	4155690	1e-105	347
ASA_P4G105	gi|635291785|gb|CP007620.1|	99.00	100.00	0	3	100	1	0	87	186	6440889	6441188	5e-55	201
ASA_P4G105	gi|635291785|gb|CP007620.1|	70.00	85.00	0	2	60	18	0	1	60	3974381	3974560	2e-18	95.1
ASA_P4G105	gi|635291785|gb|CP007620.1|	70.00	85.00	0	3	60	18	0	1	60	4124820	4124999	2e-18	95.1
ASA_P4G105	gi|635291785|gb|CP007620.1|	33.70	51.63	0	-2	184	112	2	6	182	3949340	3948798	9e-16	86.7
ASA_P4G105	gi|635291785|gb|CP007620.1|	30.38	46.84	0	-2	158	88	4	7	142	706604	706131	0.26	42.4
ASA_P4G105	gi|575870901|emb|HG530068.1|	100.00	100.00	0	3	186	0	0	1	186	7434384	7434941	1e-105	347
ASA_P4G105	gi|575870901|emb|HG530068.1|	80.87	89.07	0	1	183	35	0	3	185	6615034	6615582	3e-80	273
ASA_P4G105	gi|575870901|emb|HG530068.1|	36.11	52.22	0	-3	180	109	3	6	182	6617504	6616974	5e-18	93.2
ASA_P4G105	gi|575870901|emb|HG530068.1|	38.92	57.84	0	3	185	104	5	3	182	6634428	6634970	3e-11	73.2
ASA_P4G105	gi|27261159|gb|AF457211.1|	99.46	99.46	0	1	186	1	0	1	186	6409	6966	4e-105	345
ASA_P4G105	gi|559187611|gb|CP005389.2|	99.46	99.46	0	-1	186	1	0	1	186	80693	80136	9e-105	344
ASA_P4G105	gi|575010104|gb|KF719970.1|	98.39	99.46	0	2	186	3	0	1	186	193412	193969	2e-103	340
ASA_P4G105	gi|575010104|gb|KF719970.1|	32.60	55.25	0	-1	181	111	3	7	182	198181	197657	1e-13	80.5
ASA_P4G105	gi|575010104|gb|KF719970.1|	31.55	52.94	0	3	187	115	5	5	181	192573	193124	1e-11	74.3
ASA_P4G105	gi|575010104|gb|KF719970.1|	31.18	48.39	0	1	186	110	7	8	178	181408	181956	2e-06	58.2
ASA_P4G105	gi|83627312|dbj|AB207867.1|	100.00	100.00	0	2	182	0	0	5	186	20333	20878	9e-103	338
ASA_P4G105	gi|83627312|dbj|AB207867.1|	82.51	89.07	0	-1	183	32	0	3	185	3558	3010	3e-82	280
ASA_P4G105	gi|406775301|gb|CP003297.1|	98.92	98.92	0	1	185	2	0	2	186	89944	90498	1e-102	338
ASA_P4G105	gi|406775301|gb|CP003297.1|	46.24	65.32	0	3	173	91	2	6	178	4132761	4133273	7e-29	125
ASA_P4G105	gi|407062746|gb|CP003301.1|	98.92	98.92	0	3	185	2	0	2	186	80373	80927	1e-102	338
ASA_P4G105	gi|407062746|gb|CP003301.1|	46.24	65.32	0	1	173	91	2	6	178	4191733	4192245	7e-29	125
ASA_P4G105	gi|11071866|emb|Y17719.1|	87.10	95.16	0	1	186	24	0	1	186	358	915	4e-96	307
ASA_P4G105	gi|558708259|gb|HQ419281.1|	100.00	100.00	0	-2	172	0	0	15	186	12650	12135	1e-95	318
ASA_P4G105	gi|558708259|gb|HQ419281.1|	32.60	55.25	0	3	181	111	3	7	182	7923	8447	1e-13	80.5
ASA_P4G105	gi|558708259|gb|HQ419281.1|	50.00	60.87	0	-2	46	14	2	1	46	13520	13410	1.2	40.0
ASA_P4G105	gi|667483963|gb|KJ439039.1|	100.00	100.00	0	-2	170	0	0	17	186	47034	46525	5e-94	313
ASA_P4G105	gi|667483963|gb|KJ439039.1|	82.70	91.89	0	1	185	32	0	1	185	67648	68202	3e-84	285
ASA_P4G105	gi|667483963|gb|KJ439039.1|	81.97	88.52	0	3	183	33	0	3	185	59949	60497	1e-81	278
ASA_P4G105	gi|667483963|gb|KJ439039.1|	38.92	55.68	0	-3	185	105	4	3	182	27827	27282	3e-19	97.1
ASA_P4G105	gi|667483963|gb|KJ439039.1|	36.17	54.26	0	3	188	106	4	6	182	55374	55928	5e-16	87.4
ASA_P4G105	gi|667483963|gb|KJ439039.1|	32.60	55.25	0	-1	181	111	3	7	182	36232	35708	1e-13	80.5
ASA_P4G105	gi|667483963|gb|KJ439039.1|	34.04	49.47	0	-1	188	110	3	6	182	82708	82154	5e-13	78.2
ASA_P4G105	gi|667483878|gb|KJ411925.1|	100.00	100.00	0	-3	170	0	0	17	186	47034	46525	5e-94	313
ASA_P4G105	gi|667483878|gb|KJ411925.1|	82.70	91.89	0	2	185	32	0	1	185	69722	70276	3e-84	285
ASA_P4G105	gi|667483878|gb|KJ411925.1|	81.97	88.52	0	1	183	33	0	3	185	62023	62571	1e-81	278
ASA_P4G105	gi|667483878|gb|KJ411925.1|	38.92	55.68	0	-1	185	105	4	3	182	27827	27282	3e-19	97.1
ASA_P4G105	gi|667483878|gb|KJ411925.1|	36.17	54.26	0	1	188	106	4	6	182	57448	58002	5e-16	87.4
ASA_P4G105	gi|667483878|gb|KJ411925.1|	32.60	55.25	0	-2	181	111	3	7	182	36232	35708	1e-13	80.5
ASA_P4G105	gi|667483878|gb|KJ411925.1|	34.04	49.47	0	-1	188	110	3	6	182	84782	84228	5e-13	78.2
ASA_P4G105	gi|665822573|gb|KJ484634.1|	100.00	100.00	0	3	170	0	0	17	186	54882	55391	5e-94	313
ASA_P4G105	gi|665822573|gb|KJ484634.1|	82.51	89.07	0	-3	183	32	0	3	185	2647	2099	3e-82	280
ASA_P4G105	gi|665822573|gb|KJ484634.1|	30.27	51.89	0	-1	185	118	4	6	181	52842	52294	2e-10	70.1
ASA_P4G105	gi|30524988|emb|AJ515707.1|	87.57	95.14	0	-1	185	23	0	1	185	556	2	2e-92	306
ASA_P4G105	gi|695211732|ref|NG_036247.1|;gi|94404537|gb|DQ471307.1|	87.63	95.16	0	-3	186	23	0	1	186	8703	8146	2e-92	308
ASA_P4G105	gi|695211732|ref|NG_036247.1|;gi|94404537|gb|DQ471307.1|	34.04	49.47	0	3	188	110	3	6	182	5457	6011	5e-13	78.2
ASA_P4G105	gi|576201388|gb|KF724506.1|	87.63	95.16	0	-3	186	23	0	1	186	3836	3279	2e-92	308
ASA_P4G105	gi|576201388|gb|KF724506.1|	32.60	54.70	0	-1	181	111	3	7	182	10813	10289	1e-13	80.5
ASA_P4G105	gi|608617414|gb|KJ210592.1|	87.63	95.16	0	-1	186	23	0	1	186	7153	6596	2e-92	308
ASA_P4G105	gi|608617414|gb|KJ210592.1|	32.60	54.70	0	-2	181	111	3	7	182	14130	13606	1e-13	80.5
ASA_P4G105	gi|356609718|gb|JF826499.1|	87.63	95.16	0	-3	186	23	0	1	186	8670	8113	2e-92	308
ASA_P4G106	gi|754341647|gb|CP010576.1|	100.00	100.00	0	-2	988	0	0	1	988	27973	25010	0.0	1962
ASA_P4G106	gi|749204400|gb|CP007592.1|	100.00	100.00	0	-1	988	0	0	1	988	3728898	3725935	0.0	1962
ASA_P4G106	gi|748267869|gb|CP010315.1|	100.00	100.00	0	-3	988	0	0	1	988	1710875	1707912	0.0	1962
ASA_P4G106	gi|745369752|emb|HF572917.2|	100.00	100.00	0	-3	988	0	0	1	988	4364894	4361931	0.0	1962
ASA_P4G106	gi|742999547|gb|CP010393.1|	100.00	100.00	0	-3	988	0	0	1	988	6778	3815	0.0	1962
ASA_P4G106	gi|742999547|gb|CP010393.1|	68.06	80.10	0	-2	382	120	2	605	985	22304	21162	4e-160	538
ASA_P4G106	gi|742954201|gb|CP010373.1|	100.00	100.00	0	-1	988	0	0	1	988	128254	125291	0.0	1962
ASA_P4G106	gi|742954201|gb|CP010373.1|	39.53	57.49	0	-1	974	567	6	1	968	14200	11327	0.0	668
ASA_P4G106	gi|742954201|gb|CP010373.1|	31.30	51.03	0	-1	968	651	11	27	983	177448	174554	8e-124	431
ASA_P4G106	gi|742954016|gb|CP010372.1|	100.00	100.00	0	-1	988	0	0	1	988	87332	84369	0.0	1962
ASA_P4G106	gi|742954016|gb|CP010372.1|	60.28	75.06	0	-2	778	306	3	208	983	110134	107804	0.0	961
ASA_P4G106	gi|717159529|gb|CP009777.1|	100.00	100.00	0	-3	988	0	0	1	988	211449	208486	0.0	1962
ASA_P4G106	gi|717159529|gb|CP009777.1|	68.06	80.10	0	-2	382	120	2	605	985	17437	16295	4e-160	538
ASA_P4G106	gi|690385522|gb|KM023773.1|	100.00	100.00	0	-3	988	0	0	1	988	5262	2299	0.0	1962
ASA_P4G106	gi|675818941|emb|LM995504.1|	100.00	100.00	0	-1	988	0	0	1	988	79707	76744	0.0	1962
ASA_P4G106	gi|675096362|gb|CP004057.1|	100.00	100.00	0	2	988	0	0	1	988	1099748	1102711	0.0	1962
ASA_P4G106	gi|675089975|gb|CP004056.1|	100.00	100.00	0	1	988	0	0	1	988	1081129	1084092	0.0	1962
ASA_P4G106	gi|667483963|gb|KJ439039.1|	100.00	100.00	0	-1	988	0	0	1	988	46519	43556	0.0	1962
ASA_P4G106	gi|667483963|gb|KJ439039.1|	86.57	92.32	0	3	990	130	3	1	987	68208	71177	0.0	1715
ASA_P4G106	gi|667483963|gb|KJ439039.1|	73.00	84.13	0	3	989	264	3	1	987	60507	63470	0.0	1425
ASA_P4G106	gi|667483963|gb|KJ439039.1|	79.11	88.18	0	1	584	121	1	405	987	74914	76665	0.0	971
ASA_P4G106	gi|667483963|gb|KJ439039.1|	31.34	51.03	0	3	970	652	11	25	983	36483	39383	4e-124	432
ASA_P4G106	gi|667483963|gb|KJ439039.1|	32.85	53.60	0	1	347	227	2	1	344	82840	83871	5e-42	179
ASA_P4G106	gi|667483878|gb|KJ411925.1|	100.00	100.00	0	-2	988	0	0	1	988	46519	43556	0.0	1962
ASA_P4G106	gi|667483878|gb|KJ411925.1|	86.57	92.32	0	1	990	130	3	1	987	70282	73251	0.0	1715
ASA_P4G106	gi|667483878|gb|KJ411925.1|	73.00	84.13	0	1	989	264	3	1	987	62581	65544	0.0	1425
ASA_P4G106	gi|667483878|gb|KJ411925.1|	79.11	88.18	0	2	584	121	1	405	987	76988	78739	0.0	971
ASA_P4G106	gi|667483878|gb|KJ411925.1|	31.34	51.03	0	3	970	652	11	25	983	36483	39383	4e-124	432
ASA_P4G106	gi|667483878|gb|KJ411925.1|	32.85	53.60	0	2	347	227	2	1	344	84914	85945	5e-42	179
ASA_P4G106	gi|665822931|gb|KJ484636.1|	100.00	100.00	0	-3	988	0	0	1	988	8023	5060	0.0	1962
ASA_P4G106	gi|665822931|gb|KJ484636.1|	37.83	54.60	0	-2	978	589	4	1	973	2927	36	0.0	624
ASA_P4G106	gi|665822573|gb|KJ484634.1|	100.00	100.00	0	2	988	0	0	1	988	55397	58360	0.0	1962
ASA_P4G106	gi|665822573|gb|KJ484634.1|	79.11	88.18	0	-2	584	121	1	405	987	138263	136512	0.0	971
ASA_P4G106	gi|665822573|gb|KJ484634.1|	67.72	81.21	0	-3	697	223	2	1	696	2089	2	0.0	910
ASA_P4G106	gi|665822573|gb|KJ484634.1|	85.33	91.11	0	-1	225	32	1	764	987	142674	142000	3e-140	391
ASA_P4G106	gi|665822573|gb|KJ484634.1|	92.42	95.45	0	-3	66	5	0	698	763	142873	142676	3e-140	135
ASA_P4G106	gi|665822573|gb|KJ484634.1|	37.82	56.99	0	-1	386	239	1	604	988	127665	126508	8e-66	255
ASA_P4G106	gi|661250719|dbj|AP014566.1|	100.00	100.00	0	1	988	0	0	1	988	41377	44340	0.0	1962
ASA_P4G106	gi|661250719|dbj|AP014566.1|	31.06	50.51	0	3	982	656	12	25	988	50409	53345	2e-122	427
ASA_P4G106	gi|661250719|dbj|AP014566.1|	83.08	90.77	0	-1	130	22	0	310	439	27110	26721	5e-56	223
ASA_P4G106	gi|660582341|gb|CP008800.1|	100.00	100.00	0	-3	988	0	0	1	988	50065	47102	0.0	1962
ASA_P4G106	gi|640850291|gb|CP007729.1|;gi|661927046|gb|CP008829.1|	100.00	100.00	0	-1	988	0	0	1	988	48659	45696	0.0	1962
ASA_P4G106	gi|640850291|gb|CP007729.1|;gi|661927046|gb|CP008829.1|	68.06	80.10	0	-3	382	120	2	605	985	64185	63043	4e-160	538
ASA_P4G106	gi|635291785|gb|CP007620.1|	100.00	100.00	0	-1	988	0	0	1	988	4155684	4152721	0.0	1962
ASA_P4G106	gi|635291785|gb|CP007620.1|	100.00	100.00	0	2	988	0	0	1	988	6441194	6444157	0.0	1962
ASA_P4G106	gi|635291785|gb|CP007620.1|	36.53	55.93	0	3	531	323	7	462	982	3982581	3984161	7e-83	308
ASA_P4G106	gi|635291785|gb|CP007620.1|	36.53	55.93	0	1	531	323	7	462	982	4133020	4134600	7e-83	308
ASA_P4G106	gi|635291785|gb|CP007620.1|	23.99	44.35	0	-2	992	692	25	24	987	3956693	3953820	3e-62	243
ASA_P4G106	gi|635291785|gb|CP007620.1|	24.49	44.13	0	1	988	692	24	24	987	6417229	6420102	6e-62	243
ASA_P4G106	gi|635291785|gb|CP007620.1|	22.38	39.89	0	-1	554	391	12	445	974	3947391	3945775	4e-21	111
ASA_P4G106	gi|635291785|gb|CP007620.1|	66.67	77.08	0	2	48	15	1	941	987	3958805	3958948	1e-16	68.9
ASA_P4G106	gi|635291785|gb|CP007620.1|	74.19	83.87	0	3	31	7	1	901	931	3958689	3958778	1e-16	45.4
ASA_P4G106	gi|619497957|gb|KJ170699.1|	100.00	100.00	0	2	988	0	0	1	988	38333	41296	0.0	1962
ASA_P4G106	gi|619497957|gb|KJ170699.1|	79.11	88.18	0	-2	584	121	1	405	987	18632	16881	0.0	971
ASA_P4G106	gi|619734722|gb|CP007557.1|	100.00	100.00	0	-3	988	0	0	1	988	1254355	1251392	0.0	1962
ASA_P4G106	gi|619734722|gb|CP007557.1|	30.03	46.75	0	3	616	389	16	387	974	3074634	3076439	3e-51	208
ASA_P4G106	gi|612134622|ref|NC_023277.2|;gi|612065739|gb|KF362122.2|	100.00	100.00	0	1	988	0	0	1	988	184255	187218	0.0	1962
ASA_P4G106	gi|612134622|ref|NC_023277.2|;gi|612065739|gb|KF362122.2|	31.34	51.03	0	-1	970	652	11	25	983	167529	164629	4e-124	432
ASA_P4G106	gi|612134625|ref|NC_023289.2|;gi|612065734|gb|KF362121.2|	100.00	100.00	0	1	988	0	0	1	988	135790	138753	0.0	1962
ASA_P4G106	gi|596353652|gb|KF976462.2|	100.00	100.00	0	-1	988	0	0	1	988	138843	135880	0.0	1962
ASA_P4G106	gi|596353652|gb|KF976462.2|	88.08	93.64	0	-1	990	116	2	1	988	105336	102367	0.0	1753
ASA_P4G106	gi|596353652|gb|KF976462.2|	31.34	51.03	0	2	970	652	11	25	983	127277	130177	4e-124	432
ASA_P4G106	gi|575010525|gb|KF719972.1|	100.00	100.00	0	-2	988	0	0	1	988	191678	188715	0.0	1962
ASA_P4G106	gi|575010525|gb|KF719972.1|	67.89	79.90	0	-2	383	121	2	605	986	202751	201606	3e-160	538
ASA_P4G106	gi|575010525|gb|KF719972.1|	52.05	63.01	0	-2	73	35	0	901	973	184745	184527	3e-11	79.0
ASA_P4G106	gi|575010309|gb|KF719971.1|	100.00	100.00	0	-1	988	0	0	1	988	226610	223647	0.0	1962
ASA_P4G106	gi|575010309|gb|KF719971.1|	37.83	54.60	0	-2	978	589	4	1	973	231718	228827	0.0	623
ASA_P4G106	gi|575010309|gb|KF719971.1|	84.87	90.80	0	3	337	50	1	652	987	238518	239528	1e-179	595
ASA_P4G106	gi|575010309|gb|KF719971.1|	67.89	79.90	0	-1	383	121	2	605	986	245351	244206	3e-160	538
ASA_P4G106	gi|575010309|gb|KF719971.1|	70.80	85.20	0	3	250	73	0	406	655	243252	244001	5e-106	378
ASA_P4G106	gi|545627323|gb|KC340960.1|	100.00	100.00	0	-2	988	0	0	1	988	8462	5499	0.0	1962
ASA_P4G106	gi|545627323|gb|KC340960.1|	79.11	88.18	0	1	584	121	1	405	987	32578	34329	0.0	971
ASA_P4G106	gi|545627180|gb|KC340959.1|	100.00	100.00	0	-2	988	0	0	1	988	8462	5499	0.0	1962
ASA_P4G106	gi|545627180|gb|KC340959.1|	79.11	88.18	0	2	584	121	1	405	987	32738	34489	0.0	971
ASA_P4G106	gi|559187611|gb|CP005389.2|	100.00	100.00	0	-3	988	0	0	1	988	80130	77167	0.0	1962
ASA_P4G106	gi|530347473|gb|CP006657.1|	100.00	100.00	0	-1	988	0	0	1	988	43932	40969	0.0	1962
ASA_P4G106	gi|530347473|gb|CP006657.1|	93.32	96.96	0	-1	988	66	0	1	988	135441	132478	0.0	1850
ASA_P4G106	gi|530347473|gb|CP006657.1|	73.41	84.43	0	3	989	260	3	1	987	121833	124796	0.0	1435
ASA_P4G106	gi|530347473|gb|CP006657.1|	79.11	88.18	0	2	584	121	1	405	987	80198	81949	0.0	971
ASA_P4G106	gi|530347473|gb|CP006657.1|	68.06	80.10	0	-1	382	120	2	605	985	158169	157027	4e-160	538
ASA_P4G106	gi|530347473|gb|CP006657.1|	31.44	51.13	0	-1	970	651	11	25	983	113997	111097	1e-124	434
ASA_P4G106	gi|530347473|gb|CP006657.1|	63.41	77.24	0	1	123	43	2	1	122	76168	76533	9e-29	136
ASA_P4G106	gi|520189630|dbj|AB576781.2|	100.00	100.00	0	3	988	0	0	1	988	20547	23510	0.0	1962
ASA_P4G106	gi|520189630|dbj|AB576781.2|	31.06	50.51	0	3	982	656	12	25	988	30423	33359	2e-122	427
ASA_P4G106	gi|520189630|dbj|AB576781.2|	83.08	90.77	0	-3	130	22	0	310	439	6279	5890	5e-56	223
ASA_P4G106	gi|514883663|gb|JX442974.1|	100.00	100.00	0	-3	988	0	0	1	988	85946	82983	0.0	1962
ASA_P4G106	gi|514883663|gb|JX442974.1|	68.06	80.10	0	-2	382	120	2	605	985	99612	98470	4e-160	538
ASA_P4G106	gi|514883433|gb|JX127248.1|	100.00	100.00	0	2	988	0	0	1	988	92981	95944	0.0	1962
ASA_P4G106	gi|514883433|gb|JX127248.1|	37.68	53.62	0	3	69	43	0	914	982	117699	117905	0.19	47.0
ASA_P4G106	gi|695214810|ref|NG_036905.1|;gi|507415092|dbj|AB723628.1|	100.00	100.00	0	3	988	0	0	1	988	18045	21008	0.0	1962
ASA_P4G106	gi|695214810|ref|NG_036905.1|;gi|507415092|dbj|AB723628.1|	31.06	50.51	0	2	982	656	12	25	988	27077	30013	2e-122	427
ASA_P4G106	gi|695214810|ref|NG_036905.1|;gi|507415092|dbj|AB723628.1|	83.08	90.77	0	-1	130	22	0	310	439	3777	3388	5e-56	223
ASA_P4G106	gi|496684371|gb|KC543497.1|	100.00	100.00	0	2	988	0	0	1	988	460925	463888	0.0	1962
ASA_P4G106	gi|496684371|gb|KC543497.1|	72.67	84.21	0	-1	988	269	1	1	987	402784	399821	0.0	1428
ASA_P4G106	gi|496684371|gb|KC543497.1|	71.75	82.75	0	-2	945	266	1	44	987	493854	491020	0.0	1353
ASA_P4G106	gi|496684371|gb|KC543497.1|	30.06	49.28	0	-3	978	661	15	21	983	432569	429660	3e-104	373
ASA_P4G106	gi|496684371|gb|KC543497.1|	92.56	97.52	0	2	121	9	0	806	926	442853	443215	7e-80	230
ASA_P4G106	gi|496684371|gb|KC543497.1|	69.64	75.00	0	3	56	17	0	928	983	443214	443381	7e-80	84.3
ASA_P4G106	gi|496684371|gb|KC543497.1|	56.52	73.91	0	3	23	10	0	781	803	442779	442847	7e-80	33.1
ASA_P4G106	gi|496684371|gb|KC543497.1|	79.07	95.35	0	-1	43	9	0	1	43	493984	493856	0.001	53.9
ASA_P4G106	gi|493665175|dbj|AP012055.1|	100.00	100.00	0	1	988	0	0	1	988	59875	62838	0.0	1962
ASA_P4G106	gi|493665175|dbj|AP012055.1|	93.32	96.96	0	-2	988	66	0	1	988	38439	35476	0.0	1850
ASA_P4G106	gi|493665175|dbj|AP012055.1|	68.06	80.10	0	3	382	120	2	605	985	163977	165119	4e-160	538
ASA_P4G106	gi|493665175|dbj|AP012055.1|	30.06	49.49	0	-1	978	661	12	21	983	47302	44393	9e-112	395
ASA_P4G106	gi|493665175|dbj|AP012055.1|	31.55	48.85	0	2	393	269	0	1	393	43085	44263	6e-43	182
ASA_P4G106	gi|493665175|dbj|AP012055.1|	29.83	49.14	0	-2	409	277	7	573	974	190446	189229	5e-35	156
ASA_P4G106	gi|493665175|dbj|AP012055.1|	86.96	97.83	0	-3	46	6	0	1	46	179924	179787	3e-06	63.2
ASA_P4G106	gi|482544863|gb|CP004058.1|	100.00	100.00	0	1	988	0	0	1	988	111724	114687	0.0	1962
ASA_P4G106	gi|443900801|emb|FO203354.1|	100.00	100.00	0	2	988	0	0	1	988	120329	123292	0.0	1962
ASA_P4G106	gi|443900801|emb|FO203354.1|	84.52	92.90	0	-1	155	24	0	1	155	128422	127958	6e-66	255
ASA_P4G106	gi|443900801|emb|FO203354.1|	27.14	46.83	0	-3	630	445	11	25	643	125972	124092	3e-46	193
ASA_P4G106	gi|426264557|gb|JX843238.1|	100.00	100.00	0	-1	988	0	0	1	988	5724	2761	0.0	1962
ASA_P4G106	gi|409924768|gb|JX486126.1|	100.00	100.00	0	-1	988	0	0	1	988	64202	61239	0.0	1962
ASA_P4G106	gi|409924768|gb|JX486126.1|	31.34	51.03	0	1	970	652	11	25	983	81889	84789	4e-124	432
ASA_P4G106	gi|407062746|gb|CP003301.1|	100.00	100.00	0	2	988	0	0	1	988	80933	83896	0.0	1962
ASA_P4G106	gi|407051884|gb|CP003289.1|	100.00	100.00	0	2	988	0	0	1	988	88427	91390	0.0	1962
ASA_P4G106	gi|406775301|gb|CP003297.1|	100.00	100.00	0	3	988	0	0	1	988	90504	93467	0.0	1962
ASA_P4G106	gi|399573441|gb|JX182975.1|	100.00	100.00	0	-3	988	0	0	1	988	5949	2986	0.0	1962
ASA_P4G106	gi|388482443|gb|JQ480155.1|	100.00	100.00	0	1	988	0	0	1	988	6088	9051	0.0	1962
ASA_P4G106	gi|381288746|gb|JN983049.1|	100.00	100.00	0	3	988	0	0	1	988	20961	23924	0.0	1962
ASA_P4G106	gi|378406451|gb|JN420336.1|	100.00	100.00	0	-1	988	0	0	1	988	145163	142200	0.0	1962
ASA_P4G106	gi|378406451|gb|JN420336.1|	88.08	93.64	0	-2	990	116	2	1	988	131662	128693	0.0	1753
ASA_P4G106	gi|378406451|gb|JN420336.1|	32.74	52.96	0	2	727	479	7	265	983	134321	136495	2e-103	371
ASA_P4G106	gi|378406451|gb|JN420336.1|	29.72	48.75	0	2	720	495	8	92	802	265067	267220	1e-73	280
ASA_P4G106	gi|378406451|gb|JN420336.1|	66.67	78.69	0	1	183	54	1	485	667	3829	4356	1e-63	248
ASA_P4G106	gi|378406451|gb|JN420336.1|	29.83	49.14	0	1	409	277	7	573	974	8020	9237	2e-35	157
ASA_P4G106	gi|378406451|gb|JN420336.1|	29.83	49.14	0	3	409	277	7	573	974	16608	17825	2e-35	157
ASA_P4G106	gi|378406451|gb|JN420336.1|	29.83	49.14	0	3	409	277	7	573	974	162027	163244	2e-35	157
ASA_P4G106	gi|377806473|gb|JQ010984.1|	100.00	100.00	0	2	988	0	0	1	988	127676	130639	0.0	1962
ASA_P4G106	gi|377806473|gb|JQ010984.1|	88.08	93.64	0	-3	990	116	2	1	988	138675	135706	0.0	1753
ASA_P4G106	gi|374347476|dbj|AB605179.1|	100.00	100.00	0	2	988	0	0	1	988	41558	44521	0.0	1962
ASA_P4G106	gi|374347476|dbj|AB605179.1|	31.06	50.51	0	1	982	656	12	25	988	50590	53526	2e-122	427
ASA_P4G106	gi|374347476|dbj|AB605179.1|	83.08	90.77	0	-1	130	22	0	310	439	27290	26901	5e-56	223
ASA_P4G106	gi|365819040|gb|JF274992.1|	100.00	100.00	0	-1	988	0	0	1	988	112525	109562	0.0	1962
ASA_P4G106	gi|365819040|gb|JF274992.1|	31.06	50.51	0	-3	982	656	12	25	988	103493	100557	2e-122	427
ASA_P4G106	gi|365819040|gb|JF274992.1|	83.08	90.77	0	1	130	22	0	310	439	126793	127182	5e-56	223
ASA_P4G106	gi|365818899|gb|JF274991.1|	100.00	100.00	0	-1	988	0	0	1	988	91982	89019	0.0	1962
ASA_P4G106	gi|365818899|gb|JF274991.1|	31.06	50.51	0	-1	982	656	12	25	988	82106	79170	2e-122	427
ASA_P4G106	gi|365818899|gb|JF274991.1|	83.08	90.77	0	2	130	22	0	310	439	106250	106639	5e-56	223
ASA_P4G106	gi|695225981|ref|NG_041450.1|;gi|359730342|gb|JN233704.1|	100.00	100.00	0	-1	988	0	0	1	988	196464	193501	0.0	1962
ASA_P4G106	gi|695225981|ref|NG_041450.1|;gi|359730342|gb|JN233704.1|	67.89	79.90	0	-3	383	121	2	605	986	1939	794	4e-160	538
ASA_P4G106	gi|321271363|gb|HQ114281.1|	100.00	100.00	0	1	988	0	0	1	988	17695	20658	0.0	1962
ASA_P4G106	gi|321159218|gb|HQ401565.1|	100.00	100.00	0	-1	988	0	0	1	988	6574	3611	0.0	1962
ASA_P4G106	gi|312910970|dbj|AP011957.1|	100.00	100.00	0	-2	988	0	0	1	988	4071553	4068590	0.0	1962
ASA_P4G106	gi|312910970|dbj|AP011957.1|	37.68	53.62	0	-2	69	43	0	914	982	4048360	4048154	0.19	47.0
ASA_P4G106	gi|254914157|gb|EU914098.1|	100.00	100.00	0	-1	988	0	0	1	988	3722	759	0.0	1962
ASA_P4G106	gi|695221108|ref|NG_039606.1|;gi|289065347|gb|GQ293501.1|	100.00	100.00	0	-2	988	0	0	1	988	4281	1318	0.0	1962
ASA_P4G106	gi|695221038|ref|NG_039603.1|;gi|289065273|gb|GQ293498.1|	100.00	100.00	0	-3	988	0	0	1	988	4281	1318	0.0	1962
ASA_P4G106	gi|284919779|emb|FN554766.1|	100.00	100.00	0	-2	988	0	0	1	988	4357465	4354502	0.0	1962
ASA_P4G106	gi|283445073|gb|GQ259888.1|	100.00	100.00	0	-1	988	0	0	1	988	3379	416	0.0	1962
ASA_P4G106	gi|281599365|gb|CP001383.1|	100.00	100.00	0	2	988	0	0	1	988	1113383	1116346	0.0	1962
ASA_P4G106	gi|695214473|ref|NG_036811.1|;gi|257043816|gb|GQ422826.1|	100.00	100.00	0	-3	988	0	0	1	988	4280	1317	0.0	1962
ASA_P4G106	gi|695213503|ref|NG_036620.1|;gi|194337936|emb|AM991977.1|	100.00	100.00	0	3	988	0	0	1	988	26130	29093	0.0	1962
ASA_P4G106	gi|187736741|ref|NC_010558.1|;gi|172051323|emb|AM886293.1|	100.00	100.00	0	-2	988	0	0	1	988	103564	100601	0.0	1962
ASA_P4G106	gi|187736741|ref|NC_010558.1|;gi|172051323|emb|AM886293.1|	38.42	59.47	0	-3	190	117	0	799	988	90477	89908	9e-30	139
ASA_P4G106	gi|187736741|ref|NC_010558.1|;gi|172051323|emb|AM886293.1|	27.43	46.18	0	-3	288	205	4	25	309	114252	113392	6e-14	88.2
ASA_P4G106	gi|145848882|emb|AM412236.1|	100.00	100.00	0	3	988	0	0	1	988	39693	42656	0.0	1962
ASA_P4G106	gi|145848882|emb|AM412236.1|	39.53	57.49	0	1	974	567	6	1	968	141085	143958	0.0	669
ASA_P4G106	gi|142855988|gb|CP000645.1|	100.00	100.00	0	1	988	0	0	1	988	97855	100818	0.0	1962
ASA_P4G106	gi|133905277|gb|CP000603.1|	100.00	100.00	0	1	988	0	0	1	988	157603	160566	0.0	1962
ASA_P4G106	gi|89513165|gb|DQ390455.1|	100.00	100.00	0	-2	988	0	0	1	988	36481	33518	0.0	1962
ASA_P4G106	gi|89513165|gb|DQ390455.1|	31.34	51.03	0	-1	970	652	11	25	983	4004	1104	4e-124	432
ASA_P4G106	gi|89513164|gb|DQ390454.1|	100.00	100.00	0	2	988	0	0	1	988	27884	30847	0.0	1962
ASA_P4G106	gi|89513164|gb|DQ390454.1|	31.34	51.03	0	1	970	652	11	25	983	60361	63261	4e-124	432
ASA_P4G106	gi|89033265|gb|DQ364638.1|	100.00	100.00	0	3	988	0	0	1	988	16731	19694	0.0	1962
ASA_P4G106	gi|695210403|ref|NG_035939.1|;gi|40795472|gb|AY123253.3|	100.00	100.00	0	-1	988	0	0	1	988	37963	35000	0.0	1962
ASA_P4G106	gi|695210403|ref|NG_035939.1|;gi|40795472|gb|AY123253.3|	88.08	93.64	0	-1	990	116	2	1	988	4456	1487	0.0	1753
ASA_P4G106	gi|695210403|ref|NG_035939.1|;gi|40795472|gb|AY123253.3|	31.34	51.03	0	3	970	652	11	25	983	26397	29297	4e-124	432
ASA_P4G106	gi|37790303|gb|AF071413.3|	100.00	100.00	0	-2	988	0	0	1	988	3000	37	0.0	1962
ASA_P4G106	gi|83627312|dbj|AB207867.1|	100.00	100.00	0	1	988	0	0	1	988	20884	23847	0.0	1962
ASA_P4G106	gi|83627312|dbj|AB207867.1|	73.41	84.43	0	-1	989	260	3	1	987	3000	37	0.0	1435
ASA_P4G106	gi|695211468|ref|NG_036091.1|;gi|62550774|emb|AJ851089.1|	100.00	100.00	0	3	988	0	0	1	988	53037	56000	0.0	1962
ASA_P4G106	gi|695211468|ref|NG_036091.1|;gi|62550774|emb|AJ851089.1|	37.68	53.62	0	1	69	43	0	914	982	77755	77961	0.19	47.0
ASA_P4G106	gi|34915805|emb|AJ551280.1|	100.00	100.00	0	-1	988	0	0	1	988	3000	37	0.0	1962
ASA_P4G106	gi|10185689|gb|AF188331.1|	100.00	100.00	0	-1	988	0	0	1	988	3000	37	0.0	1962
ASA_P4G106	gi|10185689|gb|AF188331.1|	36.87	57.07	0	3	396	243	5	549	939	24651	25832	6e-61	239
ASA_P4G106	gi|10185689|gb|AF188331.1|	27.44	45.49	0	2	266	191	2	206	470	23615	24409	7e-30	98.2
ASA_P4G106	gi|10185689|gb|AF188331.1|	30.20	49.66	0	3	149	100	4	37	182	23103	23546	7e-30	60.8
ASA_P4G106	gi|5103148|dbj|AP000342.1|	100.00	100.00	0	3	988	0	0	1	988	16731	19694	0.0	1962
ASA_P4G106	gi|327536632|gb|JF267652.1|	99.90	99.90	0	1	988	1	0	1	988	53353	56316	0.0	1961
ASA_P4G106	gi|327536632|gb|JF267652.1|	31.06	50.51	0	3	982	656	12	25	988	63231	66167	2e-122	427
ASA_P4G106	gi|327536632|gb|JF267652.1|	83.08	90.77	0	-2	130	22	0	310	439	38704	38315	5e-56	223
ASA_P4G106	gi|218430358|emb|CU928163.2|	100.00	100.00	0	-1	988	0	0	1	988	4991865	4988902	0.0	1960
ASA_P4G106	gi|667695446|gb|CP008733.1|	99.90	99.90	0	2	988	1	0	1	988	14954	17917	0.0	1959
ASA_P4G106	gi|27261159|gb|AF457211.1|	99.90	99.90	0	3	988	1	0	1	988	6972	9935	0.0	1958
ASA_P4G106	gi|194709275|gb|CP001125.1|	99.70	99.70	0	-1	988	3	0	1	988	49681	46718	0.0	1956
ASA_P4G106	gi|194709275|gb|CP001125.1|	88.08	93.64	0	-3	990	116	2	1	988	36521	33552	0.0	1753
ASA_P4G106	gi|194709275|gb|CP001125.1|	79.28	88.36	0	-3	584	120	1	405	987	28802	27051	0.0	972
ASA_P4G106	gi|194709275|gb|CP001125.1|	86.10	91.51	0	-2	259	35	1	730	987	33315	32539	3e-132	456
ASA_P4G106	gi|194709275|gb|CP001125.1|	46.22	62.95	0	3	502	265	1	467	968	63750	65240	6e-129	446
ASA_P4G106	gi|194709275|gb|CP001125.1|	38.02	57.14	0	2	434	261	4	554	983	68921	70210	9e-74	280
ASA_P4G106	gi|194709275|gb|CP001125.1|	39.47	56.58	0	-1	76	46	0	908	983	23332	23105	2e-05	59.7
ASA_P4G106	gi|480529939|ref|NC_020087.1|;gi|440575351|emb|HF545434.1|	99.49	99.49	0	-3	988	0	1	1	988	48706	45758	0.0	1945
ASA_P4G106	gi|480529939|ref|NC_020087.1|;gi|440575351|emb|HF545434.1|	79.11	88.18	0	2	584	121	1	405	987	56978	58729	0.0	971
ASA_P4G106	gi|480529939|ref|NC_020087.1|;gi|440575351|emb|HF545434.1|	46.22	62.95	0	1	502	265	1	467	968	34408	35898	6e-129	446
ASA_P4G106	gi|480529939|ref|NC_020087.1|;gi|440575351|emb|HF545434.1|	75.00	80.95	0	1	84	20	1	905	987	52990	53241	2e-26	129
ASA_P4G106	gi|48213|emb|X04891.1|	98.89	98.99	0	3	988	11	0	1	988	57	3020	0.0	1933
ASA_P4G106	gi|57903205|gb|AF326777.3|	98.18	98.58	0	3	988	18	0	1	988	20370	23333	0.0	1923
ASA_P4G106	gi|695177684|gb|CP008933.1|	98.48	98.48	0	-1	988	1	1	1	988	217298	214377	0.0	1920
ASA_P4G106	gi|695177684|gb|CP008933.1|	88.08	93.64	0	-2	990	116	2	1	988	190042	187073	0.0	1753
ASA_P4G106	gi|695177684|gb|CP008933.1|	32.74	52.96	0	1	727	479	7	265	983	206500	208674	2e-103	371
ASA_P4G106	gi|695177684|gb|CP008933.1|	29.72	48.75	0	3	720	495	8	92	802	35988	38141	1e-73	280
ASA_P4G106	gi|695177684|gb|CP008933.1|	72.02	84.52	0	1	168	47	0	485	652	41992	42495	6e-65	252
ASA_P4G106	gi|695177684|gb|CP008933.1|	29.83	49.14	0	1	409	277	7	573	974	54829	56046	2e-35	157
ASA_P4G106	gi|695177684|gb|CP008933.1|	29.83	49.14	0	2	409	277	7	573	974	72005	73222	2e-35	157
ASA_P4G106	gi|695177684|gb|CP008933.1|	29.83	49.14	0	2	409	277	7	573	974	46241	47458	5e-35	156
ASA_P4G106	gi|695177684|gb|CP008933.1|	29.83	49.14	0	3	409	277	7	573	974	63417	64634	5e-35	156
ASA_P4G106	gi|117614903|gb|CP000470.1|	97.37	97.57	0	-2	988	2	1	1	988	209230	206339	0.0	1893
ASA_P4G106	gi|117614903|gb|CP000470.1|	23.23	44.62	0	-2	986	672	26	30	966	198223	195374	8e-63	245
ASA_P4G106	gi|117614903|gb|CP000470.1|	24.11	44.64	0	-3	867	588	21	141	966	251829	249316	4e-60	236
ASA_P4G106	gi|68053494|gb|DQ057986.1|	95.24	97.67	0	3	988	47	0	1	988	5769	8732	0.0	1875
ASA_P4G106	gi|359743933|gb|JN106175.1|	95.25	97.67	0	2	989	46	1	1	988	59585	62551	0.0	1874
ASA_P4G106	gi|359743933|gb|JN106175.1|	27.50	48.33	0	2	120	83	2	29	144	40694	41053	3.1	43.1
ASA_P4G106	gi|359743667|gb|JN106171.1|	95.25	97.67	0	-1	989	46	1	1	988	76470	73504	0.0	1874
ASA_P4G106	gi|359743667|gb|JN106171.1|	96.19	97.92	0	2	289	11	0	700	988	44678	45544	2e-173	577
ASA_P4G106	gi|359743667|gb|JN106171.1|	22.80	42.67	0	-2	921	657	22	29	931	48308	45654	2e-43	184
ASA_P4G106	gi|359743374|gb|JN106167.1|	95.25	97.67	0	2	989	46	1	1	988	69509	72475	0.0	1874
ASA_P4G106	gi|359743374|gb|JN106167.1|	27.50	48.33	0	1	120	83	2	29	144	50620	50979	3.1	43.1
ASA_P4G106	gi|695215024|ref|NG_036924.1|;gi|306415518|gb|AY327575.2|	95.15	97.67	0	3	989	47	1	1	988	17721	20687	0.0	1874
ASA_P4G106	gi|695215024|ref|NG_036924.1|;gi|306415518|gb|AY327575.2|	97.07	98.33	0	-3	239	7	0	700	938	55006	54290	6e-156	480
ASA_P4G106	gi|695215024|ref|NG_036924.1|;gi|306415518|gb|AY327575.2|	91.84	97.96	0	-2	49	4	0	940	988	54287	54141	6e-156	99.4
ASA_P4G106	gi|695215024|ref|NG_036924.1|;gi|306415518|gb|AY327575.2|	23.04	43.26	0	2	920	656	22	29	931	51377	54031	1e-44	187
ASA_P4G106	gi|257048712|gb|CP001718.1|	94.33	97.27	0	-2	988	56	0	1	988	22142	19179	0.0	1870
ASA_P4G106	gi|257048712|gb|CP001718.1|	37.23	59.57	0	-1	94	57	2	21	113	11661	11383	3e-04	56.2
ASA_P4G106	gi|257048671|gb|CP001717.1|	94.33	97.27	0	1	988	56	0	1	988	571	3534	0.0	1870
ASA_P4G106	gi|257048514|gb|CP001716.1|	94.33	97.27	0	-1	988	56	0	1	988	148008	145045	0.0	1870
ASA_P4G106	gi|408362959|gb|JX448550.1|	94.34	97.37	0	3	989	55	1	1	988	7356	10322	0.0	1867
ASA_P4G106	gi|261835099|gb|CP001801.1|	94.74	97.47	0	-2	988	52	0	1	988	1311455	1308492	0.0	1866
ASA_P4G106	gi|409924702|gb|JX486125.1|	94.33	97.17	0	-3	988	56	0	1	988	55041	52078	0.0	1862
ASA_P4G106	gi|119943658|gb|EF079106.1|	93.52	97.17	0	-3	988	64	0	1	988	14799	11836	0.0	1862
ASA_P4G106	gi|119943658|gb|EF079106.1|	23.46	42.51	0	-2	955	679	21	29	966	77800	75041	1e-47	197
ASA_P4G106	gi|119943658|gb|EF079106.1|	22.64	42.02	0	3	764	558	13	209	966	34548	36758	2e-38	167
ASA_P4G106	gi|119943658|gb|EF079106.1|	26.28	48.18	0	-1	274	199	2	711	984	53915	53103	1e-24	123
ASA_P4G107	gi|142855988|gb|CP000645.1|	100.00	100.00	0	-2	174	0	0	1	174	102515	101994	1e-101	335
ASA_P4G107	gi|675153137|gb|KM067908.1|	31.40	48.76	0	-1	121	72	6	10	124	45879	45532	2e-05	54.7
ASA_P4G107	gi|339305364|gb|CP001508.2|	33.61	51.64	0	-3	122	66	6	11	128	27238	26906	2e-04	51.6
ASA_P4G107	gi|692309061|emb|LN554848.1|	31.90	52.59	0	2	116	70	6	11	122	4553	4885	2e-04	51.2
ASA_P4G107	gi|675818068|emb|LK985414.1|	43.64	61.82	0	1	55	29	1	11	63	23398	23562	5e-04	50.1
ASA_P4G107	gi|664698378|gb|CP006001.1|	39.47	56.58	0	-1	76	37	3	11	78	56018	55794	0.001	49.3
ASA_P4G107	gi|665822440|gb|KJ484631.1|	39.47	56.58	0	3	76	37	3	11	78	19008	19232	0.001	49.3
ASA_P4G107	gi|675819287|emb|LM995850.1|	39.47	56.58	0	3	76	37	3	11	78	55035	55259	0.001	49.3
ASA_P4G107	gi|675820597|emb|LM997159.1|	43.64	61.82	0	-3	55	29	1	11	63	59275	59111	0.001	48.9
ASA_P4G107	gi|675817495|emb|LM997386.1|	41.82	61.82	0	-2	55	30	1	11	63	32171	32007	0.001	48.9
ASA_P4G107	gi|675818897|emb|LM995460.1|	41.82	61.82	0	3	55	30	1	11	63	31791	31955	0.001	48.9
ASA_P4G107	gi|675819997|emb|LM996560.1|	41.82	61.82	0	2	55	30	1	11	63	30710	30874	0.001	48.9
ASA_P4G107	gi|675819024|emb|LM995587.1|	41.82	61.82	0	3	55	30	1	11	63	34152	34316	0.001	48.9
ASA_P4G107	gi|675818983|emb|LM995546.1|	41.82	61.82	0	1	55	30	1	11	63	7657	7821	0.001	48.9
ASA_P4G107	gi|675820519|emb|LM997081.1|	41.82	61.82	0	-1	55	30	1	11	63	68579	68415	0.001	48.9
ASA_P4G107	gi|675819540|emb|LM996103.1|	41.82	61.82	0	-3	55	30	1	11	63	68810	68646	0.001	48.9
ASA_P4G107	gi|675820428|emb|LM996990.1|	41.82	61.82	0	3	55	30	1	11	63	29649	29813	0.001	48.9
ASA_P4G107	gi|675819570|emb|LM996133.1|	39.47	55.26	0	-3	76	37	3	11	78	37063	36839	0.001	48.5
ASA_P4G107	gi|257757293|dbj|AP010955.1|	41.82	61.82	0	1	55	30	1	11	63	38167	38331	0.002	48.1
ASA_P4G107	gi|359359283|gb|JN232517.1|	41.82	61.82	0	1	55	30	1	11	63	53950	54114	0.002	48.1
ASA_P4G107	gi|675819919|emb|LM996482.1|	41.82	61.82	0	-3	55	30	1	11	63	13071	12907	0.002	48.1
ASA_P4G107	gi|675819323|emb|LM995886.1|	41.82	61.82	0	2	55	30	1	11	63	40034	40198	0.002	48.1
ASA_P4G107	gi|696158257|gb|KJ020575.1|	41.82	61.82	0	2	55	30	1	11	63	76940	77104	0.002	48.1
ASA_P4G107	gi|675819954|emb|LM996517.1|	41.82	61.82	0	3	55	30	1	11	63	63984	64148	0.002	48.1
ASA_P4G107	gi|675818141|emb|LK999973.1|	41.82	61.82	0	-1	55	30	1	11	63	28302	28138	0.002	48.1
ASA_P4G107	gi|675820265|emb|LM996828.1|	41.82	61.82	0	-3	55	30	1	11	63	76684	76520	0.002	48.1
ASA_P4G107	gi|371781203|emb|FR851303.1|	39.47	55.26	0	-2	76	37	3	11	78	25609	25385	0.005	47.0
ASA_P4G107	gi|675819221|emb|LM995784.1|	40.00	61.82	0	1	55	31	1	11	63	255328	255492	0.008	46.2
ASA_P4G107	gi|327374350|gb|CP002603.1|	36.67	52.22	0	1	90	42	4	11	90	32119	32373	0.014	45.4
ASA_P4G107	gi|675818107|emb|LK999939.1|	40.00	61.82	0	-2	55	31	1	11	63	88370	88206	0.019	45.1
ASA_P4G107	gi|145320659|gb|CP000654.1|	36.59	50.00	0	3	82	43	3	3	77	126462	126701	0.019	45.1
ASA_P4G107	gi|240011718|gb|CP001511.1|	41.07	55.36	0	1	56	29	2	100	153	306910	307071	0.64	40.8
ASA_P4G107	gi|86556045|gb|CP000240.1|	28.18	44.55	0	3	110	73	2	18	124	252720	253040	2.9	38.9
ASA_P4G107	gi|224030070|gb|BT067214.1|	41.67	50.00	0	-2	48	26	1	87	134	210	73	7.0	37.0
ASA_P4G107	gi|269095543|gb|CP001819.1|	36.47	48.24	0	-2	85	45	3	51	131	3739389	3739150	8.4	37.4
ASA_P4G107	gi|269095543|gb|CP001819.1|	36.47	48.24	0	-2	85	45	3	51	131	3739389	3739150	8.4	37.4
ASA_P4G108	gi|142855988|gb|CP000645.1|	100.00	100.00	0	-2	137	0	0	1	137	102935	102525	1e-63	223
ASA_P4G108	gi|152958106|gb|CP000718.1|	55.45	70.00	0	-2	110	46	2	28	137	55414	55094	2e-23	107
ASA_P4G108	gi|142856267|gb|CP000646.1|	86.11	94.44	0	-3	36	5	0	87	122	109814	109707	8e-22	69.3
ASA_P4G108	gi|142856267|gb|CP000646.1|	68.18	77.27	0	-2	44	14	0	30	73	109983	109852	8e-22	62.4
ASA_P4G108	gi|260219941|emb|FN543104.1|	43.12	55.05	0	2	109	55	4	34	137	683165	683485	7e-08	61.2
ASA_P4G108	gi|301380934|gb|GQ500127.1|	36.36	56.06	0	2	66	40	1	42	105	2	199	0.004	43.1
