# Supplementary material for: The mosaic architecture of Aeromonas salmonicida subsp. salmonicida pAsa4 plasmid and its consequences on antibiotic resistance
Source: PeerJ. 2016 Oct 27;4:e2595. doi: 10.7717/peerj.2595 (PMC5088629; doi:10.7717/peerj.2595)
Supplement: Supplemental Information 5 [file peerj-04-2595-s005.zip › Data_S2/tblastn_pAsa4/tBlastn_ASAP4G118-09.csv]

ASA_P4G109	gi|142855988|gb|CP000645.1|	100.00	100.00	0	-3	164	0	0	1	164	103483	102992	6e-106	347
ASA_P4G109	gi|224831685|gb|FJ705806.1|	95.73	97.56	0	2	164	7	0	1	164	26636	27127	1e-100	331
ASA_P4G109	gi|224831756|gb|FJ705807.1|	95.73	97.56	0	2	164	7	0	1	164	108005	108496	1e-100	331
ASA_P4G109	gi|743003621|gb|CP010360.1|	92.68	95.73	0	2	164	12	0	1	164	130181	130672	2e-97	322
ASA_P4G109	gi|733164884|emb|LN681228.1|	66.88	85.62	0	2	160	53	0	4	163	83684	84163	1e-69	242
ASA_P4G109	gi|289176709|emb|FN667743.1|	66.88	85.62	0	2	160	53	0	4	163	84452	84931	1e-69	242
ASA_P4G109	gi|591389235|gb|KF992018.1|	68.12	85.00	0	2	160	51	0	4	163	121619	122098	2e-69	242
ASA_P4G109	gi|378705671|gb|JN861072.1|	68.12	85.00	0	1	160	51	0	4	163	121885	122364	2e-69	242
ASA_P4G109	gi|582035484|gb|CP006661.1|	68.12	85.00	0	2	160	51	0	4	163	135761	136240	2e-69	242
ASA_P4G109	gi|358409925|gb|JN157804.1|	68.12	85.00	0	-2	160	51	0	4	163	76465	75986	2e-69	242
ASA_P4G109	gi|409729032|gb|JX141473.1|	68.12	85.00	0	1	160	51	0	4	163	148849	149328	2e-69	242
ASA_P4G109	gi|430829327|gb|JF714412.2|	68.12	85.00	0	1	160	51	0	4	163	150055	150534	2e-69	242
ASA_P4G109	gi|345105136|gb|JF503991.1|	68.12	85.00	0	3	160	51	0	4	163	150825	151304	2e-69	242
ASA_P4G109	gi|596353652|gb|KF976462.2|	68.12	85.00	0	2	160	51	0	4	163	154694	155173	2e-69	242
ASA_P4G109	gi|345468041|dbj|AP012208.1|	68.12	85.00	0	1	160	51	0	4	163	179641	180120	2e-69	242
ASA_P4G109	gi|684200017|gb|CP008920.1|	68.12	85.00	0	-3	160	51	0	4	163	3395414	3394935	2e-69	242
ASA_P4G109	gi|685455334|gb|CP009410.1|	68.12	85.00	0	3	160	51	0	4	163	116211	116690	3e-69	241
ASA_P4G109	gi|566131152|gb|KF551948.1|	68.12	85.00	0	3	160	51	0	4	163	104331	104810	3e-69	241
ASA_P4G109	gi|555235253|gb|KF250428.1|	68.12	85.00	0	2	160	51	0	4	163	134753	135232	3e-69	241
ASA_P4G109	gi|742994109|gb|CP010391.1|	68.12	85.00	0	-2	160	51	0	4	163	21085	20606	3e-69	241
ASA_P4G109	gi|374413489|gb|JN687470.1|	68.12	85.00	0	2	160	51	0	4	163	162359	162838	3e-69	241
ASA_P4G109	gi|407810043|gb|JQ824049.1|	68.12	85.00	0	-1	160	51	0	4	163	152578	152099	3e-69	241
ASA_P4G109	gi|742954201|gb|CP010373.1|	68.12	85.00	0	-1	160	51	0	4	163	170530	170051	3e-69	241
ASA_P4G109	gi|305670853|gb|HQ023863.1|	68.12	85.00	0	2	160	51	0	4	163	145142	145621	3e-69	241
ASA_P4G109	gi|628088972|gb|CP007137.1|	68.12	85.00	0	-2	160	51	0	4	163	19009	18530	3e-69	241
ASA_P4G109	gi|573972154|gb|CP006029.1|	68.12	85.00	0	-2	160	51	0	4	163	19008	18529	3e-69	241
ASA_P4G109	gi|696586053|gb|CP009563.1|	68.12	85.00	0	1	160	51	0	4	163	43693	44172	4e-69	241
ASA_P4G109	gi|685456019|gb|CP009412.1|	68.12	85.00	0	3	160	51	0	4	163	87639	88118	4e-69	241
ASA_P4G109	gi|365803989|gb|CP003225.1|	68.12	85.00	0	2	160	51	0	4	163	77909	78388	4e-69	241
ASA_P4G109	gi|695936401|gb|CP009570.1|	68.12	85.00	0	-3	160	51	0	4	163	89132	88653	4e-69	241
ASA_P4G109	gi|696586546|gb|CP009564.1|	68.12	85.00	0	2	160	51	0	4	163	41039	41518	4e-69	241
ASA_P4G109	gi|696585773|gb|CP009562.1|	68.12	85.00	0	1	160	51	0	4	163	41434	41913	4e-69	241
ASA_P4G109	gi|544345850|dbj|AB591424.1|	68.12	85.00	0	3	160	51	0	4	163	78780	79259	4e-69	241
ASA_P4G109	gi|118596907|dbj|AB277724.1|	68.12	85.00	0	3	160	51	0	4	163	95922	96401	4e-69	241
ASA_P4G109	gi|381288102|gb|JN983045.1|	68.12	85.00	0	1	160	51	0	4	163	119230	119709	4e-69	241
ASA_P4G109	gi|381288584|gb|JN983048.1|	68.12	85.00	0	1	160	51	0	4	163	119485	119964	4e-69	241
ASA_P4G109	gi|305670530|gb|HQ023861.1|	68.12	85.00	0	3	160	51	0	4	163	119865	120344	4e-69	241
ASA_P4G109	gi|749800011|gb|KM506769.1|	68.12	85.00	0	3	160	51	0	4	163	107769	108248	4e-69	241
ASA_P4G109	gi|118596719|dbj|AB277723.1|	68.12	85.00	0	2	160	51	0	4	163	101468	101947	4e-69	241
ASA_P4G109	gi|678222149|gb|KJ909290.1|	68.12	85.00	0	2	160	51	0	4	163	135104	135583	4e-69	241
ASA_P4G109	gi|696581286|gb|CP009560.1|	68.12	85.00	0	3	160	51	0	4	163	76200	76679	4e-69	241
ASA_P4G109	gi|229561581|gb|FJ621587.1|	68.12	85.00	0	1	160	51	0	4	163	142276	142755	4e-69	241
ASA_P4G109	gi|695935254|gb|CP009567.1|	68.12	85.00	0	-1	160	51	0	4	163	92830	92351	4e-69	241
ASA_P4G109	gi|704486155|gb|KM083064.1|	68.12	85.00	0	2	160	51	0	4	163	107798	108277	4e-69	241
ASA_P4G109	gi|305670679|gb|HQ023862.1|	68.12	85.00	0	1	160	51	0	4	163	144634	145113	4e-69	241
ASA_P4G109	gi|685456437|gb|CP009414.1|	68.12	85.00	0	3	160	51	0	4	163	148962	149441	4e-69	241
ASA_P4G109	gi|381287804|gb|JN983043.1|	68.12	85.00	0	-2	160	51	0	4	163	35851	35372	4e-69	241
ASA_P4G109	gi|229561762|gb|FJ621588.1|;gi|305671026|gb|HQ023864.1|	68.12	85.00	0	1	160	51	0	4	163	150592	151071	4e-69	241
ASA_P4G109	gi|662862580|ref|NC_022522.2|	68.12	85.00	0	2	160	51	0	4	163	151682	152161	4e-69	241
ASA_P4G109	gi|657224404|gb|KF056330.2|	68.12	85.00	0	2	160	51	0	4	163	151682	152161	4e-69	241
ASA_P4G109	gi|514883893|gb|JX442976.1|	68.12	85.00	0	1	160	51	0	4	163	10885	11364	4e-69	241
ASA_P4G109	gi|327536433|gb|JF267651.1|	68.12	85.00	0	3	160	51	0	4	163	158601	159080	4e-69	241
ASA_P4G109	gi|698038887|gb|KM670336.1|	68.12	85.00	0	3	160	51	0	4	163	128667	129146	4e-69	241
ASA_P4G109	gi|685456237|gb|CP009413.1|	68.12	85.00	0	1	160	51	0	4	163	158731	159210	4e-69	241
ASA_P4G109	gi|133905002|gb|CP000604.1|	68.12	85.00	0	3	160	51	0	4	163	160536	161015	4e-69	241
ASA_P4G109	gi|133905277|gb|CP000603.1|	68.12	85.00	0	1	160	51	0	4	163	166975	167454	4e-69	241
ASA_P4G109	gi|685454021|gb|CP009409.1|	68.12	85.00	0	2	160	51	0	4	163	174959	175438	4e-69	241
ASA_P4G109	gi|723759024|gb|KP056256.1|	68.12	85.00	0	3	160	51	0	4	163	181080	181559	4e-69	241
ASA_P4G109	gi|523811284|gb|CP006050.1|	68.12	85.00	0	1	160	51	0	4	163	202783	203262	4e-69	241
ASA_P4G109	gi|229561407|gb|FJ621586.1|	68.12	85.00	0	1	160	51	0	4	163	132157	132636	4e-69	240
ASA_P4G109	gi|723243434|gb|CP009868.1|	68.12	85.00	0	-2	160	51	0	4	163	94528	94049	4e-69	240
ASA_P4G109	gi|695934953|gb|CP007636.1|	68.12	85.00	0	1	160	51	0	4	163	895	1374	4e-69	240
ASA_P4G109	gi|660573358|gb|CP008790.1|	68.12	85.00	0	2	160	51	0	4	163	176648	177127	4e-69	240
ASA_P4G109	gi|640855459|gb|CP007732.1|	68.12	85.00	0	1	160	51	0	4	163	251257	251736	4e-69	240
ASA_P4G109	gi|619739382|gb|CP007558.1|	68.12	85.00	0	1	160	51	0	4	163	255220	255699	4e-69	240
ASA_P4G109	gi|662716651|gb|CP008824.1|	68.12	85.00	0	1	160	51	0	4	163	302899	303378	4e-69	240
ASA_P4G109	gi|544169431|gb|KF152885.1|	68.12	85.00	0	2	160	51	0	4	163	118547	119026	4e-69	240
ASA_P4G109	gi|133904815|gb|CP000602.1|	67.50	85.00	0	2	160	52	0	4	163	142040	142519	5e-69	240
ASA_P4G109	gi|752502612|dbj|AP014611.1|	67.50	85.00	0	1	160	52	0	4	163	137401	137880	5e-69	240
ASA_P4G109	gi|672365395|gb|CP006665.1|	61.25	82.50	0	3	160	62	0	4	163	122361	122840	8e-64	225
ASA_P4G109	gi|443900801|emb|FO203354.1|	63.82	80.92	0	2	152	55	0	4	155	114920	115375	1e-59	213
ASA_P4G109	gi|377806473|gb|JQ010984.1|	63.82	80.92	0	2	152	55	0	4	155	122267	122722	1e-59	213
ASA_P4G109	gi|685455476|gb|CP009411.1|	70.27	86.49	0	2	111	33	0	53	163	150647	150979	2e-56	172
ASA_P4G109	gi|685455476|gb|CP009411.1|	68.89	88.89	0	3	45	14	0	4	48	150501	150635	2e-56	73.9
ASA_P4G109	gi|569550126|gb|CP003998.1|	68.07	84.87	0	3	119	38	0	4	122	3447	3803	7e-49	182
ASA_P4G109	gi|569550126|gb|CP003998.1|	72.73	87.88	0	2	33	9	0	125	157	9485	9583	1e-04	51.6
ASA_P4G109	gi|21202847|dbj|AP004237.1|	47.10	63.23	0	1	155	79	2	4	157	1960	2418	4e-35	142
ASA_P4G109	gi|577007824|dbj|AB856327.1|	41.98	61.73	0	-3	162	86	3	1	161	107325	106861	2e-30	129
ASA_P4G109	gi|440685600|gb|JQ996150.1|	51.14	64.77	0	-2	88	40	2	4	90	53268	53011	1e-27	83.2
ASA_P4G109	gi|440685600|gb|JQ996150.1|	42.65	63.24	0	-1	68	39	0	94	161	53002	52799	1e-27	66.6
ASA_P4G109	gi|550601969|gb|KF295828.1|	32.72	59.88	0	-2	162	105	2	4	162	106295	105813	6e-24	110
ASA_P4G109	gi|11245974|gb|AF039836.2|	45.30	63.25	0	3	117	62	1	41	157	3	347	1e-23	109
ASA_P4G109	gi|370986822|dbj|AB571865.1|	42.16	63.73	0	-2	102	59	0	60	161	132288	131983	9e-23	91.3
ASA_P4G109	gi|370986822|dbj|AB571865.1|	41.94	58.06	0	-3	62	28	3	1	61	132446	132282	9e-23	42.4
ASA_P4G109	gi|695213009|ref|NG_036536.1|;gi|163644903|gb|EU315225.1|	67.65	88.24	0	2	68	22	0	96	163	18065	18268	1e-21	103
ASA_P4G109	gi|142856267|gb|CP000646.1|	68.42	80.70	0	-2	57	18	0	107	163	154977	154807	2e-15	84.7
ASA_P4G109	gi|187606660|emb|AM258965.2|	68.29	82.93	0	3	41	13	0	107	147	13347	13469	6e-10	62.4
ASA_P4G109	gi|187606660|emb|AM258965.2|	63.16	68.42	0	1	19	7	0	145	163	13462	13518	6e-10	27.7
ASA_P4G109	gi|627775931|gb|CP007510.1|	28.37	46.81	0	1	141	95	4	24	161	101317	101730	9e-06	55.5
ASA_P4G109	gi|747129563|gb|CP010421.1|	29.69	49.22	0	3	128	84	4	24	147	123279	123656	2e-04	51.2
ASA_P4G109	gi|635290508|gb|CP005961.1|	27.35	46.15	0	-3	117	82	2	40	154	299294	298947	5e-04	50.1
ASA_P4G109	gi|340557778|gb|CP002574.1|	36.51	60.32	0	3	63	37	1	40	99	46935	47123	0.005	46.6
ASA_P4G109	gi|640842689|gb|CP005987.1|	36.51	60.32	0	-2	63	37	1	40	99	106385	106197	0.006	46.6
ASA_P4G109	gi|91700939|gb|CP000318.1|	32.18	50.57	0	2	87	53	3	49	135	150221	150463	0.028	44.7
ASA_P4G109	gi|124261792|gb|CP000556.1|	33.33	51.19	0	-3	84	54	2	33	116	76725	76480	0.076	43.1
ASA_P4G109	gi|288945394|gb|CP001906.1|	26.61	45.97	0	3	124	86	3	39	159	232905	233270	0.15	42.4
ASA_P4G109	gi|694845658|ref|XM_009465538.1|	26.36	43.41	0	1	129	79	5	39	164	58	405	1.1	39.7
ASA_P4G109	gi|459938263|gb|CP003470.1|	26.43	47.14	0	3	140	94	4	23	155	2039952	2040365	1.2	39.7
ASA_P4G109	gi|395815732|ref|XM_003781330.1|	26.15	50.77	0	-3	65	48	0	84	148	10666	10472	6.1	37.7
ASA_P4G110	gi|142855988|gb|CP000645.1|	100.00	100.00	0	-2	434	0	0	1	434	104792	103491	0.0	830
ASA_P4G110	gi|743003621|gb|CP010360.1|	85.02	91.71	0	3	434	65	0	1	434	128871	130172	0.0	722
ASA_P4G110	gi|224831685|gb|FJ705806.1|	84.79	91.47	0	3	434	66	0	1	434	25326	26627	0.0	721
ASA_P4G110	gi|224831756|gb|FJ705807.1|	84.79	91.47	0	3	434	66	0	1	434	106695	107996	0.0	721
ASA_P4G110	gi|689262542|gb|CP009451.1|	82.95	91.01	0	-1	434	73	1	1	434	3241290	3239992	0.0	703
ASA_P4G110	gi|529186758|gb|CP004022.1|	72.98	83.37	0	-1	433	117	0	1	433	3525433	3524135	0.0	615
ASA_P4G110	gi|529186758|gb|CP004022.1|	49.04	67.31	0	-3	104	53	0	6	109	3431642	3431331	4e-13	82.4
ASA_P4G110	gi|529186758|gb|CP004022.1|	23.66	45.80	0	-1	131	91	3	202	332	3449899	3449534	0.46	44.3
ASA_P4G110	gi|733160500|emb|LN681227.1|	68.91	79.81	0	-3	431	134	0	4	434	4077501	4076209	0.0	578
ASA_P4G110	gi|297627574|emb|FN667742.1|	68.91	79.81	0	-1	431	134	0	4	434	4077987	4076695	0.0	578
ASA_P4G110	gi|145316543|gb|CP000653.1|	66.90	79.17	0	-3	432	143	0	1	432	2208203	2206908	4e-180	573
ASA_P4G110	gi|237499037|gb|CP001616.1|	63.79	79.21	0	2	428	154	1	5	431	3413579	3414862	2e-171	548
ASA_P4G110	gi|237499037|gb|CP001616.1|	28.78	46.04	0	-2	139	84	5	200	335	2044800	2044420	0.014	48.9
ASA_P4G110	gi|380756325|gb|CP003404.1|	63.08	78.27	0	-3	428	157	1	5	431	281116	279833	6e-165	529
ASA_P4G110	gi|321170327|gb|CP002506.1|	63.08	78.27	0	-3	428	157	1	5	431	283907	282624	6e-165	529
ASA_P4G110	gi|371590569|gb|CP003245.1|	62.38	78.04	0	-3	428	160	1	5	431	121661	120378	4e-164	527
ASA_P4G110	gi|700311634|gb|CP009678.1|	61.68	77.34	0	1	428	162	2	6	431	485605	486888	3e-159	513
ASA_P4G110	gi|619729762|gb|CP007439.1|	60.23	76.74	0	1	430	170	1	4	432	545539	546828	6e-158	509
ASA_P4G110	gi|333959052|gb|CP002775.1|	60.93	76.05	0	1	430	167	1	4	432	555310	556599	4e-156	504
ASA_P4G110	gi|333959052|gb|CP002775.1|	26.22	40.21	0	3	286	169	9	63	335	658458	659228	1e-06	62.0
ASA_P4G110	gi|333959052|gb|CP002775.1|	21.48	42.22	0	-3	135	96	1	202	336	3526795	3526421	0.36	44.3
ASA_P4G110	gi|333488955|gb|CP002774.1|	60.93	76.05	0	1	430	167	1	4	432	555313	556602	4e-156	504
ASA_P4G110	gi|333488955|gb|CP002774.1|	26.22	40.21	0	3	286	169	9	63	335	658461	659231	1e-06	62.0
ASA_P4G110	gi|333488955|gb|CP002774.1|	21.48	42.22	0	-2	135	96	1	202	336	3527226	3526852	0.36	44.3
ASA_P4G110	gi|333471455|gb|CP002773.1|	60.93	76.05	0	1	430	167	1	4	432	555499	556788	4e-156	504
ASA_P4G110	gi|333471455|gb|CP002773.1|	26.22	40.21	0	3	286	169	9	63	335	658647	659417	1e-06	62.0
ASA_P4G110	gi|333471455|gb|CP002773.1|	21.48	42.22	0	-1	135	96	1	202	336	3527098	3526724	0.36	44.3
ASA_P4G110	gi|514423830|gb|CP006250.1|	60.37	75.52	0	2	429	169	1	4	431	484625	485911	5e-155	501
ASA_P4G110	gi|333964010|gb|CP002776.1|	53.70	68.98	0	2	432	196	3	1	429	557399	558691	4e-130	429
ASA_P4G110	gi|333964010|gb|CP002776.1|	27.14	40.71	0	-1	339	202	14	15	331	528137	527190	3e-15	89.0
ASA_P4G110	gi|247533203|gb|CP001607.1|	53.05	67.61	0	3	426	194	2	6	431	1239177	1240436	4e-128	423
ASA_P4G110	gi|146395585|gb|CP000698.1|	51.51	65.43	0	1	431	209	0	3	433	1719847	1721139	9e-127	419
ASA_P4G110	gi|189419341|gb|CP001089.1|	53.96	66.67	0	-1	417	192	0	10	426	3104803	3103553	1e-126	419
ASA_P4G110	gi|189419341|gb|CP001089.1|	28.89	38.89	0	2	180	99	8	167	336	2691857	2692339	0.11	46.2
ASA_P4G110	gi|189419341|gb|CP001089.1|	26.24	39.54	0	-3	263	127	13	92	332	300479	299826	0.90	43.1
ASA_P4G110	gi|570729119|gb|CP007030.1|	51.71	66.97	0	-3	439	192	4	1	428	1582420	1581131	6e-125	414
ASA_P4G110	gi|395125967|emb|FQ958210.1|	50.23	70.56	0	-3	428	205	3	1	424	68918	67647	7e-125	414
ASA_P4G110	gi|395125967|emb|FQ958210.1|	29.31	46.55	0	-3	406	260	10	1	403	1123076	1121931	2e-32	143
ASA_P4G110	gi|575448678|gb|CP006954.1|	51.26	65.75	0	1	435	203	4	1	433	563122	564405	6e-124	411
ASA_P4G110	gi|469487914|gb|CP003745.1|	51.26	65.75	0	-3	435	203	4	1	433	1811495	1810212	6e-124	411
ASA_P4G110	gi|575450852|gb|CP006955.1|	51.26	65.75	0	2	435	203	4	1	433	641792	643075	6e-124	411
ASA_P4G110	gi|53749768|emb|CR628336.1|	50.00	70.33	0	-3	428	206	3	1	424	68341	67070	2e-123	410
ASA_P4G110	gi|53749768|emb|CR628336.1|	27.99	45.05	0	-2	293	184	10	62	340	2168513	2167674	2e-16	92.8
ASA_P4G110	gi|221562406|gb|CP001390.1|	51.31	65.56	0	1	421	204	1	4	424	108061	109320	2e-123	409
ASA_P4G110	gi|221562406|gb|CP001390.1|	30.24	47.90	0	-2	334	218	8	3	335	231355	230396	3e-34	148
ASA_P4G110	gi|221562406|gb|CP001390.1|	29.59	48.17	0	1	436	270	15	3	431	1902502	1903719	8e-34	147
ASA_P4G110	gi|221562406|gb|CP001390.1|	26.74	45.14	0	1	288	186	11	59	334	387376	388200	5e-14	85.5
ASA_P4G110	gi|320123932|gb|CP002479.1|	51.77	65.72	0	-3	423	203	1	10	432	4180211	4178946	9e-123	408
ASA_P4G110	gi|320123932|gb|CP002479.1|	34.88	49.61	0	-3	258	150	8	6	260	3740477	3739749	2e-25	101
ASA_P4G110	gi|320123932|gb|CP002479.1|	29.87	46.75	0	-1	77	52	2	260	335	3739753	3739526	2e-25	41.2
ASA_P4G110	gi|247536273|gb|CP001655.1|	50.34	65.98	0	-2	435	211	4	5	434	4794113	4792809	4e-122	406
ASA_P4G110	gi|247536273|gb|CP001655.1|	45.62	63.59	0	-3	434	229	5	4	431	4191382	4190084	2e-107	363
ASA_P4G110	gi|150839411|gb|CP000746.1|	51.07	65.32	0	2	421	203	2	1	420	1461125	1462381	3e-121	403
ASA_P4G110	gi|615550237|gb|CP007567.1|	50.35	66.05	0	-1	433	210	4	6	433	1464380	1463082	2e-119	398
ASA_P4G110	gi|615550237|gb|CP007567.1|	27.81	45.22	0	-1	356	217	15	4	339	1051088	1050081	2e-15	89.4
ASA_P4G110	gi|290883107|gb|CP001968.1|	48.48	64.17	0	1	427	219	1	6	432	2814769	2816046	3e-119	397
ASA_P4G110	gi|290883107|gb|CP001968.1|	22.64	39.62	0	3	265	170	9	88	336	2820420	2821157	0.051	47.4
ASA_P4G110	gi|372983507|gb|CP003171.1|	49.54	67.74	0	3	434	214	4	6	434	411435	412736	7e-119	396
ASA_P4G110	gi|615567765|gb|CP007576.1|	50.12	66.82	0	1	425	207	4	6	425	66091	67365	1e-118	396
ASA_P4G110	gi|613730844|gb|CP007566.1|	50.12	66.82	0	2	425	207	4	6	425	66089	67363	1e-118	396
ASA_P4G110	gi|507219248|gb|CP005966.1|	50.12	66.82	0	1	425	207	4	6	425	66091	67365	1e-118	396
ASA_P4G110	gi|91713371|gb|CP000302.1|	49.65	67.05	0	3	431	212	4	6	431	341946	343238	3e-116	389
ASA_P4G110	gi|306526293|gb|CP002038.1|	49.31	66.82	0	-3	434	215	4	6	434	4857853	4856552	4e-116	389
ASA_P4G110	gi|36788042|emb|BX571875.1|	48.85	65.44	0	-2	434	217	4	6	434	114488	113187	2e-115	387
ASA_P4G110	gi|690285043|gb|CP009460.1|	49.08	67.28	0	-1	434	216	4	6	434	2786776	2785475	3e-115	386
ASA_P4G110	gi|690285043|gb|CP009460.1|	27.61	45.52	0	-3	134	83	4	202	333	2980532	2980167	0.16	45.4
ASA_P4G110	gi|731561508|gb|CP009880.2|	47.36	65.98	0	-2	435	224	4	5	434	1201628	1200324	7e-115	385
ASA_P4G110	gi|157844830|gb|CP000851.1|	48.16	65.44	0	-3	434	220	4	6	434	4674815	4673514	3e-114	383
ASA_P4G110	gi|402803765|gb|CP003776.1|	48.85	66.59	0	-2	434	217	4	6	434	4780982	4779681	4e-114	383
ASA_P4G110	gi|333816640|gb|CP002767.1|	49.19	65.89	0	-2	431	214	4	6	431	4584067	4582775	1e-113	382
ASA_P4G110	gi|333816640|gb|CP002767.1|	32.41	51.72	0	1	290	170	9	56	334	886321	887145	2e-28	130
ASA_P4G110	gi|333816640|gb|CP002767.1|	22.80	38.44	0	-2	307	182	10	54	340	2156704	2155889	4e-04	53.9
ASA_P4G110	gi|169809717|gb|CP000961.1|	47.33	65.89	0	1	431	222	4	6	431	705013	706305	1e-113	381
ASA_P4G110	gi|169809717|gb|CP000961.1|	27.33	45.64	0	1	344	218	12	12	340	5540503	5541483	4e-20	103
ASA_P4G110	gi|169809717|gb|CP000961.1|	24.26	40.00	0	-1	305	187	10	54	344	5543417	5542593	1e-07	65.1
ASA_P4G110	gi|570283404|gb|CP004006.1|	54.98	68.53	0	3	251	109	3	4	252	1818027	1818773	3e-112	249
ASA_P4G110	gi|570283404|gb|CP004006.1|	51.40	69.83	0	2	179	87	0	253	431	1818773	1819309	3e-112	183
ASA_P4G110	gi|685685000|gb|CP008729.1|	49.32	65.00	0	1	440	210	7	2	432	63583	64890	4e-112	377
ASA_P4G110	gi|189336000|dbj|AP009386.1|	49.32	65.23	0	-3	440	210	7	2	432	1215953	1214646	5e-112	377
ASA_P4G110	gi|160343756|gb|CP000869.1|	49.32	65.23	0	2	440	210	7	2	432	1259351	1260658	5e-112	377
ASA_P4G110	gi|308056051|gb|CP002206.1|	50.35	64.87	0	-1	427	204	6	1	421	1423857	1422583	2e-111	375
ASA_P4G110	gi|690276415|gb|CP009458.1|	48.27	64.67	0	-1	433	219	3	4	431	4801102	4799804	5e-111	374
ASA_P4G110	gi|752318991|gb|CP010537.1|	48.41	64.55	0	1	440	214	7	3	433	1974130	1975437	2e-109	369
ASA_P4G110	gi|752318991|gb|CP010537.1|	47.36	62.99	0	1	435	219	7	4	431	405472	406767	4e-104	353
ASA_P4G110	gi|752318991|gb|CP010537.1|	28.80	42.07	0	3	309	153	15	62	339	2494971	2495789	2e-08	68.2
ASA_P4G110	gi|667483963|gb|KJ439039.1|	45.94	61.72	0	-3	431	228	4	6	431	50042	48750	3e-108	365
ASA_P4G110	gi|667483878|gb|KJ411925.1|	45.94	61.72	0	-3	431	228	4	6	431	52116	50824	3e-108	365
ASA_P4G110	gi|451313571|gb|JX089583.1|	45.94	61.72	0	3	431	228	4	6	431	31644	32936	3e-108	365
ASA_P4G110	gi|746616518|gb|KF856624.1|	45.94	61.72	0	1	431	228	4	6	431	65272	66564	4e-108	365
ASA_P4G110	gi|481190182|gb|JX121638.1|	45.94	61.72	0	1	431	228	4	6	431	32905	34197	8e-108	364
ASA_P4G110	gi|704485683|gb|KJ186150.1|	45.94	61.72	0	3	431	228	4	6	431	33777	35069	8e-108	364
ASA_P4G110	gi|451313490|gb|JX089581.1|	45.94	61.72	0	3	431	228	4	6	431	34089	35381	8e-108	364
ASA_P4G110	gi|704485737|gb|KJ186151.1|	45.94	61.72	0	2	431	228	4	6	431	34475	35767	8e-108	364
ASA_P4G110	gi|704485899|gb|KJ186154.1|	45.94	61.72	0	1	431	228	4	6	431	38977	40269	8e-108	364
ASA_P4G110	gi|481190252|gb|JX121639.1|	45.94	61.72	0	2	431	228	4	6	431	42365	43657	8e-108	364
ASA_P4G110	gi|704485843|gb|KJ186153.1|	45.94	61.72	0	2	431	228	4	6	431	43004	44296	8e-108	364
ASA_P4G110	gi|704485786|gb|KJ186152.1|	45.94	61.72	0	2	431	228	4	6	431	43055	44347	8e-108	364
ASA_P4G110	gi|443901024|emb|FO203355.1|	46.08	63.59	0	-2	434	227	4	4	431	3335532	3334234	8e-108	364
ASA_P4G110	gi|481190335|gb|JX121640.1|	45.94	61.72	0	3	431	228	4	6	431	54207	55499	8e-108	364
ASA_P4G110	gi|481190437|gb|JX121641.1|	45.94	61.72	0	1	431	228	4	6	431	66994	68286	8e-108	364
ASA_P4G110	gi|172046403|emb|AM942759.1|	45.94	61.72	0	-3	431	228	4	6	431	3440792	3439500	9e-108	364
ASA_P4G110	gi|451313531|gb|JX089582.1|	45.94	61.72	0	1	431	228	4	6	431	33856	35148	1e-107	364
ASA_P4G110	gi|171994659|gb|CP001026.1|	48.29	64.01	0	-3	439	214	7	2	431	1334863	1333559	2e-107	363
ASA_P4G110	gi|685647217|gb|CP007784.1|	47.84	64.92	0	1	439	216	7	2	431	131443	132747	2e-107	363
ASA_P4G110	gi|685647217|gb|CP007784.1|	44.80	58.43	0	1	433	232	4	4	431	2992582	2993874	2e-94	326
ASA_P4G110	gi|563346448|gb|CP006876.1|	45.16	63.82	0	3	434	231	4	4	431	4656822	4658120	3e-107	363
ASA_P4G110	gi|197211055|gb|CP001138.1|	45.16	63.82	0	3	434	231	4	4	431	4692642	4693940	3e-107	363
ASA_P4G110	gi|187717152|gb|CP001053.1|	47.83	61.10	0	-2	437	217	8	3	431	1027080	1025779	5e-107	362
ASA_P4G110	gi|187717152|gb|CP001053.1|	30.07	47.06	0	-2	153	91	6	193	340	1631301	1630876	8e-06	59.7
ASA_P4G110	gi|723759024|gb|KP056256.1|	45.18	63.30	0	-1	436	232	5	2	431	141815	140511	3e-106	360
ASA_P4G110	gi|146150962|gb|EF382672.1|	45.18	63.30	0	1	436	232	5	2	431	94642	95946	3e-106	360
ASA_P4G110	gi|662716992|gb|CP008825.1|	45.18	63.30	0	1	436	232	5	2	431	97621	98925	3e-106	360
ASA_P4G110	gi|752293012|emb|LN794248.1|	45.18	63.30	0	1	436	232	5	2	431	234430	235734	3e-106	360
ASA_P4G110	gi|671685546|emb|LK056646.1|	45.18	63.30	0	2	436	232	5	2	431	107651	108955	3e-106	360
ASA_P4G110	gi|226425792|gb|EU855787.1|	45.18	63.30	0	3	436	232	5	2	431	93357	94661	3e-106	360
ASA_P4G110	gi|226426103|gb|EU855788.1|	45.18	63.30	0	3	436	232	5	2	431	93357	94661	3e-106	360
ASA_P4G110	gi|387578572|gb|CP003515.1|	47.61	64.92	0	1	439	216	8	2	431	1487857	1489158	7e-106	359
ASA_P4G110	gi|387578572|gb|CP003515.1|	47.91	62.04	0	3	382	192	4	54	431	1271778	1272914	2e-100	343
ASA_P4G110	gi|115283258|gb|CP000441.1|	48.29	64.24	0	-3	439	214	7	2	431	679999	678695	9e-106	358
ASA_P4G110	gi|115283258|gb|CP000441.1|	26.21	42.74	0	-1	351	229	11	4	333	1494246	1493221	6e-15	88.2
ASA_P4G110	gi|507118487|gb|CP005964.1|	45.83	64.58	0	1	432	229	4	6	432	60388	61683	2e-105	357
ASA_P4G110	gi|56178122|gb|AE017340.1|	45.83	64.58	0	3	432	229	4	6	432	60273	61568	2e-105	357
ASA_P4G110	gi|345091121|gb|CP003026.1|	46.79	61.28	0	1	421	218	5	5	420	2354179	2355438	4e-105	357
ASA_P4G110	gi|523820942|gb|CP006057.1|	44.72	63.07	0	-3	436	234	5	2	431	52667	51363	5e-105	356
ASA_P4G110	gi|523820942|gb|CP006057.1|	44.50	62.84	0	-1	436	235	5	2	431	87760	86456	2e-104	355
ASA_P4G110	gi|381287545|gb|JN983042.1|	44.72	63.07	0	2	436	234	5	2	431	83141	84445	6e-105	356
ASA_P4G110	gi|99867038|gb|DQ517526.1|	44.72	63.07	0	2	436	234	5	2	431	86348	87652	6e-105	356
ASA_P4G110	gi|134135188|gb|CP000615.1|	47.15	64.92	0	-3	439	218	8	2	431	1801242	1799941	9e-105	355
ASA_P4G110	gi|134135188|gb|CP000615.1|	47.64	62.04	0	-2	382	193	4	54	431	2020951	2019815	9e-100	341
ASA_P4G110	gi|338170382|gb|CP002879.1|	44.91	62.27	0	3	432	231	4	6	431	1448733	1450025	1e-104	355
ASA_P4G110	gi|169817759|gb|CP000959.1|	47.48	63.53	0	3	436	222	5	2	431	3154950	3156254	1e-104	355
ASA_P4G110	gi|169817759|gb|CP000959.1|	25.64	42.45	0	1	351	231	11	4	333	2211496	2212521	6e-13	82.0
ASA_P4G110	gi|402249129|gb|CP003775.1|	48.06	63.55	0	1	439	215	7	2	431	1163359	1164663	2e-104	355
ASA_P4G110	gi|146352|gb|M61242.1|ECOHIPO	45.71	60.56	0	3	431	208	8	5	420	609	1868	2e-104	338
ASA_P4G110	gi|307586075|gb|CP002218.1|	46.83	60.18	0	-1	442	215	8	3	431	2510636	2509332	2e-104	354
ASA_P4G110	gi|674177996|gb|CP009237.1|	45.96	62.82	0	-1	433	227	5	5	431	1549298	1548003	3e-104	354
ASA_P4G110	gi|685650883|gb|CP007780.1|	47.84	63.55	0	-2	439	216	7	2	431	1632575	1631271	4e-104	354
ASA_P4G111	gi|142855988|gb|CP000645.1|	100.00	100.00	0	-2	83	0	0	1	83	105047	104799	7e-45	167
ASA_P4G111	gi|224831685|gb|FJ705806.1|	79.52	89.16	0	3	83	17	0	1	83	25071	25319	5e-34	135
ASA_P4G111	gi|224831756|gb|FJ705807.1|	79.52	89.16	0	3	83	17	0	1	83	106440	106688	6e-34	135
ASA_P4G111	gi|743003621|gb|CP010360.1|	78.31	89.16	0	3	83	18	0	1	83	128616	128864	1e-33	134
ASA_P4G111	gi|689262542|gb|CP009451.1|	69.41	82.35	0	-1	85	24	1	1	83	3241551	3241297	6e-30	124
ASA_P4G111	gi|529186758|gb|CP004022.1|	67.47	81.93	0	-1	83	27	0	1	83	3525688	3525440	5e-28	118
ASA_P4G111	gi|529186758|gb|CP004022.1|	41.18	60.00	0	-3	85	48	1	1	83	3431909	3431655	4e-10	66.2
ASA_P4G111	gi|733160500|emb|LN681227.1|	59.04	73.49	0	-3	83	34	0	1	83	4077756	4077508	9e-23	103
ASA_P4G111	gi|297627574|emb|FN667742.1|	59.04	73.49	0	-1	83	34	0	1	83	4078242	4077994	9e-23	103
ASA_P4G111	gi|700311634|gb|CP009678.1|	61.45	69.88	0	1	83	31	1	1	83	485344	485589	6e-22	100
ASA_P4G111	gi|700311634|gb|CP009678.1|	35.38	58.46	0	-3	65	41	1	1	64	3954781	3954587	4.1	36.2
ASA_P4G111	gi|145316543|gb|CP000653.1|	55.42	75.90	0	-3	83	37	0	1	83	2208455	2208207	1e-21	99.8
ASA_P4G111	gi|237499037|gb|CP001616.1|	55.42	73.49	0	2	83	37	0	1	83	3413318	3413566	2e-21	99.4
ASA_P4G111	gi|371590569|gb|CP003245.1|	55.42	73.49	0	-3	83	37	0	1	83	121922	121674	3e-21	99.0
ASA_P4G111	gi|380756325|gb|CP003404.1|	54.22	72.29	0	-3	83	38	0	1	83	281377	281129	1e-20	97.1
ASA_P4G111	gi|321170327|gb|CP002506.1|	54.22	72.29	0	-3	83	38	0	1	83	284168	283920	1e-20	97.1
ASA_P4G111	gi|211638688|emb|FM211054.1|	49.49	64.65	0	1	99	34	1	1	83	28906	29202	8e-20	94.7
ASA_P4G111	gi|253778933|emb|FM162591.1|	49.49	64.65	0	2	99	34	1	1	83	483449	483745	8e-20	94.7
ASA_P4G111	gi|253778933|emb|FM162591.1|	35.85	54.72	0	2	53	34	0	8	60	160643	160801	8.6	35.0
ASA_P4G111	gi|514423830|gb|CP006250.1|	55.42	69.88	0	3	83	36	1	1	83	484371	484616	9e-19	91.7
ASA_P4G111	gi|333959052|gb|CP002775.1|	55.42	69.88	0	2	83	36	1	1	83	555056	555301	9e-19	91.7
ASA_P4G111	gi|333488955|gb|CP002774.1|	55.42	69.88	0	2	83	36	1	1	83	555059	555304	9e-19	91.7
ASA_P4G111	gi|333471455|gb|CP002773.1|	55.42	69.88	0	2	83	36	1	1	83	555245	555490	9e-19	91.7
ASA_P4G111	gi|619729762|gb|CP007439.1|	55.42	69.88	0	2	83	36	1	1	83	545285	545530	9e-19	91.7
ASA_P4G111	gi|150953431|gb|CP000647.1|	63.77	79.71	0	3	69	25	0	1	69	5131491	5131697	2e-18	90.5
ASA_P4G111	gi|150953431|gb|CP000647.1|	47.46	67.80	0	1	59	31	0	2	60	1843078	1843254	1e-05	53.5
ASA_P4G111	gi|157320013|gb|CP000826.1|	55.42	68.67	0	3	83	36	1	1	83	629991	630236	2e-18	90.5
ASA_P4G111	gi|319998996|gb|AE016795.3|	45.88	69.41	0	3	85	40	1	1	79	362433	362687	1e-15	82.4
ASA_P4G111	gi|319998996|gb|AE016795.3|	42.17	65.06	0	3	83	44	1	1	83	2039391	2039627	7e-12	71.6
ASA_P4G111	gi|369839356|gb|CP003241.1|	45.24	69.05	0	1	84	41	1	1	79	2120896	2121147	9e-15	80.1
ASA_P4G111	gi|690276415|gb|CP009458.1|	46.99	66.27	0	-1	83	43	1	1	83	4801354	4801109	1e-14	80.1
ASA_P4G111	gi|242129517|gb|CP001654.1|	48.19	63.86	0	-2	83	43	0	1	83	4674634	4674386	2e-14	79.0
ASA_P4G111	gi|689257448|gb|CP009450.1|	46.99	66.27	0	-1	83	43	1	1	83	4880992	4880747	3e-14	78.6
ASA_P4G111	gi|402803765|gb|CP003776.1|	48.86	63.64	0	-3	88	40	2	1	83	4781257	4780994	3e-14	78.2
ASA_P4G111	gi|306526293|gb|CP002038.1|	48.86	61.36	0	-1	88	40	1	1	83	4858128	4857865	4e-14	78.2
ASA_P4G111	gi|247536273|gb|CP001655.1|	52.38	63.10	0	-3	84	39	1	1	83	4794373	4794122	5e-14	77.8
ASA_P4G111	gi|247536273|gb|CP001655.1|	34.78	50.72	0	-2	69	37	1	17	77	4191647	4191441	0.033	42.7
ASA_P4G111	gi|615550237|gb|CP007567.1|	51.19	61.90	0	-2	84	40	1	1	83	1464643	1464392	9e-14	77.0
ASA_P4G111	gi|615550237|gb|CP007567.1|	39.76	57.83	0	-3	83	44	4	6	83	1051344	1051099	5e-04	48.1
ASA_P4G111	gi|372983507|gb|CP003171.1|	47.73	63.64	0	1	88	41	1	1	83	411160	411423	9e-14	77.0
ASA_P4G111	gi|615567765|gb|CP007576.1|	50.00	63.10	0	2	84	41	1	1	83	65828	66079	1e-13	77.0
ASA_P4G111	gi|613730844|gb|CP007566.1|	50.00	63.10	0	3	84	41	1	1	83	65826	66077	1e-13	77.0
ASA_P4G111	gi|507219248|gb|CP005966.1|	50.00	63.10	0	2	84	41	1	1	83	65828	66079	1e-13	77.0
ASA_P4G111	gi|731561508|gb|CP009880.2|	44.58	66.27	0	-3	83	46	0	1	83	1201885	1201637	1e-13	76.6
ASA_P4G111	gi|157844830|gb|CP000851.1|	50.62	66.67	0	-1	81	40	0	1	81	4675105	4674863	2e-13	76.3
ASA_P4G111	gi|690285043|gb|CP009460.1|	46.07	60.67	0	-2	89	42	1	1	83	2787054	2786788	3e-13	75.5
ASA_P4G111	gi|570283404|gb|CP004006.1|	43.37	63.86	0	1	83	47	0	1	83	1817767	1818015	3e-13	75.5
ASA_P4G111	gi|385869619|gb|CP003415.1|	54.93	70.42	0	2	71	32	0	1	71	5159363	5159575	3e-13	75.5
ASA_P4G111	gi|333816640|gb|CP002767.1|	50.00	70.00	0	-3	80	40	0	1	80	4584357	4584118	5e-13	74.7
ASA_P4G111	gi|333816640|gb|CP002767.1|	33.90	52.54	0	-3	59	39	0	2	60	2145984	2145808	7.1	35.4
ASA_P4G111	gi|151363173|gb|CP000753.1|	50.00	70.00	0	2	80	40	0	1	80	411584	411823	5e-13	74.7
ASA_P4G111	gi|151363173|gb|CP000753.1|	33.33	50.79	0	-1	63	42	0	2	64	878213	878025	4.8	35.8
ASA_P4G111	gi|315265351|gb|CP002383.1|	50.00	70.00	0	2	80	40	0	1	80	431096	431335	5e-13	74.7
ASA_P4G111	gi|315265351|gb|CP002383.1|	33.33	50.79	0	-2	63	42	0	2	64	911995	911807	4.5	35.8
ASA_P4G111	gi|315265351|gb|CP002383.1|	33.90	52.54	0	-2	59	39	0	2	60	2357623	2357447	7.4	35.4
ASA_P4G111	gi|160858648|gb|CP000891.1|	50.00	70.00	0	3	80	40	0	1	80	432234	432473	5e-13	74.7
ASA_P4G111	gi|160858648|gb|CP000891.1|	29.27	48.78	0	-2	82	57	1	2	83	913921	913679	3.8	36.2
ASA_P4G111	gi|160858648|gb|CP000891.1|	33.90	52.54	0	-3	59	39	0	2	60	2398065	2397889	7.4	35.4
ASA_P4G111	gi|261603383|gb|CP001790.1|	54.93	70.42	0	1	71	32	0	1	71	5058895	5059107	1e-12	73.9
ASA_P4G111	gi|125995462|gb|CP000563.1|	50.00	67.50	0	1	80	40	0	1	80	410962	411201	1e-12	73.9
ASA_P4G111	gi|125995462|gb|CP000563.1|	33.90	54.24	0	3	59	39	0	2	60	4240587	4240763	3.5	36.2
ASA_P4G111	gi|334861337|gb|CP002811.1|	50.00	67.50	0	2	80	40	0	1	80	519146	519385	1e-12	73.9
ASA_P4G111	gi|334861337|gb|CP002811.1|	29.27	48.78	0	1	82	57	1	2	83	4335028	4335270	3.2	36.6
ASA_P4G111	gi|751394442|gb|CP010557.1|	46.43	66.67	0	2	84	42	1	3	83	3087428	3087679	1e-12	73.6
ASA_P4G111	gi|91713371|gb|CP000302.1|	50.65	71.43	0	1	77	38	0	1	77	341656	341886	2e-12	73.6
ASA_P4G111	gi|169809717|gb|CP000961.1|	48.15	62.96	0	2	81	42	0	1	81	704693	704935	2e-12	73.2
ASA_P4G111	gi|36788042|emb|BX571875.1|	45.16	63.44	0	-3	93	41	2	1	83	114778	114500	3e-12	72.8
ASA_P4G111	gi|319930158|gb|CP002469.1|	42.17	66.27	0	3	83	44	1	1	83	1022793	1023029	3e-12	72.4
ASA_P4G111	gi|150839411|gb|CP000746.1|	46.43	60.71	0	3	84	40	1	1	79	1460877	1461128	4e-12	72.4
ASA_P4G111	gi|526125113|gb|CP006608.1|	60.34	75.86	0	3	58	23	0	1	58	4531968	4532141	5e-12	72.0
ASA_P4G111	gi|395125967|emb|FQ958210.1|	41.77	68.35	0	-1	79	46	0	1	79	69151	68915	1e-11	71.2
ASA_P4G111	gi|247533203|gb|CP001607.1|	44.57	56.52	0	1	92	38	1	1	79	1238884	1239159	1e-11	71.2
ASA_P4G111	gi|385874325|gb|CP003496.1|	53.62	63.77	0	2	69	32	0	1	69	554312	554518	2e-11	70.1
ASA_P4G111	gi|53749768|emb|CR628336.1|	40.51	68.35	0	-1	79	47	0	1	79	68574	68338	3e-11	69.7
ASA_P4G111	gi|575448678|gb|CP006954.1|	45.95	64.86	0	2	74	40	0	1	74	562874	563095	7e-11	68.6
ASA_P4G111	gi|469487914|gb|CP003745.1|	45.95	64.86	0	-1	74	40	0	1	74	1811743	1811522	7e-11	68.6
ASA_P4G111	gi|575450852|gb|CP006955.1|	45.95	64.86	0	3	74	40	0	1	74	641544	641765	7e-11	68.6
ASA_P4G111	gi|601110750|gb|CP007502.1|	52.17	62.32	0	-1	69	33	0	1	69	1169143	1168937	2e-10	67.4
ASA_P4G111	gi|365745154|gb|CP003099.1|	52.17	62.32	0	-2	69	33	0	1	69	1289985	1289779	2e-10	67.4
ASA_P4G111	gi|675820053|emb|LM996616.1|	45.24	63.10	0	3	84	43	2	2	83	394641	394889	2e-10	67.0
ASA_P4G111	gi|281177210|dbj|AP009378.1|	44.05	63.10	0	-2	84	44	2	2	83	1530767	1530519	3e-10	66.6
ASA_P4G111	gi|281177210|dbj|AP009378.1|	43.75	60.42	0	1	48	27	0	17	64	4552108	4552251	0.023	43.1
ASA_P4G111	gi|356601232|gb|CP002797.2|	44.05	63.10	0	-1	84	44	2	2	83	1610924	1610676	3e-10	66.6
ASA_P4G111	gi|641682562|emb|HG941718.1|	44.05	63.10	0	-2	84	44	2	2	83	1695691	1695443	3e-10	66.6
ASA_P4G111	gi|554510692|gb|CP006784.1|	44.05	63.10	0	-1	84	44	2	2	83	1699105	1698857	3e-10	66.6
ASA_P4G111	gi|675820316|emb|LM996879.1|	44.05	63.10	0	3	84	44	2	2	83	398703	398951	4e-10	66.6
ASA_P4G111	gi|675819096|emb|LM995659.1|	44.05	63.10	0	-2	84	44	2	2	83	63939	63691	4e-10	66.6
ASA_P4G111	gi|312944605|gb|CP001855.1|	44.05	63.10	0	-1	84	44	2	2	83	1562719	1562471	4e-10	66.6
ASA_P4G111	gi|222031834|emb|CU651637.1|	44.05	63.10	0	-1	84	44	2	2	83	1553907	1553659	4e-10	66.6
ASA_P4G111	gi|110341805|gb|CP000247.1|	44.05	63.10	0	-1	84	44	2	2	83	1552472	1552224	4e-10	66.6
ASA_P4G111	gi|355423321|gb|CP002212.1|	44.05	63.10	0	-2	84	44	2	2	83	1725863	1725615	4e-10	66.6
ASA_P4G111	gi|355423321|gb|CP002212.1|	44.05	63.10	0	-2	84	44	2	2	83	1725863	1725615	4e-10	66.6
ASA_P4G111	gi|355418401|gb|CP002211.1|	44.05	63.10	0	-2	84	44	2	2	83	1725863	1725615	4e-10	66.6
ASA_P4G111	gi|355418401|gb|CP002211.1|	44.05	63.10	0	-2	84	44	2	2	83	1725863	1725615	4e-10	66.6
ASA_P4G111	gi|674299053|gb|CP009072.1|	44.05	63.10	0	1	84	44	2	2	83	3553378	3553626	4e-10	66.6
ASA_P4G111	gi|307551844|gb|CP001671.1|	44.05	63.10	0	-1	84	44	2	2	83	1744412	1744164	4e-10	66.6
ASA_P4G111	gi|26111730|gb|AE014075.1|	44.05	63.10	0	-3	84	44	2	2	83	1783442	1783194	4e-10	66.6
ASA_P4G111	gi|660510169|gb|CP007799.1|	44.05	63.10	0	-3	84	44	2	2	83	1711499	1711251	4e-10	66.6
ASA_P4G111	gi|451313571|gb|JX089583.1|	41.18	60.00	0	3	85	48	1	1	83	31377	31631	4e-10	66.2
ASA_P4G111	gi|481190182|gb|JX121638.1|	41.18	60.00	0	1	85	48	1	1	83	32638	32892	4e-10	66.2
ASA_P4G111	gi|704485683|gb|KJ186150.1|	41.18	60.00	0	3	85	48	1	1	83	33510	33764	4e-10	66.2
ASA_P4G111	gi|451313531|gb|JX089582.1|	41.18	60.00	0	1	85	48	1	1	83	33589	33843	4e-10	66.2
ASA_P4G111	gi|451313490|gb|JX089581.1|	41.18	60.00	0	3	85	48	1	1	83	33822	34076	4e-10	66.2
ASA_P4G111	gi|704485737|gb|KJ186151.1|	41.18	60.00	0	2	85	48	1	1	83	34208	34462	4e-10	66.2
ASA_P4G111	gi|704485899|gb|KJ186154.1|	41.18	60.00	0	1	85	48	1	1	83	38710	38964	4e-10	66.2
ASA_P4G111	gi|73854091|gb|CP000038.1|	44.05	63.10	0	2	84	44	2	2	83	1696580	1696828	4e-10	66.2
ASA_P4G111	gi|374269796|emb|HE616528.1|	44.05	63.10	0	-2	84	44	2	2	83	1708417	1708169	4e-10	66.2
ASA_P4G111	gi|481190252|gb|JX121639.1|	41.18	60.00	0	2	85	48	1	1	83	42098	42352	4e-10	66.2
ASA_P4G111	gi|704485843|gb|KJ186153.1|	41.18	60.00	0	2	85	48	1	1	83	42737	42991	4e-10	66.2
ASA_P4G111	gi|704485786|gb|KJ186152.1|	41.18	60.00	0	2	85	48	1	1	83	42788	43042	4e-10	66.2
ASA_P4G111	gi|332000475|gb|HQ888851.1|	41.18	60.00	0	3	85	48	1	1	83	51852	52106	4e-10	66.2
ASA_P4G111	gi|481190335|gb|JX121640.1|	41.18	60.00	0	3	85	48	1	1	83	53940	54194	4e-10	66.2
ASA_P4G111	gi|746616518|gb|KF856624.1|	41.18	60.00	0	1	85	48	1	1	83	65005	65259	4e-10	66.2
ASA_P4G111	gi|481190437|gb|JX121641.1|	41.18	60.00	0	1	85	48	1	1	83	66727	66981	4e-10	66.2
ASA_P4G111	gi|667483963|gb|KJ439039.1|	41.18	60.00	0	-3	85	48	1	1	83	50309	50055	4e-10	66.2
ASA_P4G111	gi|667483878|gb|KJ411925.1|	41.18	60.00	0	-3	85	48	1	1	83	52383	52129	4e-10	66.2
ASA_P4G112	gi|142855988|gb|CP000645.1|	100.00	100.00	0	-1	315	0	0	1	315	106239	105295	0.0	650
ASA_P4G112	gi|142855988|gb|CP000645.1|	42.86	60.32	0	2	63	35	1	237	298	96347	96535	0.002	50.4
ASA_P4G112	gi|224831685|gb|FJ705806.1|	92.99	96.18	0	1	314	22	0	2	315	23746	24687	0.0	602
ASA_P4G112	gi|224831756|gb|FJ705807.1|	92.99	96.18	0	1	314	22	0	2	315	105115	106056	0.0	602
ASA_P4G112	gi|743003621|gb|CP010360.1|	92.68	96.18	0	3	314	23	0	2	315	127308	128249	0.0	600
ASA_P4G112	gi|133904815|gb|CP000602.1|	78.34	90.45	0	2	314	68	0	2	315	140213	141154	4e-166	527
ASA_P4G112	gi|752502612|dbj|AP014611.1|	78.34	90.45	0	1	314	68	0	2	315	135574	136515	6e-166	526
ASA_P4G112	gi|752502612|dbj|AP014611.1|	42.86	60.32	0	-2	63	35	1	237	298	144814	144626	0.002	50.4
ASA_P4G112	gi|628088972|gb|CP007137.1|	80.33	92.33	0	-2	300	59	0	16	315	20794	19895	1e-163	520
ASA_P4G112	gi|573972154|gb|CP006029.1|	80.33	92.33	0	-2	300	59	0	16	315	20793	19894	1e-163	520
ASA_P4G112	gi|696586053|gb|CP009563.1|	80.33	92.33	0	1	300	59	0	16	315	41908	42807	1e-163	520
ASA_P4G112	gi|569550126|gb|CP003998.1|	80.33	92.33	0	3	300	59	0	16	315	1662	2561	1e-163	520
ASA_P4G112	gi|685456019|gb|CP009412.1|	80.33	92.33	0	3	300	59	0	16	315	85854	86753	1e-163	520
ASA_P4G112	gi|365803989|gb|CP003225.1|	80.33	92.33	0	2	300	59	0	16	315	76124	77023	1e-163	520
ASA_P4G112	gi|365803989|gb|CP003225.1|	42.86	60.32	0	1	63	35	1	237	298	42841	43029	0.002	50.4
ASA_P4G112	gi|695936401|gb|CP009570.1|	80.33	92.33	0	-3	300	59	0	16	315	90917	90018	1e-163	520
ASA_P4G112	gi|696586546|gb|CP009564.1|	80.33	92.33	0	2	300	59	0	16	315	39254	40153	1e-163	520
ASA_P4G112	gi|696585773|gb|CP009562.1|	80.33	92.33	0	1	300	59	0	16	315	39649	40548	1e-163	520
ASA_P4G112	gi|566131152|gb|KF551948.1|	80.33	92.33	0	3	300	59	0	16	315	102546	103445	1e-163	520
ASA_P4G112	gi|544345850|dbj|AB591424.1|	80.33	92.33	0	3	300	59	0	16	315	76995	77894	1e-163	520
ASA_P4G112	gi|118596907|dbj|AB277724.1|	80.33	92.33	0	3	300	59	0	16	315	94137	95036	1e-163	520
ASA_P4G112	gi|685455334|gb|CP009410.1|	80.33	92.33	0	3	300	59	0	16	315	114426	115325	1e-163	520
ASA_P4G112	gi|381288102|gb|JN983045.1|	80.33	92.33	0	1	300	59	0	16	315	117445	118344	1e-163	520
ASA_P4G112	gi|381288584|gb|JN983048.1|	80.33	92.33	0	1	300	59	0	16	315	117700	118599	1e-163	520
ASA_P4G112	gi|544169431|gb|KF152885.1|	80.33	92.33	0	2	300	59	0	16	315	116762	117661	1e-163	520
ASA_P4G112	gi|305670530|gb|HQ023861.1|	80.33	92.33	0	3	300	59	0	16	315	118080	118979	1e-163	520
ASA_P4G112	gi|591389235|gb|KF992018.1|	80.33	92.33	0	2	300	59	0	16	315	119834	120733	1e-163	520
ASA_P4G112	gi|591389235|gb|KF992018.1|	42.86	60.32	0	-2	63	35	1	237	298	100118	99930	0.002	50.4
ASA_P4G112	gi|378705671|gb|JN861072.1|	80.33	92.33	0	1	300	59	0	16	315	120100	120999	1e-163	520
ASA_P4G112	gi|378705671|gb|JN861072.1|	42.86	60.32	0	-1	63	35	1	237	298	100118	99930	0.002	50.4
ASA_P4G112	gi|582035484|gb|CP006661.1|	80.33	92.33	0	2	300	59	0	16	315	133976	134875	1e-163	520
ASA_P4G112	gi|582035484|gb|CP006661.1|	42.86	60.32	0	-2	63	35	1	237	298	114205	114017	0.002	50.4
ASA_P4G112	gi|229561407|gb|FJ621586.1|	80.33	92.33	0	1	300	59	0	16	315	130372	131271	1e-163	520
ASA_P4G112	gi|229561407|gb|FJ621586.1|	42.86	60.32	0	-1	63	35	1	237	298	90811	90623	0.002	50.4
ASA_P4G112	gi|749800011|gb|KM506769.1|	80.33	92.33	0	3	300	59	0	16	315	105984	106883	1e-163	520
ASA_P4G112	gi|118596719|dbj|AB277723.1|	80.33	92.33	0	2	300	59	0	16	315	99683	100582	1e-163	520
ASA_P4G112	gi|299474760|gb|FJ628167.2|	80.33	92.33	0	-3	300	59	0	16	315	27850	26951	1e-163	520
ASA_P4G112	gi|555235253|gb|KF250428.1|	80.33	92.33	0	2	300	59	0	16	315	132968	133867	1e-163	520
ASA_P4G112	gi|555235253|gb|KF250428.1|	42.86	60.32	0	-1	63	35	1	237	298	101623	101435	0.002	50.4
ASA_P4G112	gi|678222149|gb|KJ909290.1|	80.33	92.33	0	2	300	59	0	16	315	133319	134218	1e-163	520
ASA_P4G112	gi|678222149|gb|KJ909290.1|	42.86	60.32	0	-2	63	35	1	237	298	112405	112217	0.002	50.4
ASA_P4G112	gi|696581286|gb|CP009560.1|	80.33	92.33	0	3	300	59	0	16	315	74415	75314	1e-163	520
ASA_P4G112	gi|229561581|gb|FJ621587.1|	80.33	92.33	0	1	300	59	0	16	315	140491	141390	1e-163	520
ASA_P4G112	gi|695935254|gb|CP009567.1|	80.33	92.33	0	-1	300	59	0	16	315	94615	93716	1e-163	520
ASA_P4G112	gi|704486155|gb|KM083064.1|	80.33	92.33	0	2	300	59	0	16	315	106013	106912	1e-163	520
ASA_P4G112	gi|305670679|gb|HQ023862.1|	80.33	92.33	0	1	300	59	0	16	315	142849	143748	1e-163	520
ASA_P4G112	gi|305670679|gb|HQ023862.1|	42.86	60.32	0	-3	63	35	1	237	298	113567	113379	0.002	50.4
ASA_P4G112	gi|305670853|gb|HQ023863.1|	80.33	92.33	0	2	300	59	0	16	315	143357	144256	1e-163	520
ASA_P4G112	gi|305670853|gb|HQ023863.1|	42.86	60.32	0	-3	63	35	1	237	298	109818	109630	0.002	50.4
ASA_P4G112	gi|443900801|emb|FO203354.1|	80.33	92.33	0	2	300	59	0	16	315	113135	114034	1e-163	520
ASA_P4G112	gi|443900801|emb|FO203354.1|	42.86	60.32	0	-3	63	35	1	237	298	129554	129366	0.002	50.4
ASA_P4G112	gi|358409925|gb|JN157804.1|	80.33	92.33	0	-2	300	59	0	16	315	78250	77351	1e-163	520
ASA_P4G112	gi|358409925|gb|JN157804.1|	42.86	60.32	0	1	63	35	1	237	298	120631	120819	0.002	50.4
ASA_P4G112	gi|685456437|gb|CP009414.1|	80.33	92.33	0	3	300	59	0	16	315	147177	148076	1e-163	520
ASA_P4G112	gi|685456437|gb|CP009414.1|	42.86	60.32	0	-3	63	35	1	237	298	116518	116330	0.002	50.4
ASA_P4G112	gi|381287804|gb|JN983043.1|	80.33	92.33	0	-2	300	59	0	16	315	37636	36737	1e-163	520
ASA_P4G112	gi|381287804|gb|JN983043.1|	42.86	60.32	0	-2	63	35	1	237	298	153940	153752	0.002	50.4
ASA_P4G112	gi|381287804|gb|JN983043.1|	42.86	60.32	0	2	63	35	1	237	298	55436	55624	0.002	50.4
ASA_P4G112	gi|723243434|gb|CP009868.1|	80.33	92.33	0	-2	300	59	0	16	315	96313	95414	1e-163	520
ASA_P4G112	gi|409729032|gb|JX141473.1|	80.33	92.33	0	1	300	59	0	16	315	147064	147963	1e-163	520
ASA_P4G112	gi|409729032|gb|JX141473.1|	42.86	60.32	0	-1	63	35	1	237	298	105330	105142	0.002	50.4
ASA_P4G112	gi|430829327|gb|JF714412.2|	80.33	92.33	0	1	300	59	0	16	315	148270	149169	1e-163	520
ASA_P4G112	gi|430829327|gb|JF714412.2|	42.86	60.32	0	-1	63	35	1	237	298	100118	99930	0.002	50.4
ASA_P4G112	gi|685455476|gb|CP009411.1|	80.33	92.33	0	3	300	59	0	16	315	148716	149615	1e-163	520
ASA_P4G112	gi|685455476|gb|CP009411.1|	42.86	60.32	0	-2	63	35	1	237	298	125151	124963	0.002	50.4
ASA_P4G112	gi|229561762|gb|FJ621588.1|;gi|305671026|gb|HQ023864.1|	80.33	92.33	0	1	300	59	0	16	315	148807	149706	1e-163	520
ASA_P4G112	gi|229561762|gb|FJ621588.1|;gi|305671026|gb|HQ023864.1|	42.86	60.32	0	-3	63	35	1	237	298	115267	115079	0.002	50.4
ASA_P4G112	gi|345105136|gb|JF503991.1|	80.33	92.33	0	3	300	59	0	16	315	149040	149939	1e-163	520
ASA_P4G112	gi|345105136|gb|JF503991.1|	42.86	60.32	0	-3	63	35	1	237	298	100118	99930	0.002	50.4
ASA_P4G112	gi|662862580|ref|NC_022522.2|	80.33	92.33	0	2	300	59	0	16	315	149897	150796	1e-163	520
ASA_P4G112	gi|662862580|ref|NC_022522.2|	42.86	60.32	0	-3	63	35	1	237	298	128222	128034	0.002	50.4
ASA_P4G112	gi|662862580|ref|NC_022522.2|	42.86	60.32	0	2	63	35	1	237	298	121058	121246	0.002	50.4
ASA_P4G112	gi|657224404|gb|KF056330.2|	80.33	92.33	0	2	300	59	0	16	315	149897	150796	1e-163	520
ASA_P4G112	gi|657224404|gb|KF056330.2|	42.86	60.32	0	-3	63	35	1	237	298	128222	128034	0.002	50.4
ASA_P4G112	gi|657224404|gb|KF056330.2|	42.86	60.32	0	2	63	35	1	237	298	121058	121246	0.002	50.4
ASA_P4G112	gi|596353652|gb|KF976462.2|	80.33	92.33	0	2	300	59	0	16	315	152909	153808	1e-163	520
ASA_P4G112	gi|596353652|gb|KF976462.2|	42.86	60.32	0	-3	63	35	1	237	298	106468	106280	0.002	50.4
ASA_P4G112	gi|377806473|gb|JQ010984.1|	80.33	92.33	0	2	300	59	0	16	315	120482	121381	1e-163	520
ASA_P4G112	gi|377806473|gb|JQ010984.1|	42.86	60.32	0	-2	63	35	1	237	298	139807	139619	0.002	50.4
ASA_P4G112	gi|514883893|gb|JX442976.1|	80.33	92.33	0	1	300	59	0	16	315	9100	9999	1e-163	520
ASA_P4G112	gi|514883893|gb|JX442976.1|	42.86	60.32	0	-2	63	35	1	237	298	144702	144514	0.002	50.4
ASA_P4G112	gi|327536433|gb|JF267651.1|	80.33	92.33	0	3	300	59	0	16	315	156816	157715	1e-163	520
ASA_P4G112	gi|327536433|gb|JF267651.1|	42.86	60.32	0	-2	63	35	1	237	298	130856	130668	0.002	50.4
ASA_P4G112	gi|698038887|gb|KM670336.1|	80.33	92.33	0	3	300	59	0	16	315	126882	127781	1e-163	520
ASA_P4G112	gi|698038887|gb|KM670336.1|	42.86	60.32	0	-1	63	35	1	237	298	155363	155175	0.002	50.4
ASA_P4G112	gi|685456237|gb|CP009413.1|	80.33	92.33	0	1	300	59	0	16	315	156946	157845	1e-163	520
ASA_P4G112	gi|685456237|gb|CP009413.1|	42.86	60.32	0	3	63	35	1	237	298	37200	37388	0.002	50.4
ASA_P4G112	gi|133905002|gb|CP000604.1|	80.33	92.33	0	3	300	59	0	16	315	158751	159650	1e-163	520
ASA_P4G112	gi|133905002|gb|CP000604.1|	42.86	60.32	0	-2	63	35	1	237	298	125211	125023	0.002	50.4
ASA_P4G112	gi|742994109|gb|CP010391.1|	80.33	92.33	0	-2	300	59	0	16	315	22870	21971	1e-163	520
ASA_P4G112	gi|742994109|gb|CP010391.1|	42.86	58.73	0	3	63	35	1	237	298	51705	51893	0.004	50.1
ASA_P4G112	gi|374413489|gb|JN687470.1|	80.33	92.33	0	2	300	59	0	16	315	160574	161473	1e-163	520
ASA_P4G112	gi|374413489|gb|JN687470.1|	52.17	73.91	0	-1	46	21	1	254	298	113474	113337	0.005	49.3
ASA_P4G112	gi|407810043|gb|JQ824049.1|	80.33	92.33	0	-1	300	59	0	16	315	154363	153464	1e-163	520
ASA_P4G112	gi|407810043|gb|JQ824049.1|	42.86	60.32	0	-1	63	35	1	237	298	5692	5504	0.002	50.4
ASA_P4G112	gi|133905277|gb|CP000603.1|	80.33	92.33	0	1	300	59	0	16	315	165190	166089	1e-163	520
ASA_P4G112	gi|133905277|gb|CP000603.1|	42.86	60.32	0	1	63	35	1	237	298	155560	155748	0.002	50.4
ASA_P4G112	gi|685454021|gb|CP009409.1|	80.33	92.33	0	2	300	59	0	16	315	173174	174073	1e-163	520
ASA_P4G112	gi|685454021|gb|CP009409.1|	42.86	60.32	0	-2	63	35	1	237	298	125187	124999	0.002	50.4
ASA_P4G112	gi|660573358|gb|CP008790.1|	80.33	92.33	0	2	300	59	0	16	315	166922	167821	1e-163	520
ASA_P4G112	gi|660573358|gb|CP008790.1|	42.86	60.32	0	-2	63	35	1	237	298	154637	154449	0.002	50.4
ASA_P4G112	gi|660573358|gb|CP008790.1|	42.86	60.32	0	-3	63	35	1	237	298	138160	137972	0.002	50.4
ASA_P4G112	gi|345468041|dbj|AP012208.1|	80.33	92.33	0	1	300	59	0	16	315	177856	178755	1e-163	520
ASA_P4G112	gi|345468041|dbj|AP012208.1|	42.86	60.32	0	-1	63	35	1	237	298	112286	112098	0.002	50.4
ASA_P4G112	gi|723759024|gb|KP056256.1|	80.33	92.33	0	3	300	59	0	16	315	179295	180194	1e-163	520
ASA_P4G112	gi|723759024|gb|KP056256.1|	42.86	60.32	0	-1	63	35	1	237	298	129401	129213	0.002	50.4
ASA_P4G112	gi|723759024|gb|KP056256.1|	42.86	60.32	0	-2	63	35	1	237	298	112450	112262	0.002	50.4
ASA_P4G112	gi|742954201|gb|CP010373.1|	80.33	92.33	0	-1	300	59	0	16	315	172315	171416	1e-163	520
ASA_P4G112	gi|742954201|gb|CP010373.1|	42.86	60.32	0	2	63	35	1	237	298	122546	122734	0.002	50.4
ASA_P4G112	gi|523811284|gb|CP006050.1|	80.33	92.33	0	1	300	59	0	16	315	200998	201897	1e-163	520
ASA_P4G112	gi|640855459|gb|CP007732.1|	80.33	92.33	0	1	300	59	0	16	315	241531	242430	1e-163	520
ASA_P4G112	gi|640855459|gb|CP007732.1|	42.86	60.32	0	-1	63	35	1	237	298	221090	220902	0.002	50.4
ASA_P4G112	gi|640855459|gb|CP007732.1|	42.86	60.32	0	-2	63	35	1	237	298	156205	156017	0.002	50.4
ASA_P4G112	gi|640855459|gb|CP007732.1|	42.86	60.32	0	-1	63	35	1	237	298	53990	53802	0.002	50.4
ASA_P4G112	gi|619739382|gb|CP007558.1|	80.33	92.33	0	1	300	59	0	16	315	245494	246393	1e-163	520
ASA_P4G112	gi|619739382|gb|CP007558.1|	42.86	60.32	0	-3	63	35	1	237	298	221079	220891	0.002	50.4
ASA_P4G112	gi|619739382|gb|CP007558.1|	42.86	60.32	0	-1	63	35	1	237	298	156194	156006	0.002	50.4
ASA_P4G112	gi|619739382|gb|CP007558.1|	42.86	60.32	0	-3	63	35	1	237	298	53979	53791	0.002	50.4
ASA_P4G112	gi|662716651|gb|CP008824.1|	80.33	92.33	0	1	300	59	0	16	315	293173	294072	1e-163	520
ASA_P4G112	gi|662716651|gb|CP008824.1|	42.86	60.32	0	-3	63	35	1	237	298	268758	268570	0.002	50.4
ASA_P4G112	gi|662716651|gb|CP008824.1|	42.86	60.32	0	-1	63	35	1	237	298	203873	203685	0.002	50.4
ASA_P4G112	gi|662716651|gb|CP008824.1|	42.86	60.32	0	-3	63	35	1	237	298	53979	53791	0.002	50.4
ASA_P4G112	gi|684200017|gb|CP008920.1|	80.33	92.33	0	-3	300	59	0	16	315	3397199	3396300	1e-163	520
ASA_P4G112	gi|684200017|gb|CP008920.1|	35.80	54.94	0	-1	162	91	3	153	307	4164958	4164491	5e-17	92.8
ASA_P4G112	gi|684200017|gb|CP008920.1|	32.21	57.05	0	-1	149	93	3	153	298	900703	900272	6e-12	77.0
ASA_P4G112	gi|695934953|gb|CP007636.1|	80.81	92.59	0	3	297	57	0	16	312	166377	167267	6e-163	518
ASA_P4G112	gi|695934953|gb|CP007636.1|	42.86	60.32	0	-3	63	35	1	237	298	132462	132274	0.002	50.4
ASA_P4G112	gi|661563325|emb|FO704551.1|	76.87	92.52	0	-3	294	68	0	22	315	1718404	1717523	8e-158	503
ASA_P4G112	gi|661563325|emb|FO704551.1|	37.65	56.79	0	3	162	88	5	153	307	774129	774596	5e-18	96.3
ASA_P4G112	gi|661563325|emb|FO704551.1|	32.98	51.31	0	-1	191	107	9	116	298	3414453	3413920	3e-10	72.0
ASA_P4G112	gi|661563325|emb|FO704551.1|	31.09	46.63	0	1	193	118	5	122	307	275554	276108	3e-08	65.9
ASA_P4G112	gi|661563325|emb|FO704551.1|	31.09	46.63	0	-3	193	118	5	122	307	3146221	3145667	3e-08	65.9
ASA_P4G112	gi|661563325|emb|FO704551.1|	31.52	48.48	0	2	165	97	5	152	307	2559179	2559652	2e-05	57.4
ASA_P4G112	gi|661563325|emb|FO704551.1|	23.22	42.18	0	-3	211	130	7	117	314	319402	318827	2.2	41.2
ASA_P4G112	gi|661563325|emb|FO704551.1|	24.16	41.01	0	2	178	115	5	130	300	916181	916675	4.8	40.0
ASA_P4G112	gi|733160500|emb|LN681227.1|	72.70	89.21	0	2	315	79	2	8	315	2175422	2176366	4e-157	501
ASA_P4G112	gi|733160500|emb|LN681227.1|	36.70	55.32	0	1	188	107	7	125	307	1010704	1011246	1e-17	94.7
ASA_P4G112	gi|733160500|emb|LN681227.1|	32.80	51.85	0	2	189	110	8	116	298	344651	345184	1e-09	70.1
ASA_P4G112	gi|733160500|emb|LN681227.1|	30.57	46.11	0	-3	193	121	5	122	308	2888160	2887603	9e-07	61.2
ASA_P4G112	gi|733160500|emb|LN681227.1|	29.09	46.67	0	-1	165	101	5	152	307	2894909	2894436	7e-04	52.4
ASA_P4G112	gi|733160500|emb|LN681227.1|	37.25	58.82	0	3	51	32	0	261	311	3059682	3059834	2.3	41.2
ASA_P4G112	gi|297627574|emb|FN667742.1|	72.70	89.21	0	3	315	79	2	8	315	2175687	2176631	4e-157	501
ASA_P4G112	gi|297627574|emb|FN667742.1|	36.70	55.32	0	1	188	107	7	125	307	1010734	1011276	1e-17	94.7
ASA_P4G112	gi|297627574|emb|FN667742.1|	32.80	51.85	0	3	189	110	8	116	298	344679	345212	1e-09	70.1
ASA_P4G112	gi|297627574|emb|FN667742.1|	30.57	46.11	0	-2	193	121	5	122	308	2888465	2887908	9e-07	61.2
ASA_P4G112	gi|297627574|emb|FN667742.1|	29.09	46.67	0	-1	165	101	5	152	307	2895243	2894770	7e-04	52.4
ASA_P4G112	gi|297627574|emb|FN667742.1|	37.25	58.82	0	1	51	32	0	261	311	3060016	3060168	2.3	41.2
ASA_P4G112	gi|754496488|emb|FO818637.1|	75.59	92.20	0	-1	295	72	0	21	315	2019532	2018648	6e-157	501
ASA_P4G112	gi|754496488|emb|FO818637.1|	36.88	56.88	0	-2	160	92	5	153	307	3740712	3740245	2e-17	94.7
ASA_P4G112	gi|754496488|emb|FO818637.1|	31.93	52.41	0	-2	166	103	4	136	298	4385154	4384678	2e-10	72.4
ASA_P4G112	gi|754496488|emb|FO818637.1|	42.86	59.18	0	1	49	28	0	261	309	4522552	4522698	0.11	45.4
ASA_P4G112	gi|754496488|emb|FO818637.1|	34.78	52.17	0	2	69	44	1	231	298	1069028	1069234	0.20	44.7
ASA_P4G112	gi|754496488|emb|FO818637.1|	26.29	42.25	0	2	213	121	9	117	314	828782	829357	0.69	42.7
ASA_P4G112	gi|754496488|emb|FO818637.1|	33.33	52.17	0	1	69	45	1	231	298	700279	700485	1.6	41.6
ASA_P4G112	gi|289172388|emb|FN667741.1|	75.93	92.20	0	-3	295	71	0	21	315	2323568	2322684	1e-156	500
ASA_P4G112	gi|289172388|emb|FN667741.1|	34.74	53.68	0	-2	190	108	5	125	307	3330909	3330367	2e-17	94.7
ASA_P4G112	gi|289172388|emb|FN667741.1|	30.35	51.24	0	-2	201	126	7	102	298	3989904	3989332	5e-10	71.2
ASA_P4G112	gi|289172388|emb|FN667741.1|	25.62	45.62	0	3	160	113	3	145	298	1119318	1119797	0.048	46.6
ASA_P4G112	gi|289172388|emb|FN667741.1|	25.62	45.62	0	3	160	113	3	145	298	1107366	1107845	0.048	46.6
ASA_P4G112	gi|289172388|emb|FN667741.1|	33.33	50.72	0	2	69	45	1	231	298	3442250	3442456	2.1	41.2
ASA_P4G112	gi|289172388|emb|FN667741.1|	33.33	50.72	0	-1	69	45	1	231	298	1742488	1742282	3.5	40.4
ASA_P4G112	gi|289172388|emb|FN667741.1|	23.70	40.76	0	-2	211	129	7	117	314	1189629	1189054	6.3	39.7
ASA_P4G112	gi|661559487|emb|FO704550.1|	74.83	91.28	0	2	298	75	0	18	315	2182031	2182924	1e-155	497
ASA_P4G112	gi|661559487|emb|FO704550.1|	37.11	57.23	0	-1	159	93	3	153	307	3149702	3149235	2e-18	97.4
ASA_P4G112	gi|661559487|emb|FO704550.1|	33.93	52.38	0	3	168	97	6	136	298	351345	351821	1e-10	72.8
ASA_P4G112	gi|661559487|emb|FO704550.1|	33.72	50.00	0	1	172	98	5	146	308	1491919	1492413	1e-08	67.0
ASA_P4G112	gi|661559487|emb|FO704550.1|	30.64	50.29	0	-2	173	102	7	146	308	1841545	1841051	7e-06	58.5
ASA_P4G112	gi|661559487|emb|FO704550.1|	30.64	50.29	0	-3	173	102	7	146	308	1834848	1834354	7e-06	58.5
ASA_P4G112	gi|661559487|emb|FO704550.1|	30.64	50.29	0	-3	173	102	7	146	308	1848384	1847890	7e-06	58.5
ASA_P4G112	gi|661559487|emb|FO704550.1|	25.84	39.89	0	2	178	107	5	132	309	3066857	3067315	0.67	42.7
ASA_P4G112	gi|672365395|gb|CP006665.1|	75.40	89.32	0	3	309	75	1	7	315	121407	122330	7e-152	486
ASA_P4G112	gi|529186758|gb|CP004022.1|	72.88	87.80	0	-2	295	80	0	21	315	1362150	1361266	2e-144	464
ASA_P4G112	gi|529186758|gb|CP004022.1|	38.27	58.02	0	-3	162	87	5	153	307	2247074	2246607	9e-20	101
ASA_P4G112	gi|529186758|gb|CP004022.1|	27.76	49.39	0	2	245	153	7	62	298	3656792	3657478	5e-14	83.6
ASA_P4G112	gi|172046403|emb|AM942759.1|	72.88	87.80	0	-1	295	80	0	21	315	1291624	1290740	4e-144	464
ASA_P4G112	gi|172046403|emb|AM942759.1|	38.27	58.02	0	-3	162	87	5	153	307	2152928	2152461	9e-20	101
ASA_P4G112	gi|172046403|emb|AM942759.1|	27.76	49.39	0	1	245	153	7	62	298	3660172	3660858	5e-14	83.6
ASA_P4G112	gi|172046403|emb|AM942759.1|	40.82	57.14	0	3	49	29	0	261	309	2146797	2146943	2.4	41.2
ASA_P4G112	gi|312192339|gb|HQ332785.1|	66.67	83.16	0	-1	297	99	0	19	315	65260	64370	2e-129	421
ASA_P4G112	gi|312192339|gb|HQ332785.1|	42.86	60.32	0	-3	63	35	1	237	298	4343	4155	0.002	50.4
ASA_P4G112	gi|194709275|gb|CP001125.1|	66.67	83.16	0	-3	297	99	0	19	315	25895	25005	3e-129	421
ASA_P4G112	gi|194709275|gb|CP001125.1|	42.86	60.32	0	1	63	35	1	237	298	61519	61707	0.002	50.4
ASA_P4G112	gi|194709275|gb|CP001125.1|	42.86	60.32	0	-2	63	35	1	237	298	37653	37465	0.003	50.4
ASA_P4G112	gi|161087255|gb|EU219534.1|	66.67	83.16	0	-1	297	99	0	19	315	124590	123700	3e-129	421
ASA_P4G112	gi|161087255|gb|EU219534.1|	42.86	60.32	0	-2	63	35	1	237	298	72503	72315	0.002	50.4
ASA_P4G112	gi|45758072|gb|AY509004.1|	66.67	83.16	0	-2	297	99	0	19	315	136902	136012	3e-129	421
ASA_P4G112	gi|45758072|gb|AY509004.1|	42.86	60.32	0	2	63	35	1	237	298	45437	45625	0.002	50.4
ASA_P4G112	gi|45758072|gb|AY509004.1|	42.86	60.32	0	-1	63	35	1	237	298	23686	23498	0.002	50.4
ASA_P4G112	gi|449100585|gb|CP004092.1|	67.24	80.89	0	3	293	96	0	23	315	67560	68438	2e-126	412
ASA_P4G112	gi|564120340|gb|CP006732.1|	64.01	77.07	0	1	314	111	1	2	315	99484	100419	2e-126	412
ASA_P4G112	gi|156534800|gb|CP000785.1|	67.24	80.89	0	1	293	96	0	23	315	80611	81489	3e-126	412
ASA_P4G112	gi|260219183|emb|FN543094.1|	67.92	79.86	0	2	293	94	0	23	315	55394	56272	3e-126	412
ASA_P4G112	gi|499527875|emb|FO203501.1|	64.33	80.67	0	3	300	104	1	19	315	4409919	4410818	1e-125	410
ASA_P4G112	gi|499527875|emb|FO203501.1|	39.13	55.90	0	-1	161	89	4	153	308	4710478	4710008	4e-19	99.8
ASA_P4G112	gi|499527875|emb|FO203501.1|	31.54	53.69	0	1	149	93	3	153	298	279199	279627	4e-09	68.6
ASA_P4G112	gi|365751748|gb|CP002887.1|	64.33	80.33	0	1	300	104	1	19	315	8800	9699	4e-125	409
ASA_P4G112	gi|345095534|gb|CP003027.1|	63.28	79.02	0	3	305	110	1	11	315	103191	104099	1e-122	402
ASA_P4G112	gi|295059951|gb|CP001919.1|	63.30	81.14	0	-1	297	109	0	19	315	133862	132972	2e-122	401
ASA_P4G112	gi|145320659|gb|CP000654.1|	63.82	80.20	0	-3	293	106	0	23	315	40648	39770	1e-121	399
ASA_P4G112	gi|577007824|dbj|AB856327.1|	63.05	78.31	0	1	295	109	0	19	313	105157	106041	1e-118	390
ASA_P4G112	gi|370986822|dbj|AB571865.1|	63.05	78.31	0	1	295	109	0	19	313	130279	131163	1e-118	390
ASA_P4G112	gi|94317793|gb|DQ472462.1|	78.97	91.28	0	-1	195	41	0	121	315	758	174	1e-106	330
ASA_P4G112	gi|692307793|emb|LN554847.1|	54.61	70.65	0	-2	293	132	1	23	315	726306	725431	8e-94	319
ASA_P4G112	gi|692307793|emb|LN554847.1|	25.94	46.03	0	1	239	139	13	81	298	770599	771264	2e-04	53.9
ASA_P4G112	gi|692307793|emb|LN554847.1|	36.73	57.14	0	-1	49	31	0	261	309	575152	575006	2.0	41.2
ASA_P4G112	gi|692307793|emb|LN554847.1|	22.78	43.89	0	-2	180	97	6	158	298	615318	614788	5.7	39.7
ASA_P4G112	gi|695224160|ref|NG_041025.1|	46.60	71.77	0	-3	294	156	1	16	309	129024	128146	7e-86	296
ASA_P4G112	gi|229465006|gb|CP001277.1|	43.58	65.88	0	2	296	167	0	20	315	734153	735040	9e-76	266
ASA_P4G112	gi|229465006|gb|CP001277.1|	23.17	44.13	0	-3	315	192	14	22	314	1539657	1538797	0.045	46.6
ASA_P4G112	gi|229465006|gb|CP001277.1|	19.51	40.24	0	-1	246	155	7	84	314	563816	563163	3.2	40.4
ASA_P4G113	gi|142855988|gb|CP000645.1|	100.00	100.00	0	-2	176	0	0	1	176	106829	106302	7e-113	367
ASA_P4G113	gi|752502612|dbj|AP014611.1|	74.43	85.23	0	2	176	45	0	1	176	134981	135508	5e-82	278
ASA_P4G113	gi|743003621|gb|CP010360.1|	75.43	84.57	0	1	175	43	0	2	176	126718	127242	3e-81	276
ASA_P4G113	gi|133904815|gb|CP000602.1|	73.86	84.66	0	3	176	46	0	1	176	139620	140147	4e-81	276
ASA_P4G113	gi|224831685|gb|FJ705806.1|	74.43	84.09	0	2	176	45	0	1	176	23153	23680	8e-80	272
ASA_P4G113	gi|224831756|gb|FJ705807.1|	74.43	84.09	0	2	176	45	0	1	176	104522	105049	9e-80	272
ASA_P4G113	gi|628088972|gb|CP007137.1|	72.00	82.86	0	-3	175	49	0	2	176	21426	20902	3e-78	267
ASA_P4G113	gi|573972154|gb|CP006029.1|	72.00	82.86	0	-3	175	49	0	2	176	21425	20901	3e-78	267
ASA_P4G113	gi|696586053|gb|CP009563.1|	72.00	82.86	0	2	175	49	0	2	176	41276	41800	3e-78	267
ASA_P4G113	gi|569550126|gb|CP003998.1|	72.00	82.86	0	1	175	49	0	2	176	1030	1554	3e-78	267
ASA_P4G113	gi|685456019|gb|CP009412.1|	72.00	82.86	0	1	175	49	0	2	176	85222	85746	3e-78	267
ASA_P4G113	gi|365803989|gb|CP003225.1|	72.00	82.86	0	3	175	49	0	2	176	75492	76016	3e-78	267
ASA_P4G113	gi|695936401|gb|CP009570.1|	72.00	82.86	0	-1	175	49	0	2	176	91549	91025	3e-78	267
ASA_P4G113	gi|696586546|gb|CP009564.1|	72.00	82.86	0	3	175	49	0	2	176	38622	39146	3e-78	267
ASA_P4G113	gi|696585773|gb|CP009562.1|	72.00	82.86	0	2	175	49	0	2	176	39017	39541	3e-78	267
ASA_P4G113	gi|566131152|gb|KF551948.1|	72.00	82.86	0	1	175	49	0	2	176	101914	102438	3e-78	267
ASA_P4G113	gi|544345850|dbj|AB591424.1|	72.00	82.86	0	1	175	49	0	2	176	76363	76887	3e-78	267
ASA_P4G113	gi|118596907|dbj|AB277724.1|	72.00	82.86	0	1	175	49	0	2	176	93505	94029	3e-78	267
ASA_P4G113	gi|685455334|gb|CP009410.1|	72.00	82.86	0	1	175	49	0	2	176	113794	114318	3e-78	267
ASA_P4G113	gi|381288102|gb|JN983045.1|	72.00	82.86	0	2	175	49	0	2	176	116813	117337	3e-78	267
ASA_P4G113	gi|381288584|gb|JN983048.1|	72.00	82.86	0	2	175	49	0	2	176	117068	117592	3e-78	267
ASA_P4G113	gi|544169431|gb|KF152885.1|	72.00	82.86	0	3	175	49	0	2	176	116130	116654	3e-78	267
ASA_P4G113	gi|305670530|gb|HQ023861.1|	72.00	82.86	0	1	175	49	0	2	176	117448	117972	3e-78	267
ASA_P4G113	gi|591389235|gb|KF992018.1|	72.00	82.86	0	3	175	49	0	2	176	119202	119726	3e-78	267
ASA_P4G113	gi|378705671|gb|JN861072.1|	72.00	82.86	0	2	175	49	0	2	176	119468	119992	3e-78	267
ASA_P4G113	gi|582035484|gb|CP006661.1|	72.00	82.86	0	3	175	49	0	2	176	133344	133868	3e-78	267
ASA_P4G113	gi|229561407|gb|FJ621586.1|	72.00	82.86	0	2	175	49	0	2	176	129740	130264	3e-78	267
ASA_P4G113	gi|749800011|gb|KM506769.1|	72.00	82.86	0	1	175	49	0	2	176	105352	105876	3e-78	267
ASA_P4G113	gi|118596719|dbj|AB277723.1|	72.00	82.86	0	3	175	49	0	2	176	99051	99575	3e-78	267
ASA_P4G113	gi|299474760|gb|FJ628167.2|	72.00	82.86	0	-1	175	49	0	2	176	28482	27958	3e-78	267
ASA_P4G113	gi|555235253|gb|KF250428.1|	72.00	82.86	0	3	175	49	0	2	176	132336	132860	3e-78	267
ASA_P4G113	gi|678222149|gb|KJ909290.1|	72.00	82.86	0	3	175	49	0	2	176	132687	133211	3e-78	267
ASA_P4G113	gi|696581286|gb|CP009560.1|	72.00	82.86	0	1	175	49	0	2	176	73783	74307	3e-78	267
ASA_P4G113	gi|229561581|gb|FJ621587.1|	72.00	82.86	0	2	175	49	0	2	176	139859	140383	3e-78	267
ASA_P4G113	gi|695935254|gb|CP009567.1|	72.00	82.86	0	-2	175	49	0	2	176	95247	94723	3e-78	267
ASA_P4G113	gi|305670679|gb|HQ023862.1|	72.00	82.86	0	2	175	49	0	2	176	142217	142741	3e-78	267
ASA_P4G113	gi|305670853|gb|HQ023863.1|	72.00	82.86	0	3	175	49	0	2	176	142725	143249	3e-78	267
ASA_P4G113	gi|443900801|emb|FO203354.1|	72.00	82.86	0	3	175	49	0	2	176	112503	113027	3e-78	267
ASA_P4G113	gi|358409925|gb|JN157804.1|	72.00	82.86	0	-3	175	49	0	2	176	78882	78358	3e-78	267
ASA_P4G113	gi|685456437|gb|CP009414.1|	72.00	82.86	0	1	175	49	0	2	176	146545	147069	3e-78	267
ASA_P4G113	gi|381287804|gb|JN983043.1|	72.00	82.86	0	-3	175	49	0	2	176	38268	37744	3e-78	267
ASA_P4G113	gi|723243434|gb|CP009868.1|	72.00	82.86	0	-3	175	49	0	2	176	96945	96421	3e-78	267
ASA_P4G113	gi|409729032|gb|JX141473.1|	72.00	82.86	0	2	175	49	0	2	176	146432	146956	3e-78	267
ASA_P4G113	gi|430829327|gb|JF714412.2|	72.00	82.86	0	2	175	49	0	2	176	147638	148162	3e-78	267
ASA_P4G113	gi|685455476|gb|CP009411.1|	72.00	82.86	0	1	175	49	0	2	176	148084	148608	3e-78	267
ASA_P4G113	gi|229561762|gb|FJ621588.1|;gi|305671026|gb|HQ023864.1|	72.00	82.86	0	2	175	49	0	2	176	148175	148699	3e-78	267
ASA_P4G113	gi|345105136|gb|JF503991.1|	72.00	82.86	0	1	175	49	0	2	176	148408	148932	3e-78	267
ASA_P4G113	gi|695934953|gb|CP007636.1|	72.00	82.86	0	1	175	49	0	2	176	165745	166269	3e-78	267
ASA_P4G113	gi|662862580|ref|NC_022522.2|	72.00	82.86	0	3	175	49	0	2	176	149265	149789	3e-78	267
ASA_P4G113	gi|657224404|gb|KF056330.2|	72.00	82.86	0	3	175	49	0	2	176	149265	149789	3e-78	267
ASA_P4G113	gi|596353652|gb|KF976462.2|	72.00	82.86	0	3	175	49	0	2	176	152277	152801	3e-78	267
ASA_P4G113	gi|377806473|gb|JQ010984.1|	72.00	82.86	0	3	175	49	0	2	176	119850	120374	3e-78	267
ASA_P4G113	gi|514883893|gb|JX442976.1|	72.00	82.86	0	2	175	49	0	2	176	8468	8992	3e-78	267
ASA_P4G113	gi|327536433|gb|JF267651.1|	72.00	82.86	0	1	175	49	0	2	176	156184	156708	3e-78	267
ASA_P4G113	gi|698038887|gb|KM670336.1|	72.00	82.86	0	1	175	49	0	2	176	126250	126774	3e-78	267
ASA_P4G113	gi|685456237|gb|CP009413.1|	72.00	82.86	0	2	175	49	0	2	176	156314	156838	3e-78	267
ASA_P4G113	gi|133905002|gb|CP000604.1|	72.00	82.86	0	1	175	49	0	2	176	158119	158643	3e-78	267
ASA_P4G113	gi|742994109|gb|CP010391.1|	72.00	82.86	0	-3	175	49	0	2	176	23502	22978	3e-78	267
ASA_P4G113	gi|374413489|gb|JN687470.1|	72.00	82.86	0	3	175	49	0	2	176	159942	160466	3e-78	267
ASA_P4G113	gi|407810043|gb|JQ824049.1|	72.00	82.86	0	-2	175	49	0	2	176	154995	154471	3e-78	267
ASA_P4G113	gi|133905277|gb|CP000603.1|	72.00	82.86	0	2	175	49	0	2	176	164558	165082	3e-78	267
ASA_P4G113	gi|660573358|gb|CP008790.1|	72.00	82.86	0	3	175	49	0	2	176	166290	166814	3e-78	267
ASA_P4G113	gi|345468041|dbj|AP012208.1|	72.00	82.86	0	2	175	49	0	2	176	177224	177748	3e-78	267
ASA_P4G113	gi|723759024|gb|KP056256.1|	72.00	82.86	0	1	175	49	0	2	176	178663	179187	3e-78	267
ASA_P4G113	gi|742954201|gb|CP010373.1|	72.00	82.86	0	-2	175	49	0	2	176	172947	172423	3e-78	267
ASA_P4G113	gi|523811284|gb|CP006050.1|	72.00	82.86	0	2	175	49	0	2	176	200366	200890	3e-78	267
ASA_P4G113	gi|640855459|gb|CP007732.1|	72.00	82.86	0	2	175	49	0	2	176	240899	241423	3e-78	267
ASA_P4G113	gi|619739382|gb|CP007558.1|	72.00	82.86	0	2	175	49	0	2	176	244862	245386	3e-78	267
ASA_P4G113	gi|662716651|gb|CP008824.1|	72.00	82.86	0	2	175	49	0	2	176	292541	293065	3e-78	267
ASA_P4G113	gi|684200017|gb|CP008920.1|	72.00	82.86	0	-1	175	49	0	2	176	3397831	3397307	3e-78	267
ASA_P4G113	gi|704486155|gb|KM083064.1|	72.00	82.86	0	3	175	49	0	2	176	105381	105905	4e-78	267
ASA_P4G113	gi|685454021|gb|CP009409.1|	73.33	85.19	0	3	135	36	0	42	176	172662	173066	5e-64	214
ASA_P4G113	gi|685454021|gb|CP009409.1|	71.05	78.95	0	1	38	11	0	2	39	172543	172656	5e-64	57.0
ASA_P4G113	gi|577007824|dbj|AB856327.1|	53.93	68.54	0	1	178	78	1	3	176	104488	105021	2e-54	199
ASA_P4G113	gi|370986822|dbj|AB571865.1|	53.93	68.54	0	1	178	78	1	3	176	129610	130143	2e-54	199
ASA_P4G113	gi|512379920|dbj|AP013069.1|	33.33	53.33	0	-3	135	87	2	6	138	90129	89728	4e-13	78.2
ASA_P4G113	gi|219883500|dbj|AB088420.3|	33.33	53.33	0	-1	135	87	2	6	138	91395	90994	4e-13	78.2
ASA_P4G113	gi|219688841|dbj|AB474758.1|	33.33	53.33	0	-3	135	87	2	6	138	91395	90994	4e-13	78.2
ASA_P4G113	gi|410442464|dbj|AB674945.1|	33.09	55.88	0	2	136	86	4	2	136	11789	12184	4e-08	63.2
ASA_P4G113	gi|546340292|gb|CP006668.1|	33.09	55.88	0	-3	136	86	4	2	136	274998	274603	4e-08	63.2
ASA_P4G113	gi|126217846|gb|CP000570.1|	37.50	55.36	0	2	112	66	2	2	113	3419891	3420214	7e-08	62.4
ASA_P4G113	gi|584091436|gb|CP004089.1|	34.45	53.78	0	-2	119	74	2	1	119	900557	900213	9e-08	62.0
ASA_P4G113	gi|701265952|gb|CP009151.1|	33.61	57.14	0	-1	119	73	3	2	119	1336515	1336174	1e-07	61.6
ASA_P4G113	gi|701259998|gb|CP009165.1|	33.61	57.14	0	-2	119	73	3	2	119	1280235	1279894	1e-07	61.6
ASA_P4G113	gi|120596441|gb|CP000532.1|	35.29	55.46	0	-1	119	73	3	2	120	80069	79725	6e-07	59.3
ASA_P4G113	gi|299070035|emb|FP885897.1|	29.37	50.35	0	-3	143	86	3	1	137	990693	990292	1e-06	58.2
ASA_P4G113	gi|71845263|gb|CP000089.1|	35.09	52.63	0	-3	114	64	3	1	112	1068985	1068668	1e-06	58.2
ASA_P4G113	gi|672605233|gb|CP006704.1|	29.11	48.73	0	1	158	104	5	1	156	1713418	1713873	2e-06	57.4
ASA_P4G113	gi|568795288|gb|CP004001.1|	35.48	50.00	0	-3	124	66	3	2	120	3756266	3755922	5e-06	56.2
ASA_P4G113	gi|299065054|emb|FP885895.1|	27.74	56.93	0	1	137	94	4	2	137	34183	34581	4e-05	53.5
ASA_P4G113	gi|695213009|ref|NG_036536.1|;gi|163644903|gb|EU315225.1|	72.22	80.56	0	1	36	10	0	2	37	17848	17955	5e-05	53.1
ASA_P4G113	gi|300072131|gb|CP002039.1|	28.47	46.53	0	-1	144	98	3	2	144	4674223	4673804	7e-05	52.8
ASA_P4G113	gi|401824154|gb|JX403939.1|	32.64	45.14	0	3	144	72	6	2	137	40626	41006	0.001	48.5
ASA_P4G113	gi|348031532|dbj|AP012280.1|	32.64	45.14	0	-1	144	72	6	2	137	3082455	3082075	0.001	48.5
ASA_P4G113	gi|713662694|emb|LN610576.1|	31.94	45.14	0	1	144	73	6	2	137	9403	9783	0.001	48.5
ASA_P4G113	gi|727587358|ref|XM_010468408.1|	35.78	44.95	0	3	109	49	6	67	160	987	1295	0.001	48.1
ASA_P4G113	gi|713662276|emb|LN610573.1|	31.94	45.14	0	1	144	73	6	2	137	9073	9453	0.002	48.5
ASA_P4G113	gi|713665730|emb|LN610581.1|	31.94	45.14	0	3	144	73	6	2	137	8940	9320	0.002	48.5
ASA_P4G113	gi|170774137|gb|CP001013.1|	31.62	46.32	0	2	136	84	4	1	135	3673967	3674350	0.002	48.1
ASA_P4G113	gi|585865399|emb|HG798806.1|	32.64	45.14	0	-2	144	72	6	2	137	24789	24409	0.002	48.1
ASA_P4G113	gi|675286744|emb|HG974234.1|	32.64	45.14	0	-2	144	72	6	2	137	1799295	1798915	0.002	48.1
ASA_P4G114	gi|142855988|gb|CP000645.1|	100.00	100.00	0	3	213	0	0	1	213	107178	107816	1e-136	437
ASA_P4G114	gi|63253978|gb|CP000075.1|	43.02	61.45	0	-2	179	100	1	31	207	2724391	2723855	6e-33	138
ASA_P4G114	gi|151279845|gb|CP000269.1|	41.46	60.98	0	2	41	24	0	31	71	1225862	1225984	7.8	38.1
ASA_P4G115	gi|142855988|gb|CP000645.1|	100.00	100.00	0	2	281	0	0	1	281	107816	108658	0.0	579
ASA_P4G115	gi|380248647|emb|FR686852.1|	41.53	56.45	0	-2	248	142	3	9	254	22539	21799	1e-50	192
ASA_P4G115	gi|188027207|emb|CU468135.1|	36.86	50.98	0	-2	255	155	3	7	256	2676950	2676189	2e-41	165
ASA_P4G115	gi|323669017|emb|FP893246.1|	37.92	55.42	0	2	240	146	2	23	260	207842	208558	3e-41	165
ASA_P4G115	gi|291551905|emb|FN434113.1|	35.95	51.65	0	1	242	153	2	14	254	1165897	1166619	4e-41	164
ASA_P4G115	gi|291197582|emb|FN666575.1|	35.95	51.65	0	1	242	153	2	14	254	1203385	1204107	4e-41	164
ASA_P4G115	gi|312171572|emb|FR719189.1|	35.95	51.65	0	1	242	153	2	14	254	104068	104790	7e-41	164
ASA_P4G115	gi|310764731|gb|CP002124.1|	35.41	50.58	0	3	257	161	3	14	269	2431104	2431862	1e-40	163
ASA_P4G115	gi|283476464|emb|FN392235.1|	35.41	50.19	0	-2	257	161	3	14	269	2780385	2779627	1e-40	163
ASA_P4G115	gi|224962304|emb|FP236842.1|	35.41	50.19	0	-3	257	161	3	14	269	2780327	2779569	1e-40	163
ASA_P4G115	gi|299060424|emb|FP236843.1|	33.74	50.00	0	3	246	161	2	10	254	1398615	1399349	7e-39	158
ASA_P4G115	gi|36786547|emb|BX571870.1|	46.83	57.94	0	-3	126	62	4	39	161	99755	99384	1e-24	101
ASA_P4G115	gi|36786547|emb|BX571870.1|	48.48	66.67	0	-1	33	17	0	10	42	99829	99731	1e-24	38.1
ASA_P4G115	gi|36786547|emb|BX571870.1|	41.28	57.80	0	-1	109	61	2	157	262	99418	99092	1e-13	81.6
ASA_P4G115	gi|627787876|gb|CP007597.1|	28.57	45.71	0	3	245	155	7	25	260	301023	301724	4e-17	92.8
ASA_P4G115	gi|343776783|gb|CP002986.1|	27.84	45.88	0	-1	194	131	4	68	256	4170716	4170147	1e-15	88.2
ASA_P4G115	gi|384076029|emb|HE798556.1|	27.32	45.88	0	-3	194	132	4	68	256	4395165	4394596	6e-15	85.9
ASA_P4G115	gi|194346582|gb|CP001111.1|	27.84	44.85	0	-3	194	131	4	68	256	4210208	4209639	1e-14	85.1
ASA_P4G115	gi|190010013|emb|AM743169.1|	27.32	44.85	0	-2	194	132	4	68	256	4449737	4449168	5e-14	82.8
ASA_P4G115	gi|674291045|gb|CP008838.1|	27.32	44.85	0	1	194	132	4	68	256	4343050	4343619	6e-14	82.8
ASA_P4G115	gi|163258032|emb|AM902716.1|	29.09	45.45	0	2	165	110	3	69	227	1372601	1373092	5e-11	73.6
ASA_P4G115	gi|288259477|gb|CP000355.2|	30.29	45.19	0	2	208	135	5	12	216	19913	20515	2e-10	72.0
ASA_P4G115	gi|56410263|emb|X90708.2|	30.29	45.19	0	-2	208	135	5	12	216	157147	156545	2e-10	72.0
ASA_P4G115	gi|635290508|gb|CP005961.1|	27.27	44.50	0	-1	209	140	6	16	217	271153	270542	1e-08	66.2
ASA_P4G115	gi|689257448|gb|CP009450.1|	27.05	40.98	0	-3	122	70	3	69	178	1421009	1420665	2e-05	48.5
ASA_P4G115	gi|689257448|gb|CP009450.1|	48.00	52.00	0	-1	25	13	0	209	233	1420573	1420499	2e-05	25.4
ASA_P4G115	gi|33589213|dbj|AB103100.1|	42.50	65.00	0	2	40	23	0	12	51	131	250	7.5	36.2
ASA_P4G116	gi|142855988|gb|CP000645.1|	100.00	100.00	0	3	182	0	0	1	182	109146	109691	7e-116	376
ASA_P4G116	gi|224831685|gb|FJ705806.1|	40.22	58.66	0	-3	179	106	1	1	178	22737	22201	2e-32	135
ASA_P4G116	gi|224831756|gb|FJ705807.1|	40.22	58.66	0	-3	179	106	1	1	178	104106	103570	2e-32	135
ASA_P4G116	gi|743003621|gb|CP010360.1|	40.22	58.10	0	3	179	106	1	1	178	15276	15812	5e-32	134
ASA_P4G116	gi|133904815|gb|CP000602.1|	40.33	58.56	0	-1	181	103	2	1	178	138769	138233	8e-32	134
ASA_P4G116	gi|696586053|gb|CP009563.1|	40.33	58.56	0	-1	181	103	2	1	178	40417	39881	1e-31	133
ASA_P4G116	gi|685456019|gb|CP009412.1|	40.33	58.56	0	-1	181	103	2	1	178	84363	83827	1e-31	133
ASA_P4G116	gi|365803989|gb|CP003225.1|	40.33	58.56	0	-2	181	103	2	1	178	74641	74105	1e-31	133
ASA_P4G116	gi|695936401|gb|CP009570.1|	40.33	58.56	0	2	181	103	2	1	178	92408	92944	1e-31	133
ASA_P4G116	gi|696586546|gb|CP009564.1|	40.33	58.56	0	-3	181	103	2	1	178	37763	37227	1e-31	133
ASA_P4G116	gi|696585773|gb|CP009562.1|	40.33	58.56	0	-1	181	103	2	1	178	38158	37622	1e-31	133
ASA_P4G116	gi|566131152|gb|KF551948.1|	40.33	58.56	0	-3	181	103	2	1	178	101037	100501	1e-31	133
ASA_P4G116	gi|544345850|dbj|AB591424.1|	40.33	58.56	0	-2	181	103	2	1	178	75504	74968	1e-31	133
ASA_P4G116	gi|118596907|dbj|AB277724.1|	40.33	58.56	0	-2	181	103	2	1	178	92654	92118	1e-31	133
ASA_P4G116	gi|685455334|gb|CP009410.1|	40.33	58.56	0	-3	181	103	2	1	178	112935	112399	1e-31	133
ASA_P4G116	gi|381288102|gb|JN983045.1|	40.33	58.56	0	-3	181	103	2	1	178	115954	115418	1e-31	133
ASA_P4G116	gi|381288584|gb|JN983048.1|	40.33	58.56	0	-3	181	103	2	1	178	116209	115673	1e-31	133
ASA_P4G116	gi|544169431|gb|KF152885.1|	40.33	58.56	0	-3	181	103	2	1	178	115279	114743	1e-31	133
ASA_P4G116	gi|305670530|gb|HQ023861.1|	40.33	58.56	0	-1	181	103	2	1	178	116597	116061	1e-31	133
ASA_P4G116	gi|591389235|gb|KF992018.1|	40.33	58.56	0	-2	181	103	2	1	178	118343	117807	1e-31	133
ASA_P4G116	gi|378705671|gb|JN861072.1|	40.33	58.56	0	-2	181	103	2	1	178	118609	118073	1e-31	133
ASA_P4G116	gi|582035484|gb|CP006661.1|	40.33	58.56	0	-1	181	103	2	1	178	132485	131949	1e-31	133
ASA_P4G116	gi|229561407|gb|FJ621586.1|	40.33	58.56	0	-1	181	103	2	1	178	128881	128345	1e-31	133
ASA_P4G116	gi|749800011|gb|KM506769.1|	40.33	58.56	0	-1	181	103	2	1	178	104501	103965	1e-31	133
ASA_P4G116	gi|118596719|dbj|AB277723.1|	40.33	58.56	0	-1	181	103	2	1	178	98200	97664	1e-31	133
ASA_P4G116	gi|299474760|gb|FJ628167.2|	40.33	58.56	0	2	181	103	2	1	178	29333	29869	1e-31	133
ASA_P4G116	gi|555235253|gb|KF250428.1|	40.33	58.56	0	-1	181	103	2	1	178	131485	130949	1e-31	133
ASA_P4G116	gi|678222149|gb|KJ909290.1|	40.33	58.56	0	-1	181	103	2	1	178	131828	131292	1e-31	133
ASA_P4G116	gi|696581286|gb|CP009560.1|	40.33	58.56	0	-3	181	103	2	1	178	72924	72388	1e-31	133
ASA_P4G116	gi|229561581|gb|FJ621587.1|	40.33	58.56	0	-2	181	103	2	1	178	139000	138464	1e-31	133
ASA_P4G116	gi|695935254|gb|CP009567.1|	40.33	58.56	0	1	181	103	2	1	178	96106	96642	1e-31	133
ASA_P4G116	gi|704486155|gb|KM083064.1|	40.33	58.56	0	-2	181	103	2	1	178	104530	103994	1e-31	133
ASA_P4G116	gi|305670679|gb|HQ023862.1|	40.33	58.56	0	-1	181	103	2	1	178	141358	140822	1e-31	133
ASA_P4G116	gi|305670853|gb|HQ023863.1|	40.33	58.56	0	-1	181	103	2	1	178	141866	141330	1e-31	133
ASA_P4G116	gi|443900801|emb|FO203354.1|	40.33	58.56	0	-1	181	103	2	1	178	111652	111116	1e-31	133
ASA_P4G116	gi|358409925|gb|JN157804.1|	40.33	58.56	0	1	181	103	2	1	178	98626	99162	1e-31	133
ASA_P4G116	gi|685456437|gb|CP009414.1|	40.33	58.56	0	-1	181	103	2	1	178	145686	145150	1e-31	133
ASA_P4G116	gi|381287804|gb|JN983043.1|	40.33	58.56	0	1	181	103	2	1	178	39127	39663	1e-31	133
ASA_P4G116	gi|723243434|gb|CP009868.1|	40.33	58.56	0	2	181	103	2	1	178	97796	98332	1e-31	133
ASA_P4G116	gi|409729032|gb|JX141473.1|	40.33	58.56	0	-1	181	103	2	1	178	145581	145045	1e-31	133
ASA_P4G116	gi|430829327|gb|JF714412.2|	40.33	58.56	0	-2	181	103	2	1	178	127894	127358	1e-31	133
ASA_P4G116	gi|685455476|gb|CP009411.1|	40.33	58.56	0	-2	181	103	2	1	178	147225	146689	1e-31	133
ASA_P4G116	gi|229561762|gb|FJ621588.1|;gi|305671026|gb|HQ023864.1|	40.33	58.56	0	-3	181	103	2	1	178	147316	146780	1e-31	133
ASA_P4G116	gi|345105136|gb|JF503991.1|	40.33	58.56	0	-1	181	103	2	1	178	128671	128135	1e-31	133
ASA_P4G116	gi|695934953|gb|CP007636.1|	40.33	58.56	0	-3	181	103	2	1	178	164886	164350	1e-31	133
ASA_P4G116	gi|662862580|ref|NC_022522.2|	40.33	58.56	0	-1	181	103	2	1	178	148414	147878	1e-31	133
ASA_P4G116	gi|657224404|gb|KF056330.2|	40.33	58.56	0	-1	181	103	2	1	178	148414	147878	1e-31	133
ASA_P4G116	gi|752502612|dbj|AP014611.1|	40.33	58.56	0	-2	181	103	2	1	178	134128	133592	1e-31	133
ASA_P4G116	gi|377806473|gb|JQ010984.1|	40.33	58.56	0	-2	181	103	2	1	178	118999	118463	1e-31	133
ASA_P4G116	gi|514883893|gb|JX442976.1|	40.33	58.56	0	-2	181	103	2	1	178	7617	7081	1e-31	133
ASA_P4G116	gi|327536433|gb|JF267651.1|	40.33	58.56	0	-1	181	103	2	1	178	155325	154789	1e-31	133
ASA_P4G116	gi|698038887|gb|KM670336.1|	40.33	58.56	0	-1	181	103	2	1	178	125399	124863	1e-31	133
ASA_P4G116	gi|685456237|gb|CP009413.1|	40.33	58.56	0	-3	181	103	2	1	178	155455	154919	1e-31	133
ASA_P4G116	gi|133905002|gb|CP000604.1|	40.33	58.56	0	-2	181	103	2	1	178	157260	156724	1e-31	133
ASA_P4G116	gi|742994109|gb|CP010391.1|	40.33	58.56	0	2	181	103	2	1	178	24353	24889	1e-31	133
ASA_P4G116	gi|374413489|gb|JN687470.1|	40.33	58.56	0	-1	181	103	2	1	178	159083	158547	1e-31	133
ASA_P4G116	gi|407810043|gb|JQ824049.1|	40.33	58.56	0	2	181	103	2	1	178	155846	156382	1e-31	133
ASA_P4G116	gi|133905277|gb|CP000603.1|	40.33	58.56	0	-1	181	103	2	1	178	163707	163171	1e-31	133
ASA_P4G116	gi|685454021|gb|CP009409.1|	40.33	58.56	0	-2	181	103	2	1	178	171684	171148	1e-31	133
ASA_P4G116	gi|660573358|gb|CP008790.1|	40.33	58.56	0	-1	181	103	2	1	178	165093	164557	1e-31	133
ASA_P4G116	gi|345468041|dbj|AP012208.1|	40.33	58.56	0	-2	181	103	2	1	178	157480	156944	1e-31	133
ASA_P4G116	gi|723759024|gb|KP056256.1|	40.33	58.56	0	-1	181	103	2	1	178	177788	177252	1e-31	133
ASA_P4G116	gi|742954201|gb|CP010373.1|	40.33	58.56	0	2	181	103	2	1	178	173798	174334	1e-31	133
ASA_P4G116	gi|640855459|gb|CP007732.1|	40.33	58.56	0	-3	181	103	2	1	178	240048	239512	1e-31	133
ASA_P4G116	gi|619739382|gb|CP007558.1|	40.33	58.56	0	-3	181	103	2	1	178	244011	243475	1e-31	133
ASA_P4G116	gi|662716651|gb|CP008824.1|	40.33	58.56	0	-3	181	103	2	1	178	291690	291154	1e-31	133
ASA_P4G116	gi|695213009|ref|NG_036536.1|;gi|163644903|gb|EU315225.1|	38.79	57.58	0	-2	165	96	2	1	162	16997	16509	6e-26	116
ASA_P4G116	gi|733164884|emb|LN681228.1|	39.26	60.00	0	-2	135	77	2	1	132	89497	89099	1e-20	101
ASA_P4G116	gi|289176709|emb|FN667743.1|	39.26	60.00	0	-2	135	77	2	1	132	90265	89867	1e-20	101
ASA_P4G116	gi|596353652|gb|KF976462.2|	39.81	59.26	0	-3	108	65	0	1	108	151426	151103	1e-17	92.4
ASA_P4G116	gi|628088972|gb|CP007137.1|	43.96	60.44	0	2	91	51	0	1	91	22277	22549	9e-15	83.6
ASA_P4G116	gi|573972154|gb|CP006029.1|	43.96	60.44	0	1	91	51	0	1	91	22276	22548	9e-15	83.6
ASA_P4G116	gi|449452051|ref|XM_004143726.1|	29.41	41.91	0	2	136	89	1	45	180	1634	2020	2.4	39.3
ASA_P4G116	gi|449486581|ref|XM_004157291.1|	29.41	41.91	0	1	136	89	1	45	180	1510	1896	3.6	38.5
ASA_P4G117	gi|142855988|gb|CP000645.1|	100.00	100.00	0	-3	241	0	0	1	241	110437	109715	2e-158	501
ASA_P4G117	gi|696586053|gb|CP009563.1|	85.89	94.19	0	2	241	34	0	1	241	33653	34375	6e-138	442
ASA_P4G117	gi|695936401|gb|CP009570.1|	85.89	94.19	0	-1	241	34	0	1	241	99172	98450	6e-138	442
ASA_P4G117	gi|696586546|gb|CP009564.1|	85.89	94.19	0	3	241	34	0	1	241	30999	31721	6e-138	442
ASA_P4G117	gi|696585773|gb|CP009562.1|	85.89	94.19	0	2	241	34	0	1	241	31394	32116	6e-138	442
ASA_P4G117	gi|544345850|dbj|AB591424.1|	85.89	94.19	0	1	241	34	0	1	241	68740	69462	6e-138	442
ASA_P4G117	gi|685455334|gb|CP009410.1|	85.89	94.19	0	1	241	34	0	1	241	106171	106893	6e-138	442
ASA_P4G117	gi|381288102|gb|JN983045.1|	85.89	94.19	0	2	241	34	0	1	241	109190	109912	6e-138	442
ASA_P4G117	gi|381288584|gb|JN983048.1|	85.89	94.19	0	2	241	34	0	1	241	109445	110167	6e-138	442
ASA_P4G117	gi|229561407|gb|FJ621586.1|	85.89	94.19	0	2	241	34	0	1	241	122117	122839	6e-138	442
ASA_P4G117	gi|555235253|gb|KF250428.1|	85.89	94.19	0	2	241	34	0	1	241	124721	125443	6e-138	442
ASA_P4G117	gi|678222149|gb|KJ909290.1|	85.89	94.19	0	3	241	34	0	1	241	125064	125786	6e-138	442
ASA_P4G117	gi|696581286|gb|CP009560.1|	85.89	94.19	0	1	241	34	0	1	241	66160	66882	6e-138	442
ASA_P4G117	gi|229561581|gb|FJ621587.1|	85.89	94.19	0	2	241	34	0	1	241	132236	132958	6e-138	442
ASA_P4G117	gi|695935254|gb|CP009567.1|	85.89	94.19	0	-2	241	34	0	1	241	102870	102148	6e-138	442
ASA_P4G117	gi|305670679|gb|HQ023862.1|	85.89	94.19	0	2	241	34	0	1	241	134594	135316	6e-138	442
ASA_P4G117	gi|305670853|gb|HQ023863.1|	85.89	94.19	0	3	241	34	0	1	241	135102	135824	6e-138	442
ASA_P4G117	gi|685456437|gb|CP009414.1|	85.89	94.19	0	2	241	34	0	1	241	138923	139645	6e-138	442
ASA_P4G117	gi|381287804|gb|JN983043.1|	85.89	94.19	0	-3	241	34	0	1	241	45891	45169	6e-138	442
ASA_P4G117	gi|409729032|gb|JX141473.1|	85.89	94.19	0	1	241	34	0	1	241	138817	139539	6e-138	442
ASA_P4G117	gi|229561762|gb|FJ621588.1|;gi|305671026|gb|HQ023864.1|	85.89	94.19	0	2	241	34	0	1	241	140552	141274	6e-138	442
ASA_P4G117	gi|695934953|gb|CP007636.1|	85.89	94.19	0	1	241	34	0	1	241	158122	158844	6e-138	442
ASA_P4G117	gi|596353652|gb|KF976462.2|	85.89	94.19	0	2	241	34	0	1	241	147020	147742	6e-138	442
ASA_P4G117	gi|514883893|gb|JX442976.1|	85.89	94.19	0	1	241	34	0	1	241	853	1575	6e-138	442
ASA_P4G117	gi|327536433|gb|JF267651.1|	85.89	94.19	0	1	241	34	0	1	241	148561	149283	6e-138	442
ASA_P4G117	gi|685456237|gb|CP009413.1|	85.89	94.19	0	2	241	34	0	1	241	148691	149413	6e-138	442
ASA_P4G117	gi|133905002|gb|CP000604.1|	85.89	94.19	0	1	241	34	0	1	241	150496	151218	6e-138	442
ASA_P4G117	gi|685454021|gb|CP009409.1|	85.89	94.19	0	1	241	34	0	1	241	164920	165642	6e-138	442
ASA_P4G117	gi|345468041|dbj|AP012208.1|	85.89	94.19	0	1	241	34	0	1	241	150805	151527	6e-138	442
ASA_P4G117	gi|723759024|gb|KP056256.1|	85.89	94.19	0	3	241	34	0	1	241	171024	171746	6e-138	442
ASA_P4G117	gi|365803989|gb|CP003225.1|	85.89	94.19	0	2	241	34	0	1	241	67421	68143	3e-137	440
ASA_P4G117	gi|566131152|gb|KF551948.1|	85.89	94.19	0	3	241	34	0	1	241	93816	94538	3e-137	440
ASA_P4G117	gi|118596907|dbj|AB277724.1|	85.89	94.19	0	3	241	34	0	1	241	85434	86156	3e-137	440
ASA_P4G117	gi|544169431|gb|KF152885.1|	85.89	94.19	0	2	241	34	0	1	241	103601	104323	3e-137	440
ASA_P4G117	gi|305670530|gb|HQ023861.1|	85.89	94.19	0	2	241	34	0	1	241	109376	110098	3e-137	440
ASA_P4G117	gi|749800011|gb|KM506769.1|	85.89	94.19	0	3	241	34	0	1	241	97281	98003	3e-137	440
ASA_P4G117	gi|118596719|dbj|AB277723.1|	85.89	94.19	0	2	241	34	0	1	241	90980	91702	3e-137	440
ASA_P4G117	gi|133904815|gb|CP000602.1|	85.89	94.19	0	1	241	34	0	1	241	114814	115536	3e-137	440
ASA_P4G117	gi|704486155|gb|KM083064.1|	85.89	94.19	0	2	241	34	0	1	241	97310	98032	3e-137	440
ASA_P4G117	gi|443900801|emb|FO203354.1|	85.89	94.19	0	2	241	34	0	1	241	104432	105154	3e-137	440
ASA_P4G117	gi|723243434|gb|CP009868.1|	85.89	94.19	0	-1	241	34	0	1	241	124883	124161	3e-137	440
ASA_P4G117	gi|662862580|ref|NC_022522.2|	85.89	94.19	0	2	241	34	0	1	241	102629	103351	3e-137	440
ASA_P4G117	gi|657224404|gb|KF056330.2|	85.89	94.19	0	2	241	34	0	1	241	102629	103351	3e-137	440
ASA_P4G117	gi|752502612|dbj|AP014611.1|	85.89	94.19	0	2	241	34	0	1	241	126908	127630	3e-137	440
ASA_P4G117	gi|377806473|gb|JQ010984.1|	85.89	94.19	0	2	241	34	0	1	241	111779	112501	3e-137	440
ASA_P4G117	gi|698038887|gb|KM670336.1|	85.89	94.19	0	3	241	34	0	1	241	118179	118901	3e-137	440
ASA_P4G117	gi|742994109|gb|CP010391.1|	85.89	94.19	0	-3	241	34	0	1	241	60978	60256	3e-137	440
ASA_P4G117	gi|407810043|gb|JQ824049.1|	85.89	94.19	0	-3	241	34	0	1	241	33035	32313	3e-137	440
ASA_P4G117	gi|133905277|gb|CP000603.1|	85.89	94.19	0	2	241	34	0	1	241	122348	123070	3e-137	440
ASA_P4G117	gi|660573358|gb|CP008790.1|	85.89	94.19	0	2	241	34	0	1	241	130214	130936	3e-137	440
ASA_P4G117	gi|742954201|gb|CP010373.1|	85.89	94.19	0	-3	241	34	0	1	241	29195	28473	3e-137	440
ASA_P4G117	gi|523811284|gb|CP006050.1|	85.89	94.19	0	3	241	34	0	1	241	126294	127016	3e-137	440
ASA_P4G117	gi|640855459|gb|CP007732.1|	85.89	94.19	0	2	241	34	0	1	241	148259	148981	3e-137	440
ASA_P4G117	gi|619739382|gb|CP007558.1|	85.89	94.19	0	3	241	34	0	1	241	148248	148970	3e-137	440
ASA_P4G117	gi|662716651|gb|CP008824.1|	85.89	94.19	0	3	241	34	0	1	241	195927	196649	3e-137	440
ASA_P4G117	gi|743003621|gb|CP010360.1|	85.48	93.78	0	-3	241	35	0	1	241	17127	16405	6e-137	439
ASA_P4G117	gi|224831756|gb|FJ705807.1|	85.48	93.78	0	2	241	35	0	1	241	100487	101209	6e-137	439
ASA_P4G117	gi|672365395|gb|CP006665.1|	78.84	90.46	0	2	241	51	0	1	241	120350	121072	1e-126	410
ASA_P4G117	gi|94317724|gb|DQ472431.1|	85.20	94.90	0	-1	196	29	0	24	219	589	2	4e-123	360
ASA_P4G117	gi|685455476|gb|CP009411.1|	92.47	96.77	0	2	93	7	0	149	241	140906	141184	5e-112	186
ASA_P4G117	gi|685455476|gb|CP009411.1|	81.11	92.22	0	3	90	17	0	60	149	140640	140909	5e-112	159
ASA_P4G117	gi|685455476|gb|CP009411.1|	81.97	91.80	0	1	61	11	0	1	61	140464	140646	5e-112	108
ASA_P4G117	gi|577007824|dbj|AB856327.1|	57.26	75.10	0	2	241	101	1	1	241	14834	15550	5e-86	293
ASA_P4G117	gi|370986822|dbj|AB571865.1|	57.26	75.10	0	3	241	101	1	1	241	14151	14867	5e-86	293
ASA_P4G117	gi|9864179|gb|AF288218.1|AF288218	95.38	98.46	0	3	65	3	0	160	224	3	197	2e-33	136
ASA_P4G117	gi|703569903|gb|CP009619.1|	35.20	53.20	0	-3	250	145	9	1	239	290781	290050	9e-30	130
ASA_P4G117	gi|594708731|gb|KC886258.1|	33.88	50.83	0	1	242	145	6	1	237	81460	82155	7e-26	118
ASA_P4G117	gi|358442166|gb|JN648379.1|	33.88	50.83	0	1	242	145	6	1	237	81460	82155	7e-26	118
ASA_P4G117	gi|259156371|gb|GQ463142.1|	33.88	50.83	0	2	242	145	6	1	237	81497	82192	7e-26	118
ASA_P4G117	gi|594708630|gb|KC886257.1|	33.88	50.83	0	2	242	145	6	1	237	81767	82462	7e-26	118
ASA_P4G117	gi|259156180|gb|GQ463140.1|	33.88	50.83	0	2	242	145	6	1	237	85631	86326	7e-26	118
ASA_P4G117	gi|462293505|gb|AJFN02000021.1|	33.88	50.83	0	-1	242	145	6	1	237	74922	74227	7e-26	118
ASA_P4G117	gi|356645562|gb|CP003069.1|	33.88	50.83	0	2	242	145	6	1	237	165005	165700	7e-26	118
ASA_P4G117	gi|695931389|gb|CP007634.1|	33.88	50.83	0	2	242	145	6	1	237	159929	160624	7e-26	118
ASA_P4G117	gi|229368777|gb|CP001485.1|	33.88	50.83	0	-2	242	145	6	1	237	2976303	2975608	7e-26	118
ASA_P4G117	gi|684200017|gb|CP008920.1|	33.33	50.00	0	3	246	149	6	1	241	1925043	1925750	1e-25	118
ASA_P4G117	gi|440497645|gb|JX888896.1|	34.54	50.60	0	-1	249	140	7	1	240	33587	32883	2e-25	117
ASA_P4G117	gi|440497646|gb|JX888897.1|	34.54	50.60	0	1	249	140	7	1	240	6967	7671	2e-25	117
ASA_P4G117	gi|521348694|gb|CP004855.1|	34.54	50.60	0	3	249	140	7	1	240	1357404	1358108	2e-25	117
ASA_P4G117	gi|521343783|gb|CP004853.1|	34.54	50.60	0	2	249	140	7	1	240	1349069	1349773	2e-25	117
ASA_P4G117	gi|410816915|gb|CP003917.1|	34.54	50.60	0	2	249	140	7	1	240	1362170	1362874	2e-25	117
ASA_P4G117	gi|259156080|gb|GQ463139.1|	33.47	50.41	0	2	242	146	6	1	237	80237	80932	3e-25	116
ASA_P4G117	gi|172046403|emb|AM942759.1|	33.47	50.20	0	-1	245	148	6	1	240	2667082	2666378	5e-25	115
ASA_P4G117	gi|365733050|emb|HE646881.2|	34.14	50.60	0	1	249	141	7	1	240	21562	22266	9e-25	115
ASA_P4G117	gi|20095128|gb|AY090559.1|	34.14	50.60	0	3	249	141	7	1	240	72030	72734	9e-25	115
ASA_P4G117	gi|386270271|gb|CP003380.1|	33.20	50.21	0	-1	241	147	6	1	236	544947	544252	6e-24	112
ASA_P4G117	gi|259156468|gb|GQ463143.1|	33.06	49.80	0	3	245	149	6	1	240	62271	62975	6e-24	112
ASA_P4G117	gi|686466867|gb|KM213605.1|	33.06	49.80	0	2	245	149	6	1	240	82133	82837	6e-24	112
ASA_P4G117	gi|259156547|gb|GQ463144.1|	33.06	49.80	0	3	245	149	6	1	240	85944	86648	6e-24	112
ASA_P4G117	gi|259156281|gb|GQ463141.1|	33.33	50.20	0	3	249	143	7	1	240	78138	78842	8e-24	112
ASA_P4G117	gi|21885263|gb|AY055428.1|	33.33	50.20	0	3	249	143	7	1	240	82335	83039	8e-24	112
ASA_P4G117	gi|521325890|gb|CP004848.1|	33.19	49.14	0	3	232	142	5	1	227	1259253	1259924	3e-23	110
ASA_P4G117	gi|380005181|gb|JQ345361.1|	32.79	47.95	0	1	244	149	6	1	239	94072	94773	3e-22	107
ASA_P4G117	gi|120556926|gb|CP000503.1|	32.24	48.98	0	1	245	151	6	1	240	1312873	1313577	4e-22	107
ASA_P4G117	gi|262318104|dbj|AB525228.1|	33.17	50.75	0	3	199	124	4	43	241	48	617	1e-19	99.8
ASA_P4G117	gi|631782660|emb|HG794399.1|	34.36	50.77	0	1	195	119	4	43	237	37	594	2e-19	99.4
ASA_P4G117	gi|335340310|gb|CP002284.1|	28.69	45.49	0	1	244	152	7	1	239	397447	398127	4e-18	95.1
ASA_P4G117	gi|631782688|emb|HG794405.1|	33.50	50.74	0	3	203	118	5	39	237	18	587	6e-18	94.4
ASA_P4G117	gi|675334590|gb|CP009261.1|	28.86	45.53	0	-2	246	145	9	1	239	3292558	3291890	1e-17	93.6
ASA_P4G117	gi|537379077|gb|CP006699.1|	27.65	47.47	0	1	217	142	9	25	239	397432	398043	3e-10	70.5
ASA_P4G117	gi|302580034|gb|CP002159.1|	30.61	48.30	0	-3	147	97	2	18	163	770332	769904	2e-08	64.7
ASA_P4G117	gi|302580034|gb|CP002159.1|	30.13	48.08	0	2	156	103	3	18	171	1611893	1612348	3e-08	64.3
ASA_P4G117	gi|302580034|gb|CP002159.1|	30.13	47.44	0	2	156	103	3	18	171	2114438	2114893	4e-08	63.9
ASA_P4G117	gi|635290508|gb|CP005961.1|	23.50	43.17	0	1	183	126	3	66	240	27379	27909	0.67	42.0
ASA_P4G118	gi|142855988|gb|CP000645.1|	100.00	100.00	0	-1	121	0	0	1	121	111033	110671	5e-72	247
ASA_P4G118	gi|142855988|gb|CP000645.1|	53.23	67.74	0	-1	62	29	0	54	115	111054	110869	6e-10	67.4
ASA_P4G118	gi|152958106|gb|CP000718.1|	53.45	63.79	0	3	58	27	0	1	58	34854	35027	6e-09	64.3
ASA_P4G118	gi|152958106|gb|CP000718.1|	43.10	53.45	0	3	58	33	0	60	117	34851	35024	3e-05	53.1
ASA_P4G118	gi|334865713|gb|CP002812.1|	57.78	73.33	0	-3	45	19	0	11	55	77479	77345	2e-08	62.8
ASA_P4G118	gi|334865713|gb|CP002812.1|	50.00	61.54	0	-3	52	26	0	66	117	77494	77339	1e-06	57.4
ASA_P4G118	gi|319424417|gb|CP002457.1|	53.33	60.00	0	1	45	21	0	11	55	4384600	4384734	3e-05	53.1
ASA_P4G118	gi|319424417|gb|CP002457.1|	57.50	65.00	0	1	40	17	0	78	117	4384621	4384740	2e-04	50.8
ASA_P4G118	gi|556042023|gb|CP003962.1|	43.40	52.83	0	2	53	26	2	11	60	319910	320065	0.061	42.4
ASA_P4G118	gi|675820319|emb|LM996882.1|	38.78	63.27	0	2	49	28	1	69	115	740396	740542	0.26	40.4
ASA_P4G118	gi|218425442|emb|CU928162.2|	38.78	63.27	0	-1	49	28	1	69	115	3456117	3455971	0.26	40.4
ASA_P4G118	gi|317447632|emb|FN666596.1|	38.78	63.27	0	-3	49	28	1	69	115	37503	37357	0.28	40.4
ASA_P4G118	gi|297592274|gb|GU725392.1|	38.78	63.27	0	-3	49	28	1	69	115	37503	37357	0.28	40.4
ASA_P4G118	gi|157076741|gb|CP000800.1|	39.22	60.78	0	-2	51	29	1	67	115	3382481	3382329	0.29	40.4
ASA_P4G118	gi|56315609|emb|CR555307.1|	37.50	58.33	0	-3	48	28	1	11	56	61733	61590	0.30	40.4
ASA_P4G118	gi|56315609|emb|CR555307.1|	42.50	62.50	0	-3	40	21	1	78	115	61712	61593	0.76	39.3
ASA_P4G118	gi|675817390|emb|LM997281.1|	38.78	63.27	0	2	49	28	1	69	115	436658	436804	0.36	40.0
ASA_P4G118	gi|36786547|emb|BX571870.1|	38.89	50.00	0	3	54	31	1	69	120	187689	187850	0.67	39.3
ASA_P4G118	gi|675820605|emb|LM997167.1|	39.22	60.78	0	-1	51	29	1	67	115	5191	5039	0.70	39.3
ASA_P4G118	gi|33633126|emb|BX569694.1|	30.77	48.72	0	2	78	48	1	19	96	122837	123052	2.5	37.4
ASA_P4G118	gi|332341332|gb|CP002729.1|	39.22	60.78	0	2	51	29	1	67	115	4942310	4942462	3.4	37.0
ASA_P4G118	gi|511519639|gb|CP005976.1|	36.54	46.15	0	3	52	31	1	11	60	3268878	3269033	5.7	36.6
ASA_P4G118	gi|307586075|gb|CP002218.1|	35.90	44.87	0	3	78	47	2	41	117	710067	710294	6.8	36.2
ASA_P4G118	gi|375750259|gb|CP003119.1|	31.34	46.27	0	-2	67	44	1	49	115	1392074	1391880	7.0	36.2
ASA_P4G118	gi|380751881|gb|CP003403.1|	37.93	53.45	0	1	58	32	2	16	70	4338160	4338330	9.8	35.8
ASA_P4G118	gi|321165934|gb|CP002505.1|	37.93	53.45	0	1	58	32	2	16	70	4244275	4244445	9.8	35.8
ASA_P4G118	gi|563316362|dbj|AB853026.1|	26.80	45.36	0	3	97	61	3	21	115	577179	577445	9.9	35.8
