# Supplementary material for: The mosaic architecture of Aeromonas salmonicida subsp. salmonicida pAsa4 plasmid and its consequences on antibiotic resistance
Source: PeerJ. 2016 Oct 27;4:e2595. doi: 10.7717/peerj.2595 (PMC5088629; doi:10.7717/peerj.2595)
Supplement: Supplemental Information 5 [file peerj-04-2595-s005.zip › Data_S2/tblastn_pAsa4/tBlastn_ASAP4G129-119.csv]

ASA_P4G119	gi|142855988|gb|CP000645.1|	100.00	100.00	0	-1	115	0	0	1	115	111465	111121	1e-70	243
ASA_P4G119	gi|142856267|gb|CP000646.1|	78.76	85.84	0	2	113	24	0	3	115	138512	138850	7e-52	188
ASA_P4G119	gi|440497499|gb|JX888750.1|	26.73	43.56	0	-3	101	57	3	5	96	27780	27502	1.9	37.7
ASA_P4G119	gi|521339165|gb|CP004852.1|	26.73	43.56	0	-2	101	57	3	5	96	2199463	2199185	2.0	37.7
ASA_P4G119	gi|521330508|gb|CP004849.1|	26.73	43.56	0	-3	101	57	3	5	96	2057233	2056955	2.0	37.7
ASA_P4G119	gi|521321374|gb|CP004846.1|	26.73	43.56	0	-3	101	57	3	5	96	2095101	2094823	2.0	37.7
ASA_P4G119	gi|543175329|gb|CP001103.3|	26.73	43.56	0	-3	101	57	3	5	96	2169237	2168959	2.0	37.7
ASA_P4G119	gi|521348694|gb|CP004855.1|	26.73	43.56	0	-3	101	57	3	5	96	2234713	2234435	2.0	37.7
ASA_P4G119	gi|521335072|gb|CP004851.1|	26.73	43.56	0	-1	101	57	3	5	96	2182166	2181888	2.0	37.7
ASA_P4G119	gi|521343783|gb|CP004853.1|	26.73	43.56	0	-1	101	57	3	5	96	2298653	2298375	2.0	37.7
ASA_P4G119	gi|410816915|gb|CP003917.1|	26.73	43.56	0	-3	101	57	3	5	96	2312227	2311949	2.0	37.7
ASA_P4G119	gi|521325890|gb|CP004848.1|	26.73	43.56	0	-1	101	57	3	5	96	2139005	2138727	3.3	37.0
ASA_P4G119	gi|689431706|emb|LL907100.1|	36.59	56.10	0	1	41	25	1	34	73	23014	23136	4.3	36.6
ASA_P4G120	gi|142855988|gb|CP000645.1|	100.00	100.00	0	2	99	0	0	1	99	112478	112774	8e-25	110
ASA_P4G120	gi|224831756|gb|FJ705807.1|	46.67	64.44	0	-3	45	23	1	53	96	99888	99754	0.23	40.4
ASA_P4G120	gi|743003621|gb|CP010360.1|	44.44	64.44	0	2	45	24	1	53	96	17729	17863	0.53	39.3
ASA_P4G120	gi|733164884|emb|LN681228.1|	42.22	60.00	0	-2	45	25	1	53	96	62638	62504	2.0	37.4
ASA_P4G120	gi|289176709|emb|FN667743.1|	42.22	60.00	0	-2	45	25	1	53	96	62638	62504	2.0	37.4
ASA_P4G120	gi|365803989|gb|CP003225.1|	40.00	60.00	0	-2	45	26	1	53	96	66523	66389	8.2	35.4
ASA_P4G120	gi|566131152|gb|KF551948.1|	40.00	60.00	0	-1	45	26	1	53	96	92918	92784	8.2	35.4
ASA_P4G120	gi|118596907|dbj|AB277724.1|	40.00	60.00	0	-2	45	26	1	53	96	84536	84402	8.2	35.4
ASA_P4G120	gi|544169431|gb|KF152885.1|	40.00	60.00	0	-3	45	26	1	53	96	102703	102569	8.2	35.4
ASA_P4G120	gi|305670530|gb|HQ023861.1|	40.00	60.00	0	-2	45	26	1	53	96	108478	108344	8.2	35.4
ASA_P4G120	gi|749800011|gb|KM506769.1|	40.00	60.00	0	-1	45	26	1	53	96	96383	96249	8.2	35.4
ASA_P4G120	gi|118596719|dbj|AB277723.1|	40.00	60.00	0	-1	45	26	1	53	96	90082	89948	8.2	35.4
ASA_P4G120	gi|133904815|gb|CP000602.1|	40.00	60.00	0	-2	45	26	1	53	96	113916	113782	8.2	35.4
ASA_P4G120	gi|704486155|gb|KM083064.1|	40.00	60.00	0	-2	45	26	1	53	96	96412	96278	8.2	35.4
ASA_P4G120	gi|443900801|emb|FO203354.1|	40.00	60.00	0	-1	45	26	1	53	96	103534	103400	8.2	35.4
ASA_P4G120	gi|723243434|gb|CP009868.1|	40.00	60.00	0	3	45	26	1	53	96	125781	125915	8.2	35.4
ASA_P4G120	gi|662862580|ref|NC_022522.2|	40.00	60.00	0	-1	45	26	1	53	96	101731	101597	8.2	35.4
ASA_P4G120	gi|657224404|gb|KF056330.2|	40.00	60.00	0	-1	45	26	1	53	96	101731	101597	8.2	35.4
ASA_P4G120	gi|752502612|dbj|AP014611.1|	40.00	60.00	0	-2	45	26	1	53	96	126010	125876	8.2	35.4
ASA_P4G120	gi|377806473|gb|JQ010984.1|	40.00	60.00	0	-2	45	26	1	53	96	110881	110747	8.2	35.4
ASA_P4G120	gi|698038887|gb|KM670336.1|	40.00	60.00	0	-1	45	26	1	53	96	117281	117147	8.2	35.4
ASA_P4G120	gi|742994109|gb|CP010391.1|	40.00	60.00	0	1	45	26	1	53	96	61876	62010	8.2	35.4
ASA_P4G120	gi|407810043|gb|JQ824049.1|	40.00	60.00	0	3	45	26	1	53	96	33933	34067	8.2	35.4
ASA_P4G120	gi|133905277|gb|CP000603.1|	40.00	60.00	0	-3	45	26	1	53	96	121450	121316	8.2	35.4
ASA_P4G120	gi|660573358|gb|CP008790.1|	40.00	60.00	0	-3	45	26	1	53	96	129316	129182	8.2	35.4
ASA_P4G120	gi|742954201|gb|CP010373.1|	40.00	60.00	0	3	45	26	1	53	96	30093	30227	8.2	35.4
ASA_P4G120	gi|523811284|gb|CP006050.1|	40.00	60.00	0	-1	45	26	1	53	96	125396	125262	8.2	35.4
ASA_P4G120	gi|640855459|gb|CP007732.1|	40.00	60.00	0	-2	45	26	1	53	96	147361	147227	8.2	35.4
ASA_P4G120	gi|619739382|gb|CP007558.1|	40.00	60.00	0	-1	45	26	1	53	96	147350	147216	8.2	35.4
ASA_P4G120	gi|662716651|gb|CP008824.1|	40.00	60.00	0	-1	45	26	1	53	96	195029	194895	8.2	35.4
ASA_P4G120	gi|94317781|gb|DQ472458.1|	51.72	68.97	0	-2	29	14	0	53	81	566	480	8.5	35.0
ASA_P4G121	gi|142855988|gb|CP000645.1|	100.00	100.00	0	-3	107	0	0	1	107	113104	112784	1e-64	224
ASA_P4G121	gi|94317781|gb|DQ472458.1|	67.59	80.56	0	1	108	31	2	1	105	94	414	2e-39	146
ASA_P4G121	gi|365803989|gb|CP003225.1|	67.59	80.56	0	3	108	31	2	1	105	66051	66371	3e-37	146
ASA_P4G121	gi|566131152|gb|KF551948.1|	67.59	80.56	0	1	108	31	2	1	105	92446	92766	3e-37	146
ASA_P4G121	gi|332144411|dbj|AB571791.1|	67.59	80.56	0	-3	108	31	2	1	105	12451	12131	3e-37	146
ASA_P4G121	gi|118596907|dbj|AB277724.1|	67.59	80.56	0	1	108	31	2	1	105	84064	84384	3e-37	146
ASA_P4G121	gi|544169431|gb|KF152885.1|	67.59	80.56	0	3	108	31	2	1	105	102231	102551	3e-37	146
ASA_P4G121	gi|305670530|gb|HQ023861.1|	67.59	80.56	0	3	108	31	2	1	105	108006	108326	3e-37	146
ASA_P4G121	gi|591389235|gb|KF992018.1|	67.59	80.56	0	1	108	31	2	1	105	94132	94452	3e-37	146
ASA_P4G121	gi|378705671|gb|JN861072.1|	67.59	80.56	0	1	108	31	2	1	105	94132	94452	3e-37	146
ASA_P4G121	gi|582035484|gb|CP006661.1|	67.59	80.56	0	2	108	31	2	1	105	108227	108547	3e-37	146
ASA_P4G121	gi|229561407|gb|FJ621586.1|	67.59	80.56	0	3	108	31	2	1	105	84825	85145	3e-37	146
ASA_P4G121	gi|749800011|gb|KM506769.1|	67.59	80.56	0	1	108	31	2	1	105	95911	96231	3e-37	146
ASA_P4G121	gi|118596719|dbj|AB277723.1|	67.59	80.56	0	3	108	31	2	1	105	89610	89930	3e-37	146
ASA_P4G121	gi|555235253|gb|KF250428.1|	67.59	80.56	0	3	108	31	2	1	105	95637	95957	3e-37	146
ASA_P4G121	gi|678222149|gb|KJ909290.1|	67.59	80.56	0	3	108	31	2	1	105	106419	106739	3e-37	146
ASA_P4G121	gi|133904815|gb|CP000602.1|	67.59	80.56	0	2	108	31	2	1	105	113444	113764	3e-37	146
ASA_P4G121	gi|696581286|gb|CP009560.1|	67.59	80.56	0	1	108	31	2	1	105	53149	53469	3e-37	146
ASA_P4G121	gi|229561581|gb|FJ621587.1|	67.59	80.56	0	2	108	31	2	1	105	119225	119545	3e-37	146
ASA_P4G121	gi|695935254|gb|CP009567.1|	67.59	80.56	0	-2	108	31	2	1	105	115881	115561	3e-37	146
ASA_P4G121	gi|704486155|gb|KM083064.1|	67.59	80.56	0	3	108	31	2	1	105	95940	96260	3e-37	146
ASA_P4G121	gi|305670679|gb|HQ023862.1|	67.59	80.56	0	1	108	31	2	1	105	107581	107901	3e-37	146
ASA_P4G121	gi|305670853|gb|HQ023863.1|	67.59	80.56	0	2	108	31	2	1	105	103832	104152	3e-37	146
ASA_P4G121	gi|443900801|emb|FO203354.1|	67.59	80.56	0	3	108	31	2	1	105	103062	103382	3e-37	146
ASA_P4G121	gi|358409925|gb|JN157804.1|	67.59	80.56	0	-1	108	31	2	1	105	126617	126297	3e-37	146
ASA_P4G121	gi|685456437|gb|CP009414.1|	67.59	80.56	0	1	108	31	2	1	105	110533	110853	3e-37	146
ASA_P4G121	gi|381287804|gb|JN983043.1|	67.59	80.56	0	-1	108	31	2	1	105	61421	61101	3e-37	146
ASA_P4G121	gi|723243434|gb|CP009868.1|	67.59	80.56	0	-2	108	31	2	1	105	126253	125933	3e-37	146
ASA_P4G121	gi|409729032|gb|JX141473.1|	67.59	80.56	0	2	108	31	2	1	105	99344	99664	3e-37	146
ASA_P4G121	gi|430829327|gb|JF714412.2|	67.59	80.56	0	1	108	31	2	1	105	94132	94452	3e-37	146
ASA_P4G121	gi|229561762|gb|FJ621588.1|;gi|305671026|gb|HQ023864.1|	67.59	80.56	0	3	108	31	2	1	105	109281	109601	3e-37	146
ASA_P4G121	gi|345105136|gb|JF503991.1|	67.59	80.56	0	1	108	31	2	1	105	94132	94452	3e-37	146
ASA_P4G121	gi|695934953|gb|CP007636.1|	67.59	80.56	0	2	108	31	2	1	105	126485	126805	3e-37	146
ASA_P4G121	gi|662862580|ref|NC_022522.2|	67.59	80.56	0	3	108	31	2	1	105	101259	101579	3e-37	146
ASA_P4G121	gi|657224404|gb|KF056330.2|	67.59	80.56	0	3	108	31	2	1	105	101259	101579	3e-37	146
ASA_P4G121	gi|752502612|dbj|AP014611.1|	67.59	80.56	0	3	108	31	2	1	105	125538	125858	3e-37	146
ASA_P4G121	gi|596353652|gb|KF976462.2|	67.59	80.56	0	3	108	31	2	1	105	100482	100802	3e-37	146
ASA_P4G121	gi|377806473|gb|JQ010984.1|	67.59	80.56	0	3	108	31	2	1	105	110409	110729	3e-37	146
ASA_P4G121	gi|514883893|gb|JX442976.1|	67.59	80.56	0	3	108	31	2	1	105	137763	138083	3e-37	146
ASA_P4G121	gi|327536433|gb|JF267651.1|	67.59	80.56	0	3	108	31	2	1	105	124869	125189	3e-37	146
ASA_P4G121	gi|698038887|gb|KM670336.1|	67.59	80.56	0	1	108	31	2	1	105	116809	117129	3e-37	146
ASA_P4G121	gi|685456237|gb|CP009413.1|	67.59	80.56	0	-3	108	31	2	1	105	43186	42866	3e-37	146
ASA_P4G121	gi|133905002|gb|CP000604.1|	67.59	80.56	0	2	108	31	2	1	105	119225	119545	3e-37	146
ASA_P4G121	gi|742994109|gb|CP010391.1|	67.59	80.56	0	-1	108	31	2	1	105	62348	62028	3e-37	146
ASA_P4G121	gi|374413489|gb|JN687470.1|	67.59	80.56	0	1	108	31	2	1	105	107539	107859	3e-37	146
ASA_P4G121	gi|407810043|gb|JQ824049.1|	67.59	80.56	0	-1	108	31	2	1	105	34405	34085	3e-37	146
ASA_P4G121	gi|133905277|gb|CP000603.1|	67.59	80.56	0	3	108	31	2	1	105	120978	121298	3e-37	146
ASA_P4G121	gi|685454021|gb|CP009409.1|	67.59	80.56	0	2	108	31	2	1	105	119201	119521	3e-37	146
ASA_P4G121	gi|660573358|gb|CP008790.1|	67.59	80.56	0	3	108	31	2	1	105	128844	129164	3e-37	146
ASA_P4G121	gi|345468041|dbj|AP012208.1|	67.59	80.56	0	1	108	31	2	1	105	106300	106620	3e-37	146
ASA_P4G121	gi|723759024|gb|KP056256.1|	67.59	80.56	0	3	108	31	2	1	105	106464	106784	3e-37	146
ASA_P4G121	gi|742954201|gb|CP010373.1|	67.59	80.56	0	-1	108	31	2	1	105	30565	30245	3e-37	146
ASA_P4G121	gi|523811284|gb|CP006050.1|	67.59	80.56	0	1	108	31	2	1	105	124924	125244	3e-37	146
ASA_P4G121	gi|640855459|gb|CP007732.1|	67.59	80.56	0	3	108	31	2	1	105	146889	147209	3e-37	146
ASA_P4G121	gi|619739382|gb|CP007558.1|	67.59	80.56	0	1	108	31	2	1	105	146878	147198	3e-37	146
ASA_P4G121	gi|662716651|gb|CP008824.1|	67.59	80.56	0	1	108	31	2	1	105	194557	194877	3e-37	146
ASA_P4G121	gi|661245796|dbj|AP014565.1|	67.59	80.56	0	-2	108	31	2	1	105	994889	994569	3e-37	146
ASA_P4G121	gi|733164884|emb|LN681228.1|	64.15	79.25	0	3	106	36	2	1	105	62163	62477	7e-35	139
ASA_P4G121	gi|289176709|emb|FN667743.1|	64.15	79.25	0	3	106	36	2	1	105	62163	62477	7e-35	139
ASA_P4G121	gi|743003621|gb|CP010360.1|	65.09	77.36	0	-3	106	33	2	1	103	18201	17887	5e-34	136
ASA_P4G121	gi|224831756|gb|FJ705807.1|	65.09	77.36	0	2	106	33	2	1	103	99416	99730	5e-34	136
ASA_P4G121	gi|685455476|gb|CP009411.1|	62.67	76.00	0	3	75	24	2	34	105	119265	119486	1e-18	92.4
ASA_P4G121	gi|685455476|gb|CP009411.1|	68.18	77.27	0	1	44	14	0	1	44	119167	119298	3e-08	62.0
ASA_P4G121	gi|577007824|dbj|AB856327.1|	54.29	68.57	0	2	70	32	0	6	75	99299	99508	4e-15	82.0
ASA_P4G121	gi|370986822|dbj|AB571865.1|	54.29	68.57	0	2	70	32	0	6	75	119939	120148	4e-15	82.0
ASA_P4G121	gi|635290508|gb|CP005961.1|	34.57	49.38	0	1	81	52	1	24	104	23179	23418	0.045	42.7
ASA_P4G121	gi|572099409|dbj|AP012547.1|	31.40	46.51	0	-1	86	46	4	10	89	1987459	1987223	0.79	38.9
ASA_P4G121	gi|502082274|ref|XM_004487060.1|	29.33	48.00	0	1	75	49	2	19	92	211	426	1.3	37.7
ASA_P4G121	gi|502082270|ref|XM_004487059.1|	29.33	48.00	0	1	75	49	2	19	92	211	426	1.3	37.7
ASA_P4G121	gi|168011880|ref|XM_001758579.1|	32.47	48.05	0	1	77	38	2	45	107	505	735	3.1	36.6
ASA_P4G121	gi|188027207|emb|CU468135.1|	45.71	60.00	0	3	35	19	0	6	40	616173	616277	4.4	36.6
ASA_P4G121	gi|407233956|gb|CP003863.1|	36.36	54.55	0	1	44	24	1	61	100	168631	168762	6.4	35.8
ASA_P4G121	gi|288945394|gb|CP001906.1|	36.36	52.73	0	1	55	33	1	16	70	197431	197589	9.4	35.4
ASA_P4G122	gi|142855988|gb|CP000645.1|	100.00	100.00	0	-2	563	0	0	1	563	114737	113049	0.0	1081
ASA_P4G122	gi|685455476|gb|CP009411.1|	78.78	86.61	0	3	575	108	6	1	562	117498	119219	0.0	846
ASA_P4G122	gi|332144411|dbj|AB571791.1|	78.78	86.61	0	-2	575	108	6	1	562	14120	12399	0.0	846
ASA_P4G122	gi|591389235|gb|KF992018.1|	78.78	86.61	0	3	575	108	6	1	562	92463	94184	0.0	846
ASA_P4G122	gi|378705671|gb|JN861072.1|	78.78	86.61	0	3	575	108	6	1	562	92463	94184	0.0	846
ASA_P4G122	gi|582035484|gb|CP006661.1|	78.78	86.61	0	1	575	108	6	1	562	106558	108279	0.0	846
ASA_P4G122	gi|229561407|gb|FJ621586.1|	78.78	86.61	0	2	575	108	6	1	562	83156	84877	0.0	846
ASA_P4G122	gi|555235253|gb|KF250428.1|	78.78	86.61	0	2	575	108	6	1	562	93968	95689	0.0	846
ASA_P4G122	gi|678222149|gb|KJ909290.1|	78.78	86.61	0	2	575	108	6	1	562	104750	106471	0.0	846
ASA_P4G122	gi|696581286|gb|CP009560.1|	78.78	86.61	0	3	575	108	6	1	562	51480	53201	0.0	846
ASA_P4G122	gi|229561581|gb|FJ621587.1|	78.78	86.61	0	1	575	108	6	1	562	117556	119277	0.0	846
ASA_P4G122	gi|695935254|gb|CP009567.1|	78.78	86.61	0	-1	575	108	6	1	562	117550	115829	0.0	846
ASA_P4G122	gi|305670679|gb|HQ023862.1|	78.78	86.61	0	3	575	108	6	1	562	105912	107633	0.0	846
ASA_P4G122	gi|305670853|gb|HQ023863.1|	78.78	86.61	0	1	575	108	6	1	562	102163	103884	0.0	846
ASA_P4G122	gi|358409925|gb|JN157804.1|	78.78	86.61	0	-3	575	108	6	1	562	128286	126565	0.0	846
ASA_P4G122	gi|685456437|gb|CP009414.1|	78.78	86.61	0	3	575	108	6	1	562	108864	110585	0.0	846
ASA_P4G122	gi|381287804|gb|JN983043.1|	78.78	86.61	0	-3	575	108	6	1	562	63090	61369	0.0	846
ASA_P4G122	gi|409729032|gb|JX141473.1|	78.78	86.61	0	1	575	108	6	1	562	97675	99396	0.0	846
ASA_P4G122	gi|430829327|gb|JF714412.2|	78.78	86.61	0	3	575	108	6	1	562	92463	94184	0.0	846
ASA_P4G122	gi|229561762|gb|FJ621588.1|;gi|305671026|gb|HQ023864.1|	78.78	86.61	0	2	575	108	6	1	562	107612	109333	0.0	846
ASA_P4G122	gi|345105136|gb|JF503991.1|	78.78	86.61	0	3	575	108	6	1	562	92463	94184	0.0	846
ASA_P4G122	gi|695934953|gb|CP007636.1|	78.78	86.61	0	1	575	108	6	1	562	124816	126537	0.0	846
ASA_P4G122	gi|596353652|gb|KF976462.2|	78.78	86.61	0	2	575	108	6	1	562	98813	100534	0.0	846
ASA_P4G122	gi|514883893|gb|JX442976.1|	78.78	86.61	0	2	575	108	6	1	562	136094	137815	0.0	846
ASA_P4G122	gi|327536433|gb|JF267651.1|	78.78	86.61	0	2	575	108	6	1	562	123200	124921	0.0	846
ASA_P4G122	gi|685456237|gb|CP009413.1|	78.78	86.61	0	-2	575	108	6	1	562	44855	43134	0.0	846
ASA_P4G122	gi|133905002|gb|CP000604.1|	78.78	86.61	0	1	575	108	6	1	562	117556	119277	0.0	846
ASA_P4G122	gi|374413489|gb|JN687470.1|	78.78	86.61	0	3	575	108	6	1	562	105870	107591	0.0	846
ASA_P4G122	gi|345468041|dbj|AP012208.1|	78.78	86.61	0	3	575	108	6	1	562	104631	106352	0.0	846
ASA_P4G122	gi|723759024|gb|KP056256.1|	78.78	86.61	0	2	575	108	6	1	562	104795	106516	0.0	846
ASA_P4G122	gi|661245796|dbj|AP014565.1|	78.78	86.61	0	-1	575	108	6	1	562	996558	994837	0.0	846
ASA_P4G122	gi|640855459|gb|CP007732.1|	78.96	86.78	0	2	575	107	6	1	562	145220	146941	0.0	845
ASA_P4G122	gi|619739382|gb|CP007558.1|	78.96	86.78	0	3	575	107	6	1	562	145209	146930	0.0	845
ASA_P4G122	gi|662716651|gb|CP008824.1|	78.96	86.78	0	3	575	107	6	1	562	192888	194609	0.0	845
ASA_P4G122	gi|566131152|gb|KF551948.1|	78.96	86.78	0	3	575	107	6	1	562	90777	92498	0.0	845
ASA_P4G122	gi|365803989|gb|CP003225.1|	78.96	86.78	0	2	575	107	6	1	562	64382	66103	0.0	845
ASA_P4G122	gi|118596907|dbj|AB277724.1|	78.96	86.78	0	3	575	107	6	1	562	82395	84116	0.0	845
ASA_P4G122	gi|544169431|gb|KF152885.1|	78.96	86.78	0	2	575	107	6	1	562	100562	102283	0.0	845
ASA_P4G122	gi|305670530|gb|HQ023861.1|	78.96	86.78	0	2	575	107	6	1	562	106337	108058	0.0	845
ASA_P4G122	gi|749800011|gb|KM506769.1|	78.96	86.78	0	3	575	107	6	1	562	94242	95963	0.0	845
ASA_P4G122	gi|118596719|dbj|AB277723.1|	78.96	86.78	0	2	575	107	6	1	562	87941	89662	0.0	845
ASA_P4G122	gi|133904815|gb|CP000602.1|	78.96	86.78	0	1	575	107	6	1	562	111775	113496	0.0	845
ASA_P4G122	gi|704486155|gb|KM083064.1|	78.96	86.78	0	2	575	107	6	1	562	94271	95992	0.0	845
ASA_P4G122	gi|443900801|emb|FO203354.1|	78.96	86.78	0	2	575	107	6	1	562	101393	103114	0.0	845
ASA_P4G122	gi|723243434|gb|CP009868.1|	78.96	86.78	0	-1	575	107	6	1	562	127922	126201	0.0	845
ASA_P4G122	gi|662862580|ref|NC_022522.2|	78.96	86.78	0	2	575	107	6	1	562	99590	101311	0.0	845
ASA_P4G122	gi|657224404|gb|KF056330.2|	78.96	86.78	0	2	575	107	6	1	562	99590	101311	0.0	845
ASA_P4G122	gi|752502612|dbj|AP014611.1|	78.96	86.78	0	2	575	107	6	1	562	123869	125590	0.0	845
ASA_P4G122	gi|377806473|gb|JQ010984.1|	78.96	86.78	0	2	575	107	6	1	562	108740	110461	0.0	845
ASA_P4G122	gi|698038887|gb|KM670336.1|	78.96	86.78	0	3	575	107	6	1	562	115140	116861	0.0	845
ASA_P4G122	gi|407810043|gb|JQ824049.1|	78.96	86.78	0	-3	575	107	6	1	562	36074	34353	0.0	845
ASA_P4G122	gi|133905277|gb|CP000603.1|	78.96	86.78	0	2	575	107	6	1	562	119309	121030	0.0	845
ASA_P4G122	gi|660573358|gb|CP008790.1|	78.96	86.78	0	2	575	107	6	1	562	127175	128896	0.0	845
ASA_P4G122	gi|523811284|gb|CP006050.1|	78.96	86.78	0	3	575	107	6	1	562	123255	124976	0.0	845
ASA_P4G122	gi|733164884|emb|LN681228.1|	77.57	86.43	0	2	575	115	4	1	562	60494	62215	0.0	843
ASA_P4G122	gi|289176709|emb|FN667743.1|	77.57	86.43	0	2	575	115	4	1	562	60494	62215	0.0	843
ASA_P4G122	gi|742994109|gb|CP010391.1|	78.78	86.61	0	-3	575	108	6	1	562	64017	62296	0.0	843
ASA_P4G122	gi|742954201|gb|CP010373.1|	78.61	86.61	0	-3	575	109	6	1	562	32234	30513	0.0	842
ASA_P4G122	gi|224831756|gb|FJ705807.1|	77.95	86.28	0	1	576	111	5	1	562	97747	99468	0.0	838
ASA_P4G122	gi|743003621|gb|CP010360.1|	77.26	86.28	0	-2	576	115	5	1	562	19870	18149	0.0	834
ASA_P4G122	gi|672365395|gb|CP006665.1|	76.50	86.22	0	1	566	125	5	1	559	117541	119235	0.0	816
ASA_P4G122	gi|577007824|dbj|AB856327.1|	55.31	67.62	0	1	593	225	9	3	562	97579	99336	3e-175	565
ASA_P4G122	gi|370986822|dbj|AB571865.1|	55.31	67.62	0	1	593	225	9	3	562	118219	119976	3e-175	565
ASA_P4G122	gi|685454021|gb|CP009409.1|	81.99	89.71	0	1	311	54	1	254	562	118321	119253	3e-145	478
ASA_P4G122	gi|685454021|gb|CP009409.1|	75.66	84.27	0	2	267	61	4	1	264	117533	118330	2e-112	384
ASA_P4G122	gi|295443534|dbj|AB434906.1|	46.46	61.50	0	2	226	118	3	318	543	61604	62272	1e-44	183
ASA_P4G122	gi|295443534|dbj|AB434906.1|	45.13	57.52	0	2	113	56	3	12	118	61244	61582	2e-12	81.6
ASA_P4G122	gi|295443534|dbj|AB434906.1|	28.97	50.47	0	2	107	61	3	135	237	60842	61129	1.3	43.1
ASA_P4G122	gi|512379920|dbj|AP013069.1|	46.46	61.50	0	3	226	118	3	318	543	155007	155675	2e-44	182
ASA_P4G122	gi|512379920|dbj|AP013069.1|	45.13	57.52	0	3	113	56	3	12	118	154647	154985	2e-12	81.6
ASA_P4G122	gi|219883500|dbj|AB088420.3|	46.46	61.50	0	1	226	118	3	318	543	155077	155745	2e-44	182
ASA_P4G122	gi|219883500|dbj|AB088420.3|	45.13	57.52	0	1	113	56	3	12	118	154717	155055	2e-12	81.6
ASA_P4G122	gi|219688841|dbj|AB474758.1|	46.46	61.50	0	3	226	118	3	318	543	156273	156941	2e-44	182
ASA_P4G122	gi|219688841|dbj|AB474758.1|	45.13	57.52	0	3	113	56	3	12	118	155913	156251	2e-12	81.6
ASA_P4G122	gi|386270271|gb|CP003380.1|	41.78	56.00	0	-2	225	129	2	320	544	545720	545052	6e-36	155
ASA_P4G122	gi|386270271|gb|CP003380.1|	61.29	74.19	0	-2	93	36	0	7	99	546083	545805	5e-23	115
ASA_P4G122	gi|259156468|gb|GQ463143.1|	41.33	56.44	0	1	225	130	2	320	544	61498	62166	8e-36	155
ASA_P4G122	gi|259156468|gb|GQ463143.1|	59.22	70.87	0	1	103	40	1	7	109	61129	61431	8e-24	117
ASA_P4G122	gi|521325890|gb|CP004848.1|	41.33	56.44	0	3	225	130	2	320	544	1258479	1259147	1e-35	155
ASA_P4G122	gi|521325890|gb|CP004848.1|	57.80	66.97	0	3	109	38	1	7	115	1258116	1258418	7e-24	117
ASA_P4G122	gi|21885263|gb|AY055428.1|	41.33	56.00	0	3	225	130	2	320	544	81561	82229	1e-35	155
ASA_P4G122	gi|21885263|gb|AY055428.1|	61.84	73.68	0	3	76	27	1	34	109	81273	81494	1e-21	110
ASA_P4G122	gi|20095128|gb|AY090559.1|	41.33	56.00	0	1	225	130	2	320	544	71257	71925	1e-35	154
ASA_P4G122	gi|20095128|gb|AY090559.1|	59.22	70.87	0	1	103	40	1	7	109	70888	71190	1e-23	117
ASA_P4G122	gi|684200017|gb|CP008920.1|	41.33	55.56	0	1	225	130	2	320	544	1924270	1924938	1e-35	154
ASA_P4G122	gi|684200017|gb|CP008920.1|	57.84	68.63	0	1	102	41	1	7	108	1923901	1924200	9e-22	111
ASA_P4G122	gi|259156281|gb|GQ463141.1|	41.33	56.00	0	3	225	130	2	320	544	77364	78032	1e-35	154
ASA_P4G122	gi|259156281|gb|GQ463141.1|	57.28	69.90	0	3	103	42	1	7	109	76995	77297	1e-22	113
ASA_P4G122	gi|259156080|gb|GQ463139.1|	41.33	55.56	0	3	225	130	2	320	544	79464	80132	2e-35	154
ASA_P4G122	gi|259156080|gb|GQ463139.1|	57.28	70.87	0	3	103	42	1	7	109	79095	79397	3e-23	115
ASA_P4G122	gi|380005181|gb|JQ345361.1|	41.33	56.00	0	2	225	130	2	320	544	93299	93967	2e-35	154
ASA_P4G122	gi|380005181|gb|JQ345361.1|	62.37	74.19	0	2	93	35	0	7	99	92936	93214	3e-23	115
ASA_P4G122	gi|594708731|gb|KC886258.1|	41.33	55.56	0	2	225	130	2	320	544	80687	81355	2e-35	154
ASA_P4G122	gi|594708731|gb|KC886258.1|	58.25	70.87	0	2	103	41	1	7	109	80318	80620	2e-23	116
ASA_P4G122	gi|358442166|gb|JN648379.1|	41.33	55.56	0	2	225	130	2	320	544	80687	81355	2e-35	154
ASA_P4G122	gi|358442166|gb|JN648379.1|	58.25	70.87	0	2	103	41	1	7	109	80318	80620	2e-23	116
ASA_P4G122	gi|259156371|gb|GQ463142.1|	41.33	55.56	0	3	225	130	2	320	544	80724	81392	2e-35	154
ASA_P4G122	gi|259156371|gb|GQ463142.1|	58.25	70.87	0	3	103	41	1	7	109	80355	80657	2e-23	116
ASA_P4G122	gi|594708630|gb|KC886257.1|	41.33	55.56	0	3	225	130	2	320	544	80994	81662	2e-35	154
ASA_P4G122	gi|594708630|gb|KC886257.1|	58.25	70.87	0	3	103	41	1	7	109	80625	80927	2e-23	116
ASA_P4G122	gi|259156180|gb|GQ463140.1|	41.33	55.56	0	3	225	130	2	320	544	84858	85526	2e-35	154
ASA_P4G122	gi|259156180|gb|GQ463140.1|	58.25	70.87	0	3	103	41	1	7	109	84489	84791	2e-23	116
ASA_P4G122	gi|462293505|gb|AJFN02000021.1|	41.33	55.56	0	-2	225	130	2	320	544	75695	75027	2e-35	154
ASA_P4G122	gi|462293505|gb|AJFN02000021.1|	58.25	70.87	0	-2	103	41	1	7	109	76064	75762	2e-23	116
ASA_P4G122	gi|356645562|gb|CP003069.1|	41.33	55.56	0	3	225	130	2	320	544	164232	164900	2e-35	154
ASA_P4G122	gi|356645562|gb|CP003069.1|	58.25	70.87	0	3	103	41	1	7	109	163863	164165	2e-23	116
ASA_P4G122	gi|695931389|gb|CP007634.1|	41.33	55.56	0	3	225	130	2	320	544	159156	159824	2e-35	154
ASA_P4G122	gi|695931389|gb|CP007634.1|	58.25	70.87	0	3	103	41	1	7	109	158787	159089	2e-23	116
ASA_P4G122	gi|229368777|gb|CP001485.1|	41.33	55.56	0	-3	225	130	2	320	544	2977076	2976408	2e-35	154
ASA_P4G122	gi|229368777|gb|CP001485.1|	58.25	70.87	0	-3	103	41	1	7	109	2977445	2977143	2e-23	116
ASA_P4G122	gi|584468738|gb|CP007004.1|	41.33	56.00	0	1	225	130	2	320	544	832897	833565	3e-35	154
ASA_P4G122	gi|584468738|gb|CP007004.1|	62.37	74.19	0	1	93	35	0	7	99	832534	832812	3e-23	115
ASA_P4G122	gi|120556926|gb|CP000503.1|	40.89	56.44	0	2	225	131	2	320	544	1312100	1312768	3e-35	153
ASA_P4G122	gi|120556926|gb|CP000503.1|	61.17	71.84	0	2	103	38	1	7	109	1311731	1312033	3e-24	119
ASA_P4G122	gi|749209907|gb|CP010312.1|	40.66	60.17	0	1	241	131	6	318	555	101164	101859	4e-35	153
ASA_P4G122	gi|749209907|gb|CP010312.1|	46.73	63.55	0	1	107	54	2	3	107	100756	101073	2e-14	87.8
ASA_P4G122	gi|635290508|gb|CP005961.1|	41.48	58.95	0	2	229	130	3	318	544	22445	23125	4e-35	153
ASA_P4G122	gi|635290508|gb|CP005961.1|	43.10	52.59	0	2	116	57	3	1	107	22013	22360	2e-14	88.2
ASA_P4G122	gi|635290508|gb|CP005961.1|	30.59	55.29	0	3	85	50	4	154	237	404268	404498	1.0	43.5
ASA_P4G122	gi|440497645|gb|JX888896.1|	40.89	55.56	0	-2	225	131	2	320	544	34360	33692	4e-35	153
ASA_P4G122	gi|440497645|gb|JX888896.1|	61.05	73.68	0	-2	95	37	0	5	99	34729	34445	1e-23	117
ASA_P4G122	gi|440497646|gb|JX888897.1|	40.89	55.56	0	2	225	131	2	320	544	6194	6862	4e-35	153
ASA_P4G122	gi|440497646|gb|JX888897.1|	61.05	73.68	0	2	95	37	0	5	99	5825	6109	1e-23	117
ASA_P4G122	gi|521348694|gb|CP004855.1|	40.89	55.56	0	1	225	131	2	320	544	1356631	1357299	5e-35	153
ASA_P4G122	gi|521348694|gb|CP004855.1|	61.05	73.68	0	1	95	37	0	5	99	1356262	1356546	1e-23	117
ASA_P4G122	gi|521343783|gb|CP004853.1|	40.89	55.56	0	3	225	131	2	320	544	1348296	1348964	5e-35	153
ASA_P4G122	gi|521343783|gb|CP004853.1|	61.05	73.68	0	3	95	37	0	5	99	1347927	1348211	1e-23	117
ASA_P4G122	gi|410816915|gb|CP003917.1|	40.89	55.56	0	3	225	131	2	320	544	1361397	1362065	5e-35	153
ASA_P4G122	gi|410816915|gb|CP003917.1|	61.05	73.68	0	3	95	37	0	5	99	1361028	1361312	1e-23	117
ASA_P4G122	gi|172046403|emb|AM942759.1|	41.07	55.80	0	-2	224	130	2	320	543	2667855	2667190	1e-34	152
ASA_P4G122	gi|172046403|emb|AM942759.1|	59.22	70.87	0	-2	103	40	1	7	109	2668224	2667922	1e-23	117
ASA_P4G122	gi|686466867|gb|KM213605.1|	40.44	55.56	0	3	225	132	2	320	544	81360	82028	1e-34	151
ASA_P4G122	gi|686466867|gb|KM213605.1|	56.73	69.23	0	3	104	43	1	5	108	80985	81290	3e-23	115
ASA_P4G122	gi|259156547|gb|GQ463144.1|	40.44	55.56	0	1	225	132	2	320	544	85171	85839	1e-34	151
ASA_P4G122	gi|259156547|gb|GQ463144.1|	56.73	69.23	0	1	104	43	1	5	108	84796	85101	3e-23	115
ASA_P4G122	gi|172051539|emb|AJ870986.2|	40.89	55.56	0	3	225	131	2	320	544	80961	81629	1e-34	151
ASA_P4G122	gi|172051539|emb|AJ870986.2|	56.88	66.97	0	3	109	39	1	7	115	80598	80900	3e-23	115
ASA_P4G122	gi|572099409|dbj|AP012547.1|	38.36	55.17	0	-3	232	130	4	319	544	1988171	1987497	2e-32	144
ASA_P4G122	gi|572099409|dbj|AP012547.1|	57.45	73.40	0	-3	94	40	0	4	97	1988507	1988226	7e-21	108
ASA_P4G123	gi|142855988|gb|CP000645.1|	100.00	100.00	0	-1	126	0	0	1	126	115290	114913	4e-78	265
ASA_P4G123	gi|672365395|gb|CP006665.1|	60.94	71.09	0	1	128	48	2	1	126	116977	117360	1e-38	150
ASA_P4G123	gi|566131152|gb|KF551948.1|	60.94	70.31	0	3	128	48	2	1	126	90213	90596	4e-37	146
ASA_P4G123	gi|365803989|gb|CP003225.1|	60.16	70.31	0	2	128	49	2	1	126	63818	64201	1e-36	145
ASA_P4G123	gi|118596907|dbj|AB277724.1|	60.16	70.31	0	3	128	49	2	1	126	81831	82214	1e-36	145
ASA_P4G123	gi|544169431|gb|KF152885.1|	60.16	70.31	0	2	128	49	2	1	126	99998	100381	1e-36	145
ASA_P4G123	gi|305670530|gb|HQ023861.1|	60.16	70.31	0	2	128	49	2	1	126	105773	106156	1e-36	145
ASA_P4G123	gi|749800011|gb|KM506769.1|	60.16	70.31	0	3	128	49	2	1	126	93678	94061	1e-36	145
ASA_P4G123	gi|118596719|dbj|AB277723.1|	60.16	70.31	0	2	128	49	2	1	126	87377	87760	1e-36	145
ASA_P4G123	gi|133904815|gb|CP000602.1|	60.16	70.31	0	1	128	49	2	1	126	111211	111594	1e-36	145
ASA_P4G123	gi|704486155|gb|KM083064.1|	60.16	70.31	0	2	128	49	2	1	126	93707	94090	1e-36	145
ASA_P4G123	gi|443900801|emb|FO203354.1|	60.16	70.31	0	2	128	49	2	1	126	100829	101212	1e-36	145
ASA_P4G123	gi|723243434|gb|CP009868.1|	60.16	70.31	0	-1	128	49	2	1	126	128486	128103	1e-36	145
ASA_P4G123	gi|662862580|ref|NC_022522.2|	60.16	70.31	0	2	128	49	2	1	126	99026	99409	1e-36	145
ASA_P4G123	gi|657224404|gb|KF056330.2|	60.16	70.31	0	2	128	49	2	1	126	99026	99409	1e-36	145
ASA_P4G123	gi|752502612|dbj|AP014611.1|	60.16	70.31	0	2	128	49	2	1	126	123305	123688	1e-36	145
ASA_P4G123	gi|377806473|gb|JQ010984.1|	60.16	70.31	0	2	128	49	2	1	126	108176	108559	1e-36	145
ASA_P4G123	gi|698038887|gb|KM670336.1|	60.16	70.31	0	3	128	49	2	1	126	114576	114959	1e-36	145
ASA_P4G123	gi|742994109|gb|CP010391.1|	60.16	70.31	0	-3	128	49	2	1	126	64581	64198	1e-36	145
ASA_P4G123	gi|407810043|gb|JQ824049.1|	60.16	70.31	0	-3	128	49	2	1	126	36638	36255	1e-36	145
ASA_P4G123	gi|133905277|gb|CP000603.1|	60.16	70.31	0	2	128	49	2	1	126	118745	119128	1e-36	145
ASA_P4G123	gi|660573358|gb|CP008790.1|	60.16	70.31	0	2	128	49	2	1	126	126611	126994	1e-36	145
ASA_P4G123	gi|742954201|gb|CP010373.1|	60.16	70.31	0	-3	128	49	2	1	126	32798	32415	1e-36	145
ASA_P4G123	gi|523811284|gb|CP006050.1|	60.16	70.31	0	3	128	49	2	1	126	122691	123074	1e-36	145
ASA_P4G123	gi|640855459|gb|CP007732.1|	60.16	70.31	0	1	128	49	2	1	126	143257	143640	1e-36	145
ASA_P4G123	gi|619739382|gb|CP007558.1|	60.16	70.31	0	2	128	49	2	1	126	143246	143629	1e-36	145
ASA_P4G123	gi|662716651|gb|CP008824.1|	60.16	70.31	0	2	128	49	2	1	126	190925	191308	1e-36	145
ASA_P4G123	gi|733164884|emb|LN681228.1|	59.38	71.09	0	3	128	50	2	1	126	59931	60314	2e-36	145
ASA_P4G123	gi|289176709|emb|FN667743.1|	59.38	71.09	0	3	128	50	2	1	126	59931	60314	2e-36	145
ASA_P4G123	gi|332144411|dbj|AB571791.1|	60.16	69.53	0	-2	128	49	2	1	126	14684	14301	2e-36	144
ASA_P4G123	gi|591389235|gb|KF992018.1|	60.16	69.53	0	3	128	49	2	1	126	91899	92282	2e-36	144
ASA_P4G123	gi|378705671|gb|JN861072.1|	60.16	69.53	0	3	128	49	2	1	126	91899	92282	2e-36	144
ASA_P4G123	gi|582035484|gb|CP006661.1|	60.16	69.53	0	1	128	49	2	1	126	105994	106377	2e-36	144
ASA_P4G123	gi|229561407|gb|FJ621586.1|	60.16	69.53	0	2	128	49	2	1	126	82592	82975	2e-36	144
ASA_P4G123	gi|555235253|gb|KF250428.1|	60.16	69.53	0	2	128	49	2	1	126	93404	93787	2e-36	144
ASA_P4G123	gi|678222149|gb|KJ909290.1|	60.16	69.53	0	2	128	49	2	1	126	104186	104569	2e-36	144
ASA_P4G123	gi|696581286|gb|CP009560.1|	60.16	69.53	0	3	128	49	2	1	126	50916	51299	2e-36	144
ASA_P4G123	gi|229561581|gb|FJ621587.1|	60.16	69.53	0	1	128	49	2	1	126	116992	117375	2e-36	144
ASA_P4G123	gi|695935254|gb|CP009567.1|	60.16	69.53	0	-1	128	49	2	1	126	118114	117731	2e-36	144
ASA_P4G123	gi|305670679|gb|HQ023862.1|	60.16	69.53	0	3	128	49	2	1	126	105348	105731	2e-36	144
ASA_P4G123	gi|305670853|gb|HQ023863.1|	60.16	69.53	0	1	128	49	2	1	126	101599	101982	2e-36	144
ASA_P4G123	gi|358409925|gb|JN157804.1|	60.16	69.53	0	-3	128	49	2	1	126	128850	128467	2e-36	144
ASA_P4G123	gi|685456437|gb|CP009414.1|	60.16	69.53	0	1	128	49	2	1	126	108301	108684	2e-36	144
ASA_P4G123	gi|381287804|gb|JN983043.1|	60.16	69.53	0	-3	128	49	2	1	126	63654	63271	2e-36	144
ASA_P4G123	gi|409729032|gb|JX141473.1|	60.16	69.53	0	1	128	49	2	1	126	97111	97494	2e-36	144
ASA_P4G123	gi|430829327|gb|JF714412.2|	60.16	69.53	0	3	128	49	2	1	126	91899	92282	2e-36	144
ASA_P4G123	gi|685455476|gb|CP009411.1|	60.16	69.53	0	1	128	49	2	1	126	116938	117321	2e-36	144
ASA_P4G123	gi|229561762|gb|FJ621588.1|;gi|305671026|gb|HQ023864.1|	60.16	69.53	0	2	128	49	2	1	126	107048	107431	2e-36	144
ASA_P4G123	gi|345105136|gb|JF503991.1|	60.16	69.53	0	3	128	49	2	1	126	91899	92282	2e-36	144
ASA_P4G123	gi|695934953|gb|CP007636.1|	60.16	69.53	0	1	128	49	2	1	126	124252	124635	2e-36	144
ASA_P4G123	gi|596353652|gb|KF976462.2|	60.16	69.53	0	2	128	49	2	1	126	98249	98632	2e-36	144
ASA_P4G123	gi|514883893|gb|JX442976.1|	60.16	69.53	0	2	128	49	2	1	126	135530	135913	2e-36	144
ASA_P4G123	gi|327536433|gb|JF267651.1|	60.16	69.53	0	2	128	49	2	1	126	122636	123019	2e-36	144
ASA_P4G123	gi|685456237|gb|CP009413.1|	60.16	69.53	0	-2	128	49	2	1	126	45419	45036	2e-36	144
ASA_P4G123	gi|133905002|gb|CP000604.1|	60.16	69.53	0	1	128	49	2	1	126	116992	117375	2e-36	144
ASA_P4G123	gi|374413489|gb|JN687470.1|	60.16	69.53	0	3	128	49	2	1	126	105306	105689	2e-36	144
ASA_P4G123	gi|685454021|gb|CP009409.1|	60.16	69.53	0	3	128	49	2	1	126	116970	117353	2e-36	144
ASA_P4G123	gi|345468041|dbj|AP012208.1|	60.16	69.53	0	3	128	49	2	1	126	104067	104450	2e-36	144
ASA_P4G123	gi|723759024|gb|KP056256.1|	60.16	69.53	0	2	128	49	2	1	126	104231	104614	2e-36	144
ASA_P4G123	gi|661245796|dbj|AP014565.1|	60.16	69.53	0	-1	128	49	2	1	126	997122	996739	2e-36	144
ASA_P4G123	gi|743003621|gb|CP010360.1|	60.16	69.53	0	-2	128	49	2	1	126	20434	20051	2e-36	144
ASA_P4G123	gi|224831756|gb|FJ705807.1|	60.16	69.53	0	1	128	49	2	1	126	97183	97566	2e-36	144
ASA_P4G123	gi|239794502|dbj|AP010904.1|	37.68	53.62	0	-3	69	35	2	9	69	1140504	1140298	0.042	43.1
ASA_P4G123	gi|390425027|gb|CP003154.1|	51.22	68.29	0	1	41	18	1	6	44	599878	600000	0.16	41.2
ASA_P4G123	gi|238591777|ref|XM_002392664.1|	29.75	46.28	0	1	121	74	5	11	126	121	465	0.39	39.7
ASA_P4G123	gi|701275891|gb|CP009162.1|	29.66	44.07	0	-3	118	77	2	9	120	2276433	2276080	0.52	39.7
ASA_P4G123	gi|701233812|gb|CP009271.1|	29.66	44.07	0	2	118	77	2	9	120	2892125	2892478	0.52	39.7
ASA_P4G123	gi|685776998|gb|CP008894.1|	29.66	44.07	0	3	118	77	2	9	120	3396822	3397175	0.52	39.7
ASA_P4G123	gi|685765377|gb|CP008892.1|	29.66	44.07	0	-3	118	77	2	9	120	1620367	1620014	0.52	39.7
ASA_P4G123	gi|685697914|gb|CP008755.1|	29.66	44.07	0	-2	118	77	2	9	120	2191977	2191624	0.52	39.7
ASA_P4G123	gi|114309550|gb|CP000452.1|	50.00	66.67	0	2	36	18	0	9	44	8531	8638	0.93	38.9
ASA_P4G123	gi|687937399|emb|LL016842.1|	37.04	59.26	0	-3	54	29	3	58	110	8453	8304	1.3	38.5
ASA_P4G123	gi|685635399|gb|CP007746.1|	43.18	68.18	0	-1	44	25	0	10	53	1279193	1279062	1.4	38.5
ASA_P4G123	gi|674291045|gb|CP008838.1|	50.00	72.22	0	2	36	18	0	9	44	1468361	1468468	1.4	38.5
ASA_P4G123	gi|386270271|gb|CP003380.1|	29.69	46.09	0	1	128	69	5	9	120	1533718	1534086	1.4	38.5
ASA_P4G123	gi|591370314|ref|XM_007059920.1|	36.23	53.62	0	-1	69	31	4	45	107	1985	1800	1.7	38.1
ASA_P4G123	gi|756984225|emb|LN811400.1|	44.44	60.00	0	1	45	25	0	9	53	43801	43935	1.7	38.1
ASA_P4G123	gi|76881875|gb|CP000127.1|	26.56	46.88	0	3	128	73	5	9	120	673557	673925	1.7	38.1
ASA_P4G123	gi|549147952|emb|FO681495.1|	48.84	58.14	0	-1	43	22	0	9	51	917	789	1.9	38.1
ASA_P4G123	gi|544197442|gb|CP006585.1|	28.91	43.75	0	3	128	64	6	9	120	2177253	2177603	2.1	37.7
ASA_P4G123	gi|343953259|gb|CP002999.1|	44.90	57.14	0	3	49	19	2	45	86	1632549	1632692	3.9	37.0
ASA_P4G123	gi|190010013|emb|AM743169.1|	27.74	43.07	0	-3	137	74	4	9	120	3118186	3117776	4.0	37.0
ASA_P4G123	gi|669189073|gb|CP009044.1|	25.78	47.66	0	-2	128	73	5	9	120	25113	24748	4.5	37.0
ASA_P4G123	gi|294338440|emb|FP475956.1|	26.12	43.28	0	-2	134	79	4	7	120	2010441	2010040	5.8	36.6
ASA_P4G124	gi|142855988|gb|CP000645.1|	100.00	100.00	0	-1	294	0	0	1	294	116385	115504	0.0	609
ASA_P4G124	gi|224831756|gb|FJ705807.1|	69.93	82.43	0	3	296	87	1	1	294	96060	96947	3e-135	437
ASA_P4G124	gi|13236183|gb|AF288081.1|AF288081	66.89	79.73	0	1	296	93	2	1	294	1912	2790	7e-131	410
ASA_P4G124	gi|733164884|emb|LN681228.1|	67.23	79.39	0	3	296	92	2	1	294	58587	59465	1e-126	412
ASA_P4G124	gi|289176709|emb|FN667743.1|	67.23	79.39	0	3	296	92	2	1	294	58587	59465	1e-126	412
ASA_P4G124	gi|365803989|gb|CP003225.1|	66.55	79.39	0	1	296	94	2	1	294	62479	63357	7e-125	407
ASA_P4G124	gi|332144411|dbj|AB571791.1|	66.55	79.39	0	-3	296	94	2	1	294	16024	15146	7e-125	407
ASA_P4G124	gi|118596907|dbj|AB277724.1|	66.55	79.39	0	2	296	94	2	1	294	80492	81370	7e-125	407
ASA_P4G124	gi|544169431|gb|KF152885.1|	66.55	79.39	0	1	296	94	2	1	294	98659	99537	7e-125	407
ASA_P4G124	gi|305670530|gb|HQ023861.1|	66.55	79.39	0	1	296	94	2	1	294	104434	105312	7e-125	407
ASA_P4G124	gi|591389235|gb|KF992018.1|	66.55	79.39	0	1	296	94	2	1	294	90559	91437	7e-125	407
ASA_P4G124	gi|378705671|gb|JN861072.1|	66.55	79.39	0	1	296	94	2	1	294	90559	91437	7e-125	407
ASA_P4G124	gi|582035484|gb|CP006661.1|	66.55	79.39	0	2	296	94	2	1	294	104654	105532	7e-125	407
ASA_P4G124	gi|229561407|gb|FJ621586.1|	66.55	79.39	0	3	296	94	2	1	294	81252	82130	7e-125	407
ASA_P4G124	gi|118596719|dbj|AB277723.1|	66.55	79.39	0	1	296	94	2	1	294	86038	86916	7e-125	407
ASA_P4G124	gi|555235253|gb|KF250428.1|	66.55	79.39	0	3	296	94	2	1	294	92064	92942	7e-125	407
ASA_P4G124	gi|678222149|gb|KJ909290.1|	66.55	79.39	0	3	296	94	2	1	294	102846	103724	7e-125	407
ASA_P4G124	gi|133904815|gb|CP000602.1|	66.55	79.39	0	3	296	94	2	1	294	109872	110750	7e-125	407
ASA_P4G124	gi|696581286|gb|CP009560.1|	66.55	79.39	0	1	296	94	2	1	294	49576	50454	7e-125	407
ASA_P4G124	gi|229561581|gb|FJ621587.1|	66.55	79.39	0	2	296	94	2	1	294	115652	116530	7e-125	407
ASA_P4G124	gi|695935254|gb|CP009567.1|	66.55	79.39	0	-2	296	94	2	1	294	119454	118576	7e-125	407
ASA_P4G124	gi|704486155|gb|KM083064.1|	66.55	79.39	0	1	296	94	2	1	294	92368	93246	7e-125	407
ASA_P4G124	gi|305670679|gb|HQ023862.1|	66.55	79.39	0	1	296	94	2	1	294	104008	104886	7e-125	407
ASA_P4G124	gi|305670853|gb|HQ023863.1|	66.55	79.39	0	2	296	94	2	1	294	100259	101137	7e-125	407
ASA_P4G124	gi|443900801|emb|FO203354.1|	66.55	79.39	0	1	296	94	2	1	294	99490	100368	7e-125	407
ASA_P4G124	gi|358409925|gb|JN157804.1|	66.55	79.39	0	-1	296	94	2	1	294	130190	129312	7e-125	407
ASA_P4G124	gi|685456437|gb|CP009414.1|	66.55	79.39	0	2	296	94	2	1	294	106961	107839	7e-125	407
ASA_P4G124	gi|381287804|gb|JN983043.1|	66.55	79.39	0	-1	296	94	2	1	294	64994	64116	7e-125	407
ASA_P4G124	gi|723243434|gb|CP009868.1|	66.55	79.39	0	-3	296	94	2	1	294	129825	128947	7e-125	407
ASA_P4G124	gi|409729032|gb|JX141473.1|	66.55	79.39	0	2	296	94	2	1	294	95771	96649	7e-125	407
ASA_P4G124	gi|430829327|gb|JF714412.2|	66.55	79.39	0	1	296	94	2	1	294	90559	91437	7e-125	407
ASA_P4G124	gi|685455476|gb|CP009411.1|	66.55	79.39	0	2	296	94	2	1	294	115598	116476	7e-125	407
ASA_P4G124	gi|229561762|gb|FJ621588.1|;gi|305671026|gb|HQ023864.1|	66.55	79.39	0	3	296	94	2	1	294	105708	106586	7e-125	407
ASA_P4G124	gi|345105136|gb|JF503991.1|	66.55	79.39	0	1	296	94	2	1	294	90559	91437	7e-125	407
ASA_P4G124	gi|695934953|gb|CP007636.1|	66.55	79.39	0	2	296	94	2	1	294	122912	123790	7e-125	407
ASA_P4G124	gi|662862580|ref|NC_022522.2|	66.55	79.39	0	1	296	94	2	1	294	97687	98565	7e-125	407
ASA_P4G124	gi|657224404|gb|KF056330.2|	66.55	79.39	0	1	296	94	2	1	294	97687	98565	7e-125	407
ASA_P4G124	gi|752502612|dbj|AP014611.1|	66.55	79.39	0	1	296	94	2	1	294	121966	122844	7e-125	407
ASA_P4G124	gi|596353652|gb|KF976462.2|	66.55	79.39	0	3	296	94	2	1	294	96909	97787	7e-125	407
ASA_P4G124	gi|377806473|gb|JQ010984.1|	66.55	79.39	0	1	296	94	2	1	294	106837	107715	7e-125	407
ASA_P4G124	gi|514883893|gb|JX442976.1|	66.55	79.39	0	3	296	94	2	1	294	134190	135068	7e-125	407
ASA_P4G124	gi|327536433|gb|JF267651.1|	66.55	79.39	0	3	296	94	2	1	294	121296	122174	7e-125	407
ASA_P4G124	gi|698038887|gb|KM670336.1|	66.55	79.39	0	2	296	94	2	1	294	113237	114115	7e-125	407
ASA_P4G124	gi|685456237|gb|CP009413.1|	66.55	79.39	0	-3	296	94	2	1	294	46759	45881	7e-125	407
ASA_P4G124	gi|133905002|gb|CP000604.1|	66.55	79.39	0	2	296	94	2	1	294	115652	116530	7e-125	407
ASA_P4G124	gi|742994109|gb|CP010391.1|	66.55	79.39	0	-2	296	94	2	1	294	65920	65042	7e-125	407
ASA_P4G124	gi|374413489|gb|JN687470.1|	66.55	79.39	0	1	296	94	2	1	294	103966	104844	7e-125	407
ASA_P4G124	gi|407810043|gb|JQ824049.1|	66.55	79.39	0	-2	296	94	2	1	294	37977	37099	7e-125	407
ASA_P4G124	gi|133905277|gb|CP000603.1|	66.55	79.39	0	1	296	94	2	1	294	117406	118284	7e-125	407
ASA_P4G124	gi|685454021|gb|CP009409.1|	66.55	79.39	0	2	296	94	2	1	294	115631	116509	7e-125	407
ASA_P4G124	gi|660573358|gb|CP008790.1|	66.55	79.39	0	1	296	94	2	1	294	125272	126150	7e-125	407
ASA_P4G124	gi|345468041|dbj|AP012208.1|	66.55	79.39	0	1	296	94	2	1	294	102727	103605	7e-125	407
ASA_P4G124	gi|723759024|gb|KP056256.1|	66.55	79.39	0	3	296	94	2	1	294	102891	103769	7e-125	407
ASA_P4G124	gi|742954201|gb|CP010373.1|	66.55	79.39	0	-2	296	94	2	1	294	34137	33259	7e-125	407
ASA_P4G124	gi|640855459|gb|CP007732.1|	66.55	79.39	0	3	296	94	2	1	294	141918	142796	7e-125	407
ASA_P4G124	gi|619739382|gb|CP007558.1|	66.55	79.39	0	1	296	94	2	1	294	141907	142785	7e-125	407
ASA_P4G124	gi|662716651|gb|CP008824.1|	66.55	79.39	0	1	296	94	2	1	294	189586	190464	7e-125	407
ASA_P4G124	gi|661245796|dbj|AP014565.1|	66.55	79.39	0	-2	296	94	2	1	294	998462	997584	7e-125	407
ASA_P4G124	gi|566131152|gb|KF551948.1|	66.22	79.05	0	2	296	95	2	1	294	88874	89752	1e-124	407
ASA_P4G124	gi|749800011|gb|KM506769.1|	66.22	79.05	0	2	296	95	2	1	294	92339	93217	4e-124	405
ASA_P4G124	gi|523811284|gb|CP006050.1|	66.22	79.05	0	2	296	95	2	1	294	121352	122230	7e-124	404
ASA_P4G124	gi|743003621|gb|CP010360.1|	68.03	81.15	0	-1	244	76	1	53	294	21401	20670	5e-98	330
ASA_P4G124	gi|577007824|dbj|AB856327.1|	43.71	63.64	0	1	286	155	4	5	286	95071	95922	7e-69	246
ASA_P4G124	gi|370986822|dbj|AB571865.1|	43.71	63.64	0	1	286	155	4	5	286	115711	116562	7e-69	246
ASA_P4G124	gi|94317735|gb|DQ472437.1|	69.18	81.51	0	-3	146	42	1	34	179	430	2	1e-66	217
ASA_P4G124	gi|472259476|gb|CP004753.1|	32.74	51.25	0	3	281	168	6	11	286	1118982	1119776	2e-34	145
ASA_P4G124	gi|472259476|gb|CP004753.1|	32.46	51.12	0	2	268	160	7	24	286	940490	941245	9e-31	134
ASA_P4G124	gi|526273439|gb|CP006619.1|	31.32	51.60	0	-1	281	172	7	11	286	1568820	1568026	3e-31	136
ASA_P4G124	gi|526273439|gb|CP006619.1|	32.46	51.12	0	2	268	160	7	24	286	964379	965134	9e-31	134
ASA_P4G124	gi|472256744|gb|CP004752.1|	31.32	51.60	0	-3	281	172	7	11	286	1576557	1575763	3e-31	136
ASA_P4G124	gi|472256744|gb|CP004752.1|	32.46	51.12	0	-2	268	160	7	24	286	1753516	1752761	9e-31	134
ASA_P4G124	gi|481063295|gb|CP005383.1|	31.32	51.60	0	-2	281	172	7	11	286	2112285	2111491	3e-31	136
ASA_P4G124	gi|481063295|gb|CP005383.1|	32.46	51.12	0	3	268	160	7	24	286	1473177	1473932	9e-31	134
ASA_P4G124	gi|481063295|gb|CP005383.1|	30.74	48.76	0	-2	283	171	7	11	286	2143104	2142310	1e-29	131
ASA_P4G124	gi|523433191|gb|CP006574.1|	31.32	51.60	0	2	281	172	7	11	286	47	841	3e-31	135
ASA_P4G124	gi|523433191|gb|CP006574.1|	32.46	51.12	0	2	268	160	7	24	286	2525597	2526352	9e-31	134
ASA_P4G124	gi|523446423|gb|CP005972.1|	32.46	51.12	0	1	268	160	7	24	286	2506723	2507478	9e-31	134
ASA_P4G124	gi|523446423|gb|CP005972.1|	30.96	51.25	0	3	281	173	7	11	286	51	845	2e-30	133
ASA_P4G124	gi|575439963|gb|CP006942.1|	31.10	48.76	0	1	283	170	7	11	286	1017409	1018203	3e-30	133
ASA_P4G124	gi|575446472|gb|CP006953.1|	30.74	48.76	0	1	283	171	7	11	286	887008	887802	1e-29	131
ASA_P4G124	gi|168825335|gb|CP000947.1|	30.74	48.76	0	-2	283	171	7	11	286	1936913	1936119	1e-29	131
ASA_P4G124	gi|356596244|gb|CP003022.1|	30.74	48.76	0	-2	283	171	7	11	286	300223	299429	1e-29	131
ASA_P4G124	gi|575453416|gb|CP006956.1|	30.74	48.76	0	3	283	171	7	11	286	277239	278033	1e-29	131
ASA_P4G124	gi|732671381|gb|CP007715.1|	30.88	50.18	0	2	285	169	9	11	286	1047233	1048030	1e-27	125
ASA_P4G124	gi|516560780|gb|JX515588.1|	27.60	45.88	0	2	279	162	6	11	286	47129	47854	4e-23	112
ASA_P4G124	gi|394348876|gb|CP003684.1|	27.60	45.88	0	1	279	162	6	11	286	267889	268614	4e-23	112
ASA_P4G124	gi|672591300|gb|CP009159.1|	30.67	48.47	0	2	163	92	6	11	170	1030700	1031134	4e-22	68.6
ASA_P4G124	gi|672591300|gb|CP009159.1|	30.33	52.46	0	1	122	78	3	171	286	1031134	1031496	4e-22	62.8
ASA_P4G124	gi|325302551|dbj|AB458424.1|	68.75	84.38	0	-2	64	20	0	116	179	193	2	6e-21	99.8
ASA_P4G124	gi|378406451|gb|JN420336.1|	26.86	43.46	0	-1	283	161	6	11	287	31589	30861	5e-20	102
ASA_P4G124	gi|695177684|gb|CP008933.1|	26.86	43.46	0	-2	283	161	6	11	287	86986	86258	5e-20	102
ASA_P4G124	gi|633894420|emb|HG918041.1|	26.50	43.46	0	3	283	162	6	11	287	252276	253004	1e-19	100
ASA_P4G124	gi|667713100|gb|CP006799.1|	26.50	43.46	0	-1	283	162	6	11	287	163452	162724	1e-19	100
ASA_P4G124	gi|569555425|gb|CP004000.1|	26.50	43.46	0	-3	283	162	6	11	287	161007	160279	2e-19	100
ASA_P4G124	gi|330430981|gb|CP002667.1|	26.19	46.60	0	2	294	166	12	12	286	331160	331945	1e-14	85.1
ASA_P4G124	gi|742989111|gb|CP010383.1|	25.54	47.84	0	-3	278	161	10	12	286	56976	56272	5e-14	83.2
ASA_P4G124	gi|742993611|gb|CP010385.1|	25.54	47.84	0	1	278	161	10	12	286	67990	68694	5e-14	83.2
ASA_P4G124	gi|635290508|gb|CP005961.1|	25.86	41.38	0	1	290	151	9	12	286	21106	21828	1e-10	72.4
ASA_P4G124	gi|410820961|gb|CP003918.1|;gi|521334449|gb|CP004850.1|;gi|521347966|gb|CP004854.1|	45.10	64.71	0	2	51	27	1	11	61	34199	34348	6e-04	52.4
ASA_P4G124	gi|410820961|gb|CP003918.1|;gi|521334449|gb|CP004850.1|;gi|521347966|gb|CP004854.1|	45.10	64.71	0	2	51	27	1	11	61	272567	272716	6e-04	52.4
ASA_P4G124	gi|410820961|gb|CP003918.1|;gi|521334449|gb|CP004850.1|;gi|521347966|gb|CP004854.1|	31.11	50.00	0	1	90	55	3	160	244	34516	34779	6.1	39.7
ASA_P4G124	gi|410820961|gb|CP003918.1|;gi|521334449|gb|CP004850.1|;gi|521347966|gb|CP004854.1|	31.11	50.00	0	1	90	55	3	160	244	272884	273147	6.1	39.7
ASA_P4G124	gi|240868245|gb|CP001646.1|	23.15	39.41	0	2	203	97	6	11	206	319328	319780	0.002	50.4
ASA_P4G124	gi|698988059|ref|XM_009852709.1|	27.19	44.74	0	-1	114	69	2	168	278	557	249	2.6	40.0
ASA_P4G124	gi|584473458|gb|CP007006.1|	24.47	44.68	0	2	94	68	1	196	286	88175	88456	8.3	39.3
ASA_P4G126	gi|142855988|gb|CP000645.1|	100.00	100.00	0	-3	94	0	0	1	94	117172	116891	6e-54	193
ASA_P4G126	gi|566131152|gb|KF551948.1|	74.12	87.06	0	1	85	22	0	1	85	87697	87951	2e-33	134
ASA_P4G126	gi|332144411|dbj|AB571791.1|	74.12	87.06	0	-2	85	22	0	1	85	17201	16947	2e-33	134
ASA_P4G126	gi|118596907|dbj|AB277724.1|	74.12	87.06	0	1	85	22	0	1	85	79315	79569	2e-33	134
ASA_P4G126	gi|544169431|gb|KF152885.1|	74.12	87.06	0	3	85	22	0	1	85	97482	97736	2e-33	134
ASA_P4G126	gi|305670530|gb|HQ023861.1|	74.12	87.06	0	3	85	22	0	1	85	103257	103511	2e-33	134
ASA_P4G126	gi|591389235|gb|KF992018.1|	74.12	87.06	0	3	85	22	0	1	85	89382	89636	2e-33	134
ASA_P4G126	gi|378705671|gb|JN861072.1|	74.12	87.06	0	3	85	22	0	1	85	89382	89636	2e-33	134
ASA_P4G126	gi|582035484|gb|CP006661.1|	74.12	87.06	0	1	85	22	0	1	85	103477	103731	2e-33	134
ASA_P4G126	gi|229561407|gb|FJ621586.1|	74.12	87.06	0	2	85	22	0	1	85	80075	80329	2e-33	134
ASA_P4G126	gi|749800011|gb|KM506769.1|	74.12	87.06	0	1	85	22	0	1	85	91162	91416	2e-33	134
ASA_P4G126	gi|118596719|dbj|AB277723.1|	74.12	87.06	0	3	85	22	0	1	85	84861	85115	2e-33	134
ASA_P4G126	gi|555235253|gb|KF250428.1|	74.12	87.06	0	2	85	22	0	1	85	90887	91141	2e-33	134
ASA_P4G126	gi|678222149|gb|KJ909290.1|	74.12	87.06	0	2	85	22	0	1	85	101669	101923	2e-33	134
ASA_P4G126	gi|133904815|gb|CP000602.1|	74.12	87.06	0	2	85	22	0	1	85	108695	108949	2e-33	134
ASA_P4G126	gi|696581286|gb|CP009560.1|	74.12	87.06	0	3	85	22	0	1	85	48399	48653	2e-33	134
ASA_P4G126	gi|229561581|gb|FJ621587.1|	74.12	87.06	0	1	85	22	0	1	85	114475	114729	2e-33	134
ASA_P4G126	gi|695935254|gb|CP009567.1|	74.12	87.06	0	-1	85	22	0	1	85	120631	120377	2e-33	134
ASA_P4G126	gi|704486155|gb|KM083064.1|	74.12	87.06	0	3	85	22	0	1	85	91191	91445	2e-33	134
ASA_P4G126	gi|305670679|gb|HQ023862.1|	74.12	87.06	0	3	85	22	0	1	85	102831	103085	2e-33	134
ASA_P4G126	gi|305670853|gb|HQ023863.1|	74.12	87.06	0	1	85	22	0	1	85	99082	99336	2e-33	134
ASA_P4G126	gi|443900801|emb|FO203354.1|	74.12	87.06	0	3	85	22	0	1	85	98313	98567	2e-33	134
ASA_P4G126	gi|358409925|gb|JN157804.1|	74.12	87.06	0	-3	85	22	0	1	85	131367	131113	2e-33	134
ASA_P4G126	gi|685456437|gb|CP009414.1|	74.12	87.06	0	1	85	22	0	1	85	105784	106038	2e-33	134
ASA_P4G126	gi|381287804|gb|JN983043.1|	74.12	87.06	0	-3	85	22	0	1	85	66171	65917	2e-33	134
ASA_P4G126	gi|723243434|gb|CP009868.1|	74.12	87.06	0	-2	85	22	0	1	85	131002	130748	2e-33	134
ASA_P4G126	gi|409729032|gb|JX141473.1|	74.12	87.06	0	1	85	22	0	1	85	94594	94848	2e-33	134
ASA_P4G126	gi|430829327|gb|JF714412.2|	74.12	87.06	0	3	85	22	0	1	85	89382	89636	2e-33	134
ASA_P4G126	gi|685455476|gb|CP009411.1|	74.12	87.06	0	2	85	22	0	1	85	114422	114676	2e-33	134
ASA_P4G126	gi|229561762|gb|FJ621588.1|;gi|305671026|gb|HQ023864.1|	74.12	87.06	0	2	85	22	0	1	85	104531	104785	2e-33	134
ASA_P4G126	gi|345105136|gb|JF503991.1|	74.12	87.06	0	3	85	22	0	1	85	89382	89636	2e-33	134
ASA_P4G126	gi|695934953|gb|CP007636.1|	74.12	87.06	0	1	85	22	0	1	85	121735	121989	2e-33	134
ASA_P4G126	gi|662862580|ref|NC_022522.2|	74.12	87.06	0	3	85	22	0	1	85	96510	96764	2e-33	134
ASA_P4G126	gi|657224404|gb|KF056330.2|	74.12	87.06	0	3	85	22	0	1	85	96510	96764	2e-33	134
ASA_P4G126	gi|752502612|dbj|AP014611.1|	74.12	87.06	0	3	85	22	0	1	85	120789	121043	2e-33	134
ASA_P4G126	gi|596353652|gb|KF976462.2|	74.12	87.06	0	2	85	22	0	1	85	95732	95986	2e-33	134
ASA_P4G126	gi|377806473|gb|JQ010984.1|	74.12	87.06	0	3	85	22	0	1	85	105660	105914	2e-33	134
ASA_P4G126	gi|514883893|gb|JX442976.1|	74.12	87.06	0	2	85	22	0	1	85	133013	133267	2e-33	134
ASA_P4G126	gi|327536433|gb|JF267651.1|	74.12	87.06	0	2	85	22	0	1	85	120119	120373	2e-33	134
ASA_P4G126	gi|698038887|gb|KM670336.1|	74.12	87.06	0	1	85	22	0	1	85	112060	112314	2e-33	134
ASA_P4G126	gi|685456237|gb|CP009413.1|	74.12	87.06	0	-2	85	22	0	1	85	47936	47682	2e-33	134
ASA_P4G126	gi|133905002|gb|CP000604.1|	74.12	87.06	0	1	85	22	0	1	85	114475	114729	2e-33	134
ASA_P4G126	gi|742994109|gb|CP010391.1|	74.12	87.06	0	-1	85	22	0	1	85	67097	66843	2e-33	134
ASA_P4G126	gi|374413489|gb|JN687470.1|	74.12	87.06	0	3	85	22	0	1	85	102789	103043	2e-33	134
ASA_P4G126	gi|407810043|gb|JQ824049.1|	74.12	87.06	0	-1	85	22	0	1	85	39154	38900	2e-33	134
ASA_P4G126	gi|133905277|gb|CP000603.1|	74.12	87.06	0	3	85	22	0	1	85	116229	116483	2e-33	134
ASA_P4G126	gi|685454021|gb|CP009409.1|	74.12	87.06	0	1	85	22	0	1	85	114454	114708	2e-33	134
ASA_P4G126	gi|660573358|gb|CP008790.1|	74.12	87.06	0	3	85	22	0	1	85	124095	124349	2e-33	134
ASA_P4G126	gi|345468041|dbj|AP012208.1|	74.12	87.06	0	3	85	22	0	1	85	101550	101804	2e-33	134
ASA_P4G126	gi|723759024|gb|KP056256.1|	74.12	87.06	0	2	85	22	0	1	85	101714	101968	2e-33	134
ASA_P4G126	gi|742954201|gb|CP010373.1|	74.12	87.06	0	-1	85	22	0	1	85	35314	35060	2e-33	134
ASA_P4G126	gi|523811284|gb|CP006050.1|	74.12	87.06	0	1	85	22	0	1	85	120175	120429	2e-33	134
ASA_P4G126	gi|640855459|gb|CP007732.1|	74.12	87.06	0	2	85	22	0	1	85	140741	140995	2e-33	134
ASA_P4G126	gi|619739382|gb|CP007558.1|	74.12	87.06	0	3	85	22	0	1	85	140730	140984	2e-33	134
ASA_P4G126	gi|662716651|gb|CP008824.1|	74.12	87.06	0	3	85	22	0	1	85	188409	188663	2e-33	134
ASA_P4G126	gi|661245796|dbj|AP014565.1|	74.12	87.06	0	-1	85	22	0	1	85	999639	999385	2e-33	134
ASA_P4G126	gi|733164884|emb|LN681228.1|	71.43	85.71	0	1	84	24	0	1	84	57439	57690	2e-30	125
ASA_P4G126	gi|289176709|emb|FN667743.1|	71.43	85.71	0	1	84	24	0	1	84	57439	57690	2e-30	125
ASA_P4G126	gi|224831756|gb|FJ705807.1|	68.24	83.53	0	2	85	27	0	1	85	95738	95992	5e-30	124
ASA_P4G126	gi|672365395|gb|CP006665.1|	64.71	81.18	0	1	85	30	0	1	85	116467	116721	4e-28	119
ASA_P4G126	gi|217501047|gb|CP001255.1|	40.62	67.19	0	-2	64	37	1	9	72	52271	52083	1e-05	53.9
ASA_P4G126	gi|365803989|gb|CP003225.1|	79.31	96.55	0	3	29	6	0	57	85	61470	61556	2e-05	52.8
ASA_P4G126	gi|160858456|gb|CP000892.1|	42.19	67.19	0	1	64	36	1	9	72	62962	63150	2e-05	52.8
ASA_P4G126	gi|333820864|gb|CP002768.1|	42.19	65.62	0	-3	64	36	1	9	72	59355	59167	5e-05	51.6
ASA_P4G126	gi|319424417|gb|CP002457.1|	41.54	64.62	0	-3	65	37	1	8	72	2977669	2977478	8e-05	50.8
ASA_P4G126	gi|319424417|gb|CP002457.1|	41.94	67.74	0	-2	62	35	1	11	72	2986904	2986722	1e-04	50.4
ASA_P4G126	gi|160858524|gb|CP000893.1|	40.62	64.06	0	3	64	37	1	9	72	13836	14024	3e-04	48.9
ASA_P4G126	gi|315269825|gb|CP002384.1|	40.62	64.06	0	1	64	37	1	9	72	76345	76533	3e-04	48.9
ASA_P4G126	gi|151367497|gb|CP000754.1|	40.62	64.06	0	1	64	37	1	9	72	36598	36786	3e-04	48.9
ASA_P4G126	gi|217500742|gb|CP001253.1|	40.62	64.06	0	-3	64	37	1	9	72	79924	79736	3e-04	48.9
ASA_P4G126	gi|38155224|gb|AY312585.1|	47.54	65.57	0	1	61	30	2	11	71	40471	40647	4e-04	48.9
ASA_P4G126	gi|537382698|gb|CP006701.1|	47.54	65.57	0	2	61	30	2	11	71	65267	65443	4e-04	48.9
ASA_P4G126	gi|695209828|ref|NG_035894.1|;gi|33346950|gb|AY255699.3|	47.54	65.57	0	2	61	30	2	11	71	65267	65443	4e-04	48.9
ASA_P4G126	gi|644983520|emb|LK021128.1|	47.54	65.57	0	1	61	30	2	11	71	2896	3072	4e-04	48.9
ASA_P4G126	gi|410820961|gb|CP003918.1|;gi|521334449|gb|CP004850.1|;gi|521347966|gb|CP004854.1|	41.27	55.56	0	1	63	36	1	9	71	2335	2520	0.002	46.6
ASA_P4G126	gi|197315174|gb|CP001134.1|	35.85	60.38	0	2	53	34	0	6	58	65513	65671	1.5	37.7
ASA_P4G126	gi|521325193|gb|CP004847.1|	44.90	59.18	0	-1	49	26	1	20	68	179250	179107	1.7	37.4
ASA_P4G126	gi|332991508|gb|CP002339.1|	44.90	57.14	0	-2	49	26	1	20	68	3991408	3991265	3.4	36.6
ASA_P4G127	gi|142855988|gb|CP000645.1|	100.00	100.00	0	-3	63	0	0	1	63	117466	117278	6e-23	102
ASA_P4G128	gi|142855988|gb|CP000645.1|	100.00	100.00	0	-2	65	0	0	1	65	117791	117597	1e-20	96.3
ASA_P4G128	gi|325302557|dbj|AB458430.1|	40.00	69.23	0	1	65	39	0	1	65	688	882	0.011	42.7
ASA_P4G128	gi|332144411|dbj|AB571791.1|	40.00	69.23	0	-2	65	39	0	1	65	18068	17874	0.022	42.7
ASA_P4G128	gi|591389235|gb|KF992018.1|	40.00	69.23	0	3	65	39	0	1	65	88515	88709	0.022	42.7
ASA_P4G128	gi|378705671|gb|JN861072.1|	40.00	69.23	0	3	65	39	0	1	65	88515	88709	0.022	42.7
ASA_P4G128	gi|582035484|gb|CP006661.1|	40.00	69.23	0	1	65	39	0	1	65	102610	102804	0.022	42.7
ASA_P4G128	gi|229561407|gb|FJ621586.1|	40.00	69.23	0	2	65	39	0	1	65	79208	79402	0.022	42.7
ASA_P4G128	gi|555235253|gb|KF250428.1|	40.00	69.23	0	2	65	39	0	1	65	90020	90214	0.022	42.7
ASA_P4G128	gi|678222149|gb|KJ909290.1|	40.00	69.23	0	2	65	39	0	1	65	100802	100996	0.022	42.7
ASA_P4G128	gi|696581286|gb|CP009560.1|	40.00	69.23	0	3	65	39	0	1	65	47532	47726	0.022	42.7
ASA_P4G128	gi|229561581|gb|FJ621587.1|	40.00	69.23	0	1	65	39	0	1	65	113608	113802	0.022	42.7
ASA_P4G128	gi|695935254|gb|CP009567.1|	40.00	69.23	0	-1	65	39	0	1	65	121498	121304	0.022	42.7
ASA_P4G128	gi|305670679|gb|HQ023862.1|	40.00	69.23	0	3	65	39	0	1	65	101964	102158	0.022	42.7
ASA_P4G128	gi|305670853|gb|HQ023863.1|	40.00	69.23	0	1	65	39	0	1	65	98215	98409	0.022	42.7
ASA_P4G128	gi|358409925|gb|JN157804.1|	40.00	69.23	0	-3	65	39	0	1	65	132234	132040	0.022	42.7
ASA_P4G128	gi|685456437|gb|CP009414.1|	40.00	69.23	0	1	65	39	0	1	65	104917	105111	0.022	42.7
ASA_P4G128	gi|381287804|gb|JN983043.1|	40.00	69.23	0	-3	65	39	0	1	65	67038	66844	0.022	42.7
ASA_P4G128	gi|409729032|gb|JX141473.1|	40.00	69.23	0	1	65	39	0	1	65	93727	93921	0.022	42.7
ASA_P4G128	gi|430829327|gb|JF714412.2|	40.00	69.23	0	3	65	39	0	1	65	88515	88709	0.022	42.7
ASA_P4G128	gi|685455476|gb|CP009411.1|	40.00	69.23	0	2	65	39	0	1	65	113555	113749	0.022	42.7
ASA_P4G128	gi|229561762|gb|FJ621588.1|;gi|305671026|gb|HQ023864.1|	40.00	69.23	0	2	65	39	0	1	65	103664	103858	0.022	42.7
ASA_P4G128	gi|345105136|gb|JF503991.1|	40.00	69.23	0	3	65	39	0	1	65	88515	88709	0.022	42.7
ASA_P4G128	gi|695934953|gb|CP007636.1|	40.00	69.23	0	1	65	39	0	1	65	120868	121062	0.022	42.7
ASA_P4G128	gi|596353652|gb|KF976462.2|	40.00	69.23	0	2	65	39	0	1	65	94865	95059	0.022	42.7
ASA_P4G128	gi|514883893|gb|JX442976.1|	40.00	69.23	0	2	65	39	0	1	65	132146	132340	0.022	42.7
ASA_P4G128	gi|327536433|gb|JF267651.1|	40.00	69.23	0	2	65	39	0	1	65	119252	119446	0.022	42.7
ASA_P4G128	gi|685456237|gb|CP009413.1|	40.00	69.23	0	-2	65	39	0	1	65	48803	48609	0.022	42.7
ASA_P4G128	gi|133905002|gb|CP000604.1|	40.00	69.23	0	1	65	39	0	1	65	113608	113802	0.022	42.7
ASA_P4G128	gi|374413489|gb|JN687470.1|	40.00	69.23	0	3	65	39	0	1	65	101922	102116	0.022	42.7
ASA_P4G128	gi|685454021|gb|CP009409.1|	40.00	69.23	0	1	65	39	0	1	65	113587	113781	0.022	42.7
ASA_P4G128	gi|345468041|dbj|AP012208.1|	40.00	69.23	0	3	65	39	0	1	65	100683	100877	0.022	42.7
ASA_P4G128	gi|723759024|gb|KP056256.1|	40.00	69.23	0	2	65	39	0	1	65	100847	101041	0.022	42.7
ASA_P4G128	gi|661245796|dbj|AP014565.1|	40.00	69.23	0	-1	65	39	0	1	65	1000506	1000312	0.022	42.7
ASA_P4G128	gi|695213009|ref|NG_036536.1|;gi|163644903|gb|EU315225.1|	50.00	86.67	0	2	30	15	0	36	65	16007	16096	0.047	41.6
ASA_P4G128	gi|566131152|gb|KF551948.1|	50.00	86.67	0	1	30	15	0	36	65	86935	87024	0.048	41.6
ASA_P4G128	gi|118596907|dbj|AB277724.1|	50.00	86.67	0	1	30	15	0	36	65	78553	78642	0.048	41.6
ASA_P4G128	gi|544169431|gb|KF152885.1|	50.00	86.67	0	3	30	15	0	36	65	96720	96809	0.048	41.6
ASA_P4G128	gi|305670530|gb|HQ023861.1|	50.00	86.67	0	3	30	15	0	36	65	102495	102584	0.048	41.6
ASA_P4G128	gi|749800011|gb|KM506769.1|	50.00	86.67	0	1	30	15	0	36	65	90400	90489	0.048	41.6
ASA_P4G128	gi|118596719|dbj|AB277723.1|	50.00	86.67	0	3	30	15	0	36	65	84099	84188	0.048	41.6
ASA_P4G128	gi|133904815|gb|CP000602.1|	50.00	86.67	0	2	30	15	0	36	65	107933	108022	0.048	41.6
ASA_P4G128	gi|704486155|gb|KM083064.1|	50.00	86.67	0	3	30	15	0	36	65	90429	90518	0.048	41.6
ASA_P4G128	gi|443900801|emb|FO203354.1|	50.00	86.67	0	3	30	15	0	36	65	97551	97640	0.048	41.6
ASA_P4G128	gi|723243434|gb|CP009868.1|	50.00	86.67	0	-2	30	15	0	36	65	131764	131675	0.048	41.6
ASA_P4G128	gi|662862580|ref|NC_022522.2|	50.00	86.67	0	3	30	15	0	36	65	95748	95837	0.048	41.6
ASA_P4G128	gi|657224404|gb|KF056330.2|	50.00	86.67	0	3	30	15	0	36	65	95748	95837	0.048	41.6
ASA_P4G128	gi|752502612|dbj|AP014611.1|	50.00	86.67	0	3	30	15	0	36	65	120027	120116	0.048	41.6
ASA_P4G128	gi|377806473|gb|JQ010984.1|	50.00	86.67	0	3	30	15	0	36	65	104898	104987	0.048	41.6
ASA_P4G128	gi|698038887|gb|KM670336.1|	50.00	86.67	0	1	30	15	0	36	65	111298	111387	0.048	41.6
ASA_P4G128	gi|742994109|gb|CP010391.1|	50.00	86.67	0	-1	30	15	0	36	65	67859	67770	0.048	41.6
ASA_P4G128	gi|407810043|gb|JQ824049.1|	50.00	86.67	0	-1	30	15	0	36	65	39916	39827	0.048	41.6
ASA_P4G128	gi|133905277|gb|CP000603.1|	50.00	86.67	0	3	30	15	0	36	65	115467	115556	0.048	41.6
ASA_P4G128	gi|660573358|gb|CP008790.1|	50.00	86.67	0	3	30	15	0	36	65	123333	123422	0.048	41.6
ASA_P4G128	gi|742954201|gb|CP010373.1|	50.00	86.67	0	-1	30	15	0	36	65	36076	35987	0.048	41.6
ASA_P4G128	gi|523811284|gb|CP006050.1|	50.00	86.67	0	1	30	15	0	36	65	119413	119502	0.048	41.6
ASA_P4G128	gi|640855459|gb|CP007732.1|	50.00	86.67	0	2	30	15	0	36	65	139979	140068	0.048	41.6
ASA_P4G128	gi|619739382|gb|CP007558.1|	50.00	86.67	0	3	30	15	0	36	65	139968	140057	0.048	41.6
ASA_P4G128	gi|662716651|gb|CP008824.1|	50.00	86.67	0	3	30	15	0	36	65	187647	187736	0.048	41.6
ASA_P4G128	gi|733164884|emb|LN681228.1|	50.00	86.67	0	1	30	15	0	36	65	56677	56766	0.049	41.6
ASA_P4G128	gi|289176709|emb|FN667743.1|	50.00	86.67	0	1	30	15	0	36	65	56677	56766	0.049	41.6
ASA_P4G128	gi|224831756|gb|FJ705807.1|	46.67	83.33	0	2	30	16	0	36	65	94976	95065	0.27	39.3
ASA_P4G128	gi|13236183|gb|AF288081.1|AF288081	43.33	80.00	0	3	30	17	0	36	65	480	569	0.59	38.1
ASA_P4G128	gi|672365395|gb|CP006665.1|	56.00	88.00	0	3	25	11	0	37	61	115701	115775	1.3	37.4
ASA_P4G129	gi|142855988|gb|CP000645.1|	100.00	100.00	0	-3	816	0	0	1	816	120448	118001	0.0	1637
ASA_P4G129	gi|749800011|gb|KM506769.1|	81.03	88.42	0	1	812	153	1	1	811	72109	74544	0.0	1334
ASA_P4G129	gi|752502612|dbj|AP014611.1|	81.03	88.42	0	3	812	153	1	1	811	117261	119696	0.0	1332
ASA_P4G129	gi|742994109|gb|CP010391.1|	81.03	88.42	0	-1	812	153	1	1	811	70625	68190	0.0	1332
ASA_P4G129	gi|662862580|ref|NC_022522.2|	81.03	88.42	0	3	812	153	1	1	811	92982	95417	0.0	1332
ASA_P4G129	gi|704486155|gb|KM083064.1|	81.03	88.42	0	3	812	153	1	1	811	87663	90098	0.0	1332
ASA_P4G129	gi|723243434|gb|CP009868.1|	81.03	88.42	0	-2	812	153	1	1	811	134530	132095	0.0	1332
ASA_P4G129	gi|698038887|gb|KM670336.1|	81.03	88.42	0	1	812	153	1	1	811	108532	110967	0.0	1332
ASA_P4G129	gi|660573358|gb|CP008790.1|	81.03	88.42	0	3	812	153	1	1	811	120567	123002	0.0	1332
ASA_P4G129	gi|657224404|gb|KF056330.2|	81.03	88.42	0	3	812	153	1	1	811	92982	95417	0.0	1332
ASA_P4G129	gi|640855459|gb|CP007732.1|	81.03	88.42	0	2	812	153	1	1	811	137213	139648	0.0	1332
ASA_P4G129	gi|619739382|gb|CP007558.1|	81.03	88.42	0	3	812	153	1	1	811	137202	139637	0.0	1332
ASA_P4G129	gi|544169431|gb|KF152885.1|	81.03	88.42	0	3	812	153	1	1	811	93954	96389	0.0	1332
ASA_P4G129	gi|523811284|gb|CP006050.1|	81.03	88.42	0	1	812	153	1	1	811	116647	119082	0.0	1332
ASA_P4G129	gi|443900801|emb|FO203354.1|	81.03	88.42	0	3	812	153	1	1	811	94785	97220	0.0	1332
ASA_P4G129	gi|377806473|gb|JQ010984.1|	81.03	88.42	0	3	812	153	1	1	811	102132	104567	0.0	1332
ASA_P4G129	gi|305670530|gb|HQ023861.1|	81.03	88.42	0	3	812	153	1	1	811	99729	102164	0.0	1332
ASA_P4G129	gi|133905277|gb|CP000603.1|	81.03	88.42	0	3	812	153	1	1	811	112701	115136	0.0	1332
ASA_P4G129	gi|133904815|gb|CP000602.1|	81.03	88.42	0	2	812	153	1	1	811	105167	107602	0.0	1332
ASA_P4G129	gi|118596907|dbj|AB277724.1|	81.03	88.42	0	1	812	153	1	1	811	75787	78222	0.0	1332
ASA_P4G129	gi|118596719|dbj|AB277723.1|	81.03	88.42	0	3	812	153	1	1	811	81333	83768	0.0	1332
ASA_P4G129	gi|696581286|gb|CP009560.1|	81.03	88.42	0	3	812	153	1	1	811	44871	47306	0.0	1332
ASA_P4G129	gi|695935254|gb|CP009567.1|	81.03	88.42	0	-1	812	153	1	1	811	124159	121724	0.0	1332
ASA_P4G129	gi|695934953|gb|CP007636.1|	81.03	88.42	0	1	812	153	1	1	811	118207	120642	0.0	1332
ASA_P4G129	gi|678222149|gb|KJ909290.1|	81.03	88.42	0	2	812	153	1	1	811	98141	100576	0.0	1332
ASA_P4G129	gi|685456237|gb|CP009413.1|	81.03	88.42	0	-2	812	153	1	1	811	51464	49029	0.0	1332
ASA_P4G129	gi|685455476|gb|CP009411.1|	81.03	88.42	0	2	812	153	1	1	811	110894	113329	0.0	1332
ASA_P4G129	gi|685454021|gb|CP009409.1|	81.03	88.42	0	1	812	153	1	1	811	110926	113361	0.0	1332
ASA_P4G129	gi|661245796|dbj|AP014565.1|	81.03	88.42	0	-1	812	153	1	1	811	1003167	1000732	0.0	1332
ASA_P4G129	gi|596353652|gb|KF976462.2|	81.03	88.42	0	2	812	153	1	1	811	92204	94639	0.0	1332
ASA_P4G129	gi|514883893|gb|JX442976.1|	81.03	88.42	0	2	812	153	1	1	811	129485	131920	0.0	1332
ASA_P4G129	gi|409729032|gb|JX141473.1|	81.03	88.42	0	1	812	153	1	1	811	91066	93501	0.0	1332
ASA_P4G129	gi|381287804|gb|JN983043.1|	81.03	88.42	0	-3	812	153	1	1	811	69699	67264	0.0	1332
ASA_P4G129	gi|374413489|gb|JN687470.1|	81.03	88.42	0	3	812	153	1	1	811	99261	101696	0.0	1332
ASA_P4G129	gi|345468041|dbj|AP012208.1|	81.03	88.42	0	3	812	153	1	1	811	98022	100457	0.0	1332
ASA_P4G129	gi|305670853|gb|HQ023863.1|	81.03	88.42	0	1	812	153	1	1	811	95554	97989	0.0	1332
ASA_P4G129	gi|305670679|gb|HQ023862.1|	81.03	88.42	0	3	812	153	1	1	811	99303	101738	0.0	1332
ASA_P4G129	gi|332144411|dbj|AB571791.1|	81.03	88.42	0	-2	812	153	1	1	811	20729	18294	0.0	1332
ASA_P4G129	gi|327536433|gb|JF267651.1|	81.03	88.42	0	2	812	153	1	1	811	116591	119026	0.0	1332
ASA_P4G129	gi|224831756|gb|FJ705807.1|	80.91	87.88	0	1	817	155	1	1	816	92209	94659	0.0	1332
ASA_P4G129	gi|229561762|gb|FJ621588.1|;gi|305671026|gb|HQ023864.1|	81.03	88.42	0	2	812	153	1	1	811	101003	103438	0.0	1332
ASA_P4G129	gi|229561581|gb|FJ621587.1|	81.03	88.42	0	1	812	153	1	1	811	110947	113382	0.0	1332
ASA_P4G129	gi|229561407|gb|FJ621586.1|	81.03	88.42	0	2	812	153	1	1	811	76547	78982	0.0	1332
ASA_P4G129	gi|133905002|gb|CP000604.1|	81.03	88.42	0	1	812	153	1	1	811	110947	113382	0.0	1332
ASA_P4G129	gi|407810043|gb|JQ824049.1|	81.03	88.42	0	-1	812	153	1	1	811	42682	40247	0.0	1332
ASA_P4G129	gi|742954201|gb|CP010373.1|	80.91	88.30	0	-1	812	154	1	1	811	38842	36407	0.0	1330
ASA_P4G129	gi|723759024|gb|KP056256.1|	80.91	88.30	0	2	812	154	1	1	811	98186	100621	0.0	1327
ASA_P4G129	gi|566131152|gb|KF551948.1|	80.91	88.55	0	1	812	153	2	1	811	84172	86604	0.0	1326
ASA_P4G129	gi|733164884|emb|LN681228.1|	82.18	89.78	0	2	763	136	0	1	763	53807	56095	0.0	1300
ASA_P4G129	gi|733164884|emb|LN681228.1|	60.00	71.43	0	3	35	13	1	778	811	56241	56345	7.5	41.6
ASA_P4G129	gi|289176709|emb|FN667743.1|	82.18	89.78	0	2	763	136	0	1	763	53807	56095	0.0	1300
ASA_P4G129	gi|289176709|emb|FN667743.1|	60.00	71.43	0	3	35	13	1	778	811	56241	56345	7.5	41.6
ASA_P4G129	gi|685456437|gb|CP009414.1|	79.75	87.27	0	1	652	131	1	161	811	102736	104691	0.0	1061
ASA_P4G129	gi|685456437|gb|CP009414.1|	72.55	80.88	0	2	204	40	2	1	202	102257	102826	5e-74	278
ASA_P4G129	gi|555235253|gb|KF250428.1|	79.03	85.96	0	2	534	111	1	279	811	88193	89794	0.0	856
ASA_P4G129	gi|555235253|gb|KF250428.1|	83.39	91.87	0	3	283	47	0	1	283	87360	88208	0.0	476
ASA_P4G129	gi|389597403|gb|JQ418539.1|	68.97	81.94	0	-1	609	185	2	12	620	31512	29698	0.0	892
ASA_P4G129	gi|389597117|gb|JQ418537.1|	68.80	81.94	0	-3	609	186	2	12	620	46941	45127	0.0	890
ASA_P4G129	gi|662716651|gb|CP008824.1|	78.67	85.52	0	3	511	108	1	302	811	185784	187316	0.0	809
ASA_P4G129	gi|662716651|gb|CP008824.1|	84.31	92.48	0	3	306	48	0	1	306	137202	138119	8e-159	528
ASA_P4G129	gi|38259307|emb|BX664015.1|	44.19	62.92	0	-2	801	435	4	9	808	238704	236335	0.0	702
ASA_P4G129	gi|752293012|emb|LN794248.1|	44.19	62.92	0	-3	801	435	4	9	808	80293	77924	0.0	702
ASA_P4G129	gi|671685546|emb|LK056646.1|	44.19	62.92	0	-2	801	435	4	9	808	272973	270604	0.0	702
ASA_P4G129	gi|99867038|gb|DQ517526.1|	46.29	65.05	0	-1	741	394	1	9	749	202231	200021	0.0	701
ASA_P4G129	gi|523820642|gb|CP006056.1|	44.07	62.92	0	1	801	436	4	9	808	104830	107199	0.0	701
ASA_P4G129	gi|257767482|dbj|AP010961.1|	49.09	68.69	0	-3	658	334	1	14	670	176450	174477	0.0	694
ASA_P4G129	gi|159885254|dbj|AB366440.1|	49.09	68.69	0	-3	658	334	1	14	670	165126	163153	0.0	694
ASA_P4G129	gi|612134625|ref|NC_023289.2|;gi|612065734|gb|KF362121.2|	49.09	68.69	0	-2	658	334	1	14	670	195236	193263	0.0	694
ASA_P4G129	gi|612134622|ref|NC_023277.2|;gi|612065739|gb|KF362122.2|	49.09	68.69	0	-2	658	334	1	14	670	243701	241728	0.0	694
ASA_P4G129	gi|7800243|gb|AF250878.1|	49.31	68.70	0	3	655	331	1	17	670	69759	71723	0.0	694
ASA_P4G129	gi|374356693|gb|CP003279.1|	49.31	68.70	0	2	655	331	1	17	670	95228	97192	0.0	694
ASA_P4G129	gi|145848882|emb|AM412236.1|	49.31	68.70	0	-2	655	331	1	17	670	12184	10220	0.0	694
ASA_P4G129	gi|16505740|emb|AL513383.1|	49.31	68.70	0	-3	655	331	1	17	670	13963	11999	0.0	694
ASA_P4G129	gi|399573441|gb|JX182975.1|	48.85	67.94	0	-3	655	334	1	17	670	139560	137596	0.0	686
ASA_P4G129	gi|325302556|dbj|AB458429.1|	83.57	90.34	0	3	207	34	0	346	552	3	623	2e-122	380
ASA_P4G129	gi|742988715|gb|CP010380.1|	46.61	67.21	0	3	369	197	0	302	670	152838	153944	7e-108	379
ASA_P4G129	gi|742988715|gb|CP010380.1|	52.25	69.20	0	1	289	137	1	17	304	130822	131688	5e-87	317
ASA_P4G129	gi|723258375|gb|CP009883.1|	46.61	67.21	0	1	369	197	0	302	670	145324	146430	7e-108	379
ASA_P4G129	gi|723258375|gb|CP009883.1|	52.25	69.20	0	-3	289	137	1	17	304	306811	305945	5e-87	317
ASA_P4G129	gi|723243622|gb|CP009869.1|	46.61	67.21	0	-2	369	197	0	302	670	249459	248353	7e-108	379
ASA_P4G129	gi|723243622|gb|CP009869.1|	52.25	69.20	0	2	289	137	1	17	304	81767	82633	5e-87	317
ASA_P4G129	gi|695213009|ref|NG_036536.1|;gi|163644903|gb|EU315225.1|	73.65	81.59	0	2	277	72	1	536	811	14846	15676	8e-108	378
ASA_P4G129	gi|682112787|gb|CP008899.1|	39.57	59.65	0	-1	508	295	4	302	808	222505	221015	7e-106	373
ASA_P4G129	gi|662716992|gb|CP008825.1|	39.57	59.65	0	-3	508	295	4	302	808	239282	237792	7e-106	373
ASA_P4G129	gi|226425792|gb|EU855787.1|	39.57	59.65	0	-1	508	295	4	302	808	281288	279798	7e-106	373
ASA_P4G129	gi|226426103|gb|EU855788.1|	39.57	59.65	0	-1	508	295	4	302	808	287009	285519	7e-106	373
ASA_P4G129	gi|742979654|gb|CP010376.1|	39.57	59.65	0	2	508	295	4	302	808	2546399	2547889	7e-106	373
ASA_P4G129	gi|146150962|gb|EF382672.1|	52.36	68.58	0	-1	296	141	0	9	304	230917	230030	4e-93	335
ASA_P4G129	gi|556042023|gb|CP003962.1|	31.17	50.09	0	1	571	370	16	41	601	162118	163791	1e-63	246
ASA_P4G129	gi|357941606|gb|CP003091.1|	30.23	47.84	0	1	602	386	16	51	631	184819	186585	1e-63	246
ASA_P4G129	gi|134132802|gb|CP000617.1|	30.57	47.30	0	1	592	386	14	51	630	383827	385563	6e-63	244
ASA_P4G129	gi|511519639|gb|CP005976.1|	31.63	49.82	0	3	566	360	17	51	602	3331281	3332939	2e-61	239
ASA_P4G129	gi|240868245|gb|CP001646.1|	30.13	48.84	0	3	604	384	18	51	632	268260	270023	2e-59	233
ASA_P4G129	gi|91700611|gb|CP000317.1|	29.53	48.15	0	3	596	401	14	43	630	151470	153224	3e-59	233
ASA_P4G129	gi|171998010|gb|CP001028.1|	29.40	45.77	0	-2	568	371	14	50	602	286060	284402	1e-52	211
ASA_P4G129	gi|636800953|dbj|AP014581.1|	29.24	46.21	0	3	554	359	15	65	602	109155	110765	2e-52	211
ASA_P4G129	gi|701269416|gb|CP009155.1|	29.53	46.40	0	2	569	367	16	51	602	147752	149407	5e-52	209
ASA_P4G129	gi|327374445|gb|CP002604.1|	29.91	46.37	0	3	565	368	14	51	601	84267	85919	7e-51	206
ASA_P4G129	gi|288945394|gb|CP001906.1|	29.25	44.04	0	-2	629	360	20	67	635	76134	74323	1e-50	205
ASA_P4G129	gi|218517237|gb|CP001219.1|	29.34	45.08	0	2	559	343	16	70	615	947903	949462	2e-50	204
ASA_P4G129	gi|685635198|gb|CP007745.1|	29.23	47.18	0	1	568	370	16	51	602	85048	86703	8e-50	202
ASA_P4G129	gi|685683930|gb|CP008728.1|	29.86	45.86	0	2	556	352	16	65	601	350096	351706	5e-49	199
ASA_P4G129	gi|91700939|gb|CP000318.1|	29.64	45.83	0	-1	587	353	20	57	623	99234	97594	2e-48	197
ASA_P4G129	gi|749209907|gb|CP010312.1|	28.38	46.15	0	-3	585	364	17	31	604	213272	211650	3e-47	194
ASA_P4G129	gi|563316362|dbj|AB853026.1|	30.74	45.60	0	1	579	339	22	46	604	488815	490425	6e-47	193
ASA_P4G129	gi|288247459|gb|CP000354.2|	29.46	45.06	0	1	628	377	22	10	615	43162	44913	6e-47	193
ASA_P4G129	gi|56068618|emb|X71400.2|	29.46	45.06	0	2	628	377	22	10	615	43511	45262	6e-47	193
ASA_P4G129	gi|338171767|gb|CP002880.1|	29.02	45.25	0	-1	579	355	20	56	615	304557	302932	3e-46	191
