# Supplementary material for: The mosaic architecture of Aeromonas salmonicida subsp. salmonicida pAsa4 plasmid and its consequences on antibiotic resistance
Source: PeerJ. 2016 Oct 27;4:e2595. doi: 10.7717/peerj.2595 (PMC5088629; doi:10.7717/peerj.2595)
Supplement: Supplemental Information 5 [file peerj-04-2595-s005.zip › Data_S2/tblastn_pAsa4/tBlastn_ASAP4G139-30.csv]

ASA_P4G130	gi|142855988|gb|CP000645.1|	100.00	100.00	0	-2	251	0	0	1	251	121283	120531	2e-151	481
ASA_P4G130	gi|340557778|gb|CP002574.1|	30.83	47.83	0	-2	253	159	5	3	242	131022	130273	4e-19	98.6
ASA_P4G130	gi|324963602|gb|CP002547.1|	29.60	50.22	0	1	223	148	4	28	241	341884	342552	2e-18	96.3
ASA_P4G130	gi|685659702|gb|CP007787.1|	30.59	47.49	0	-3	219	137	5	30	241	3599243	3598611	4e-17	92.4
ASA_P4G130	gi|671713918|gb|CP008741.1|	28.63	45.16	0	1	248	164	6	1	241	3992173	3992898	2e-14	84.3
ASA_P4G130	gi|671709398|gb|CP007619.1|	28.98	44.49	0	-3	245	167	5	1	241	1934080	1933355	2e-14	84.0
ASA_P4G130	gi|671709398|gb|CP007619.1|	28.57	44.08	0	-2	245	168	5	1	241	5201579	5200854	2e-14	83.6
ASA_P4G130	gi|124261792|gb|CP000556.1|	29.66	47.03	0	1	236	160	4	1	234	196498	197193	6e-14	82.4
ASA_P4G130	gi|124261792|gb|CP000556.1|	34.73	51.50	0	1	167	100	5	78	241	278083	278565	2e-11	74.7
ASA_P4G130	gi|295083795|emb|FP929033.1|	29.37	45.63	0	-3	252	157	8	1	241	985439	984714	1e-13	81.6
ASA_P4G130	gi|511519639|gb|CP005976.1|	31.82	48.64	0	2	220	138	8	30	243	4338029	4338670	1e-13	81.6
ASA_P4G130	gi|149931032|gb|CP000139.1|	27.57	44.86	0	-2	243	169	5	1	239	3620972	3620253	2e-13	80.5
ASA_P4G130	gi|334093764|gb|CP002781.1|	36.81	52.78	0	-1	144	86	3	100	241	1426059	1425637	3e-13	80.1
ASA_P4G130	gi|563316362|dbj|AB853026.1|	30.39	49.51	0	3	204	140	2	30	232	102870	103478	3e-13	80.1
ASA_P4G130	gi|315593157|gb|CP002417.1|	31.22	44.80	0	-1	221	137	6	31	239	2177586	2176933	1e-12	78.6
ASA_P4G130	gi|441462320|gb|KC262634.1|	32.53	48.80	0	2	166	104	4	76	238	53537	54019	2e-12	77.4
ASA_P4G130	gi|219944660|gb|CP001349.1|	31.36	47.27	0	3	220	133	7	30	239	3687249	3687884	3e-12	77.0
ASA_P4G130	gi|381287545|gb|JN983042.1|	28.63	50.22	0	1	227	146	8	28	245	203704	204363	1e-11	75.1
ASA_P4G130	gi|99867038|gb|DQ517526.1|	28.63	50.22	0	-3	227	146	8	28	245	216029	215370	1e-11	75.1
ASA_P4G130	gi|682117285|gb|CP008906.1|	28.63	50.22	0	2	227	146	8	28	245	155834	156493	2e-11	74.7
ASA_P4G130	gi|682112787|gb|CP008899.1|	28.63	50.22	0	3	227	146	8	28	245	233904	234563	2e-11	74.7
ASA_P4G130	gi|146150962|gb|EF382672.1|	28.63	50.22	0	2	227	146	8	28	245	246239	246898	2e-11	74.7
ASA_P4G130	gi|38259307|emb|BX664015.1|	28.63	50.22	0	2	227	146	8	28	245	254027	254686	2e-11	74.7
ASA_P4G130	gi|662716992|gb|CP008825.1|	28.63	50.22	0	1	227	146	8	28	245	256732	257391	2e-11	74.7
ASA_P4G130	gi|226425792|gb|EU855787.1|	28.63	50.22	0	3	227	146	8	28	245	297672	298331	2e-11	74.7
ASA_P4G130	gi|226426103|gb|EU855788.1|	28.63	50.22	0	3	227	146	8	28	245	303393	304052	2e-11	74.7
ASA_P4G130	gi|742979654|gb|CP010376.1|	28.63	50.22	0	-1	227	146	8	28	245	2530015	2529356	2e-11	74.7
ASA_P4G130	gi|157787713|gb|EU124666.1|	33.33	50.00	0	-1	180	113	6	73	249	5726	5199	2e-11	74.3
ASA_P4G130	gi|523820642|gb|CP006056.1|	28.19	50.22	0	-3	227	147	8	28	245	88732	88073	2e-11	74.3
ASA_P4G130	gi|573926912|gb|CP007044.1|	30.22	50.22	0	-3	225	140	6	28	243	5025818	5025168	5e-11	73.2
ASA_P4G130	gi|410519462|gb|AE014299.2|	29.34	47.93	0	2	242	164	5	6	244	3116162	3116875	7e-11	72.8
ASA_P4G130	gi|752293012|emb|LN794248.1|	28.19	49.78	0	3	227	147	8	28	245	95616	96275	1e-10	71.6
ASA_P4G130	gi|671685546|emb|LK056646.1|	28.19	49.78	0	2	227	147	8	28	245	288296	288955	1e-10	71.6
ASA_P4G130	gi|430001947|emb|FO082820.1|	28.08	43.35	0	-2	203	113	7	71	241	1369153	1368548	5e-10	70.1
ASA_P4G130	gi|48527494|gb|AY625898.1|	37.50	55.00	0	1	80	50	0	159	238	54043	54282	5e-09	66.6
ASA_P4G130	gi|329312633|gb|CP002658.1|	30.49	50.00	0	1	164	105	5	77	238	68917	69387	8e-09	66.2
ASA_P4G130	gi|132662671|gb|CP000609.1|	28.31	46.99	0	1	166	110	4	78	239	1214542	1215024	2e-08	65.5
ASA_P4G130	gi|120608524|gb|CP000540.1|	29.88	50.00	0	-1	164	106	5	77	238	38018	37548	2e-08	65.1
ASA_P4G130	gi|306986508|gb|CP002201.1|	29.03	50.32	0	-2	155	104	3	78	231	73448	72999	2e-08	64.7
ASA_P4G130	gi|306986508|gb|CP002201.1|	29.03	50.32	0	-1	155	104	3	78	231	223638	223189	3e-08	64.3
ASA_P4G130	gi|117576522|emb|CU207366.1|	30.58	53.72	0	-2	121	81	2	78	198	2590256	2589903	3e-08	64.3
ASA_P4G130	gi|523825568|gb|CP006004.1|	29.22	48.70	0	-3	154	106	2	78	230	2357268	2356813	3e-08	64.3
ASA_P4G130	gi|410820961|gb|CP003918.1|;gi|521334449|gb|CP004850.1|;gi|521347966|gb|CP004854.1|	28.02	47.84	0	2	232	147	10	28	243	845	1528	6e-08	63.5
ASA_P4G130	gi|589630713|gb|CP001220.2|	31.58	51.58	0	-1	95	59	1	159	247	3028373	3028089	1e-07	62.8
ASA_P4G130	gi|154158043|gb|CP000781.1|	30.90	47.19	0	1	178	108	6	72	248	4100977	4101468	1e-07	62.4
ASA_P4G130	gi|154158043|gb|CP000781.1|	29.24	45.61	0	2	171	106	6	72	241	4038725	4039195	8e-06	57.0
ASA_P4G130	gi|89347730|gb|CP000268.1|	25.00	44.44	0	-3	216	157	4	27	239	127722	127081	3e-07	61.6
ASA_P4G130	gi|459374399|gb|HQ316580.1|	30.61	48.30	0	-1	147	97	3	97	241	36521	36090	1e-06	59.7
ASA_P4G130	gi|514341273|gb|KC821609.1|	26.40	45.51	0	3	178	114	6	73	241	115530	116039	9e-06	57.0
ASA_P4G130	gi|514343178|gb|KC821632.1|	26.40	45.51	0	3	178	114	6	73	241	114780	115289	9e-06	57.0
ASA_P4G130	gi|745827617|gb|CP006901.1|	26.24	42.57	0	3	202	108	8	78	251	139524	140090	1e-04	53.5
ASA_P4G130	gi|145558593|gb|CP000665.1|	27.68	46.89	0	2	177	116	5	74	241	33242	33763	2e-04	52.8
ASA_P4G130	gi|675819221|emb|LM995784.1|	31.61	47.70	0	3	174	102	7	72	241	229179	229661	2e-04	52.8
ASA_P4G130	gi|675820597|emb|LM997159.1|	31.61	47.13	0	-2	174	102	7	72	241	79286	78804	3e-04	52.4
ASA_P4G130	gi|675819954|emb|LM996517.1|	31.61	47.13	0	3	174	102	7	72	241	39618	40100	3e-04	52.4
ASA_P4G130	gi|675819323|emb|LM995886.1|	31.61	47.13	0	1	174	102	7	72	241	13261	13743	4e-04	52.0
ASA_P4G130	gi|169123081|gb|CP000940.1|	27.75	44.50	0	-1	191	115	7	78	250	136618	136061	4e-04	52.0
ASA_P4G130	gi|229260093|gb|CP001081.1|	27.75	44.50	0	-1	191	115	7	78	250	72196	71639	5e-04	52.0
ASA_P4G130	gi|428245228|gb|CP003620.1|	27.78	45.06	0	1	162	108	5	73	230	710893	711363	5e-04	51.6
ASA_P4G130	gi|633267944|gb|KJ009324.1|	31.37	45.75	0	1	153	96	4	97	241	47548	48003	5e-04	51.6
ASA_P4G130	gi|292676846|dbj|AP010804.1|	31.37	45.75	0	3	153	96	4	97	241	545898	546353	5e-04	51.6
ASA_P4G130	gi|675819919|emb|LM996482.1|	31.61	46.55	0	-2	174	102	7	72	241	40195	39713	6e-04	51.6
ASA_P4G130	gi|675819919|emb|LM996482.1|	31.25	44.89	0	-1	176	104	7	70	241	38498	38010	7e-04	51.2
ASA_P4G130	gi|675818141|emb|LK999973.1|	31.61	47.13	0	-2	174	102	7	72	241	53120	52638	7e-04	51.2
ASA_P4G130	gi|673535801|emb|LK931337.1|	31.61	45.40	0	-3	174	102	7	72	241	48813	48331	0.001	50.8
ASA_P4G130	gi|675819570|emb|LM996133.1|	32.18	45.98	0	-2	174	101	7	72	241	61010	60528	0.001	50.4
ASA_P4G130	gi|747123140|gb|CP006909.1|	27.75	44.50	0	3	191	115	7	78	250	166530	167087	0.001	50.4
ASA_P4G130	gi|332346629|gb|CP002732.1|	32.18	45.98	0	-3	174	101	7	72	241	66119	65637	0.002	50.1
ASA_P4G130	gi|575870561|emb|HG003695.1|	30.37	43.46	0	3	214	125	9	38	241	28020	28619	0.002	50.1
ASA_P4G130	gi|209915255|dbj|AP009242.1|	31.03	45.98	0	2	174	103	7	72	241	30632	31114	0.002	49.7
ASA_P4G130	gi|257757293|dbj|AP010955.1|	32.10	43.83	0	1	162	95	6	70	227	14929	15381	0.003	49.7
ASA_P4G130	gi|640856254|gb|CP007736.1|	29.55	47.16	0	-3	176	105	9	71	241	20567	20082	0.003	49.7
ASA_P4G130	gi|347550290|gb|JF779678.1|	31.61	45.40	0	1	174	102	7	72	241	22144	22626	0.003	49.7
ASA_P4G130	gi|385721274|gb|JQ364967.1|	31.61	45.40	0	-1	174	102	7	72	241	47994	47512	0.003	49.7
ASA_P4G130	gi|57903207|gb|AY214164.3|	31.61	45.40	0	-2	174	102	7	72	241	48640	48158	0.003	49.7
ASA_P4G130	gi|381288266|gb|JN983046.1|	31.61	45.40	0	-3	174	102	7	72	241	49017	48535	0.003	49.7
ASA_P4G130	gi|386688107|gb|JN880423.1|	28.74	43.10	0	1	174	114	5	71	239	29122	29628	0.003	49.3
ASA_P4G130	gi|595588540|gb|CP007390.1|	31.61	45.40	0	1	174	102	7	72	241	4062013	4062495	0.003	49.7
ASA_P4G130	gi|595583568|gb|CP007265.1|	31.61	45.40	0	2	174	102	7	72	241	1488203	1488685	0.003	49.7
ASA_P4G130	gi|595593103|gb|CP007391.1|	31.61	45.40	0	2	174	102	7	72	241	4108964	4109446	0.003	49.7
ASA_P4G130	gi|253721152|gb|CP001162.1|	29.15	44.84	0	1	223	129	11	33	241	48082	48705	0.008	48.1
ASA_P4G130	gi|472302154|gb|KC405622.1|	27.59	44.83	0	1	203	126	10	46	241	17953	18519	0.008	48.1
ASA_P4G130	gi|365803828|gb|CP003224.1|	27.59	44.83	0	-3	203	126	10	46	241	93349	92783	0.008	48.1
ASA_P4G130	gi|675820039|emb|LM996602.1|	31.43	43.43	0	2	175	99	7	63	227	4334	4825	0.009	47.8
ASA_P4G130	gi|675818107|emb|LK999939.1|	30.11	46.59	0	-2	176	106	7	70	241	108779	108291	0.010	47.8
ASA_P4G130	gi|723254552|gb|CP009879.1|	25.25	44.06	0	-3	202	132	8	46	241	130786	130220	0.011	47.8
ASA_P4G130	gi|742993892|gb|CP010390.1|	25.25	44.06	0	-3	202	132	8	46	241	181590	181024	0.011	47.8
ASA_P4G130	gi|363534041|gb|JN233705.2|	25.87	44.28	0	-1	201	132	8	46	241	72565	71999	0.011	47.8
ASA_P4G130	gi|168830962|gb|EU330199.1|	31.87	44.38	0	-2	160	94	6	72	227	135869	135423	0.011	47.8
ASA_P4G130	gi|302310020|gb|GU371926.1|	31.87	44.38	0	-1	160	94	6	72	227	30232	29786	0.012	47.8
ASA_P4G130	gi|514883823|gb|JX442975.1|	25.87	44.28	0	2	201	132	8	46	241	63041	63607	0.013	47.4
ASA_P4G130	gi|290792044|gb|FJ876826.1|	25.87	44.28	0	1	201	132	8	46	241	35614	36180	0.013	47.4
ASA_P4G130	gi|599328142|gb|KJ146688.1|	25.87	44.28	0	1	201	132	8	46	241	48109	48675	0.013	47.4
ASA_P4G130	gi|150958389|gb|CP000649.1|	25.87	44.28	0	3	201	132	8	46	241	60246	60812	0.013	47.4
ASA_P4G130	gi|661932353|gb|CP008833.1|;gi|723249355|gb|CP009875.1|	25.87	44.28	0	2	201	132	8	46	241	66416	66982	0.013	47.4
ASA_P4G130	gi|640850540|gb|CP007730.1|;gi|661927295|gb|CP008830.1|	25.87	44.28	0	2	201	132	8	46	241	66416	66982	0.013	47.4
ASA_P4G130	gi|599328000|gb|KJ146687.1|	25.87	44.28	0	1	201	132	8	46	241	62605	63171	0.013	47.4
ASA_P4G130	gi|588482398|gb|KF874497.2|	25.87	44.28	0	2	201	132	8	46	241	66398	66964	0.013	47.4
ASA_P4G130	gi|583930717|gb|KF874499.1|	25.87	44.28	0	2	201	132	8	46	241	66416	66982	0.013	47.4
ASA_P4G130	gi|583930390|gb|KF874496.1|	25.87	44.28	0	2	201	132	8	46	241	66416	66982	0.013	47.4
ASA_P4G130	gi|293339394|gb|GU595196.1|	25.87	44.28	0	2	201	132	8	46	241	66416	66982	0.013	47.4
ASA_P4G130	gi|599328271|gb|KJ146689.1|	25.87	44.28	0	2	201	132	8	46	241	63431	63997	0.013	47.4
ASA_P4G130	gi|410475064|gb|JX424423.1|	25.87	44.28	0	2	201	132	8	46	241	24848	25414	0.013	47.4
ASA_P4G130	gi|751372783|gb|KP008371.1|	25.87	44.28	0	-3	201	132	8	46	241	927	361	0.013	47.4
ASA_P4G130	gi|480529939|ref|NC_020087.1|;gi|440575351|emb|HF545434.1|	25.87	44.28	0	-2	201	132	8	46	241	121334	120768	0.013	47.4
ASA_P4G131	gi|142855988|gb|CP000645.1|	100.00	100.00	0	-3	165	0	0	1	165	122305	121811	1e-104	343
ASA_P4G131	gi|672361289|gb|CP006664.1|	51.38	64.22	0	-3	109	53	0	44	152	2635342	2635016	1e-24	112
ASA_P4G131	gi|569545899|gb|CP006579.1|	53.27	63.55	0	-1	107	50	0	46	152	2968986	2968666	2e-23	108
ASA_P4G131	gi|615567765|gb|CP007576.1|	47.22	61.11	0	2	108	57	0	44	151	3576272	3576595	1e-19	97.8
ASA_P4G131	gi|613730844|gb|CP007566.1|	47.22	61.11	0	3	108	57	0	44	151	3576300	3576623	1e-19	97.8
ASA_P4G131	gi|507219248|gb|CP005966.1|	47.22	61.11	0	1	108	57	0	44	151	3576775	3577098	1e-19	97.8
ASA_P4G131	gi|71845263|gb|CP000089.1|	27.91	46.51	0	1	86	47	2	32	102	2891059	2891316	5.3	37.7
ASA_P4G132	gi|142855988|gb|CP000645.1|	100.00	100.00	0	-2	146	0	0	1	146	122696	122259	8e-94	311
ASA_P4G132	gi|270146181|gb|BT113133.1|	28.18	40.00	0	1	110	76	2	32	138	271	600	0.019	43.9
ASA_P4G132	gi|116779016|gb|EF081719.1|	28.18	40.00	0	1	110	76	2	32	138	235	564	0.034	43.5
ASA_P4G132	gi|116786178|gb|EF084697.1|	29.41	43.14	0	2	102	69	2	32	130	446	751	0.040	43.1
ASA_P4G132	gi|690640111|emb|LN186551.1|	34.92	55.56	0	2	63	39	1	14	74	488	676	4.6	37.4
ASA_P4G132	gi|150011463|gb|CP000742.1|	26.09	46.96	0	3	115	67	4	13	117	1261383	1261703	5.0	37.4
ASA_P4G133	gi|142855988|gb|CP000645.1|	100.00	100.00	0	-3	143	0	0	1	143	123163	122735	5e-76	259
ASA_P4G133	gi|94317778|gb|DQ472456.1|	85.95	90.91	0	1	121	17	0	1	121	547	909	6e-68	220
ASA_P4G133	gi|566131152|gb|KF551948.1|	86.01	91.61	0	2	143	20	0	1	143	82406	82834	1e-64	226
ASA_P4G133	gi|332144411|dbj|AB571791.1|	86.01	91.61	0	-3	143	20	0	1	143	22495	22067	1e-64	226
ASA_P4G133	gi|118596907|dbj|AB277724.1|	86.01	91.61	0	2	143	20	0	1	143	74021	74449	1e-64	226
ASA_P4G133	gi|544169431|gb|KF152885.1|	86.01	91.61	0	3	143	20	0	1	143	92187	92615	1e-64	226
ASA_P4G133	gi|305670530|gb|HQ023861.1|	86.01	91.61	0	1	143	20	0	1	143	97963	98391	1e-64	226
ASA_P4G133	gi|229561407|gb|FJ621586.1|	86.01	91.61	0	3	143	20	0	1	143	74781	75209	1e-64	226
ASA_P4G133	gi|749800011|gb|KM506769.1|	86.01	91.61	0	2	143	20	0	1	143	70343	70771	1e-64	226
ASA_P4G133	gi|118596719|dbj|AB277723.1|	86.01	91.61	0	1	143	20	0	1	143	79567	79995	1e-64	226
ASA_P4G133	gi|555235253|gb|KF250428.1|	86.01	91.61	0	1	143	20	0	1	143	85594	86022	1e-64	226
ASA_P4G133	gi|678222149|gb|KJ909290.1|	86.01	91.61	0	3	143	20	0	1	143	96375	96803	1e-64	226
ASA_P4G133	gi|133904815|gb|CP000602.1|	86.01	91.61	0	3	143	20	0	1	143	103401	103829	1e-64	226
ASA_P4G133	gi|229561581|gb|FJ621587.1|	86.01	91.61	0	2	143	20	0	1	143	109181	109609	1e-64	226
ASA_P4G133	gi|704486155|gb|KM083064.1|	86.01	91.61	0	1	143	20	0	1	143	85897	86325	1e-64	226
ASA_P4G133	gi|305670679|gb|HQ023862.1|	86.01	91.61	0	1	143	20	0	1	143	97537	97965	1e-64	226
ASA_P4G133	gi|443900801|emb|FO203354.1|	86.01	91.61	0	1	143	20	0	1	143	93019	93447	1e-64	226
ASA_P4G133	gi|685456437|gb|CP009414.1|	86.01	91.61	0	3	143	20	0	1	143	100491	100919	1e-64	226
ASA_P4G133	gi|381287804|gb|JN983043.1|	86.01	91.61	0	-1	143	20	0	1	143	71465	71037	1e-64	226
ASA_P4G133	gi|723243434|gb|CP009868.1|	86.01	91.61	0	-3	143	20	0	1	143	136296	135868	1e-64	226
ASA_P4G133	gi|409729032|gb|JX141473.1|	86.01	91.61	0	2	143	20	0	1	143	89300	89728	1e-64	226
ASA_P4G133	gi|685455476|gb|CP009411.1|	86.01	91.61	0	2	143	20	0	1	143	109130	109558	1e-64	226
ASA_P4G133	gi|229561762|gb|FJ621588.1|;gi|305671026|gb|HQ023864.1|	86.01	91.61	0	3	143	20	0	1	143	99237	99665	1e-64	226
ASA_P4G133	gi|662862580|ref|NC_022522.2|	86.01	91.61	0	1	143	20	0	1	143	91216	91644	1e-64	226
ASA_P4G133	gi|752502612|dbj|AP014611.1|	86.01	91.61	0	1	143	20	0	1	143	115495	115923	1e-64	226
ASA_P4G133	gi|596353652|gb|KF976462.2|	86.01	91.61	0	3	143	20	0	1	143	90438	90866	1e-64	226
ASA_P4G133	gi|596353652|gb|KF976462.2|	86.01	91.61	0	3	143	20	0	1	143	90438	90866	1e-64	226
ASA_P4G133	gi|377806473|gb|JQ010984.1|	86.01	91.61	0	1	143	20	0	1	143	100366	100794	1e-64	226
ASA_P4G133	gi|514883893|gb|JX442976.1|	86.01	91.61	0	3	143	20	0	1	143	127719	128147	1e-64	226
ASA_P4G133	gi|327536433|gb|JF267651.1|	86.01	91.61	0	3	143	20	0	1	143	114825	115253	1e-64	226
ASA_P4G133	gi|698038887|gb|KM670336.1|	86.01	91.61	0	2	143	20	0	1	143	106766	107194	1e-64	226
ASA_P4G133	gi|685456237|gb|CP009413.1|	86.01	91.61	0	-3	143	20	0	1	143	53230	52802	1e-64	226
ASA_P4G133	gi|133905002|gb|CP000604.1|	86.01	91.61	0	2	143	20	0	1	143	109181	109609	1e-64	226
ASA_P4G133	gi|742994109|gb|CP010391.1|	86.01	91.61	0	-2	143	20	0	1	143	72391	71963	1e-64	226
ASA_P4G133	gi|374413489|gb|JN687470.1|	86.01	91.61	0	1	143	20	0	1	143	97495	97923	1e-64	226
ASA_P4G133	gi|407810043|gb|JQ824049.1|	86.01	91.61	0	-2	143	20	0	1	143	44448	44020	1e-64	226
ASA_P4G133	gi|133905277|gb|CP000603.1|	86.01	91.61	0	1	143	20	0	1	143	110935	111363	1e-64	226
ASA_P4G133	gi|685454021|gb|CP009409.1|	86.01	91.61	0	2	143	20	0	1	143	109160	109588	1e-64	226
ASA_P4G133	gi|660573358|gb|CP008790.1|	86.01	91.61	0	1	143	20	0	1	143	118801	119229	1e-64	226
ASA_P4G133	gi|345468041|dbj|AP012208.1|	86.01	91.61	0	1	143	20	0	1	143	96256	96684	1e-64	226
ASA_P4G133	gi|723759024|gb|KP056256.1|	86.01	91.61	0	3	143	20	0	1	143	96420	96848	1e-64	226
ASA_P4G133	gi|742954201|gb|CP010373.1|	86.01	91.61	0	-2	143	20	0	1	143	40608	40180	1e-64	226
ASA_P4G133	gi|523811284|gb|CP006050.1|	86.01	91.61	0	2	143	20	0	1	143	114881	115309	1e-64	226
ASA_P4G133	gi|640855459|gb|CP007732.1|	86.01	91.61	0	3	143	20	0	1	143	135447	135875	1e-64	226
ASA_P4G133	gi|619739382|gb|CP007558.1|	86.01	91.61	0	1	143	20	0	1	143	135436	135864	1e-64	226
ASA_P4G133	gi|662716651|gb|CP008824.1|	86.01	91.61	0	1	143	20	0	1	143	135436	135864	1e-64	226
ASA_P4G133	gi|661245796|dbj|AP014565.1|	86.01	91.61	0	-2	143	20	0	1	143	1004933	1004505	1e-64	226
ASA_P4G133	gi|733164884|emb|LN681228.1|	86.01	91.61	0	3	143	20	0	1	143	51681	52109	2e-64	226
ASA_P4G133	gi|289176709|emb|FN667743.1|	86.01	91.61	0	3	143	20	0	1	143	51681	52109	2e-64	226
ASA_P4G133	gi|224831756|gb|FJ705807.1|	84.62	90.91	0	2	143	22	0	1	143	90446	90874	1e-63	224
ASA_P4G133	gi|672365395|gb|CP006665.1|	72.73	82.64	0	3	121	33	0	1	121	113817	114179	1e-48	180
ASA_P4G133	gi|577007824|dbj|AB856327.1|	65.73	80.42	0	3	143	49	0	1	143	92040	92468	1e-44	169
ASA_P4G133	gi|370986822|dbj|AB571865.1|	65.73	80.42	0	1	143	49	0	1	143	112681	113109	1e-44	169
ASA_P4G133	gi|305670853|gb|HQ023863.1|	76.98	83.33	0	2	126	27	1	18	143	93845	94216	2e-43	165
ASA_P4G133	gi|305670853|gb|HQ023863.1|	86.84	89.47	0	3	38	5	0	1	38	93789	93902	8e-12	73.6
ASA_P4G133	gi|117614903|gb|CP000470.1|	40.94	60.63	0	-3	127	68	3	1	121	54537	54160	1e-17	90.9
ASA_P4G133	gi|703569903|gb|CP009619.1|	40.20	58.82	0	1	102	59	1	20	119	163027	163332	6e-16	85.9
ASA_P4G133	gi|749209907|gb|CP010312.1|	28.93	55.37	0	2	121	85	1	1	121	86201	86560	7e-08	61.6
ASA_P4G133	gi|496684371|gb|KC543497.1|	34.94	51.81	0	-2	83	52	1	6	88	127845	127603	0.27	41.2
ASA_P4G133	gi|734579581|gb|CP009975.1|	34.94	51.81	0	-1	83	52	1	6	88	181390	181148	0.27	41.2
ASA_P4G133	gi|627799716|ref|XM_007675016.1|	30.77	47.12	0	2	104	55	5	8	103	242	526	1.9	38.1
ASA_P4G134	gi|142855988|gb|CP000645.1|	99.63	99.82	0	-3	541	2	0	1	541	124849	123227	0.0	1108
ASA_P4G134	gi|566131152|gb|KF551948.1|	83.55	91.68	0	2	541	89	0	1	541	80720	82342	0.0	952
ASA_P4G134	gi|566131152|gb|KF551948.1|	23.97	43.39	0	3	242	167	7	207	445	23811	24494	2e-05	58.9
ASA_P4G134	gi|332144411|dbj|AB571791.1|	83.55	91.68	0	-3	541	89	0	1	541	24181	22559	0.0	952
ASA_P4G134	gi|332144411|dbj|AB571791.1|	24.38	43.39	0	-3	242	166	7	207	445	80041	79358	1e-05	59.7
ASA_P4G134	gi|118596907|dbj|AB277724.1|	83.55	91.68	0	2	541	89	0	1	541	72335	73957	0.0	952
ASA_P4G134	gi|118596907|dbj|AB277724.1|	30.11	55.91	0	2	93	65	0	207	299	20477	20755	5e-05	57.4
ASA_P4G134	gi|544169431|gb|KF152885.1|	83.55	91.68	0	3	541	89	0	1	541	90501	92123	0.0	952
ASA_P4G134	gi|544169431|gb|KF152885.1|	30.11	55.91	0	3	93	65	0	207	299	38643	38921	5e-05	57.4
ASA_P4G134	gi|305670530|gb|HQ023861.1|	83.55	91.68	0	1	541	89	0	1	541	96277	97899	0.0	952
ASA_P4G134	gi|305670530|gb|HQ023861.1|	30.11	55.91	0	2	93	65	0	207	299	44873	45151	5e-05	57.4
ASA_P4G134	gi|229561407|gb|FJ621586.1|	83.55	91.68	0	3	541	89	0	1	541	73095	74717	0.0	952
ASA_P4G134	gi|229561407|gb|FJ621586.1|	24.38	43.39	0	2	242	166	7	207	445	40037	40720	1e-05	59.7
ASA_P4G134	gi|749800011|gb|KM506769.1|	83.55	91.68	0	2	541	89	0	1	541	68657	70279	0.0	952
ASA_P4G134	gi|749800011|gb|KM506769.1|	30.11	55.91	0	1	93	65	0	207	299	15358	15636	5e-05	57.4
ASA_P4G134	gi|118596719|dbj|AB277723.1|	83.55	91.68	0	1	541	89	0	1	541	77881	79503	0.0	952
ASA_P4G134	gi|118596719|dbj|AB277723.1|	25.82	40.73	0	1	275	154	12	242	473	7357	8160	3e-06	61.2
ASA_P4G134	gi|118596719|dbj|AB277723.1|	30.11	55.91	0	1	93	65	0	207	299	26023	26301	5e-05	57.4
ASA_P4G134	gi|555235253|gb|KF250428.1|	83.55	91.68	0	1	541	89	0	1	541	83908	85530	0.0	952
ASA_P4G134	gi|555235253|gb|KF250428.1|	24.38	43.39	0	1	242	166	7	207	445	32566	33249	1e-05	59.7
ASA_P4G134	gi|678222149|gb|KJ909290.1|	83.55	91.68	0	3	541	89	0	1	541	94689	96311	0.0	952
ASA_P4G134	gi|678222149|gb|KJ909290.1|	24.38	43.39	0	1	242	166	7	207	445	38863	39546	1e-05	59.7
ASA_P4G134	gi|133904815|gb|CP000602.1|	83.55	91.68	0	3	541	89	0	1	541	101715	103337	0.0	952
ASA_P4G134	gi|133904815|gb|CP000602.1|	23.97	43.39	0	2	242	167	7	207	445	42170	42853	2e-05	58.9
ASA_P4G134	gi|229561581|gb|FJ621587.1|	83.55	91.68	0	2	541	89	0	1	541	107495	109117	0.0	952
ASA_P4G134	gi|229561581|gb|FJ621587.1|	24.38	43.39	0	2	242	166	7	207	445	40037	40720	1e-05	59.7
ASA_P4G134	gi|704486155|gb|KM083064.1|	83.55	91.68	0	1	541	89	0	1	541	84211	85833	0.0	952
ASA_P4G134	gi|704486155|gb|KM083064.1|	30.11	55.91	0	1	93	65	0	207	299	32353	32631	5e-05	57.4
ASA_P4G134	gi|305670679|gb|HQ023862.1|	83.55	91.68	0	1	541	89	0	1	541	95851	97473	0.0	952
ASA_P4G134	gi|305670679|gb|HQ023862.1|	24.38	43.39	0	1	242	166	7	207	445	40036	40719	1e-05	59.7
ASA_P4G134	gi|305670853|gb|HQ023863.1|	83.55	91.68	0	3	541	89	0	1	541	92103	93725	0.0	952
ASA_P4G134	gi|305670853|gb|HQ023863.1|	24.38	43.39	0	2	242	166	7	207	445	40034	40717	1e-05	59.7
ASA_P4G134	gi|443900801|emb|FO203354.1|	83.55	91.68	0	1	541	89	0	1	541	91333	92955	0.0	952
ASA_P4G134	gi|443900801|emb|FO203354.1|	30.11	55.91	0	1	93	65	0	207	299	39475	39753	5e-05	57.4
ASA_P4G134	gi|685456437|gb|CP009414.1|	83.55	91.68	0	3	541	89	0	1	541	98805	100427	0.0	952
ASA_P4G134	gi|685456437|gb|CP009414.1|	24.38	43.39	0	3	242	166	7	207	445	41742	42425	1e-05	59.7
ASA_P4G134	gi|381287804|gb|JN983043.1|	83.55	91.68	0	-1	541	89	0	1	541	73151	71529	0.0	952
ASA_P4G134	gi|381287804|gb|JN983043.1|	24.38	43.39	0	-2	242	166	7	207	445	128977	128294	2e-05	59.3
ASA_P4G134	gi|723243434|gb|CP009868.1|	83.55	91.68	0	-3	541	89	0	1	541	137982	136360	0.0	952
ASA_P4G134	gi|723243434|gb|CP009868.1|	30.11	55.91	0	-3	93	65	0	207	299	23961	23683	5e-05	57.4
ASA_P4G134	gi|409729032|gb|JX141473.1|	83.55	91.68	0	2	541	89	0	1	541	87614	89236	0.0	952
ASA_P4G134	gi|409729032|gb|JX141473.1|	24.38	43.39	0	2	242	166	7	207	445	36272	36955	1e-05	59.7
ASA_P4G134	gi|685455476|gb|CP009411.1|	83.55	91.68	0	2	541	89	0	1	541	107444	109066	0.0	952
ASA_P4G134	gi|685455476|gb|CP009411.1|	24.38	43.39	0	3	242	166	7	207	445	40023	40706	1e-05	59.7
ASA_P4G134	gi|229561762|gb|FJ621588.1|;gi|305671026|gb|HQ023864.1|	83.55	91.68	0	3	541	89	0	1	541	97551	99173	0.0	952
ASA_P4G134	gi|229561762|gb|FJ621588.1|;gi|305671026|gb|HQ023864.1|	24.38	43.39	0	1	242	166	7	207	445	41725	42408	1e-05	59.7
ASA_P4G134	gi|662862580|ref|NC_022522.2|	83.55	91.68	0	1	541	89	0	1	541	89530	91152	0.0	952
ASA_P4G134	gi|662862580|ref|NC_022522.2|	30.11	55.91	0	1	93	65	0	207	299	37672	37950	5e-05	57.4
ASA_P4G134	gi|752502612|dbj|AP014611.1|	83.55	91.68	0	1	541	89	0	1	541	113809	115431	0.0	952
ASA_P4G134	gi|752502612|dbj|AP014611.1|	30.11	55.91	0	3	93	65	0	207	299	60021	60299	5e-05	57.4
ASA_P4G134	gi|596353652|gb|KF976462.2|	83.55	91.68	0	3	541	89	0	1	541	88752	90374	0.0	952
ASA_P4G134	gi|596353652|gb|KF976462.2|	24.38	43.39	0	3	242	166	7	207	445	37410	38093	1e-05	59.7
ASA_P4G134	gi|596353652|gb|KF976462.2|	83.55	91.68	0	3	541	89	0	1	541	88752	90374	0.0	952
ASA_P4G134	gi|596353652|gb|KF976462.2|	24.38	43.39	0	3	242	166	7	207	445	37410	38093	1e-05	59.7
ASA_P4G134	gi|377806473|gb|JQ010984.1|	83.55	91.68	0	1	541	89	0	1	541	98680	100302	0.0	952
ASA_P4G134	gi|377806473|gb|JQ010984.1|	30.11	55.91	0	2	93	65	0	207	299	46823	47101	5e-05	57.4
ASA_P4G134	gi|514883893|gb|JX442976.1|	83.55	91.68	0	3	541	89	0	1	541	126033	127655	0.0	952
ASA_P4G134	gi|514883893|gb|JX442976.1|	24.38	43.39	0	1	242	166	7	207	445	70207	70890	2e-05	58.9
ASA_P4G134	gi|327536433|gb|JF267651.1|	83.55	91.68	0	3	541	89	0	1	541	113139	114761	0.0	952
ASA_P4G134	gi|327536433|gb|JF267651.1|	24.38	43.39	0	1	242	166	7	207	445	45679	46362	1e-05	59.7
ASA_P4G134	gi|698038887|gb|KM670336.1|	83.55	91.68	0	2	541	89	0	1	541	105080	106702	0.0	952
ASA_P4G134	gi|698038887|gb|KM670336.1|	30.11	55.91	0	2	93	65	0	207	299	53222	53500	5e-05	57.4
ASA_P4G134	gi|685456237|gb|CP009413.1|	83.55	91.68	0	-3	541	89	0	1	541	54916	53294	0.0	952
ASA_P4G134	gi|685456237|gb|CP009413.1|	24.38	43.39	0	-3	242	166	7	207	445	113449	112766	1e-05	59.7
ASA_P4G134	gi|133905002|gb|CP000604.1|	83.55	91.68	0	2	541	89	0	1	541	107495	109117	0.0	952
ASA_P4G134	gi|133905002|gb|CP000604.1|	24.38	43.39	0	2	242	166	7	207	445	40037	40720	1e-05	59.7
ASA_P4G134	gi|374413489|gb|JN687470.1|	83.55	91.68	0	1	541	89	0	1	541	95809	97431	0.0	952
ASA_P4G134	gi|374413489|gb|JN687470.1|	24.38	43.39	0	2	242	166	7	207	445	39983	40666	1e-05	59.7
ASA_P4G134	gi|407810043|gb|JQ824049.1|	83.55	91.68	0	-2	541	89	0	1	541	46134	44512	0.0	952
ASA_P4G134	gi|407810043|gb|JQ824049.1|	30.11	55.91	0	-2	93	65	0	207	299	97992	97714	5e-05	57.4
ASA_P4G134	gi|133905277|gb|CP000603.1|	83.55	91.68	0	1	541	89	0	1	541	109249	110871	0.0	952
ASA_P4G134	gi|133905277|gb|CP000603.1|	25.82	40.73	0	3	275	154	12	242	473	39390	40193	3e-06	61.2
ASA_P4G134	gi|133905277|gb|CP000603.1|	30.11	55.91	0	1	93	65	0	207	299	57391	57669	5e-05	57.4
ASA_P4G134	gi|685454021|gb|CP009409.1|	83.55	91.68	0	2	541	89	0	1	541	107474	109096	0.0	952
ASA_P4G134	gi|685454021|gb|CP009409.1|	24.38	43.39	0	2	242	166	7	207	445	40031	40714	1e-05	59.7
ASA_P4G134	gi|660573358|gb|CP008790.1|	83.55	91.68	0	1	541	89	0	1	541	117115	118737	0.0	952
ASA_P4G134	gi|660573358|gb|CP008790.1|	30.11	55.91	0	3	93	65	0	207	299	51570	51848	5e-05	57.4
ASA_P4G134	gi|345468041|dbj|AP012208.1|	83.55	91.68	0	1	541	89	0	1	541	94570	96192	0.0	952
ASA_P4G134	gi|345468041|dbj|AP012208.1|	24.38	43.39	0	3	242	166	7	207	445	37410	38093	1e-05	59.7
ASA_P4G134	gi|723759024|gb|KP056256.1|	83.55	91.68	0	3	541	89	0	1	541	94734	96356	0.0	952
ASA_P4G134	gi|723759024|gb|KP056256.1|	24.38	43.39	0	3	242	166	7	207	445	38919	39602	1e-05	59.7
ASA_P4G134	gi|742954201|gb|CP010373.1|	83.55	91.68	0	-2	541	89	0	1	541	42294	40672	0.0	952
ASA_P4G134	gi|742954201|gb|CP010373.1|	30.11	55.91	0	-3	93	65	0	207	299	104639	104361	5e-05	57.4
ASA_P4G134	gi|640855459|gb|CP007732.1|	83.55	91.68	0	3	541	89	0	1	541	133761	135383	0.0	952
ASA_P4G134	gi|640855459|gb|CP007732.1|	25.42	41.81	0	-1	354	201	15	167	473	59243	58230	8e-13	82.8
ASA_P4G134	gi|640855459|gb|CP007732.1|	30.11	55.91	0	2	93	65	0	207	299	80564	80842	5e-05	57.4
ASA_P4G134	gi|619739382|gb|CP007558.1|	83.55	91.68	0	1	541	89	0	1	541	133750	135372	0.0	952
ASA_P4G134	gi|619739382|gb|CP007558.1|	25.42	41.81	0	-3	354	201	15	167	473	59232	58219	8e-13	82.8
ASA_P4G134	gi|619739382|gb|CP007558.1|	30.11	55.91	0	3	93	65	0	207	299	80553	80831	5e-05	57.4
ASA_P4G134	gi|662716651|gb|CP008824.1|	83.55	91.68	0	1	541	89	0	1	541	133750	135372	0.0	952
ASA_P4G134	gi|662716651|gb|CP008824.1|	25.42	41.81	0	-3	354	201	15	167	473	59232	58219	8e-13	82.8
ASA_P4G134	gi|662716651|gb|CP008824.1|	30.11	55.91	0	3	93	65	0	207	299	80553	80831	5e-05	57.4
ASA_P4G134	gi|661245796|dbj|AP014565.1|	83.55	91.68	0	-2	541	89	0	1	541	1006619	1004997	0.0	952
ASA_P4G134	gi|661245796|dbj|AP014565.1|	24.31	40.62	0	-1	288	163	13	188	428	2200893	2200054	6e-06	60.5
ASA_P4G134	gi|661245796|dbj|AP014565.1|	24.38	43.39	0	-2	242	166	7	207	445	1062479	1061796	1e-05	59.7
ASA_P4G134	gi|224831756|gb|FJ705807.1|	82.99	91.87	0	2	541	92	0	1	541	88760	90382	0.0	948
ASA_P4G134	gi|224831756|gb|FJ705807.1|	23.97	43.39	0	3	242	167	7	207	445	36762	37445	2e-05	58.9
ASA_P4G134	gi|742994109|gb|CP010391.1|	83.36	91.50	0	-2	541	90	0	1	541	74077	72455	0.0	948
ASA_P4G134	gi|742994109|gb|CP010391.1|	30.11	55.91	0	-2	93	65	0	207	299	129163	128885	5e-05	57.4
ASA_P4G134	gi|672365395|gb|CP006665.1|	82.44	91.68	0	3	541	95	0	1	541	112131	113753	0.0	946
ASA_P4G134	gi|733164884|emb|LN681228.1|	82.62	92.05	0	3	541	94	0	1	541	49995	51617	0.0	946
ASA_P4G134	gi|289176709|emb|FN667743.1|	82.62	92.05	0	3	541	94	0	1	541	49995	51617	0.0	946
ASA_P4G134	gi|523811284|gb|CP006050.1|	85.37	93.35	0	3	376	55	0	1	376	113193	114320	0.0	671
ASA_P4G134	gi|523811284|gb|CP006050.1|	78.79	87.88	0	2	165	35	0	377	541	114323	114817	0.0	283
ASA_P4G134	gi|523811284|gb|CP006050.1|	24.38	43.39	0	3	242	166	7	207	445	55260	55943	1e-05	59.7
ASA_P4G134	gi|117614903|gb|CP000470.1|	60.63	75.39	0	-2	447	173	2	1	445	57919	56582	6e-174	560
ASA_P4G134	gi|695224918|ref|NG_041191.1|;gi|318085423|gb|HQ203985.1|	85.71	93.41	0	2	273	39	0	1	273	722	1540	3e-163	487
ASA_P4G134	gi|695213009|ref|NG_036536.1|;gi|163644903|gb|EU315225.1|	86.32	93.68	0	1	285	39	0	1	285	13888	14742	4e-157	511
ASA_P4G134	gi|511519639|gb|CP005976.1|	51.44	69.62	0	2	451	208	4	4	445	3426077	3427423	2e-142	469
ASA_P4G134	gi|556042023|gb|CP003962.1|	50.78	68.74	0	1	451	211	4	4	445	212989	214335	1e-139	461
ASA_P4G134	gi|63253978|gb|CP000075.1|	49.78	66.96	0	-2	448	217	2	4	443	1622932	1621589	9e-137	453
ASA_P4G134	gi|449041109|gb|KC148184.1|	49.78	66.74	0	-1	448	217	2	4	443	16579	15236	1e-136	452
ASA_P4G134	gi|449041225|gb|KC148185.1|	49.78	66.74	0	-2	448	217	2	4	443	16579	15236	1e-136	452
ASA_P4G134	gi|389596993|gb|JQ418534.1|	51.88	66.67	0	-3	453	210	4	1	445	16981	15623	2e-136	452
ASA_P4G134	gi|288945394|gb|CP001906.1|	49.10	67.49	0	-2	446	221	4	3	445	103536	102208	7e-128	427
ASA_P4G134	gi|168218348|emb|AM905950.1|	46.61	64.93	0	1	442	221	6	1	431	4093	5406	1e-121	409
ASA_P4G134	gi|253987211|gb|CP001675.1|	42.21	62.98	0	-2	443	248	4	8	445	30386	29067	9e-111	377
ASA_P4G134	gi|635290508|gb|CP005961.1|	47.69	66.92	0	2	390	194	4	1	381	409346	410512	1e-105	362
ASA_P4G134	gi|635290508|gb|CP005961.1|	64.06	82.81	0	2	64	23	0	382	445	10949	11140	2e-15	90.9
ASA_P4G134	gi|120326657|gb|CP000515.1|	41.33	62.89	0	2	450	254	4	1	445	213053	214387	1e-104	360
ASA_P4G134	gi|749209907|gb|CP010312.1|	40.95	59.73	0	2	442	257	3	11	450	135719	137038	9e-101	348
ASA_P4G134	gi|584473458|gb|CP007006.1|	38.90	55.82	0	1	455	270	4	7	455	157	1515	1e-86	307
ASA_P4G134	gi|124261792|gb|CP000556.1|	37.67	59.25	0	1	454	268	8	1	445	287839	289182	5e-85	302
ASA_P4G134	gi|94317778|gb|DQ472456.1|	78.88	87.58	0	1	161	34	0	381	541	1	483	2e-83	275
ASA_P4G134	gi|563316362|dbj|AB853026.1|	35.57	58.61	0	1	447	276	6	8	445	294664	295995	1e-80	290
ASA_P4G134	gi|563316362|dbj|AB853026.1|	27.25	43.35	0	1	466	308	13	1	445	493576	494943	3e-27	127
ASA_P4G134	gi|78033813|emb|AM039951.1|	36.54	57.77	0	-1	457	274	9	7	453	153394	152042	3e-77	280
ASA_P4G134	gi|317119630|gb|CP002450.1|	45.37	62.96	0	2	216	117	1	230	445	42755	43399	2e-50	200
ASA_P4G134	gi|332175949|gb|CP002527.1|	31.85	50.39	0	2	383	254	6	68	449	21680	22810	8e-48	192
ASA_P4G134	gi|703569903|gb|CP009619.1|	28.88	52.52	0	1	457	291	13	15	452	100927	102252	2e-47	191
ASA_P4G134	gi|703569903|gb|CP009619.1|	27.53	45.38	0	3	465	298	14	14	456	225243	226586	9e-37	158
ASA_P4G134	gi|134132802|gb|CP000617.1|	26.02	42.37	0	2	465	315	11	1	445	225947	227314	3e-23	115
ASA_P4G134	gi|357941606|gb|CP003091.1|	26.02	41.94	0	1	465	315	11	1	445	43966	45333	7e-23	114
ASA_P4G134	gi|577007824|dbj|AB856327.1|	44.80	59.20	0	2	125	66	1	417	538	88733	89107	2e-22	112
ASA_P4G134	gi|370986822|dbj|AB571865.1|	44.80	59.20	0	3	125	66	1	417	538	109374	109748	2e-22	112
ASA_P4G134	gi|415434008|emb|HE858210.2|	27.74	46.45	0	-1	310	194	12	139	441	74830	73970	2e-19	103
ASA_P4G134	gi|62288539|gb|AY967407.1|	27.74	46.45	0	-1	310	194	12	139	441	75230	74370	2e-19	103
ASA_P4G134	gi|319801362|emb|FR773153.2|	28.14	47.15	0	2	263	154	8	199	445	903494	904225	4e-19	102
ASA_P4G134	gi|319801362|emb|FR773153.2|	25.36	46.38	0	1	138	92	4	197	330	873025	873417	0.003	52.0
ASA_P4G134	gi|695197823|ref|NG_034819.1|;gi|1871450|dbj|D73442.1|	28.03	46.59	0	-3	264	153	8	199	445	1020	289	6e-19	101
ASA_P4G134	gi|695197718|ref|NG_034788.1|;gi|1657418|gb|U65460.1|SEU65460	28.03	46.59	0	3	264	153	8	199	445	1626	2357	6e-19	101
ASA_P4G134	gi|673939207|gb|KM236237.1|	27.04	46.25	0	-3	307	200	12	139	441	74927	74067	6e-19	102
ASA_P4G134	gi|294243|gb|M86545.1|PL4MSSOII	28.03	46.59	0	-3	264	153	8	199	445	903	172	7e-19	101
ASA_P4G134	gi|299829511|gb|HM134276.1|	28.24	46.18	0	-1	301	180	12	173	456	73795	72950	7e-19	102
ASA_P4G134	gi|334192594|gb|CP002808.1|	27.76	47.15	0	2	263	155	8	199	445	917843	918574	7e-19	102
ASA_P4G134	gi|334192594|gb|CP002808.1|	25.36	46.38	0	3	138	92	4	197	330	888093	888485	0.003	52.0
ASA_P4G134	gi|11559816|gb|AF300473.1|AF300473	28.03	46.59	0	-2	264	153	8	199	445	2770	2039	8e-19	101
ASA_P4G134	gi|349741574|gb|CP003037.1|	28.03	46.59	0	-2	264	153	8	199	445	2771	2040	8e-19	101
ASA_P4G134	gi|360047418|gb|HQ730898.1|	28.03	46.59	0	-1	264	153	8	199	445	3049	2318	9e-19	101
ASA_P4G134	gi|11124699|emb|Y16897.2|	28.03	46.59	0	-3	264	153	8	199	445	3265	2534	9e-19	101
ASA_P4G134	gi|370343352|gb|HQ918180.1|	26.84	47.43	0	-2	272	173	9	182	445	71917	71156	2e-18	100
ASA_P4G134	gi|157698125|gb|CP000361.1|	27.84	44.71	0	2	255	165	8	199	447	1489964	1490689	2e-18	100
ASA_P4G134	gi|114386438|gb|DQ904353.1|	28.20	44.74	0	1	266	142	9	199	441	487	1206	3e-18	97.1
ASA_P4G134	gi|149492|gb|M87289.1|LACSCRFIM	28.00	46.80	0	1	250	163	8	199	441	625	1344	4e-18	98.2
ASA_P4G134	gi|323651469|gb|CP002525.1|	26.14	46.97	0	-2	264	175	7	186	441	332876	332121	6e-18	99.0
ASA_P4G134	gi|510948995|gb|KC801932.2|	30.31	47.64	0	-1	254	154	9	199	445	72952	72239	6e-18	99.0
ASA_P4G134	gi|336309011|gb|CP002862.1|	29.07	46.51	0	3	258	162	8	199	443	28638	29387	6e-18	99.0
ASA_P4G134	gi|45002|emb|X54485.1|	27.73	47.27	0	2	256	160	10	199	445	2186	2905	9e-18	97.8
ASA_P4G134	gi|2327028|gb|U89998.1|LLU89998	28.00	46.80	0	2	250	163	8	199	441	4037	4756	1e-17	98.2
ASA_P4G134	gi|2327028|gb|U89998.1|LLU89998	22.22	42.42	0	3	297	199	11	186	468	1854	2690	4e-04	54.3
ASA_P4G135	gi|142855988|gb|CP000645.1|	100.00	100.00	0	-1	101	0	0	1	101	125250	124948	9e-59	207
ASA_P4G135	gi|695224918|ref|NG_041191.1|;gi|318085423|gb|HQ203985.1|	61.39	76.24	0	3	101	31	1	1	101	342	620	1e-32	128
ASA_P4G135	gi|224831756|gb|FJ705807.1|	60.40	76.24	0	3	101	32	1	1	101	88380	88658	2e-31	129
ASA_P4G135	gi|695213009|ref|NG_036536.1|;gi|163644903|gb|EU315225.1|	61.39	76.24	0	2	101	31	1	1	101	13508	13786	2e-31	128
ASA_P4G135	gi|566131152|gb|KF551948.1|	61.39	76.24	0	3	101	31	1	1	101	80340	80618	3e-31	128
ASA_P4G135	gi|332144411|dbj|AB571791.1|	61.39	76.24	0	-1	101	31	1	1	101	24561	24283	3e-31	128
ASA_P4G135	gi|118596907|dbj|AB277724.1|	61.39	76.24	0	3	101	31	1	1	101	71955	72233	3e-31	128
ASA_P4G135	gi|544169431|gb|KF152885.1|	61.39	76.24	0	1	101	31	1	1	101	90121	90399	3e-31	128
ASA_P4G135	gi|305670530|gb|HQ023861.1|	61.39	76.24	0	2	101	31	1	1	101	95897	96175	3e-31	128
ASA_P4G135	gi|229561407|gb|FJ621586.1|	61.39	76.24	0	1	101	31	1	1	101	72715	72993	3e-31	128
ASA_P4G135	gi|749800011|gb|KM506769.1|	61.39	76.24	0	3	101	31	1	1	101	68277	68555	3e-31	128
ASA_P4G135	gi|118596719|dbj|AB277723.1|	61.39	76.24	0	2	101	31	1	1	101	77501	77779	3e-31	128
ASA_P4G135	gi|555235253|gb|KF250428.1|	61.39	76.24	0	2	101	31	1	1	101	83528	83806	3e-31	128
ASA_P4G135	gi|678222149|gb|KJ909290.1|	61.39	76.24	0	1	101	31	1	1	101	94309	94587	3e-31	128
ASA_P4G135	gi|133904815|gb|CP000602.1|	61.39	76.24	0	1	101	31	1	1	101	101335	101613	3e-31	128
ASA_P4G135	gi|229561581|gb|FJ621587.1|	61.39	76.24	0	3	101	31	1	1	101	107115	107393	3e-31	128
ASA_P4G135	gi|704486155|gb|KM083064.1|	61.39	76.24	0	2	101	31	1	1	101	83831	84109	3e-31	128
ASA_P4G135	gi|305670679|gb|HQ023862.1|	61.39	76.24	0	2	101	31	1	1	101	95471	95749	3e-31	128
ASA_P4G135	gi|305670853|gb|HQ023863.1|	61.39	76.24	0	1	101	31	1	1	101	91723	92001	3e-31	128
ASA_P4G135	gi|443900801|emb|FO203354.1|	61.39	76.24	0	2	101	31	1	1	101	90953	91231	3e-31	128
ASA_P4G135	gi|685456437|gb|CP009414.1|	61.39	76.24	0	1	101	31	1	1	101	98425	98703	3e-31	128
ASA_P4G135	gi|381287804|gb|JN983043.1|	61.39	76.24	0	-2	101	31	1	1	101	73531	73253	3e-31	128
ASA_P4G135	gi|723243434|gb|CP009868.1|	61.39	76.24	0	-1	101	31	1	1	101	138362	138084	3e-31	128
ASA_P4G135	gi|409729032|gb|JX141473.1|	61.39	76.24	0	3	101	31	1	1	101	87234	87512	3e-31	128
ASA_P4G135	gi|229561762|gb|FJ621588.1|;gi|305671026|gb|HQ023864.1|	61.39	76.24	0	1	101	31	1	1	101	97171	97449	3e-31	128
ASA_P4G135	gi|662862580|ref|NC_022522.2|	61.39	76.24	0	2	101	31	1	1	101	89150	89428	3e-31	128
ASA_P4G135	gi|752502612|dbj|AP014611.1|	61.39	76.24	0	2	101	31	1	1	101	113429	113707	3e-31	128
ASA_P4G135	gi|596353652|gb|KF976462.2|	61.39	76.24	0	1	101	31	1	1	101	88372	88650	3e-31	128
ASA_P4G135	gi|596353652|gb|KF976462.2|	61.39	76.24	0	1	101	31	1	1	101	88372	88650	3e-31	128
ASA_P4G135	gi|377806473|gb|JQ010984.1|	61.39	76.24	0	2	101	31	1	1	101	98300	98578	3e-31	128
ASA_P4G135	gi|514883893|gb|JX442976.1|	61.39	76.24	0	1	101	31	1	1	101	125653	125931	3e-31	128
ASA_P4G135	gi|327536433|gb|JF267651.1|	61.39	76.24	0	1	101	31	1	1	101	112759	113037	3e-31	128
ASA_P4G135	gi|698038887|gb|KM670336.1|	61.39	76.24	0	3	101	31	1	1	101	104700	104978	3e-31	128
ASA_P4G135	gi|685456237|gb|CP009413.1|	61.39	76.24	0	-1	101	31	1	1	101	55296	55018	3e-31	128
ASA_P4G135	gi|133905002|gb|CP000604.1|	61.39	76.24	0	3	101	31	1	1	101	107115	107393	3e-31	128
ASA_P4G135	gi|742994109|gb|CP010391.1|	61.39	76.24	0	-3	101	31	1	1	101	74457	74179	3e-31	128
ASA_P4G135	gi|374413489|gb|JN687470.1|	61.39	76.24	0	2	101	31	1	1	101	95429	95707	3e-31	128
ASA_P4G135	gi|407810043|gb|JQ824049.1|	61.39	76.24	0	-3	101	31	1	1	101	46514	46236	3e-31	128
ASA_P4G135	gi|133905277|gb|CP000603.1|	61.39	76.24	0	2	101	31	1	1	101	108869	109147	3e-31	128
ASA_P4G135	gi|685454021|gb|CP009409.1|	61.39	76.24	0	3	101	31	1	1	101	107094	107372	3e-31	128
ASA_P4G135	gi|660573358|gb|CP008790.1|	61.39	76.24	0	2	101	31	1	1	101	116735	117013	3e-31	128
ASA_P4G135	gi|345468041|dbj|AP012208.1|	61.39	76.24	0	2	101	31	1	1	101	94190	94468	3e-31	128
ASA_P4G135	gi|723759024|gb|KP056256.1|	61.39	76.24	0	1	101	31	1	1	101	94354	94632	3e-31	128
ASA_P4G135	gi|742954201|gb|CP010373.1|	61.39	76.24	0	-3	101	31	1	1	101	42674	42396	3e-31	128
ASA_P4G135	gi|523811284|gb|CP006050.1|	61.39	76.24	0	1	101	31	1	1	101	112813	113091	3e-31	128
ASA_P4G135	gi|640855459|gb|CP007732.1|	61.39	76.24	0	1	101	31	1	1	101	133381	133659	3e-31	128
ASA_P4G135	gi|619739382|gb|CP007558.1|	61.39	76.24	0	2	101	31	1	1	101	133370	133648	3e-31	128
ASA_P4G135	gi|662716651|gb|CP008824.1|	61.39	76.24	0	2	101	31	1	1	101	133370	133648	3e-31	128
ASA_P4G135	gi|661245796|dbj|AP014565.1|	61.39	76.24	0	-3	101	31	1	1	101	1006999	1006721	3e-31	128
ASA_P4G135	gi|685455476|gb|CP009411.1|	61.39	76.24	0	3	101	31	1	1	101	107064	107342	3e-31	128
ASA_P4G135	gi|672365395|gb|CP006665.1|	60.40	75.25	0	3	101	32	1	1	101	111753	112031	8e-30	124
ASA_P4G135	gi|703569903|gb|CP009619.1|	29.03	49.46	0	2	93	53	3	5	96	176591	176833	0.051	42.4
ASA_P4G135	gi|124261792|gb|CP000556.1|	34.12	51.76	0	2	85	45	3	12	95	286646	286870	0.052	42.4
ASA_P4G135	gi|402803765|gb|CP003776.1|	36.73	46.94	0	-1	49	31	0	48	96	3174228	3174082	7.6	35.4
ASA_P4G136	gi|142855988|gb|CP000645.1|	100.00	100.00	0	-2	89	0	0	1	89	125606	125340	8e-40	152
ASA_P4G136	gi|523820642|gb|CP006056.1|	36.84	52.63	0	2	76	48	0	1	76	127679	127906	3e-04	49.3
ASA_P4G136	gi|682117285|gb|CP008906.1|	36.84	52.63	0	3	76	48	0	1	76	105159	105386	3e-04	49.3
ASA_P4G136	gi|682112787|gb|CP008899.1|	36.84	52.63	0	3	76	48	0	1	76	105159	105386	3e-04	49.3
ASA_P4G136	gi|146150962|gb|EF382672.1|	36.84	52.63	0	-3	76	48	0	1	76	182477	182250	3e-04	49.3
ASA_P4G136	gi|38259307|emb|BX664015.1|	36.84	52.63	0	-2	76	48	0	1	76	214503	214276	3e-04	49.3
ASA_P4G136	gi|662716992|gb|CP008825.1|	36.84	52.63	0	-1	76	48	0	1	76	212647	212420	3e-04	49.3
ASA_P4G136	gi|752293012|emb|LN794248.1|	36.84	52.63	0	-1	76	48	0	1	76	58887	58660	3e-04	49.3
ASA_P4G136	gi|671685546|emb|LK056646.1|	36.84	52.63	0	-3	76	48	0	1	76	250121	249894	3e-04	49.3
ASA_P4G136	gi|226425792|gb|EU855787.1|	36.84	52.63	0	-2	76	48	0	1	76	226225	225998	3e-04	49.3
ASA_P4G136	gi|226426103|gb|EU855788.1|	36.84	52.63	0	-2	76	48	0	1	76	231946	231719	3e-04	49.3
ASA_P4G136	gi|742979654|gb|CP010376.1|	36.84	52.63	0	-1	76	48	0	1	76	2402395	2402168	3e-04	49.3
ASA_P4G136	gi|399573441|gb|JX182975.1|	35.53	55.26	0	-2	76	49	0	1	76	115825	115598	4e-04	48.5
ASA_P4G136	gi|742988715|gb|CP010380.1|	35.53	55.26	0	3	76	49	0	1	76	169293	169520	4e-04	48.5
ASA_P4G136	gi|723258375|gb|CP009883.1|	35.53	55.26	0	3	76	49	0	1	76	170199	170426	4e-04	48.5
ASA_P4G136	gi|723243622|gb|CP009869.1|	35.53	55.26	0	-1	76	49	0	1	76	223429	223202	4e-04	48.5
ASA_P4G136	gi|99867038|gb|DQ517526.1|	34.21	53.95	0	-1	76	50	0	1	76	185506	185279	0.002	47.0
ASA_P4G136	gi|7800243|gb|AF250878.1|	32.89	48.68	0	3	76	51	0	1	76	94752	94979	0.011	44.3
ASA_P4G136	gi|374356693|gb|CP003279.1|	32.89	48.68	0	1	76	51	0	1	76	111067	111294	0.011	44.3
ASA_P4G136	gi|257767482|dbj|AP010961.1|	32.89	48.68	0	-3	76	51	0	1	76	161582	161355	0.011	44.3
ASA_P4G136	gi|159885254|dbj|AB366440.1|	32.89	48.68	0	-3	76	51	0	1	76	150258	150031	0.011	44.3
ASA_P4G136	gi|145848882|emb|AM412236.1|	32.89	48.68	0	-3	76	51	0	1	76	209055	208828	0.011	44.3
ASA_P4G136	gi|16505740|emb|AL513383.1|	32.89	48.68	0	-3	76	51	0	1	76	214828	214601	0.011	44.3
ASA_P4G136	gi|612134625|ref|NC_023289.2|;gi|612065734|gb|KF362121.2|	32.89	48.68	0	-1	76	51	0	1	76	180369	180142	0.011	44.3
ASA_P4G136	gi|612134622|ref|NC_023277.2|;gi|612065739|gb|KF362122.2|	32.89	48.68	0	-1	76	51	0	1	76	228834	228607	0.011	44.3
ASA_P4G136	gi|381287545|gb|JN983042.1|	33.33	53.97	0	-1	63	42	0	1	63	179782	179594	0.51	38.9
ASA_P4G137	gi|142855988|gb|CP000645.1|	100.00	100.00	0	-2	110	0	0	1	110	126008	125679	6e-65	226
ASA_P4G137	gi|685206004|gb|CP009399.1|	28.16	47.57	0	3	103	66	2	5	102	366012	366311	0.52	39.3
ASA_P4G137	gi|322505334|emb|FR799005.1|	28.16	47.57	0	2	103	66	2	5	102	400337	400636	0.52	39.3
ASA_P4G137	gi|322493392|emb|FR799582.1|	28.16	47.57	0	2	103	66	2	5	102	374651	374950	0.76	38.9
ASA_P4G137	gi|321398530|emb|FR796462.1|	28.16	47.57	0	3	103	66	2	5	102	380433	380732	1.2	38.1
ASA_P4G137	gi|361050143|emb|FR799617.2|	28.16	47.57	0	2	103	66	2	5	102	383669	383968	1.2	38.1
ASA_P4G137	gi|202952834|emb|CR382138.2|	30.10	45.63	0	-2	103	56	3	22	108	369227	368919	1.9	37.7
ASA_P4G137	gi|731703108|ref|XM_010702847.1|	28.16	47.57	0	1	103	66	2	5	102	1318	1617	2.5	37.0
ASA_P4G137	gi|154341608|ref|XM_001566706.1|	28.16	47.57	0	1	103	66	2	5	102	1318	1617	2.5	37.0
ASA_P4G137	gi|401425556|ref|XM_003877214.1|	28.16	47.57	0	1	103	66	2	5	102	1318	1617	3.2	36.6
ASA_P4G137	gi|676383136|ref|XM_009036599.1|	26.47	50.00	0	2	102	71	2	3	103	1352	1648	5.2	36.2
ASA_P4G137	gi|398019333|ref|XM_003862783.1|	28.16	47.57	0	1	103	66	2	5	102	1318	1617	6.2	35.8
ASA_P4G137	gi|146093701|ref|XM_001466925.1|	28.16	47.57	0	1	103	66	2	5	102	1318	1617	6.2	35.8
ASA_P4G138	gi|142855988|gb|CP000645.1|	100.00	100.00	0	-2	117	0	0	1	117	126590	126240	3e-57	204
ASA_P4G138	gi|7328114|emb|AJ276453.1|	79.49	91.45	0	-2	117	24	0	1	117	1024	674	2e-46	172
ASA_P4G138	gi|332144411|dbj|AB571791.1|	79.49	91.45	0	-3	117	24	0	1	117	25528	25178	4e-46	172
ASA_P4G138	gi|118596907|dbj|AB277724.1|	79.49	91.45	0	2	117	24	0	1	117	70988	71338	4e-46	172
ASA_P4G138	gi|544169431|gb|KF152885.1|	79.49	91.45	0	3	117	24	0	1	117	89154	89504	4e-46	172
ASA_P4G138	gi|305670530|gb|HQ023861.1|	79.49	91.45	0	1	117	24	0	1	117	94930	95280	4e-46	172
ASA_P4G138	gi|229561407|gb|FJ621586.1|	79.49	91.45	0	3	117	24	0	1	117	71748	72098	4e-46	172
ASA_P4G138	gi|749800011|gb|KM506769.1|	79.49	91.45	0	2	117	24	0	1	117	67310	67660	4e-46	172
ASA_P4G138	gi|118596719|dbj|AB277723.1|	79.49	91.45	0	1	117	24	0	1	117	76534	76884	4e-46	172
ASA_P4G138	gi|555235253|gb|KF250428.1|	79.49	91.45	0	1	117	24	0	1	117	82561	82911	4e-46	172
ASA_P4G138	gi|678222149|gb|KJ909290.1|	79.49	91.45	0	3	117	24	0	1	117	93342	93692	4e-46	172
ASA_P4G138	gi|133904815|gb|CP000602.1|	79.49	91.45	0	3	117	24	0	1	117	100368	100718	4e-46	172
ASA_P4G138	gi|229561581|gb|FJ621587.1|	79.49	91.45	0	2	117	24	0	1	117	106148	106498	4e-46	172
ASA_P4G138	gi|704486155|gb|KM083064.1|	79.49	91.45	0	1	117	24	0	1	117	82864	83214	4e-46	172
ASA_P4G138	gi|305670679|gb|HQ023862.1|	79.49	91.45	0	1	117	24	0	1	117	94504	94854	4e-46	172
ASA_P4G138	gi|305670853|gb|HQ023863.1|	79.49	91.45	0	3	117	24	0	1	117	90756	91106	4e-46	172
ASA_P4G138	gi|443900801|emb|FO203354.1|	79.49	91.45	0	1	117	24	0	1	117	89986	90336	4e-46	172
ASA_P4G138	gi|381287804|gb|JN983043.1|	79.49	91.45	0	-1	117	24	0	1	117	74498	74148	4e-46	172
ASA_P4G138	gi|723243434|gb|CP009868.1|	79.49	91.45	0	-3	117	24	0	1	117	139329	138979	4e-46	172
ASA_P4G138	gi|409729032|gb|JX141473.1|	79.49	91.45	0	2	117	24	0	1	117	86267	86617	4e-46	172
ASA_P4G138	gi|685455476|gb|CP009411.1|	79.49	91.45	0	3	117	24	0	1	117	106098	106448	4e-46	172
ASA_P4G138	gi|229561762|gb|FJ621588.1|;gi|305671026|gb|HQ023864.1|	79.49	91.45	0	3	117	24	0	1	117	96204	96554	4e-46	172
ASA_P4G138	gi|662862580|ref|NC_022522.2|	79.49	91.45	0	1	117	24	0	1	117	88183	88533	4e-46	172
ASA_P4G138	gi|752502612|dbj|AP014611.1|	79.49	91.45	0	1	117	24	0	1	117	112462	112812	4e-46	172
ASA_P4G138	gi|596353652|gb|KF976462.2|	79.49	91.45	0	3	117	24	0	1	117	87405	87755	4e-46	172
ASA_P4G138	gi|596353652|gb|KF976462.2|	79.49	91.45	0	3	117	24	0	1	117	87405	87755	4e-46	172
ASA_P4G138	gi|377806473|gb|JQ010984.1|	79.49	91.45	0	1	117	24	0	1	117	97333	97683	4e-46	172
ASA_P4G138	gi|514883893|gb|JX442976.1|	79.49	91.45	0	3	117	24	0	1	117	124686	125036	4e-46	172
ASA_P4G138	gi|327536433|gb|JF267651.1|	79.49	91.45	0	3	117	24	0	1	117	111792	112142	4e-46	172
ASA_P4G138	gi|698038887|gb|KM670336.1|	79.49	91.45	0	2	117	24	0	1	117	103733	104083	4e-46	172
ASA_P4G138	gi|685456237|gb|CP009413.1|	79.49	91.45	0	-3	117	24	0	1	117	56263	55913	4e-46	172
ASA_P4G138	gi|133905002|gb|CP000604.1|	79.49	91.45	0	2	117	24	0	1	117	106148	106498	4e-46	172
ASA_P4G138	gi|742994109|gb|CP010391.1|	79.49	91.45	0	-2	117	24	0	1	117	75424	75074	4e-46	172
ASA_P4G138	gi|374413489|gb|JN687470.1|	79.49	91.45	0	1	117	24	0	1	117	94462	94812	4e-46	172
ASA_P4G138	gi|407810043|gb|JQ824049.1|	79.49	91.45	0	-2	117	24	0	1	117	47481	47131	4e-46	172
ASA_P4G138	gi|133905277|gb|CP000603.1|	79.49	91.45	0	1	117	24	0	1	117	107902	108252	4e-46	172
ASA_P4G138	gi|685454021|gb|CP009409.1|	79.49	91.45	0	2	117	24	0	1	117	106127	106477	4e-46	172
ASA_P4G138	gi|660573358|gb|CP008790.1|	79.49	91.45	0	1	117	24	0	1	117	115768	116118	4e-46	172
ASA_P4G138	gi|345468041|dbj|AP012208.1|	79.49	91.45	0	1	117	24	0	1	117	93223	93573	4e-46	172
ASA_P4G138	gi|742954201|gb|CP010373.1|	79.49	91.45	0	-2	117	24	0	1	117	43641	43291	4e-46	172
ASA_P4G138	gi|523811284|gb|CP006050.1|	79.49	91.45	0	3	117	24	0	1	117	110496	110846	4e-46	172
ASA_P4G138	gi|640855459|gb|CP007732.1|	79.49	91.45	0	3	117	24	0	1	117	132414	132764	4e-46	172
ASA_P4G138	gi|619739382|gb|CP007558.1|	79.49	91.45	0	1	117	24	0	1	117	132403	132753	4e-46	172
ASA_P4G138	gi|662716651|gb|CP008824.1|	79.49	91.45	0	1	117	24	0	1	117	132403	132753	4e-46	172
ASA_P4G138	gi|661245796|dbj|AP014565.1|	79.49	91.45	0	-2	117	24	0	1	117	1007966	1007616	4e-46	172
ASA_P4G138	gi|685456437|gb|CP009414.1|	79.31	91.38	0	1	116	24	0	1	116	97459	97806	2e-45	170
ASA_P4G138	gi|723759024|gb|KP056256.1|	79.31	91.38	0	1	116	24	0	1	116	93388	93735	2e-45	170
ASA_P4G138	gi|566131152|gb|KF551948.1|	80.17	91.38	0	1	116	23	0	1	116	79372	79719	2e-45	170
ASA_P4G138	gi|224831756|gb|FJ705807.1|	75.21	88.03	0	1	117	29	0	1	117	87412	87762	7e-43	162
ASA_P4G138	gi|672365395|gb|CP006665.1|	77.42	87.10	0	1	93	21	0	25	117	111211	111489	7e-40	154
ASA_P4G138	gi|577007824|dbj|AB856327.1|	46.34	68.29	0	2	82	43	1	32	112	86363	86608	1e-16	87.0
ASA_P4G138	gi|370986822|dbj|AB571865.1|	46.34	68.29	0	3	82	43	1	32	112	107004	107249	1e-16	87.0
ASA_P4G138	gi|94317682|gb|DQ472404.1|	86.49	94.59	0	-2	37	5	0	81	117	412	302	1e-13	73.6
ASA_P4G138	gi|521325890|gb|CP004848.1|	41.89	64.86	0	3	74	43	0	36	109	1257762	1257983	1e-12	75.1
ASA_P4G138	gi|380005181|gb|JQ345361.1|	39.76	61.45	0	2	83	47	1	30	109	92555	92803	1e-12	75.1
ASA_P4G138	gi|686466867|gb|KM213605.1|	40.54	64.86	0	2	74	44	0	36	109	80636	80857	2e-12	74.3
ASA_P4G138	gi|259156547|gb|GQ463144.1|	40.54	64.86	0	3	74	44	0	36	109	84447	84668	2e-12	74.3
ASA_P4G138	gi|684200017|gb|CP008920.1|	40.54	64.86	0	1	74	44	0	36	109	1923547	1923768	3e-12	74.3
ASA_P4G138	gi|172046403|emb|AM942759.1|	40.54	64.86	0	-1	74	44	0	36	109	2668579	2668358	3e-12	73.9
ASA_P4G138	gi|440497645|gb|JX888896.1|	40.54	64.86	0	-1	74	44	0	36	109	35078	34857	4e-12	73.6
ASA_P4G138	gi|440497646|gb|JX888897.1|	40.54	64.86	0	1	74	44	0	36	109	5476	5697	4e-12	73.6
ASA_P4G138	gi|521348694|gb|CP004855.1|	40.54	64.86	0	3	74	44	0	36	109	1355913	1356134	4e-12	73.6
ASA_P4G138	gi|521343783|gb|CP004853.1|	40.54	64.86	0	2	74	44	0	36	109	1347578	1347799	4e-12	73.6
ASA_P4G138	gi|410816915|gb|CP003917.1|	40.54	64.86	0	2	74	44	0	36	109	1360679	1360900	4e-12	73.6
ASA_P4G138	gi|594708731|gb|KC886258.1|	39.19	64.86	0	2	74	45	0	36	109	79964	80185	6e-12	73.2
ASA_P4G138	gi|358442166|gb|JN648379.1|	39.19	64.86	0	2	74	45	0	36	109	79964	80185	6e-12	73.2
ASA_P4G138	gi|259156371|gb|GQ463142.1|	39.19	64.86	0	3	74	45	0	36	109	80001	80222	6e-12	73.2
ASA_P4G138	gi|594708630|gb|KC886257.1|	39.19	64.86	0	3	74	45	0	36	109	80271	80492	6e-12	73.2
ASA_P4G138	gi|259156180|gb|GQ463140.1|	39.19	64.86	0	3	74	45	0	36	109	84135	84356	6e-12	73.2
ASA_P4G138	gi|462293505|gb|AJFN02000021.1|	39.19	64.86	0	-2	74	45	0	36	109	76418	76197	6e-12	73.2
ASA_P4G138	gi|356645562|gb|CP003069.1|	39.19	64.86	0	3	74	45	0	36	109	163509	163730	6e-12	73.2
ASA_P4G138	gi|229368777|gb|CP001485.1|	39.19	64.86	0	-3	74	45	0	36	109	2977799	2977578	6e-12	73.2
ASA_P4G138	gi|259156468|gb|GQ463143.1|	39.19	64.86	0	3	74	45	0	36	109	60774	60995	6e-12	73.2
ASA_P4G138	gi|172051539|emb|AJ870986.2|	39.19	64.86	0	3	74	45	0	36	109	80244	80465	7e-12	73.2
ASA_P4G138	gi|386270271|gb|CP003380.1|	40.54	64.86	0	-2	74	44	0	36	109	546437	546216	7e-12	73.2
ASA_P4G138	gi|259156080|gb|GQ463139.1|	39.19	64.86	0	2	74	45	0	36	109	78740	78961	8e-12	72.8
ASA_P4G138	gi|120556926|gb|CP000503.1|	39.19	64.86	0	1	74	45	0	36	109	1311376	1311597	8e-12	72.8
ASA_P4G138	gi|20095128|gb|AY090559.1|	40.54	63.51	0	1	74	44	0	36	109	70534	70755	1e-11	72.4
ASA_P4G138	gi|259156281|gb|GQ463141.1|	39.19	64.86	0	2	74	45	0	36	109	76640	76861	1e-11	72.4
ASA_P4G138	gi|21885263|gb|AY055428.1|	39.19	64.86	0	1	74	45	0	36	109	80833	81054	1e-11	72.4
ASA_P4G138	gi|584468738|gb|CP007004.1|	39.19	64.86	0	2	74	45	0	36	109	832181	832402	1e-11	72.4
ASA_P4G138	gi|635290508|gb|CP005961.1|	38.16	59.21	0	2	76	47	0	34	109	403376	403603	2e-08	62.8
ASA_P4G138	gi|747129563|gb|CP010421.1|	42.47	60.27	0	3	73	42	0	39	111	137817	138035	2e-07	60.1
ASA_P4G138	gi|91700611|gb|CP000317.1|	30.69	47.52	0	3	101	44	3	33	110	192345	192638	3e-05	52.8
ASA_P4G138	gi|295443534|dbj|AB434906.1|	36.49	55.41	0	2	74	47	0	27	100	18437	18658	9e-05	51.6
ASA_P4G138	gi|512379920|dbj|AP013069.1|	36.49	55.41	0	1	74	47	0	27	100	106297	106518	1e-04	51.2
ASA_P4G138	gi|219883500|dbj|AB088420.3|	36.49	55.41	0	1	74	47	0	27	100	107563	107784	1e-04	51.2
ASA_P4G138	gi|219688841|dbj|AB474758.1|	36.49	55.41	0	1	74	47	0	27	100	107563	107784	1e-04	51.2
ASA_P4G138	gi|288945394|gb|CP001906.1|	26.19	50.00	0	3	84	57	2	24	103	224673	224921	0.042	43.1
ASA_P4G138	gi|572099409|dbj|AP012547.1|	29.73	54.05	0	-1	74	50	1	32	103	2001721	2001500	0.17	41.2
ASA_P4G138	gi|459938263|gb|CP003470.1|	36.23	47.83	0	-1	69	41	2	37	103	2046488	2046285	0.60	39.3
ASA_P4G138	gi|240868245|gb|CP001646.1|	30.51	49.15	0	1	59	41	0	47	105	937	1113	2.8	37.4
ASA_P4G138	gi|703564900|gb|CP009357.1|	36.62	53.52	0	1	71	39	4	32	96	49849	50061	3.7	37.0
ASA_P4G138	gi|507569597|ref|XM_004668363.1|	36.36	54.55	0	1	44	28	0	54	97	10	141	8.1	35.8
ASA_P4G139	gi|142855988|gb|CP000645.1|	100.00	100.00	0	-1	75	0	0	1	75	126885	126661	4e-41	155
ASA_P4G139	gi|7328114|emb|AJ276453.1|	70.67	80.00	0	-3	75	22	0	1	75	1320	1096	1e-24	107
ASA_P4G139	gi|566131152|gb|KF551948.1|	70.67	80.00	0	2	75	22	0	1	75	79076	79300	1e-24	107
ASA_P4G139	gi|332144411|dbj|AB571791.1|	70.67	80.00	0	-1	75	22	0	1	75	25824	25600	1e-24	107
ASA_P4G139	gi|118596907|dbj|AB277724.1|	70.67	80.00	0	3	75	22	0	1	75	70692	70916	1e-24	107
ASA_P4G139	gi|544169431|gb|KF152885.1|	70.67	80.00	0	1	75	22	0	1	75	88858	89082	1e-24	107
ASA_P4G139	gi|305670530|gb|HQ023861.1|	70.67	80.00	0	2	75	22	0	1	75	94634	94858	1e-24	107
ASA_P4G139	gi|229561407|gb|FJ621586.1|	70.67	80.00	0	1	75	22	0	1	75	71452	71676	1e-24	107
ASA_P4G139	gi|749800011|gb|KM506769.1|	70.67	80.00	0	3	75	22	0	1	75	67014	67238	1e-24	107
ASA_P4G139	gi|118596719|dbj|AB277723.1|	70.67	80.00	0	2	75	22	0	1	75	76238	76462	1e-24	107
ASA_P4G139	gi|555235253|gb|KF250428.1|	70.67	80.00	0	2	75	22	0	1	75	82265	82489	1e-24	107
ASA_P4G139	gi|678222149|gb|KJ909290.1|	70.67	80.00	0	1	75	22	0	1	75	93046	93270	1e-24	107
ASA_P4G139	gi|133904815|gb|CP000602.1|	70.67	80.00	0	1	75	22	0	1	75	100072	100296	1e-24	107
ASA_P4G139	gi|229561581|gb|FJ621587.1|	70.67	80.00	0	3	75	22	0	1	75	105852	106076	1e-24	107
ASA_P4G139	gi|704486155|gb|KM083064.1|	70.67	80.00	0	2	75	22	0	1	75	82568	82792	1e-24	107
ASA_P4G139	gi|305670679|gb|HQ023862.1|	70.67	80.00	0	2	75	22	0	1	75	94208	94432	1e-24	107
ASA_P4G139	gi|305670853|gb|HQ023863.1|	70.67	80.00	0	1	75	22	0	1	75	90460	90684	1e-24	107
ASA_P4G139	gi|443900801|emb|FO203354.1|	70.67	80.00	0	2	75	22	0	1	75	89690	89914	1e-24	107
ASA_P4G139	gi|685456437|gb|CP009414.1|	70.67	80.00	0	3	75	22	0	1	75	97164	97388	1e-24	107
ASA_P4G139	gi|381287804|gb|JN983043.1|	70.67	80.00	0	-2	75	22	0	1	75	74794	74570	1e-24	107
ASA_P4G139	gi|723243434|gb|CP009868.1|	70.67	80.00	0	-1	75	22	0	1	75	139625	139401	1e-24	107
ASA_P4G139	gi|409729032|gb|JX141473.1|	70.67	80.00	0	3	75	22	0	1	75	85971	86195	1e-24	107
ASA_P4G139	gi|685455476|gb|CP009411.1|	70.67	80.00	0	1	75	22	0	1	75	105802	106026	1e-24	107
ASA_P4G139	gi|229561762|gb|FJ621588.1|;gi|305671026|gb|HQ023864.1|	70.67	80.00	0	1	75	22	0	1	75	95908	96132	1e-24	107
ASA_P4G139	gi|662862580|ref|NC_022522.2|	70.67	80.00	0	2	75	22	0	1	75	87887	88111	1e-24	107
ASA_P4G139	gi|752502612|dbj|AP014611.1|	70.67	80.00	0	2	75	22	0	1	75	112166	112390	1e-24	107
ASA_P4G139	gi|596353652|gb|KF976462.2|	70.67	80.00	0	1	75	22	0	1	75	87109	87333	1e-24	107
ASA_P4G139	gi|596353652|gb|KF976462.2|	70.67	80.00	0	1	75	22	0	1	75	87109	87333	1e-24	107
ASA_P4G139	gi|377806473|gb|JQ010984.1|	70.67	80.00	0	2	75	22	0	1	75	97037	97261	1e-24	107
ASA_P4G139	gi|514883893|gb|JX442976.1|	70.67	80.00	0	1	75	22	0	1	75	124390	124614	1e-24	107
ASA_P4G139	gi|327536433|gb|JF267651.1|	70.67	80.00	0	1	75	22	0	1	75	111496	111720	1e-24	107
ASA_P4G139	gi|698038887|gb|KM670336.1|	70.67	80.00	0	3	75	22	0	1	75	103437	103661	1e-24	107
ASA_P4G139	gi|685456237|gb|CP009413.1|	70.67	80.00	0	-1	75	22	0	1	75	56559	56335	1e-24	107
ASA_P4G139	gi|133905002|gb|CP000604.1|	70.67	80.00	0	3	75	22	0	1	75	105852	106076	1e-24	107
ASA_P4G139	gi|742994109|gb|CP010391.1|	70.67	80.00	0	-3	75	22	0	1	75	75720	75496	1e-24	107
ASA_P4G139	gi|374413489|gb|JN687470.1|	70.67	80.00	0	2	75	22	0	1	75	94166	94390	1e-24	107
ASA_P4G139	gi|407810043|gb|JQ824049.1|	70.67	80.00	0	-3	75	22	0	1	75	47777	47553	1e-24	107
ASA_P4G139	gi|133905277|gb|CP000603.1|	70.67	80.00	0	2	75	22	0	1	75	107606	107830	1e-24	107
ASA_P4G139	gi|685454021|gb|CP009409.1|	70.67	80.00	0	3	75	22	0	1	75	105831	106055	1e-24	107
ASA_P4G139	gi|660573358|gb|CP008790.1|	70.67	80.00	0	2	75	22	0	1	75	115472	115696	1e-24	107
ASA_P4G139	gi|345468041|dbj|AP012208.1|	70.67	80.00	0	2	75	22	0	1	75	92927	93151	1e-24	107
ASA_P4G139	gi|723759024|gb|KP056256.1|	70.67	80.00	0	3	75	22	0	1	75	93093	93317	1e-24	107
ASA_P4G139	gi|742954201|gb|CP010373.1|	70.67	80.00	0	-3	75	22	0	1	75	43937	43713	1e-24	107
ASA_P4G139	gi|523811284|gb|CP006050.1|	70.67	80.00	0	1	75	22	0	1	75	110200	110424	1e-24	107
ASA_P4G139	gi|640855459|gb|CP007732.1|	70.67	80.00	0	1	75	22	0	1	75	132118	132342	1e-24	107
ASA_P4G139	gi|619739382|gb|CP007558.1|	70.67	80.00	0	2	75	22	0	1	75	132107	132331	1e-24	107
ASA_P4G139	gi|662716651|gb|CP008824.1|	70.67	80.00	0	2	75	22	0	1	75	132107	132331	1e-24	107
ASA_P4G139	gi|661245796|dbj|AP014565.1|	70.67	80.00	0	-3	75	22	0	1	75	1008262	1008038	2e-24	107
ASA_P4G139	gi|224831756|gb|FJ705807.1|	67.57	78.38	0	3	74	24	0	2	75	87120	87341	9e-22	100
ASA_P4G139	gi|733164884|emb|LN681228.1|	71.43	78.57	0	2	56	16	0	20	75	49199	49366	3e-13	75.5
ASA_P4G139	gi|289176709|emb|FN667743.1|	71.43	78.57	0	2	56	16	0	20	75	49199	49366	3e-13	75.5
ASA_P4G139	gi|577007824|dbj|AB856327.1|	48.28	70.69	0	3	58	30	0	16	73	85947	86120	1.5	37.4
ASA_P4G139	gi|370986822|dbj|AB571865.1|	48.28	70.69	0	1	58	30	0	16	73	106588	106761	1.5	37.4
ASA_P4G139	gi|170173707|gb|CP000968.1|	28.57	49.21	0	3	63	29	2	6	67	832797	832940	3.9	35.8
