# Supplementary material for: The mosaic architecture of Aeromonas salmonicida subsp. salmonicida pAsa4 plasmid and its consequences on antibiotic resistance
Source: PeerJ. 2016 Oct 27;4:e2595. doi: 10.7717/peerj.2595 (PMC5088629; doi:10.7717/peerj.2595)
Supplement: Supplemental Information 5 [file peerj-04-2595-s005.zip › Data_S2/tblastn_pAsa4/tBlastn_ASAP4G150-41.csv]

ASA_P4G141	gi|142855988|gb|CP000645.1|	100.00	100.00	0	-2	76	0	0	1	76	128087	127860	3e-41	156
ASA_P4G141	gi|566131152|gb|KF551948.1|	80.26	92.11	0	2	76	15	0	1	76	77657	77884	5e-33	132
ASA_P4G141	gi|7328114|emb|AJ276453.1|	80.26	90.79	0	-1	76	15	0	1	76	2747	2520	7e-33	131
ASA_P4G141	gi|332144411|dbj|AB571791.1|	80.26	90.79	0	-1	76	15	0	1	76	27249	27022	1e-32	131
ASA_P4G141	gi|118596907|dbj|AB277724.1|	80.26	90.79	0	3	76	15	0	1	76	69267	69494	1e-32	131
ASA_P4G141	gi|544169431|gb|KF152885.1|	80.26	90.79	0	1	76	15	0	1	76	87433	87660	1e-32	131
ASA_P4G141	gi|305670530|gb|HQ023861.1|	80.26	90.79	0	2	76	15	0	1	76	93209	93436	1e-32	131
ASA_P4G141	gi|229561407|gb|FJ621586.1|	80.26	90.79	0	1	76	15	0	1	76	70027	70254	1e-32	131
ASA_P4G141	gi|749800011|gb|KM506769.1|	80.26	90.79	0	3	76	15	0	1	76	65589	65816	1e-32	131
ASA_P4G141	gi|118596719|dbj|AB277723.1|	80.26	90.79	0	2	76	15	0	1	76	74813	75040	1e-32	131
ASA_P4G141	gi|555235253|gb|KF250428.1|	80.26	90.79	0	2	76	15	0	1	76	80840	81067	1e-32	131
ASA_P4G141	gi|678222149|gb|KJ909290.1|	80.26	90.79	0	1	76	15	0	1	76	91621	91848	1e-32	131
ASA_P4G141	gi|133904815|gb|CP000602.1|	80.26	90.79	0	1	76	15	0	1	76	98647	98874	1e-32	131
ASA_P4G141	gi|696581286|gb|CP009560.1|	80.26	90.79	0	2	76	15	0	1	76	38351	38578	1e-32	131
ASA_P4G141	gi|229561581|gb|FJ621587.1|	80.26	90.79	0	3	76	15	0	1	76	104427	104654	1e-32	131
ASA_P4G141	gi|695935254|gb|CP009567.1|	80.26	90.79	0	-3	76	15	0	1	76	130679	130452	1e-32	131
ASA_P4G141	gi|704486155|gb|KM083064.1|	80.26	90.79	0	2	76	15	0	1	76	81143	81370	1e-32	131
ASA_P4G141	gi|305670679|gb|HQ023862.1|	80.26	90.79	0	2	76	15	0	1	76	92783	93010	1e-32	131
ASA_P4G141	gi|305670853|gb|HQ023863.1|	80.26	90.79	0	1	76	15	0	1	76	89035	89262	1e-32	131
ASA_P4G141	gi|443900801|emb|FO203354.1|	80.26	90.79	0	2	76	15	0	1	76	88265	88492	1e-32	131
ASA_P4G141	gi|685456437|gb|CP009414.1|	80.26	90.79	0	3	76	15	0	1	76	95739	95966	1e-32	131
ASA_P4G141	gi|381287804|gb|JN983043.1|	80.26	90.79	0	-2	76	15	0	1	76	76219	75992	1e-32	131
ASA_P4G141	gi|409729032|gb|JX141473.1|	80.26	90.79	0	3	76	15	0	1	76	84546	84773	1e-32	131
ASA_P4G141	gi|685455476|gb|CP009411.1|	80.26	90.79	0	1	76	15	0	1	76	104377	104604	1e-32	131
ASA_P4G141	gi|229561762|gb|FJ621588.1|;gi|305671026|gb|HQ023864.1|	80.26	90.79	0	1	76	15	0	1	76	94483	94710	1e-32	131
ASA_P4G141	gi|662862580|ref|NC_022522.2|	80.26	90.79	0	2	76	15	0	1	76	86462	86689	1e-32	131
ASA_P4G141	gi|657224404|gb|KF056330.2|	80.26	90.79	0	2	76	15	0	1	76	86462	86689	1e-32	131
ASA_P4G141	gi|752502612|dbj|AP014611.1|	80.26	90.79	0	2	76	15	0	1	76	110741	110968	1e-32	131
ASA_P4G141	gi|596353652|gb|KF976462.2|	80.26	90.79	0	1	76	15	0	1	76	85684	85911	1e-32	131
ASA_P4G141	gi|377806473|gb|JQ010984.1|	80.26	90.79	0	2	76	15	0	1	76	95612	95839	1e-32	131
ASA_P4G141	gi|514883893|gb|JX442976.1|	80.26	90.79	0	1	76	15	0	1	76	122965	123192	1e-32	131
ASA_P4G141	gi|327536433|gb|JF267651.1|	80.26	90.79	0	1	76	15	0	1	76	110071	110298	1e-32	131
ASA_P4G141	gi|698038887|gb|KM670336.1|	80.26	90.79	0	3	76	15	0	1	76	102012	102239	1e-32	131
ASA_P4G141	gi|685456237|gb|CP009413.1|	80.26	90.79	0	-1	76	15	0	1	76	57984	57757	1e-32	131
ASA_P4G141	gi|133905002|gb|CP000604.1|	80.26	90.79	0	3	76	15	0	1	76	104427	104654	1e-32	131
ASA_P4G141	gi|742994109|gb|CP010391.1|	80.26	90.79	0	-3	76	15	0	1	76	77145	76918	1e-32	131
ASA_P4G141	gi|374413489|gb|JN687470.1|	80.26	90.79	0	2	76	15	0	1	76	92741	92968	1e-32	131
ASA_P4G141	gi|407810043|gb|JQ824049.1|	80.26	90.79	0	-3	76	15	0	1	76	49202	48975	1e-32	131
ASA_P4G141	gi|133905277|gb|CP000603.1|	80.26	90.79	0	2	76	15	0	1	76	106181	106408	1e-32	131
ASA_P4G141	gi|685454021|gb|CP009409.1|	80.26	90.79	0	1	76	15	0	1	76	104407	104634	1e-32	131
ASA_P4G141	gi|660573358|gb|CP008790.1|	80.26	90.79	0	2	76	15	0	1	76	114047	114274	1e-32	131
ASA_P4G141	gi|345468041|dbj|AP012208.1|	80.26	90.79	0	2	76	15	0	1	76	91502	91729	1e-32	131
ASA_P4G141	gi|723759024|gb|KP056256.1|	80.26	90.79	0	1	76	15	0	1	76	91669	91896	1e-32	131
ASA_P4G141	gi|742954201|gb|CP010373.1|	80.26	90.79	0	-3	76	15	0	1	76	45362	45135	1e-32	131
ASA_P4G141	gi|523811284|gb|CP006050.1|	80.26	90.79	0	1	76	15	0	1	76	108775	109002	1e-32	131
ASA_P4G141	gi|640855459|gb|CP007732.1|	80.26	90.79	0	1	76	15	0	1	76	130693	130920	1e-32	131
ASA_P4G141	gi|619739382|gb|CP007558.1|	80.26	90.79	0	2	76	15	0	1	76	130682	130909	1e-32	131
ASA_P4G141	gi|662716651|gb|CP008824.1|	80.26	90.79	0	2	76	15	0	1	76	130682	130909	1e-32	131
ASA_P4G141	gi|661245796|dbj|AP014565.1|	80.26	90.79	0	-3	76	15	0	1	76	1009687	1009460	1e-32	131
ASA_P4G141	gi|661245796|dbj|AP014565.1|	49.21	66.67	0	1	63	32	0	14	76	2551525	2551713	6e-12	71.6
ASA_P4G141	gi|661245796|dbj|AP014565.1|	39.13	59.42	0	-2	69	35	2	10	75	1271513	1271319	2e-05	52.4
ASA_P4G141	gi|661245796|dbj|AP014565.1|	33.33	51.39	0	-1	72	46	2	4	74	2340846	2340634	0.10	40.8
ASA_P4G141	gi|661245796|dbj|AP014565.1|	32.81	48.44	0	-1	64	40	1	14	74	1135104	1134913	4.0	35.8
ASA_P4G141	gi|695934953|gb|CP007636.1|	80.00	90.67	0	3	75	15	0	1	75	111687	111911	4e-32	129
ASA_P4G141	gi|733164884|emb|LN681228.1|	80.26	90.79	0	2	76	15	0	1	76	48014	48241	5e-32	129
ASA_P4G141	gi|289176709|emb|FN667743.1|	80.26	90.79	0	2	76	15	0	1	76	48014	48241	5e-32	129
ASA_P4G141	gi|224831756|gb|FJ705807.1|	80.26	88.16	0	1	76	15	0	1	76	85693	85920	1e-31	128
ASA_P4G141	gi|94317776|gb|DQ472454.1|	81.69	90.14	0	-2	71	13	0	6	76	1151	939	2e-31	123
ASA_P4G141	gi|723243434|gb|CP009868.1|	84.44	91.11	0	-1	45	7	0	32	76	140957	140823	3e-24	82.4
ASA_P4G141	gi|723243434|gb|CP009868.1|	72.73	87.88	0	-3	33	9	0	1	33	141051	140953	3e-24	55.8
ASA_P4G141	gi|577007824|dbj|AB856327.1|	53.95	81.58	0	3	76	35	0	1	76	84723	84950	1e-21	99.4
ASA_P4G141	gi|370986822|dbj|AB571865.1|	53.95	81.58	0	1	76	35	0	1	76	105364	105591	1e-21	99.4
ASA_P4G141	gi|109695435|gb|DQ770660.1|	43.84	64.38	0	1	73	41	0	4	76	37	255	7e-15	73.9
ASA_P4G141	gi|209765525|gb|EU898524.1|	50.79	68.25	0	1	63	31	0	14	76	64	252	8e-15	73.9
ASA_P4G141	gi|209765523|gb|EU898523.1|	50.79	68.25	0	1	63	31	0	14	76	64	252	8e-15	73.9
ASA_P4G141	gi|209765521|gb|EU898522.1|	50.79	68.25	0	1	63	31	0	14	76	64	252	8e-15	73.9
ASA_P4G141	gi|209765519|gb|EU898521.1|	50.79	68.25	0	1	63	31	0	14	76	64	252	8e-15	73.9
ASA_P4G141	gi|209765517|gb|EU898520.1|	50.79	68.25	0	1	63	31	0	14	76	64	252	8e-15	73.9
ASA_P4G141	gi|117614903|gb|CP000470.1|	55.22	76.12	0	-1	67	29	1	10	76	54809	54612	9e-15	79.7
ASA_P4G141	gi|372983507|gb|CP003171.1|	51.35	66.22	0	3	74	35	1	3	76	2459676	2459894	2e-14	78.6
ASA_P4G141	gi|372983507|gb|CP003171.1|	42.19	56.25	0	-2	64	34	1	14	74	435579	435388	2e-05	52.4
ASA_P4G141	gi|150839411|gb|CP000746.1|	42.11	71.05	0	2	76	44	0	1	76	1644254	1644481	3e-14	78.2
ASA_P4G141	gi|150839411|gb|CP000746.1|	31.82	59.09	0	-2	66	42	1	14	76	397667	397470	0.006	44.7
ASA_P4G141	gi|310764731|gb|CP002124.1|	45.95	62.16	0	1	74	40	0	3	76	3684151	3684372	5e-14	77.4
ASA_P4G141	gi|310764731|gb|CP002124.1|	35.38	52.31	0	-3	65	41	1	10	74	2714674	2714483	0.033	42.4
ASA_P4G141	gi|283476464|emb|FN392235.1|	45.95	62.16	0	-3	74	40	0	3	76	1480451	1480230	5e-14	77.4
ASA_P4G141	gi|283476464|emb|FN392235.1|	35.38	52.31	0	1	65	41	1	10	74	2489335	2489526	0.030	42.7
ASA_P4G141	gi|224962304|emb|FP236842.1|	45.95	62.16	0	-3	74	40	0	3	76	1480409	1480188	5e-14	77.4
ASA_P4G141	gi|224962304|emb|FP236842.1|	35.38	52.31	0	1	65	41	1	10	74	2489278	2489469	0.030	42.7
ASA_P4G141	gi|291551905|emb|FN434113.1|	45.21	63.01	0	3	73	40	0	4	76	2416080	2416298	7e-14	77.0
ASA_P4G141	gi|291551905|emb|FN434113.1|	35.38	52.31	0	-1	65	41	1	10	74	1453771	1453580	0.024	42.7
ASA_P4G141	gi|291197582|emb|FN666575.1|	45.21	63.01	0	1	73	40	0	4	76	2453608	2453826	7e-14	77.0
ASA_P4G141	gi|291197582|emb|FN666575.1|	35.38	52.31	0	-2	65	41	1	10	74	1491298	1491107	0.024	42.7
ASA_P4G141	gi|188027207|emb|CU468135.1|	45.21	61.64	0	-2	73	40	0	4	76	1364174	1363956	7e-14	77.0
ASA_P4G141	gi|188027207|emb|CU468135.1|	36.92	52.31	0	2	65	40	1	10	74	2378537	2378728	0.010	44.3
ASA_P4G141	gi|691220640|gb|CP009454.1|	50.79	73.02	0	-1	63	31	0	14	76	1922525	1922337	1e-13	76.6
ASA_P4G141	gi|691220640|gb|CP009454.1|	50.88	64.91	0	-2	57	28	0	11	67	1208593	1208423	1e-09	64.7
ASA_P4G141	gi|691220640|gb|CP009454.1|	33.85	49.23	0	1	65	42	1	10	74	3264580	3264771	0.026	42.7
ASA_P4G141	gi|640856369|gb|CP005927.1|	50.75	68.66	0	-3	67	33	0	10	76	2588684	2588484	2e-13	75.9
ASA_P4G141	gi|640856369|gb|CP005927.1|	39.71	58.82	0	1	68	34	2	10	74	4304305	4304496	7e-06	53.5
ASA_P4G141	gi|640856369|gb|CP005927.1|	34.38	53.12	0	1	64	39	1	14	74	4387582	4387773	0.047	42.0
ASA_P4G141	gi|640856369|gb|CP005927.1|	32.86	57.14	0	-2	70	42	2	5	69	1825791	1825582	0.075	41.2
ASA_P4G141	gi|640856369|gb|CP005927.1|	32.00	46.67	0	-2	75	42	2	3	71	2911224	2911009	3.2	36.2
ASA_P4G141	gi|312172934|emb|FR719192.1|	45.21	63.01	0	1	73	40	0	4	76	54418	54636	2e-13	75.9
ASA_P4G141	gi|597812552|gb|CP007446.1|	50.77	67.69	0	-3	65	32	0	10	74	910592	910398	2e-13	75.5
ASA_P4G141	gi|597812552|gb|CP007446.1|	29.82	54.39	0	-3	57	36	1	22	74	977114	976944	0.51	38.9
ASA_P4G141	gi|52306107|gb|AE016827.1|	48.44	71.88	0	1	64	33	0	8	71	945010	945201	3e-13	75.5
ASA_P4G141	gi|52306107|gb|AE016827.1|	33.33	59.09	0	3	66	41	1	14	76	275682	275879	0.002	45.8
ASA_P4G141	gi|327392658|dbj|AP012032.1|	50.79	69.84	0	3	63	31	0	14	76	2327163	2327351	4e-13	75.1
ASA_P4G141	gi|327392658|dbj|AP012032.1|	33.33	52.38	0	-3	63	41	1	10	72	843748	843563	0.027	42.7
ASA_P4G141	gi|327392658|dbj|AP012032.1|	30.51	54.24	0	-3	59	38	1	20	75	2087170	2086994	1.5	37.4
ASA_P4G141	gi|365184443|emb|HE617160.1|	50.79	69.84	0	-1	63	31	0	14	76	1492238	1492050	4e-13	75.1
ASA_P4G141	gi|365184443|emb|HE617160.1|	33.33	52.38	0	3	63	41	1	10	72	3020013	3020198	0.027	42.7
ASA_P4G141	gi|354986417|gb|CP003085.1|	50.79	69.84	0	-3	63	31	0	14	76	1515288	1515100	4e-13	75.1
ASA_P4G141	gi|354986417|gb|CP003085.1|	33.33	52.38	0	1	63	41	1	10	72	2984995	2985180	0.027	42.7
ASA_P4G141	gi|326698716|gb|CP001875.2|	50.79	69.84	0	2	63	31	0	14	76	2950274	2950462	4e-13	75.1
ASA_P4G141	gi|326698716|gb|CP001875.2|	33.33	52.38	0	-1	63	41	1	10	72	1570311	1570126	0.027	42.7
ASA_P4G141	gi|523439782|gb|CP006252.1|	49.25	68.66	0	1	67	34	0	10	76	3504565	3504765	4e-13	75.1
ASA_P4G141	gi|523439782|gb|CP006252.1|	41.18	58.82	0	-3	68	33	2	10	74	1767337	1767146	4e-06	54.3
ASA_P4G141	gi|523439782|gb|CP006252.1|	30.00	58.57	0	1	70	44	2	5	69	4318882	4319091	0.007	44.7
ASA_P4G141	gi|523439782|gb|CP006252.1|	35.94	54.69	0	-2	64	38	1	14	74	1677851	1677660	0.017	43.5
ASA_P4G141	gi|523439782|gb|CP006252.1|	29.33	48.00	0	2	75	44	2	3	71	3256460	3256675	6.8	35.4
ASA_P4G141	gi|514423830|gb|CP006250.1|	50.75	67.16	0	2	67	33	0	10	76	3580886	3581086	5e-13	74.7
ASA_P4G141	gi|514423830|gb|CP006250.1|	39.71	57.35	0	-3	68	34	2	10	74	1770713	1770522	1e-05	52.8
ASA_P4G141	gi|514423830|gb|CP006250.1|	35.94	53.12	0	-1	64	38	1	14	74	1683124	1682933	0.025	42.7
ASA_P4G141	gi|514423830|gb|CP006250.1|	33.33	48.00	0	1	75	41	2	3	71	3221992	3222207	0.38	39.3
ASA_P4G141	gi|619729762|gb|CP007439.1|	50.75	67.16	0	1	67	33	0	10	76	3806719	3806919	5e-13	74.7
ASA_P4G141	gi|619729762|gb|CP007439.1|	39.71	57.35	0	-3	68	34	2	10	74	1900628	1900437	1e-05	52.8
ASA_P4G141	gi|619729762|gb|CP007439.1|	35.94	51.56	0	-3	64	38	1	14	74	1812101	1811910	0.11	40.8
ASA_P4G141	gi|619729762|gb|CP007439.1|	33.33	48.00	0	2	75	41	2	3	71	3409424	3409639	0.41	38.9
ASA_P4G141	gi|588285252|gb|CP007230.1|	45.21	64.38	0	-1	73	40	0	4	76	3196014	3195796	5e-13	74.7
ASA_P4G141	gi|588285252|gb|CP007230.1|	29.89	52.87	0	2	87	50	2	1	76	2842166	2842426	5e-05	50.8
ASA_P4G141	gi|588285252|gb|CP007230.1|	33.85	56.92	0	-1	65	42	1	10	74	3442221	3442030	0.006	44.7
ASA_P4G141	gi|588285252|gb|CP007230.1|	29.69	48.44	0	-1	64	42	1	14	74	3354624	3354433	3.2	36.2
ASA_P4G141	gi|588285252|gb|CP007230.1|	31.43	57.14	0	-2	70	43	3	5	69	4610552	4610343	3.5	36.2
ASA_P4G141	gi|333959052|gb|CP002775.1|	49.25	67.16	0	2	67	34	0	10	76	3693563	3693763	5e-13	74.7
ASA_P4G141	gi|333959052|gb|CP002775.1|	39.71	57.35	0	-2	68	34	2	10	74	1860923	1860732	1e-05	52.8
ASA_P4G141	gi|333959052|gb|CP002775.1|	34.38	53.12	0	-2	64	39	1	14	74	1773905	1773714	0.039	42.4
ASA_P4G141	gi|333959052|gb|CP002775.1|	33.33	48.00	0	2	75	41	2	3	71	3340052	3340267	0.39	39.3
ASA_P4G141	gi|333488955|gb|CP002774.1|	49.25	67.16	0	1	67	34	0	10	76	3693994	3694194	5e-13	74.7
ASA_P4G141	gi|333488955|gb|CP002774.1|	39.71	57.35	0	-3	68	34	2	10	74	1860926	1860735	1e-05	52.8
ASA_P4G141	gi|333488955|gb|CP002774.1|	34.38	53.12	0	-3	64	39	1	14	74	1773908	1773717	0.039	42.4
ASA_P4G141	gi|333488955|gb|CP002774.1|	33.33	48.00	0	3	75	41	2	3	71	3340482	3340697	0.39	39.3
ASA_P4G141	gi|333471455|gb|CP002773.1|	49.25	67.16	0	2	67	34	0	10	76	3693866	3694066	5e-13	74.7
ASA_P4G141	gi|333471455|gb|CP002773.1|	39.71	57.35	0	-3	68	34	2	10	74	1860938	1860747	1e-05	52.8
ASA_P4G141	gi|333471455|gb|CP002773.1|	34.38	53.12	0	-3	64	39	1	14	74	1773920	1773729	0.039	42.4
ASA_P4G141	gi|333471455|gb|CP002773.1|	33.33	48.00	0	3	75	41	2	3	71	3340356	3340571	0.39	39.3
ASA_P4G141	gi|676307183|gb|CP003424.1|	49.25	68.66	0	3	67	34	0	10	76	3499095	3499295	6e-13	74.3
ASA_P4G141	gi|676307183|gb|CP003424.1|	41.18	58.82	0	-2	68	33	2	10	74	1818396	1818205	3e-06	54.7
ASA_P4G141	gi|676307183|gb|CP003424.1|	38.46	53.85	0	-3	65	37	2	13	74	1735229	1735035	0.050	42.0
ASA_P4G141	gi|676307183|gb|CP003424.1|	34.25	54.79	0	3	73	37	3	5	69	4213965	4214174	0.060	41.6
ASA_P4G141	gi|676307183|gb|CP003424.1|	33.33	46.67	0	1	75	41	2	3	71	3155932	3156147	1.3	37.4
ASA_P4G141	gi|676307183|gb|CP003424.1|	30.30	56.06	0	-2	66	43	1	14	76	1141113	1140916	3.1	36.2
ASA_P4G141	gi|573008719|dbj|AP013063.1|	49.25	68.66	0	1	67	34	0	10	76	2938150	2938350	6e-13	74.3
ASA_P4G141	gi|573008719|dbj|AP013063.1|	39.71	58.82	0	-2	68	34	2	10	74	1236716	1236525	8e-06	53.5
ASA_P4G141	gi|573008719|dbj|AP013063.1|	31.94	56.94	0	1	72	44	2	5	71	3654214	3654429	0.048	42.0
ASA_P4G141	gi|573008719|dbj|AP013063.1|	35.38	50.77	0	-3	65	39	1	13	74	1152391	1152197	0.052	42.0
ASA_P4G141	gi|573008719|dbj|AP013063.1|	32.00	46.67	0	1	75	42	2	3	71	2609890	2610105	2.6	36.6
ASA_P4G141	gi|573008719|dbj|AP013063.1|	30.30	56.06	0	-1	66	43	1	14	76	503328	503131	3.1	36.2
ASA_P4G141	gi|445210138|gb|CP003959.1|	49.25	68.66	0	1	67	34	0	10	76	3658099	3658299	6e-13	74.3
ASA_P4G141	gi|445210138|gb|CP003959.1|	39.71	58.82	0	-1	68	34	2	10	74	1906973	1906782	7e-06	53.5
ASA_P4G141	gi|445210138|gb|CP003959.1|	32.86	57.14	0	3	70	42	2	5	69	4386813	4387022	0.068	41.6
ASA_P4G141	gi|445210138|gb|CP003959.1|	36.92	53.85	0	-1	65	38	2	13	74	1823750	1823556	0.17	40.4
ASA_P4G141	gi|445210138|gb|CP003959.1|	32.00	46.67	0	1	75	42	2	3	71	3337039	3337254	3.2	36.2
ASA_P4G141	gi|549067804|dbj|AP012551.1|	49.21	69.84	0	-3	63	32	0	14	76	1898689	1898501	6e-13	74.3
ASA_P4G141	gi|549067804|dbj|AP012551.1|	48.00	62.00	0	-2	50	26	0	16	65	2851802	2851653	5e-06	53.9
ASA_P4G141	gi|549067804|dbj|AP012551.1|	33.85	49.23	0	-2	65	42	1	10	74	893444	893253	0.38	39.3
ASA_P4G141	gi|731561508|gb|CP009880.2|	49.21	69.84	0	3	63	32	0	14	76	3474006	3474194	7e-13	73.9
ASA_P4G141	gi|731561508|gb|CP009880.2|	33.85	47.69	0	-2	65	42	1	10	74	2384957	2384766	0.055	42.0
ASA_P4G141	gi|612150118|gb|CP007546.1|	52.38	71.43	0	-1	63	30	0	14	76	796794	796606	9e-13	73.9
ASA_P4G141	gi|612150118|gb|CP007546.1|	40.91	59.09	0	1	66	38	1	10	75	2322880	2323074	3e-05	52.0
ASA_P4G141	gi|612150118|gb|CP007546.1|	32.81	50.00	0	3	64	40	1	14	74	2406201	2406392	3.0	36.2
ASA_P4G141	gi|157320013|gb|CP000826.1|	49.25	67.16	0	2	67	34	0	10	76	3616319	3616519	9e-13	73.9
ASA_P4G141	gi|157320013|gb|CP000826.1|	41.18	58.82	0	-1	68	33	2	10	74	1919050	1918859	3e-06	54.7
ASA_P4G141	gi|157320013|gb|CP000826.1|	34.85	51.52	0	-3	66	40	1	12	74	1819991	1819794	0.088	41.2
ASA_P4G141	gi|157320013|gb|CP000826.1|	30.67	48.00	0	2	75	43	2	3	71	3386372	3386587	2.9	36.6
ASA_P4G141	gi|400173048|gb|CP003737.1|	52.38	71.43	0	3	63	30	0	14	76	3267057	3267245	9e-13	73.9
ASA_P4G141	gi|400173048|gb|CP003737.1|	40.91	59.09	0	-2	66	38	1	10	75	1699566	1699372	4e-05	51.2
ASA_P4G141	gi|400173048|gb|CP003737.1|	32.81	50.00	0	-2	64	40	1	14	74	1616562	1616371	5.1	35.8
ASA_P4G141	gi|723220061|gb|CP009850.1|	52.38	71.43	0	-3	63	30	0	14	76	1523030	1522842	9e-13	73.9
ASA_P4G141	gi|723220061|gb|CP009850.1|	40.91	59.09	0	1	66	38	1	10	75	3099919	3100113	4e-05	51.2
ASA_P4G141	gi|723220061|gb|CP009850.1|	32.81	50.00	0	3	64	40	1	14	74	3192642	3192833	5.2	35.4
ASA_P4G141	gi|573926912|gb|CP007044.1|	47.76	67.16	0	2	67	35	0	10	76	710372	710572	9e-13	73.9
ASA_P4G141	gi|573926912|gb|CP007044.1|	41.54	61.54	0	-1	65	37	1	10	74	4843957	4843766	6e-07	56.6
ASA_P4G141	gi|573926912|gb|CP007044.1|	37.50	56.25	0	-3	64	37	1	14	74	4749689	4749498	0.004	45.4
ASA_P4G141	gi|675819244|emb|LM995807.1|	50.79	68.25	0	-1	63	31	0	14	76	89939	89751	1e-12	73.9
ASA_P4G141	gi|675820180|emb|LM996743.1|	50.79	68.25	0	-1	63	31	0	14	76	115781	115593	1e-12	73.9
ASA_P4G142	gi|142855988|gb|CP000645.1|	100.00	100.00	0	-2	298	0	0	1	298	129041	128148	0.0	628
ASA_P4G142	gi|332144411|dbj|AB571791.1|	82.21	91.95	0	-2	298	53	0	1	298	28205	27312	4e-169	535
ASA_P4G142	gi|118596907|dbj|AB277724.1|	82.21	91.95	0	1	298	53	0	1	298	68311	69204	4e-169	535
ASA_P4G142	gi|544169431|gb|KF152885.1|	82.21	91.95	0	2	298	53	0	1	298	86477	87370	4e-169	535
ASA_P4G142	gi|305670530|gb|HQ023861.1|	82.21	91.95	0	3	298	53	0	1	298	92253	93146	4e-169	535
ASA_P4G142	gi|229561407|gb|FJ621586.1|	82.21	91.95	0	2	298	53	0	1	298	69071	69964	4e-169	535
ASA_P4G142	gi|749800011|gb|KM506769.1|	82.21	91.95	0	1	298	53	0	1	298	64633	65526	5e-169	535
ASA_P4G142	gi|118596719|dbj|AB277723.1|	82.21	91.95	0	3	298	53	0	1	298	73857	74750	5e-169	535
ASA_P4G142	gi|555235253|gb|KF250428.1|	82.21	91.95	0	3	298	53	0	1	298	79884	80777	5e-169	535
ASA_P4G142	gi|678222149|gb|KJ909290.1|	82.21	91.95	0	2	298	53	0	1	298	90665	91558	5e-169	535
ASA_P4G142	gi|133904815|gb|CP000602.1|	82.21	91.95	0	2	298	53	0	1	298	97691	98584	5e-169	535
ASA_P4G142	gi|696581286|gb|CP009560.1|	82.21	91.95	0	3	298	53	0	1	298	37395	38288	5e-169	535
ASA_P4G142	gi|229561581|gb|FJ621587.1|	82.21	91.95	0	1	298	53	0	1	298	103471	104364	5e-169	535
ASA_P4G142	gi|695935254|gb|CP009567.1|	82.21	91.95	0	-1	298	53	0	1	298	131635	130742	5e-169	535
ASA_P4G142	gi|704486155|gb|KM083064.1|	82.21	91.95	0	3	298	53	0	1	298	80187	81080	5e-169	535
ASA_P4G142	gi|305670679|gb|HQ023862.1|	82.21	91.95	0	3	298	53	0	1	298	91827	92720	5e-169	535
ASA_P4G142	gi|305670853|gb|HQ023863.1|	82.21	91.95	0	2	298	53	0	1	298	88079	88972	5e-169	535
ASA_P4G142	gi|443900801|emb|FO203354.1|	82.21	91.95	0	3	298	53	0	1	298	87309	88202	5e-169	535
ASA_P4G142	gi|381287804|gb|JN983043.1|	82.21	91.95	0	-3	298	53	0	1	298	77175	76282	5e-169	535
ASA_P4G142	gi|723243434|gb|CP009868.1|	82.21	91.95	0	-1	298	53	0	1	298	142007	141114	5e-169	535
ASA_P4G142	gi|409729032|gb|JX141473.1|	82.21	91.95	0	1	298	53	0	1	298	83590	84483	5e-169	535
ASA_P4G142	gi|685455476|gb|CP009411.1|	82.21	91.95	0	2	298	53	0	1	298	103421	104314	5e-169	535
ASA_P4G142	gi|229561762|gb|FJ621588.1|;gi|305671026|gb|HQ023864.1|	82.21	91.95	0	2	298	53	0	1	298	93527	94420	5e-169	535
ASA_P4G142	gi|695934953|gb|CP007636.1|	82.21	91.95	0	1	298	53	0	1	298	110731	111624	5e-169	535
ASA_P4G142	gi|662862580|ref|NC_022522.2|	82.21	91.95	0	3	298	53	0	1	298	85506	86399	5e-169	535
ASA_P4G142	gi|657224404|gb|KF056330.2|	82.21	91.95	0	3	298	53	0	1	298	85506	86399	5e-169	535
ASA_P4G142	gi|752502612|dbj|AP014611.1|	82.21	91.95	0	3	298	53	0	1	298	109785	110678	5e-169	535
ASA_P4G142	gi|596353652|gb|KF976462.2|	82.21	91.95	0	2	298	53	0	1	298	84728	85621	5e-169	535
ASA_P4G142	gi|377806473|gb|JQ010984.1|	82.21	91.95	0	3	298	53	0	1	298	94656	95549	5e-169	535
ASA_P4G142	gi|514883893|gb|JX442976.1|	82.21	91.95	0	2	298	53	0	1	298	122009	122902	5e-169	535
ASA_P4G142	gi|327536433|gb|JF267651.1|	82.21	91.95	0	2	298	53	0	1	298	109115	110008	5e-169	535
ASA_P4G142	gi|698038887|gb|KM670336.1|	82.21	91.95	0	1	298	53	0	1	298	101056	101949	5e-169	535
ASA_P4G142	gi|685456237|gb|CP009413.1|	82.21	91.95	0	-2	298	53	0	1	298	58940	58047	5e-169	535
ASA_P4G142	gi|133905002|gb|CP000604.1|	82.21	91.95	0	1	298	53	0	1	298	103471	104364	5e-169	535
ASA_P4G142	gi|742994109|gb|CP010391.1|	82.21	91.95	0	-1	298	53	0	1	298	78101	77208	5e-169	535
ASA_P4G142	gi|374413489|gb|JN687470.1|	82.21	91.95	0	3	298	53	0	1	298	91785	92678	5e-169	535
ASA_P4G142	gi|407810043|gb|JQ824049.1|	82.21	91.95	0	-1	298	53	0	1	298	50158	49265	5e-169	535
ASA_P4G142	gi|133905277|gb|CP000603.1|	82.21	91.95	0	3	298	53	0	1	298	105225	106118	5e-169	535
ASA_P4G142	gi|685454021|gb|CP009409.1|	82.21	91.95	0	2	298	53	0	1	298	103451	104344	5e-169	535
ASA_P4G142	gi|660573358|gb|CP008790.1|	82.21	91.95	0	3	298	53	0	1	298	113091	113984	5e-169	535
ASA_P4G142	gi|345468041|dbj|AP012208.1|	82.21	91.95	0	3	298	53	0	1	298	90546	91439	5e-169	535
ASA_P4G142	gi|723759024|gb|KP056256.1|	82.21	91.95	0	2	298	53	0	1	298	90713	91606	5e-169	535
ASA_P4G142	gi|742954201|gb|CP010373.1|	82.21	91.95	0	-1	298	53	0	1	298	46318	45425	5e-169	535
ASA_P4G142	gi|523811284|gb|CP006050.1|	82.21	91.95	0	2	298	53	0	1	298	107819	108712	5e-169	535
ASA_P4G142	gi|640855459|gb|CP007732.1|	82.21	91.95	0	2	298	53	0	1	298	129737	130630	5e-169	535
ASA_P4G142	gi|619739382|gb|CP007558.1|	82.21	91.95	0	3	298	53	0	1	298	129726	130619	5e-169	535
ASA_P4G142	gi|566131152|gb|KF551948.1|	82.21	91.95	0	3	298	53	0	1	298	76701	77594	5e-169	535
ASA_P4G142	gi|662716651|gb|CP008824.1|	82.21	91.95	0	3	298	53	0	1	298	129726	130619	5e-169	535
ASA_P4G142	gi|661245796|dbj|AP014565.1|	82.21	91.95	0	-1	298	53	0	1	298	1010643	1009750	5e-169	535
ASA_P4G142	gi|733164884|emb|LN681228.1|	82.21	90.94	0	1	298	53	0	1	298	47059	47952	3e-167	529
ASA_P4G142	gi|289176709|emb|FN667743.1|	82.21	90.94	0	1	298	53	0	1	298	47059	47952	3e-167	529
ASA_P4G142	gi|224831756|gb|FJ705807.1|	80.54	91.61	0	2	298	58	0	1	298	84737	85630	4e-167	529
ASA_P4G142	gi|577007824|dbj|AB856327.1|	72.05	85.19	0	3	297	81	1	4	298	83529	84419	6e-148	474
ASA_P4G142	gi|370986822|dbj|AB571865.1|	72.05	85.19	0	1	297	81	1	4	298	104170	105060	6e-148	474
ASA_P4G142	gi|685456437|gb|CP009414.1|	79.44	90.32	0	1	248	51	0	51	298	94933	95676	1e-144	428
ASA_P4G142	gi|685456437|gb|CP009414.1|	90.74	94.44	0	2	54	5	0	1	54	94784	94945	1e-144	112
ASA_P4G142	gi|635290508|gb|CP005961.1|	62.80	77.47	0	2	293	105	3	6	297	12038	12907	6e-118	387
ASA_P4G142	gi|317165591|gb|CP002441.1|	61.33	75.67	0	1	300	109	5	2	296	12667	13560	5e-116	382
ASA_P4G142	gi|294769551|gb|GU479466.1|	61.33	75.67	0	2	300	109	5	2	296	5108	6001	5e-116	382
ASA_P4G142	gi|7328114|emb|AJ276453.1|	74.67	88.67	0	-2	150	38	0	149	298	3259	2810	3e-67	240
ASA_P4G142	gi|313153845|gb|CP002362.1|	39.80	59.53	0	-3	299	169	7	6	297	25924	25040	8e-59	217
ASA_P4G142	gi|695224160|ref|NG_041025.1|	36.88	56.48	0	1	301	179	7	5	297	2713	3606	1e-49	190
ASA_P4G142	gi|749209907|gb|CP010312.1|	35.43	56.95	0	3	302	174	9	9	297	88692	89573	3e-46	180
ASA_P4G142	gi|669189073|gb|CP009044.1|	33.33	57.48	0	-1	294	183	8	9	295	23899	23036	3e-43	171
ASA_P4G142	gi|324316295|gb|CP002538.1|	37.62	53.47	0	3	303	169	12	9	297	86304	87194	7e-43	170
ASA_P4G142	gi|333741867|gb|CP002735.1|	36.79	54.18	0	2	299	175	11	8	296	2013347	2014231	9e-42	167
ASA_P4G142	gi|291482253|emb|FN668943.1|	29.39	52.70	0	3	296	190	9	9	296	105948	106802	7e-36	149
ASA_P4G142	gi|407726134|dbj|AP012050.1|	38.89	60.65	0	-3	216	112	10	8	213	1989110	1988493	9e-33	140
ASA_P4G142	gi|169408836|gb|CP000963.1|	33.58	53.14	0	-3	271	144	12	8	258	158399	157635	2e-31	136
ASA_P4G142	gi|747123140|gb|CP006909.1|	33.58	53.14	0	2	271	144	12	8	258	132002	132766	2e-31	136
ASA_P4G142	gi|430732314|gb|CP003255.1|	39.53	54.42	0	-2	215	116	6	9	218	3679776	3679159	3e-31	136
ASA_P4G142	gi|670451478|dbj|AB855771.1|	33.21	53.14	0	3	271	145	12	8	258	2001	2765	8e-31	135
ASA_P4G142	gi|229260093|gb|CP001081.1|	33.21	52.40	0	-3	271	145	12	8	258	111884	111120	9e-31	134
ASA_P4G142	gi|745827617|gb|CP006901.1|	33.09	53.90	0	1	269	148	12	8	258	102538	103302	5e-30	132
ASA_P4G142	gi|291520697|emb|FP929038.1|	31.76	48.74	0	-1	318	175	13	9	297	2250497	2249583	4e-28	127
ASA_P4G142	gi|753651993|gb|CP009639.1|	32.21	53.37	0	3	208	135	4	95	298	271614	272231	1e-26	122
ASA_P4G142	gi|753651993|gb|CP009639.1|	38.75	57.50	0	2	80	42	1	9	81	246677	246916	7e-06	58.2
ASA_P4G142	gi|169123081|gb|CP000940.1|	37.07	56.10	0	-2	205	108	8	8	201	24729	24145	6e-26	120
ASA_P4G142	gi|291545299|emb|FP929053.1|	31.98	49.10	0	-3	222	129	6	8	213	2807772	2807125	2e-21	106
ASA_P4G142	gi|731480732|gb|CP010070.1|	29.34	48.76	0	-1	242	130	11	7	213	1037289	1036582	2e-14	84.7
ASA_P4G142	gi|295089810|emb|FP929037.1|	29.61	46.35	0	-2	233	146	7	81	297	686443	685751	2e-13	81.6
ASA_P4G142	gi|383108560|gb|CP003260.1|	29.75	45.45	0	2	242	128	11	8	215	1761887	1762588	9e-13	79.3
ASA_P4G142	gi|289526978|gb|CP001936.1|	28.91	45.31	0	3	256	139	9	1	220	532170	532916	4e-12	77.4
ASA_P4G142	gi|282154984|dbj|AP011532.1|	31.67	45.83	0	3	240	122	11	8	213	1623693	1624388	4e-12	77.0
ASA_P4G142	gi|694165048|gb|CP009170.1|	28.91	45.31	0	3	256	139	9	1	220	480729	481475	6e-12	76.6
ASA_P4G142	gi|149792434|gb|CP000716.1|	27.49	46.22	0	-3	251	142	10	3	220	314142	313411	1e-11	75.9
ASA_P4G142	gi|302777039|gb|CP002171.1|	28.01	43.26	0	-2	282	146	13	1	242	1882172	1881378	2e-11	75.5
ASA_P4G142	gi|315425205|dbj|AP011727.1|	26.02	45.93	0	-3	246	141	7	8	216	25326	24601	2e-11	75.5
ASA_P4G142	gi|218764930|gb|CP001140.1|	27.95	42.91	0	-1	254	129	9	8	213	453262	452519	6e-11	73.6
ASA_P4G142	gi|323651469|gb|CP002525.1|	28.69	45.99	0	-1	237	134	9	8	213	704805	704107	7e-11	73.6
ASA_P4G142	gi|390190859|gb|CP003321.1|	27.95	44.09	0	1	254	129	9	8	213	423733	424476	8e-11	73.2
ASA_P4G142	gi|319927948|gb|CP002466.1|	27.95	44.88	0	-3	254	144	8	1	220	1811095	1810349	1e-10	72.8
ASA_P4G142	gi|166855265|gb|CP000924.1|	27.95	44.88	0	-2	254	144	8	1	220	1818882	1818136	1e-10	72.8
ASA_P4G142	gi|307580279|gb|CP002210.1|	27.95	44.88	0	1	254	144	8	1	220	513442	514188	1e-10	72.8
ASA_P4G142	gi|166852915|gb|CP000923.1|	27.95	44.88	0	1	254	144	8	1	220	473587	474333	1e-10	72.8
ASA_P4G142	gi|315447000|gb|CP002403.1|	28.94	45.53	0	1	235	126	9	12	213	764503	765183	1e-10	72.8
ASA_P4G142	gi|323574443|emb|FQ790233.1|	28.69	45.57	0	-3	237	134	9	8	213	673250	672552	2e-10	72.0
ASA_P4G142	gi|379319823|gb|CP003243.1|	31.20	45.20	0	1	250	130	13	8	223	1370410	1371135	2e-10	72.0
ASA_P4G142	gi|379319823|gb|CP003243.1|	30.19	45.75	0	1	212	114	10	8	191	1364674	1365291	4e-08	65.1
ASA_P4G142	gi|399116003|emb|HE681424.1|	26.50	44.87	0	2	234	135	8	12	214	880697	881380	9e-10	70.1
ASA_P4G142	gi|341821300|emb|HE576794.1|	27.69	47.52	0	2	242	135	11	4	213	1126679	1127380	2e-09	68.9
ASA_P4G142	gi|295433502|gb|CP002009.1|	27.17	44.49	0	2	254	139	10	8	220	383618	384364	3e-09	68.6
ASA_P4G142	gi|319752561|gb|CP002363.1|	27.24	41.94	0	-2	279	144	11	2	226	919901	919080	4e-09	68.2
ASA_P4G143	gi|142855988|gb|CP000645.1|	100.00	100.00	0	-2	164	0	0	1	164	129590	129099	1e-94	314
ASA_P4G143	gi|566131152|gb|KF551948.1|	56.97	70.30	0	2	165	70	1	1	164	76139	76633	9e-43	164
ASA_P4G143	gi|332144411|dbj|AB571791.1|	56.97	70.30	0	-1	165	70	1	1	164	28767	28273	9e-43	164
ASA_P4G143	gi|118596907|dbj|AB277724.1|	56.97	70.30	0	3	165	70	1	1	164	67749	68243	9e-43	164
ASA_P4G143	gi|544169431|gb|KF152885.1|	56.97	70.30	0	1	165	70	1	1	164	85915	86409	9e-43	164
ASA_P4G143	gi|305670530|gb|HQ023861.1|	56.97	70.30	0	2	165	70	1	1	164	91691	92185	9e-43	164
ASA_P4G143	gi|749800011|gb|KM506769.1|	56.97	70.30	0	3	165	70	1	1	164	64071	64565	9e-43	164
ASA_P4G143	gi|118596719|dbj|AB277723.1|	56.97	70.30	0	2	165	70	1	1	164	73295	73789	9e-43	164
ASA_P4G143	gi|555235253|gb|KF250428.1|	56.97	70.30	0	2	165	70	1	1	164	79322	79816	9e-43	164
ASA_P4G143	gi|678222149|gb|KJ909290.1|	56.97	70.30	0	1	165	70	1	1	164	90103	90597	9e-43	164
ASA_P4G143	gi|696581286|gb|CP009560.1|	56.97	70.30	0	2	165	70	1	1	164	36833	37327	9e-43	164
ASA_P4G143	gi|229561581|gb|FJ621587.1|	56.97	70.30	0	3	165	70	1	1	164	102909	103403	9e-43	164
ASA_P4G143	gi|695935254|gb|CP009567.1|	56.97	70.30	0	-3	165	70	1	1	164	132197	131703	9e-43	164
ASA_P4G143	gi|704486155|gb|KM083064.1|	56.97	70.30	0	2	165	70	1	1	164	79625	80119	9e-43	164
ASA_P4G143	gi|305670679|gb|HQ023862.1|	56.97	70.30	0	2	165	70	1	1	164	91265	91759	9e-43	164
ASA_P4G143	gi|305670853|gb|HQ023863.1|	56.97	70.30	0	1	165	70	1	1	164	87517	88011	9e-43	164
ASA_P4G143	gi|443900801|emb|FO203354.1|	56.97	70.30	0	2	165	70	1	1	164	86747	87241	9e-43	164
ASA_P4G143	gi|685456437|gb|CP009414.1|	56.97	70.30	0	1	165	70	1	1	164	94222	94716	9e-43	164
ASA_P4G143	gi|381287804|gb|JN983043.1|	56.97	70.30	0	-2	165	70	1	1	164	77737	77243	9e-43	164
ASA_P4G143	gi|723243434|gb|CP009868.1|	56.97	70.30	0	-3	165	70	1	1	164	142569	142075	9e-43	164
ASA_P4G143	gi|409729032|gb|JX141473.1|	56.97	70.30	0	3	165	70	1	1	164	83028	83522	9e-43	164
ASA_P4G143	gi|685455476|gb|CP009411.1|	56.97	70.30	0	2	165	70	1	1	164	102860	103354	9e-43	164
ASA_P4G143	gi|229561762|gb|FJ621588.1|;gi|305671026|gb|HQ023864.1|	56.97	70.30	0	1	165	70	1	1	164	92965	93459	9e-43	164
ASA_P4G143	gi|695934953|gb|CP007636.1|	56.97	70.30	0	3	165	70	1	1	164	110169	110663	9e-43	164
ASA_P4G143	gi|662862580|ref|NC_022522.2|	56.97	70.30	0	2	165	70	1	1	164	84944	85438	9e-43	164
ASA_P4G143	gi|657224404|gb|KF056330.2|	56.97	70.30	0	2	165	70	1	1	164	84944	85438	9e-43	164
ASA_P4G143	gi|752502612|dbj|AP014611.1|	56.97	70.30	0	2	165	70	1	1	164	109223	109717	9e-43	164
ASA_P4G143	gi|596353652|gb|KF976462.2|	56.97	70.30	0	1	165	70	1	1	164	84166	84660	9e-43	164
ASA_P4G143	gi|377806473|gb|JQ010984.1|	56.97	70.30	0	2	165	70	1	1	164	94094	94588	9e-43	164
ASA_P4G143	gi|514883893|gb|JX442976.1|	56.97	70.30	0	1	165	70	1	1	164	121447	121941	9e-43	164
ASA_P4G143	gi|327536433|gb|JF267651.1|	56.97	70.30	0	1	165	70	1	1	164	108553	109047	9e-43	164
ASA_P4G143	gi|698038887|gb|KM670336.1|	56.97	70.30	0	3	165	70	1	1	164	100494	100988	9e-43	164
ASA_P4G143	gi|685456237|gb|CP009413.1|	56.97	70.30	0	-1	165	70	1	1	164	59502	59008	9e-43	164
ASA_P4G143	gi|133905002|gb|CP000604.1|	56.97	70.30	0	3	165	70	1	1	164	102909	103403	9e-43	164
ASA_P4G143	gi|742994109|gb|CP010391.1|	56.97	70.30	0	-3	165	70	1	1	164	78663	78169	9e-43	164
ASA_P4G143	gi|374413489|gb|JN687470.1|	56.97	70.30	0	2	165	70	1	1	164	91223	91717	9e-43	164
ASA_P4G143	gi|407810043|gb|JQ824049.1|	56.97	70.30	0	-3	165	70	1	1	164	50720	50226	9e-43	164
ASA_P4G143	gi|133905277|gb|CP000603.1|	56.97	70.30	0	2	165	70	1	1	164	104663	105157	9e-43	164
ASA_P4G143	gi|685454021|gb|CP009409.1|	56.97	70.30	0	2	165	70	1	1	164	102890	103384	9e-43	164
ASA_P4G143	gi|660573358|gb|CP008790.1|	56.97	70.30	0	2	165	70	1	1	164	112529	113023	9e-43	164
ASA_P4G143	gi|345468041|dbj|AP012208.1|	56.97	70.30	0	2	165	70	1	1	164	89984	90478	9e-43	164
ASA_P4G143	gi|723759024|gb|KP056256.1|	56.97	70.30	0	1	165	70	1	1	164	90151	90645	9e-43	164
ASA_P4G143	gi|742954201|gb|CP010373.1|	56.97	70.30	0	-3	165	70	1	1	164	46880	46386	9e-43	164
ASA_P4G143	gi|523811284|gb|CP006050.1|	56.97	70.30	0	1	165	70	1	1	164	107257	107751	9e-43	164
ASA_P4G143	gi|640855459|gb|CP007732.1|	56.97	70.30	0	1	165	70	1	1	164	129175	129669	9e-43	164
ASA_P4G143	gi|619739382|gb|CP007558.1|	56.97	70.30	0	2	165	70	1	1	164	129164	129658	9e-43	164
ASA_P4G143	gi|662716651|gb|CP008824.1|	56.97	70.30	0	2	165	70	1	1	164	129164	129658	9e-43	164
ASA_P4G143	gi|661245796|dbj|AP014565.1|	56.97	70.30	0	-3	165	70	1	1	164	1011205	1010711	9e-43	164
ASA_P4G143	gi|577007824|dbj|AB856327.1|	53.66	65.24	0	2	164	76	0	1	164	82991	83482	4e-42	162
ASA_P4G143	gi|370986822|dbj|AB571865.1|	53.66	65.24	0	3	164	76	0	1	164	103632	104123	4e-42	162
ASA_P4G143	gi|733164884|emb|LN681228.1|	56.36	68.48	0	3	165	71	1	1	164	46497	46991	3e-41	160
ASA_P4G143	gi|289176709|emb|FN667743.1|	56.36	68.48	0	3	165	71	1	1	164	46497	46991	3e-41	160
ASA_P4G143	gi|224831756|gb|FJ705807.1|	54.55	69.70	0	1	165	74	1	1	164	84175	84669	3e-40	157
ASA_P4G143	gi|133904815|gb|CP000602.1|	55.91	70.08	0	2	127	55	1	1	126	90260	90640	1e-26	118
ASA_P4G143	gi|133904815|gb|CP000602.1|	60.00	70.00	0	1	40	16	0	125	164	97504	97623	1e-04	52.0
ASA_P4G143	gi|117614903|gb|CP000470.1|	39.31	59.31	0	-1	145	82	4	11	154	55352	54933	3e-14	81.6
ASA_P4G143	gi|94317718|gb|DQ472428.1|	54.55	65.45	0	-3	55	25	0	110	164	302	138	1e-10	65.9
ASA_P4G143	gi|94317775|gb|DQ472453.1|	57.14	77.55	0	-1	49	21	0	1	49	148	2	6e-10	67.0
ASA_P4G143	gi|229561407|gb|FJ621586.1|	50.00	61.29	0	1	62	31	0	103	164	68818	69003	4e-09	65.9
ASA_P4G143	gi|672361289|gb|CP006664.1|	26.38	40.49	0	-2	163	109	5	1	161	2633729	2633268	7e-04	49.3
ASA_P4G143	gi|615567765|gb|CP007576.1|	28.05	43.90	0	-1	164	104	6	1	162	1537598	1537143	0.005	47.0
ASA_P4G143	gi|615567765|gb|CP007576.1|	31.40	50.00	0	3	86	56	2	80	163	3578094	3578348	0.015	45.4
ASA_P4G143	gi|613730844|gb|CP007566.1|	28.05	43.90	0	-2	164	104	6	1	162	1537599	1537144	0.005	47.0
ASA_P4G143	gi|613730844|gb|CP007566.1|	31.40	50.00	0	1	86	56	2	80	163	3578122	3578376	0.015	45.4
ASA_P4G143	gi|507219248|gb|CP005966.1|	28.05	43.90	0	-3	164	104	6	1	162	1537928	1537473	0.005	47.0
ASA_P4G143	gi|507219248|gb|CP005966.1|	31.40	50.00	0	2	86	56	2	80	163	3578597	3578851	0.015	45.4
ASA_P4G143	gi|557356613|dbj|AP013507.1|	39.58	56.25	0	-2	48	29	0	117	164	35491	35348	0.48	40.8
ASA_P4G143	gi|240868245|gb|CP001646.1|	23.24	44.37	0	1	142	104	3	23	161	317371	317790	0.68	40.4
ASA_P4G143	gi|703569903|gb|CP009619.1|	23.36	45.99	0	3	137	98	4	20	153	163596	163994	4.4	38.1
ASA_P4G143	gi|288247459|gb|CP000354.2|	24.49	42.86	0	1	98	65	2	73	161	54814	55107	5.3	37.7
ASA_P4G143	gi|56068618|emb|X71400.2|	24.49	42.86	0	2	98	65	2	73	161	55163	55456	5.3	37.7
ASA_P4G143	gi|532066379|ref|XM_005318987.1|	30.61	44.90	0	-2	49	34	0	110	158	1452	1306	8.7	37.0
ASA_P4G143	gi|532066377|ref|XM_005318986.1|	30.61	44.90	0	-2	49	34	0	110	158	2304	2158	8.9	37.0
ASA_P4G144	gi|142855988|gb|CP000645.1|	100.00	100.00	0	-3	202	0	0	1	202	130273	129668	3e-130	418
ASA_P4G144	gi|577007824|dbj|AB856327.1|	48.26	64.68	0	3	201	102	2	1	199	86676	87278	1e-50	189
ASA_P4G144	gi|370986822|dbj|AB571865.1|	48.26	64.68	0	1	201	102	2	1	199	107317	107919	1e-50	189
ASA_P4G144	gi|703564900|gb|CP009357.1|	23.68	47.37	0	2	114	86	1	2	114	51641	51982	0.028	45.4
ASA_P4G144	gi|742993713|gb|CP010386.1|	25.50	41.61	0	3	149	84	5	24	148	70086	70523	0.10	43.9
ASA_P4G144	gi|390607167|gb|JX006077.1|	24.70	37.35	0	-2	166	87	4	57	199	51114	50662	0.11	43.5
ASA_P4G144	gi|672365395|gb|CP006665.1|	28.26	48.91	0	1	92	65	1	5	96	108895	109167	0.58	41.6
ASA_P4G144	gi|666688170|gb|KJ463833.1|	26.97	40.79	0	-1	152	78	7	24	148	10732	10295	2.5	39.7
ASA_P4G144	gi|505841904|ref|XM_004614405.1|	27.68	43.75	0	-1	112	66	4	35	144	1635	1339	2.6	39.3
ASA_P4G144	gi|36786286|emb|BX571869.1|	30.51	55.93	0	-1	59	36	1	15	68	20964	20788	6.0	38.5
ASA_P4G145	gi|142855988|gb|CP000645.1|	100.00	100.00	0	-3	180	0	0	1	180	130825	130286	5e-115	374
ASA_P4G145	gi|224831756|gb|FJ705807.1|	62.57	81.56	0	2	179	67	0	1	179	83555	84091	2e-73	254
ASA_P4G145	gi|94317775|gb|DQ472453.1|	53.07	78.77	0	-1	179	84	0	1	179	778	242	2e-68	224
ASA_P4G145	gi|672365395|gb|CP006665.1|	58.99	78.09	0	3	178	73	0	1	178	108255	108788	3e-66	233
ASA_P4G145	gi|566131152|gb|KF551948.1|	52.51	78.77	0	3	179	85	0	1	179	75519	76055	9e-63	223
ASA_P4G145	gi|332144411|dbj|AB571791.1|	52.51	78.77	0	-1	179	85	0	1	179	29397	28861	1e-62	223
ASA_P4G145	gi|118596907|dbj|AB277724.1|	52.51	78.77	0	3	179	85	0	1	179	67119	67655	1e-62	223
ASA_P4G145	gi|544169431|gb|KF152885.1|	52.51	78.77	0	1	179	85	0	1	179	85285	85821	1e-62	223
ASA_P4G145	gi|305670530|gb|HQ023861.1|	52.51	78.77	0	2	179	85	0	1	179	91061	91597	1e-62	223
ASA_P4G145	gi|749800011|gb|KM506769.1|	52.51	78.77	0	3	179	85	0	1	179	63441	63977	1e-62	223
ASA_P4G145	gi|118596719|dbj|AB277723.1|	52.51	78.77	0	2	179	85	0	1	179	72665	73201	1e-62	223
ASA_P4G145	gi|555235253|gb|KF250428.1|	52.51	78.77	0	2	179	85	0	1	179	78692	79228	1e-62	223
ASA_P4G145	gi|678222149|gb|KJ909290.1|	52.51	78.77	0	1	179	85	0	1	179	89473	90009	1e-62	223
ASA_P4G145	gi|133904815|gb|CP000602.1|	52.51	78.77	0	2	179	85	0	1	179	89630	90166	1e-62	223
ASA_P4G145	gi|696581286|gb|CP009560.1|	52.51	78.77	0	2	179	85	0	1	179	36203	36739	1e-62	223
ASA_P4G145	gi|229561581|gb|FJ621587.1|	52.51	78.77	0	3	179	85	0	1	179	102279	102815	1e-62	223
ASA_P4G145	gi|695935254|gb|CP009567.1|	52.51	78.77	0	-3	179	85	0	1	179	132827	132291	1e-62	223
ASA_P4G145	gi|704486155|gb|KM083064.1|	52.51	78.77	0	2	179	85	0	1	179	78995	79531	1e-62	223
ASA_P4G145	gi|305670679|gb|HQ023862.1|	52.51	78.77	0	2	179	85	0	1	179	90635	91171	1e-62	223
ASA_P4G145	gi|305670853|gb|HQ023863.1|	52.51	78.77	0	1	179	85	0	1	179	86887	87423	1e-62	223
ASA_P4G145	gi|443900801|emb|FO203354.1|	52.51	78.77	0	2	179	85	0	1	179	86117	86653	1e-62	223
ASA_P4G145	gi|685456437|gb|CP009414.1|	52.51	78.77	0	1	179	85	0	1	179	93592	94128	1e-62	223
ASA_P4G145	gi|381287804|gb|JN983043.1|	52.51	78.77	0	-2	179	85	0	1	179	78367	77831	1e-62	223
ASA_P4G145	gi|723243434|gb|CP009868.1|	52.51	78.77	0	-3	179	85	0	1	179	143199	142663	1e-62	223
ASA_P4G145	gi|409729032|gb|JX141473.1|	52.51	78.77	0	3	179	85	0	1	179	82398	82934	1e-62	223
ASA_P4G145	gi|685455476|gb|CP009411.1|	52.51	78.77	0	2	179	85	0	1	179	102230	102766	1e-62	223
ASA_P4G145	gi|229561762|gb|FJ621588.1|;gi|305671026|gb|HQ023864.1|	52.51	78.77	0	1	179	85	0	1	179	92335	92871	1e-62	223
ASA_P4G145	gi|695934953|gb|CP007636.1|	52.51	78.77	0	3	179	85	0	1	179	109539	110075	1e-62	223
ASA_P4G145	gi|662862580|ref|NC_022522.2|	52.51	78.77	0	2	179	85	0	1	179	84314	84850	1e-62	223
ASA_P4G145	gi|657224404|gb|KF056330.2|	52.51	78.77	0	2	179	85	0	1	179	84314	84850	1e-62	223
ASA_P4G145	gi|752502612|dbj|AP014611.1|	52.51	78.77	0	2	179	85	0	1	179	108593	109129	1e-62	223
ASA_P4G145	gi|596353652|gb|KF976462.2|	52.51	78.77	0	1	179	85	0	1	179	83536	84072	1e-62	223
ASA_P4G145	gi|377806473|gb|JQ010984.1|	52.51	78.77	0	2	179	85	0	1	179	93464	94000	1e-62	223
ASA_P4G145	gi|514883893|gb|JX442976.1|	52.51	78.77	0	1	179	85	0	1	179	120817	121353	1e-62	223
ASA_P4G145	gi|327536433|gb|JF267651.1|	52.51	78.77	0	1	179	85	0	1	179	107923	108459	1e-62	223
ASA_P4G145	gi|698038887|gb|KM670336.1|	52.51	78.77	0	3	179	85	0	1	179	99864	100400	1e-62	223
ASA_P4G145	gi|685456237|gb|CP009413.1|	52.51	78.77	0	-1	179	85	0	1	179	60132	59596	1e-62	223
ASA_P4G145	gi|133905002|gb|CP000604.1|	52.51	78.77	0	3	179	85	0	1	179	102279	102815	1e-62	223
ASA_P4G145	gi|742994109|gb|CP010391.1|	52.51	78.77	0	-3	179	85	0	1	179	79293	78757	1e-62	223
ASA_P4G145	gi|374413489|gb|JN687470.1|	52.51	78.77	0	2	179	85	0	1	179	90593	91129	1e-62	223
ASA_P4G145	gi|407810043|gb|JQ824049.1|	52.51	78.77	0	-3	179	85	0	1	179	51350	50814	1e-62	223
ASA_P4G145	gi|133905277|gb|CP000603.1|	52.51	78.77	0	2	179	85	0	1	179	104033	104569	1e-62	223
ASA_P4G145	gi|685454021|gb|CP009409.1|	52.51	78.77	0	2	179	85	0	1	179	102260	102796	1e-62	223
ASA_P4G145	gi|660573358|gb|CP008790.1|	52.51	78.77	0	2	179	85	0	1	179	111899	112435	1e-62	223
ASA_P4G145	gi|345468041|dbj|AP012208.1|	52.51	78.77	0	2	179	85	0	1	179	89354	89890	1e-62	223
ASA_P4G145	gi|723759024|gb|KP056256.1|	52.51	78.77	0	1	179	85	0	1	179	89521	90057	1e-62	223
ASA_P4G145	gi|742954201|gb|CP010373.1|	52.51	78.77	0	-3	179	85	0	1	179	47510	46974	1e-62	223
ASA_P4G145	gi|523811284|gb|CP006050.1|	52.51	78.77	0	1	179	85	0	1	179	106627	107163	1e-62	223
ASA_P4G145	gi|640855459|gb|CP007732.1|	52.51	78.77	0	1	179	85	0	1	179	128545	129081	1e-62	223
ASA_P4G145	gi|619739382|gb|CP007558.1|	52.51	78.77	0	2	179	85	0	1	179	128534	129070	1e-62	223
ASA_P4G145	gi|662716651|gb|CP008824.1|	52.51	78.77	0	2	179	85	0	1	179	128534	129070	1e-62	223
ASA_P4G145	gi|661245796|dbj|AP014565.1|	52.51	78.77	0	-3	179	85	0	1	179	1011835	1011299	1e-62	223
ASA_P4G145	gi|289176709|emb|FN667743.1|	51.02	78.57	0	3	98	48	0	1	98	45870	46163	2e-51	120
ASA_P4G145	gi|289176709|emb|FN667743.1|	54.88	80.49	0	1	82	37	0	96	177	46162	46407	2e-51	109
ASA_P4G145	gi|733164884|emb|LN681228.1|	51.02	78.57	0	3	98	48	0	1	98	45870	46163	2e-51	120
ASA_P4G145	gi|733164884|emb|LN681228.1|	54.88	80.49	0	1	82	37	0	96	177	46162	46407	2e-51	109
ASA_P4G145	gi|591389235|gb|KF992018.1|	47.06	75.74	0	3	136	72	0	1	136	88020	88427	6e-39	154
ASA_P4G145	gi|378705671|gb|JN861072.1|	47.06	75.74	0	3	136	72	0	1	136	88020	88427	6e-39	154
ASA_P4G145	gi|582035484|gb|CP006661.1|	47.06	75.74	0	1	136	72	0	1	136	102115	102522	6e-39	154
ASA_P4G145	gi|358409925|gb|JN157804.1|	47.06	75.74	0	-3	136	72	0	1	136	132729	132322	6e-39	154
ASA_P4G145	gi|430829327|gb|JF714412.2|	47.06	75.74	0	3	136	72	0	1	136	88020	88427	6e-39	154
ASA_P4G145	gi|345105136|gb|JF503991.1|	47.06	75.74	0	3	136	72	0	1	136	88020	88427	6e-39	154
ASA_P4G145	gi|577007824|dbj|AB856327.1|	40.33	58.01	0	2	181	101	3	1	174	96854	97396	8e-34	139
ASA_P4G145	gi|370986822|dbj|AB571865.1|	40.33	58.01	0	2	181	101	3	1	174	117494	118036	8e-34	139
ASA_P4G145	gi|117614903|gb|CP000470.1|	29.89	48.37	0	-1	184	106	6	2	179	53984	53484	2e-15	85.5
ASA_P4G145	gi|334865713|gb|CP002812.1|	25.86	43.68	0	-2	174	110	4	3	173	112616	112143	7e-10	68.6
ASA_P4G145	gi|703569903|gb|CP009619.1|	19.88	45.61	0	1	171	121	5	1	165	178165	178647	8e-05	52.8
ASA_P4G145	gi|19913449|gb|AE009439.1|	31.88	52.17	0	-1	69	39	1	61	129	811478	811296	0.87	40.4
ASA_P4G145	gi|701324623|ref|XM_010022486.1|	32.86	47.14	0	-1	70	34	3	15	84	1347	1177	1.6	39.7
ASA_P4G145	gi|675632927|ref|XM_008946887.1|	26.21	44.66	0	-1	103	63	3	15	117	1326	1057	2.1	39.3
ASA_P4G145	gi|687949635|emb|LL029283.1|	31.82	44.55	0	-2	110	62	5	33	139	4231	3932	2.5	39.3
ASA_P4G145	gi|695141605|ref|XM_009515036.1|	34.29	45.71	0	-2	70	33	3	15	84	1353	1183	3.2	38.9
ASA_P4G145	gi|525021694|ref|XM_005058287.1|	27.27	47.73	0	-2	88	51	3	4	91	1359	1135	3.8	38.5
ASA_P4G145	gi|527248553|ref|XM_005142539.1|	32.86	45.71	0	-3	70	34	3	15	84	1323	1153	5.1	38.1
ASA_P4G145	gi|697826389|ref|XM_009635352.1|	29.87	48.05	0	-1	77	41	3	15	91	1335	1144	5.3	38.1
ASA_P4G145	gi|704520331|ref|XM_010084714.1|	31.43	47.14	0	-1	70	35	3	15	84	1347	1177	5.5	38.1
ASA_P4G145	gi|543281496|ref|XM_005428293.1|	26.14	46.59	0	-1	88	52	3	4	91	1356	1132	6.5	37.7
ASA_P4G145	gi|542167714|ref|XM_005492377.1|	26.14	46.59	0	-1	88	52	3	4	91	1977	1753	6.8	37.7
ASA_P4G145	gi|687972713|emb|LL048854.1|	28.57	48.35	0	2	91	58	2	33	123	3227	3478	6.9	37.7
ASA_P4G145	gi|699698552|ref|XM_009908406.1|	25.93	46.91	0	-3	81	47	3	4	84	1380	1177	7.4	37.7
ASA_P4G145	gi|86129467|ref|NM_001039276.1|;gi|53126150|emb|AJ719274.1|	24.14	40.52	0	-1	116	75	3	15	130	1503	1195	7.7	37.7
ASA_P4G145	gi|701374678|ref|XM_009988912.1|	32.86	47.14	0	-1	70	34	3	15	84	1344	1174	7.9	37.7
ASA_P4G145	gi|449489013|ref|XM_002198570.2|	26.14	46.59	0	-1	88	52	3	4	91	1623	1399	8.7	37.4
ASA_P4G145	gi|687970100|emb|LL046397.1|	29.79	43.62	0	-2	94	59	1	33	126	510	250	9.4	37.4
ASA_P4G145	gi|700392492|ref|XM_009938372.1|	31.43	45.71	0	-3	70	35	3	15	84	1329	1159	9.5	37.4
ASA_P4G145	gi|543373241|ref|XM_005529783.1|	26.14	46.59	0	-1	88	52	3	4	91	1380	1156	9.9	37.4
ASA_P4G146	gi|142855988|gb|CP000645.1|	100.00	100.00	0	-2	163	0	0	1	163	131657	131169	4e-103	338
ASA_P4G146	gi|224831756|gb|FJ705807.1|	68.32	83.23	0	1	161	50	1	1	161	82408	82887	9e-69	239
ASA_P4G146	gi|566131152|gb|KF551948.1|	65.22	83.23	0	1	161	55	1	1	161	74368	74847	3e-65	229
ASA_P4G146	gi|257767482|dbj|AP010961.1|	45.96	69.57	0	-2	161	87	0	1	161	168801	168319	3e-43	166
ASA_P4G146	gi|159885254|dbj|AB366440.1|	45.96	69.57	0	-2	161	87	0	1	161	157477	156995	3e-43	166
ASA_P4G146	gi|16505740|emb|AL513383.1|	45.96	69.57	0	-1	161	87	0	1	161	6324	5842	3e-43	166
ASA_P4G146	gi|612134625|ref|NC_023289.2|;gi|612065734|gb|KF362121.2|	45.96	69.57	0	-1	161	87	0	1	161	187587	187105	3e-43	166
ASA_P4G146	gi|612134622|ref|NC_023277.2|;gi|612065739|gb|KF362122.2|	45.96	69.57	0	-1	161	87	0	1	161	236052	235570	3e-43	166
ASA_P4G146	gi|374356693|gb|CP003279.1|	45.96	69.57	0	2	161	87	0	1	161	100841	101323	3e-43	166
ASA_P4G146	gi|145848882|emb|AM412236.1|	45.96	69.57	0	-2	161	87	0	1	161	6571	6089	3e-43	166
ASA_P4G146	gi|7800243|gb|AF250878.1|	45.34	68.32	0	3	161	88	0	1	161	84528	85010	8e-42	162
ASA_P4G146	gi|577007824|dbj|AB856327.1|	48.47	62.58	0	1	163	80	1	1	163	82453	82929	4e-40	157
ASA_P4G146	gi|370986822|dbj|AB571865.1|	48.47	62.58	0	2	163	80	1	1	163	103094	103570	4e-40	157
ASA_P4G146	gi|742988715|gb|CP010380.1|	44.72	65.84	0	1	161	89	0	1	161	159238	159720	5e-39	154
ASA_P4G146	gi|723258375|gb|CP009883.1|	44.72	65.84	0	2	161	89	0	1	161	152501	152983	5e-39	154
ASA_P4G146	gi|723243622|gb|CP009869.1|	44.72	65.84	0	-3	161	89	0	1	161	241127	240645	5e-39	154
ASA_P4G146	gi|399573441|gb|JX182975.1|	44.72	65.84	0	-3	161	89	0	1	161	132300	131818	7e-39	153
ASA_P4G146	gi|381287545|gb|JN983042.1|	40.85	64.02	0	-2	164	95	2	1	163	191982	191494	3e-35	142
ASA_P4G146	gi|99867038|gb|DQ517526.1|	40.85	64.02	0	-3	164	95	2	1	163	195746	195258	3e-35	142
ASA_P4G146	gi|523820642|gb|CP006056.1|	40.24	64.63	0	1	164	96	2	1	163	114631	115119	1e-34	140
ASA_P4G146	gi|682117285|gb|CP008906.1|	40.24	64.63	0	1	164	96	2	1	163	86002	86490	1e-34	140
ASA_P4G146	gi|682112787|gb|CP008899.1|	40.24	64.63	0	1	164	96	2	1	163	86002	86490	1e-34	140
ASA_P4G146	gi|146150962|gb|EF382672.1|	40.24	64.63	0	-3	164	96	2	1	163	204029	203541	1e-34	140
ASA_P4G146	gi|38259307|emb|BX664015.1|	40.24	64.63	0	-1	164	96	2	1	163	228901	228413	1e-34	140
ASA_P4G146	gi|662716992|gb|CP008825.1|	40.24	64.63	0	-2	164	96	2	1	163	230358	229870	1e-34	140
ASA_P4G146	gi|752293012|emb|LN794248.1|	40.24	64.63	0	-2	164	96	2	1	163	70490	70002	1e-34	140
ASA_P4G146	gi|671685546|emb|LK056646.1|	40.24	64.63	0	-1	164	96	2	1	163	263170	262682	1e-34	140
ASA_P4G146	gi|226425792|gb|EU855787.1|	40.24	64.63	0	1	164	96	2	1	163	275236	275724	1e-34	140
ASA_P4G146	gi|226426103|gb|EU855788.1|	40.24	64.63	0	1	164	96	2	1	163	280957	281445	1e-34	140
ASA_P4G146	gi|742979654|gb|CP010376.1|	40.24	64.63	0	-2	164	96	2	1	163	2421552	2421064	1e-34	140
ASA_P4G146	gi|672365395|gb|CP006665.1|	45.03	60.93	0	1	151	55	2	1	151	107533	107901	6e-31	130
ASA_P4G146	gi|692309181|emb|LN554852.1|	34.21	56.58	0	2	152	100	0	1	152	1837409	1837864	1e-22	106
ASA_P4G146	gi|647794932|gb|CP006988.1|	47.37	64.91	0	1	57	28	1	73	129	339997	340161	2e-06	57.4
ASA_P4G146	gi|151563822|gb|CP000761.1|	40.48	53.57	0	2	84	44	2	48	129	12434	12673	3e-06	57.0
ASA_P4G146	gi|154162790|gb|CP000782.1|	51.72	63.79	0	1	58	24	2	73	129	105019	105183	8e-06	55.5
ASA_P4G146	gi|154162790|gb|CP000782.1|	48.21	60.71	0	1	56	25	2	75	129	189853	190011	0.002	48.1
ASA_P4G146	gi|158322140|gb|EU186381.1|	39.08	52.87	0	2	87	51	1	43	129	82154	82408	9e-06	55.5
ASA_P4G146	gi|574594858|gb|CP007070.1|	34.91	47.17	0	-1	106	57	2	34	129	236897	236586	9e-06	55.1
ASA_P4G146	gi|582023933|gb|CP004365.1|	30.95	47.62	0	1	126	62	4	11	130	180367	180687	3e-05	53.5
ASA_P4G146	gi|347662510|dbj|AP012160.1|	30.95	47.62	0	1	126	62	4	11	130	15232	15552	6e-05	52.8
ASA_P4G146	gi|221727862|gb|CP000630.1|	40.96	53.01	0	3	83	45	2	48	129	31731	31970	6e-05	52.8
ASA_P4G146	gi|418434472|gb|JX683454.1|	37.80	52.44	0	1	82	49	1	48	129	123241	123480	9e-05	52.0
ASA_P4G146	gi|6498173|dbj|AB016260.1|	42.35	52.94	0	3	85	43	3	46	129	42315	42554	1e-04	52.0
ASA_P4G146	gi|159141737|gb|AE007871.2|	36.59	51.22	0	2	82	50	1	48	129	119969	120208	2e-04	51.2
ASA_P4G146	gi|695199747|ref|NG_035304.1|;gi|8918680|dbj|AB039932.1|	35.63	50.57	0	3	87	54	1	43	129	71448	71702	3e-04	50.4
ASA_P4G146	gi|10567310|dbj|AP002086.1|	35.63	50.57	0	1	87	54	1	43	129	111016	111270	3e-04	50.4
ASA_P4G146	gi|221738391|gb|CP000635.1|	35.37	52.44	0	2	82	49	2	48	128	38720	38956	5e-04	50.1
ASA_P4G146	gi|404452221|gb|JF809815.1|	35.37	51.22	0	1	82	51	1	48	129	71236	71475	8e-04	49.3
ASA_P4G146	gi|221738525|gb|CP000636.1|	34.15	51.22	0	2	82	52	1	48	129	125333	125572	0.001	48.9
ASA_P4G146	gi|723456172|gb|KM378617.2|	31.76	58.82	0	-1	85	51	3	52	133	345	103	0.001	48.5
ASA_P4G146	gi|336096746|gb|CP002823.1|;gi|336100378|gb|CP002828.1|	33.63	46.90	0	3	113	68	3	48	159	130797	131117	0.002	48.1
ASA_P4G146	gi|209871356|gb|CP001196.1|	33.63	46.90	0	-1	113	68	3	48	159	3644919	3644599	0.002	48.1
ASA_P4G146	gi|326415701|gb|CP002569.1|	33.66	52.48	0	2	101	57	4	69	163	11453	11743	0.002	47.8
ASA_P4G146	gi|47118329|dbj|BA000013.4|	44.83	62.07	0	-1	58	28	2	73	129	296915	296751	0.003	47.4
ASA_P4G146	gi|237624339|gb|CP001281.2|	40.00	56.36	0	-3	55	31	1	76	128	1080035	1079871	0.005	46.6
ASA_P4G146	gi|511519639|gb|CP005976.1|	37.21	53.49	0	-1	86	43	4	76	158	2546597	2546364	0.017	45.1
ASA_P4G146	gi|511519639|gb|CP005976.1|	45.45	63.64	0	2	55	23	4	79	128	4656704	4656862	4.2	38.1
ASA_P4G146	gi|110283028|gb|CP000389.1|	41.07	58.93	0	1	56	31	1	74	129	211579	211740	0.040	43.9
ASA_P4G146	gi|689257448|gb|CP009450.1|	30.00	45.71	0	-2	140	81	8	2	127	1418952	1418542	0.057	43.5
ASA_P4G146	gi|388557647|gb|CP003588.1|	36.05	53.49	0	3	86	44	4	76	158	414000	414233	0.065	43.5
ASA_P4G146	gi|333959052|gb|CP002775.1|	37.50	53.57	0	3	56	35	0	73	128	371031	371198	0.16	42.4
ASA_P4G146	gi|333488955|gb|CP002774.1|	37.50	53.57	0	2	56	35	0	73	128	371033	371200	0.16	42.4
ASA_P4G146	gi|333471455|gb|CP002773.1|	37.50	53.57	0	2	56	35	0	73	128	371219	371386	0.16	42.4
ASA_P4G146	gi|329308025|gb|CP002657.1|	41.07	57.14	0	1	56	29	3	76	128	1999495	1999659	0.18	42.0
ASA_P4G146	gi|329308025|gb|CP002657.1|	42.86	58.93	0	1	56	28	3	76	128	1851934	1852098	0.21	42.0
ASA_P4G146	gi|120604516|gb|CP000539.1|	29.55	47.73	0	-3	88	59	2	76	160	2362933	2362670	0.24	41.6
ASA_P4G146	gi|120604516|gb|CP000539.1|	28.87	40.21	0	-3	97	43	4	57	128	1367257	1366970	3.9	38.1
ASA_P4G146	gi|169757190|gb|CP000949.1|	34.44	52.22	0	2	90	44	4	76	160	3676583	3676822	0.25	41.6
ASA_P4G146	gi|752308899|gb|CP010359.1|	34.44	52.22	0	-2	90	44	4	76	160	1141698	1141459	0.25	41.6
ASA_P4G146	gi|747149133|gb|CP007511.1|	29.55	47.73	0	-1	88	59	2	76	160	3224934	3224671	0.26	41.6
ASA_P4G146	gi|567355861|gb|CP006979.1|	34.88	53.49	0	-1	86	45	4	76	158	2206238	2206005	0.27	41.6
ASA_P4G146	gi|567348216|gb|CP006978.1|	34.88	53.49	0	-3	86	45	4	76	158	2255125	2254892	0.27	41.6
ASA_P4G146	gi|148509317|gb|CP000712.1|	34.88	53.49	0	3	86	45	4	76	158	3339714	3339947	0.27	41.6
ASA_P4G146	gi|397329500|gb|CP003734.1|	34.88	53.49	0	-2	86	45	4	76	158	4575163	4574930	0.27	41.6
ASA_P4G146	gi|408440925|emb|HE965803.1|	42.86	58.93	0	-2	56	28	3	76	128	593667	593503	0.33	41.2
ASA_P4G146	gi|575870901|emb|HG530068.1|	42.86	58.93	0	3	56	28	3	76	128	6717501	6717665	0.33	41.2
ASA_P4G146	gi|723239679|gb|CP009866.1|	38.18	52.73	0	-2	55	32	1	76	128	1483188	1483024	0.34	41.2
ASA_P4G146	gi|749188681|gb|CP010518.1|	38.18	52.73	0	-2	55	32	1	76	128	1122206	1122042	0.34	41.2
ASA_P4G146	gi|390981275|gb|CP003677.1|	38.18	54.55	0	1	55	32	1	76	128	1361284	1361448	0.36	41.2
ASA_P4G146	gi|338799449|gb|CP002881.1|	38.18	54.55	0	1	55	32	1	76	128	1248004	1248168	0.37	41.2
ASA_P4G146	gi|407233956|gb|CP003863.1|	44.83	56.90	0	3	58	24	3	76	128	2243235	2243399	0.55	40.8
ASA_P4G146	gi|157320013|gb|CP000826.1|	29.41	44.12	0	-2	102	62	3	31	128	4580547	4580260	0.56	40.8
ASA_P4G146	gi|157320013|gb|CP000826.1|	29.41	44.12	0	1	102	62	3	31	128	442462	442749	1.2	39.7
ASA_P4G146	gi|157320013|gb|CP000826.1|	32.14	51.79	0	-1	56	38	0	73	128	4499602	4499435	2.9	38.5
ASA_P4G146	gi|163258032|emb|AM902716.1|	42.37	61.02	0	3	59	29	4	73	127	1374894	1375067	0.59	40.4
ASA_P4G146	gi|163258032|emb|AM902716.1|	33.71	49.44	0	3	89	54	4	76	160	1117929	1118192	3.8	38.1
ASA_P4G146	gi|338835784|gb|CP002870.1|	32.95	53.41	0	-3	88	48	4	76	160	2629480	2629241	0.59	40.4
ASA_P4G146	gi|240863652|gb|CP001644.1|	38.18	50.91	0	3	55	32	1	76	128	693741	693905	0.85	40.0
ASA_P4G146	gi|56311475|emb|CR555306.1|	31.63	48.98	0	-3	98	58	5	67	160	1476264	1475986	0.99	40.0
ASA_P4G146	gi|120587178|gb|CP000512.1|	36.36	50.91	0	-2	55	33	1	76	128	596169	596005	1.0	40.0
ASA_P4G146	gi|24461522|gb|AF440523.1|	27.08	36.46	0	-3	96	46	2	57	128	105413	105126	1.2	39.7
ASA_P4G146	gi|563316362|dbj|AB853026.1|	31.82	54.55	0	1	66	44	1	99	163	147337	147534	1.2	39.7
ASA_P4G146	gi|323381379|gb|CP002519.1|	38.18	56.36	0	1	55	31	2	76	128	2264083	2264244	1.3	39.7
ASA_P4G146	gi|58000668|gb|CP000004.1|	26.58	41.77	0	-1	158	94	6	3	154	28033	27608	1.3	39.7
ASA_P4G146	gi|247536273|gb|CP001655.1|	34.55	50.91	0	-3	55	34	1	76	128	530716	530552	1.3	39.7
ASA_P4G146	gi|224466365|gb|CP000857.1|	34.38	60.94	0	2	64	39	3	67	129	4554653	4554838	1.4	39.7
ASA_P4G146	gi|30407157|emb|AL513382.1|	34.38	60.94	0	2	64	39	3	67	129	4471691	4471876	1.8	39.3
ASA_P4G146	gi|485080253|gb|CP002099.1|	34.38	60.94	0	2	64	39	3	67	129	4455281	4455466	1.8	39.3
ASA_P4G146	gi|374352002|gb|CP003278.1|	34.38	60.94	0	3	64	39	3	67	129	4443564	4443749	1.8	39.3
ASA_P4G146	gi|29140506|gb|AE014613.1|	34.38	60.94	0	2	64	39	3	67	129	4455284	4455469	1.8	39.3
ASA_P4G146	gi|357433120|gb|CP003093.2|	32.97	50.55	0	-3	91	56	4	76	162	705446	705177	1.9	39.3
ASA_P4G146	gi|589314341|gb|CP006981.1|	28.12	39.84	0	-1	128	57	6	57	159	2788588	2788235	2.0	38.9
ASA_P4G146	gi|323669637|emb|FN669609.1|	34.38	60.94	0	2	64	39	3	67	129	68720	68905	2.2	38.9
ASA_P4G146	gi|327412797|emb|FN298494.1|	34.38	60.94	0	1	64	39	3	67	129	67597	67782	2.2	38.9
ASA_P4G146	gi|484584401|gb|CP004095.1|	35.38	53.85	0	1	65	38	3	67	128	2375923	2376114	2.7	38.5
ASA_P4G146	gi|627779227|gb|CP007569.1|	32.39	45.07	0	-3	71	43	2	61	129	7280846	7280643	2.9	38.5
ASA_P4G146	gi|575446472|gb|CP006953.1|	33.33	57.58	0	3	66	43	1	99	163	2102928	2103125	3.1	38.5
ASA_P4G147	gi|142855988|gb|CP000645.1|	100.00	100.00	0	-2	76	0	0	1	76	132020	131793	9e-38	146
ASA_P4G147	gi|212549392|dbj|AP010658.1|	45.24	64.29	0	-3	42	22	1	21	61	7082	6957	7.2	35.0
ASA_P4G148	gi|142855988|gb|CP000645.1|	100.00	100.00	0	-1	176	0	0	1	176	132648	132121	9e-113	367
ASA_P4G148	gi|413000797|emb|HF548649.1|	24.14	43.10	0	1	116	77	2	14	129	400	714	0.18	42.0
ASA_P4G148	gi|413000795|emb|HF548648.1|	24.14	43.10	0	1	116	77	2	14	129	400	714	0.18	42.0
ASA_P4G148	gi|413000793|emb|HF548647.1|	24.14	43.10	0	1	116	77	2	14	129	400	714	0.18	42.0
ASA_P4G148	gi|413000791|emb|HF548646.1|	24.14	43.10	0	1	116	77	2	14	129	400	714	0.18	42.0
ASA_P4G148	gi|413000786|emb|HF548645.1|	24.14	43.10	0	1	116	77	2	14	129	400	714	0.18	42.0
ASA_P4G148	gi|413000784|emb|HF548644.1|	24.14	43.10	0	1	116	77	2	14	129	400	714	0.18	42.0
ASA_P4G148	gi|413000782|emb|HF548643.1|	24.14	43.10	0	1	116	77	2	14	129	400	714	0.18	42.0
ASA_P4G148	gi|413000780|emb|HF548642.1|	24.14	43.10	0	1	116	77	2	14	129	400	714	0.18	42.0
ASA_P4G148	gi|413000758|emb|HF548637.1|	24.14	43.10	0	1	116	77	2	14	129	400	714	0.18	42.0
ASA_P4G148	gi|413000760|emb|HF548638.1|	24.14	43.10	0	2	116	77	2	14	129	413	727	0.18	42.0
ASA_P4G148	gi|413000762|emb|HF548639.1|	24.14	43.10	0	1	116	77	2	14	129	421	735	0.18	42.0
ASA_P4G148	gi|413000778|emb|HF548641.1|	24.14	43.10	0	2	116	77	2	14	129	416	730	0.19	42.0
ASA_P4G148	gi|413000764|emb|HF548640.1|	24.14	43.10	0	2	116	77	2	14	129	416	730	0.19	42.0
ASA_P4G148	gi|75453759|gb|DQ198411.1|	27.47	45.05	0	-3	91	58	1	39	129	630	382	0.19	41.6
ASA_P4G148	gi|747145502|gb|CP009045.1|	24.14	43.10	0	1	116	77	2	14	129	1570477	1570791	0.27	42.0
ASA_P4G148	gi|640842944|gb|CP007755.1|	24.14	43.10	0	1	116	77	2	14	129	1565473	1565787	0.27	42.0
ASA_P4G148	gi|514422290|gb|CP004053.1|	24.14	43.10	0	1	116	77	2	14	129	1570468	1570782	0.27	42.0
ASA_P4G148	gi|447219159|gb|CP003039.2|	24.14	43.10	0	2	116	77	2	14	129	1570487	1570801	0.27	42.0
ASA_P4G148	gi|386654193|gb|CP003498.1|	24.14	43.10	0	2	116	77	2	14	129	1570898	1571212	0.27	42.0
ASA_P4G148	gi|386652631|gb|CP003497.1|	24.14	43.10	0	3	116	77	2	14	129	1570677	1570991	0.27	42.0
ASA_P4G148	gi|240250026|gb|CP001606.1|	24.14	43.10	0	3	116	77	2	14	129	1570560	1570874	0.27	42.0
ASA_P4G148	gi|240248458|gb|CP001515.1|	24.14	43.10	0	3	116	77	2	14	129	1570842	1571156	0.27	42.0
ASA_P4G148	gi|219620149|gb|CP001213.1|	24.14	43.10	0	2	116	77	2	14	129	701771	702085	0.27	42.0
ASA_P4G148	gi|745799451|gb|CP010433.1|	24.14	43.10	0	3	116	77	2	14	129	1576134	1576448	0.27	42.0
ASA_P4G148	gi|744823067|gb|CP007522.1|	24.14	43.10	0	1	116	77	2	14	129	1570306	1570620	0.27	42.0
ASA_P4G148	gi|340364148|gb|CP002915.1|	24.14	43.10	0	2	116	77	2	14	129	1575476	1575790	0.27	42.0
ASA_P4G148	gi|295793053|gb|CP001892.1|	24.14	43.10	0	1	116	77	2	14	129	1576129	1576443	0.27	42.0
ASA_P4G148	gi|289177260|gb|CP001853.1|	24.14	43.10	0	1	116	77	2	14	129	268087	268401	0.27	42.0
ASA_P4G148	gi|546346755|gb|CP003941.1|	24.14	43.10	0	2	116	77	2	14	129	1581350	1581664	0.27	42.0
ASA_P4G148	gi|628837214|ref|XM_007770721.1|	27.08	46.88	0	-2	96	61	2	47	133	866	579	0.58	40.4
ASA_P4G148	gi|229564415|gb|CP001618.1|	30.77	46.15	0	3	65	45	0	65	129	3507948	3508142	10.0	37.4
ASA_P4G149	gi|142855988|gb|CP000645.1|	100.00	100.00	0	-1	598	0	0	1	598	134514	132721	0.0	1051
ASA_P4G149	gi|733164884|emb|LN681228.1|	85.28	92.14	0	2	598	88	0	1	598	43409	45202	0.0	934
ASA_P4G149	gi|289176709|emb|FN667743.1|	85.28	92.14	0	2	598	88	0	1	598	43409	45202	0.0	934
ASA_P4G149	gi|332144411|dbj|AB571791.1|	84.95	92.14	0	-3	598	90	0	1	598	31855	30062	0.0	931
ASA_P4G149	gi|591389235|gb|KF992018.1|	84.95	92.14	0	2	598	90	0	1	598	85562	87355	0.0	931
ASA_P4G149	gi|378705671|gb|JN861072.1|	84.95	92.14	0	2	598	90	0	1	598	85562	87355	0.0	931
ASA_P4G149	gi|582035484|gb|CP006661.1|	84.95	92.14	0	3	598	90	0	1	598	99657	101450	0.0	931
ASA_P4G149	gi|555235253|gb|KF250428.1|	84.95	92.14	0	1	598	90	0	1	598	76234	78027	0.0	931
ASA_P4G149	gi|678222149|gb|KJ909290.1|	84.95	92.14	0	3	598	90	0	1	598	87015	88808	0.0	931
ASA_P4G149	gi|229561581|gb|FJ621587.1|	84.95	92.14	0	2	598	90	0	1	598	99821	101614	0.0	931
ASA_P4G149	gi|695935254|gb|CP009567.1|	84.95	92.14	0	-2	598	90	0	1	598	135285	133492	0.0	931
ASA_P4G149	gi|305670679|gb|HQ023862.1|	84.95	92.14	0	1	598	90	0	1	598	88177	89970	0.0	931
ASA_P4G149	gi|305670853|gb|HQ023863.1|	84.95	92.14	0	3	598	90	0	1	598	84429	86222	0.0	931
ASA_P4G149	gi|358409925|gb|JN157804.1|	84.95	92.14	0	-2	598	90	0	1	598	135187	133394	0.0	931
ASA_P4G149	gi|685456437|gb|CP009414.1|	84.95	92.14	0	3	598	90	0	1	598	91134	92927	0.0	931
ASA_P4G149	gi|381287804|gb|JN983043.1|	84.95	92.14	0	-1	598	90	0	1	598	80825	79032	0.0	931
ASA_P4G149	gi|430829327|gb|JF714412.2|	84.95	92.14	0	2	598	90	0	1	598	85562	87355	0.0	931
ASA_P4G149	gi|229561762|gb|FJ621588.1|;gi|305671026|gb|HQ023864.1|	84.95	92.14	0	3	598	90	0	1	598	89877	91670	0.0	931
ASA_P4G149	gi|345105136|gb|JF503991.1|	84.95	92.14	0	2	598	90	0	1	598	85562	87355	0.0	931
ASA_P4G149	gi|695934953|gb|CP007636.1|	84.95	92.14	0	2	598	90	0	1	598	107081	108874	0.0	931
ASA_P4G149	gi|596353652|gb|KF976462.2|	84.95	92.14	0	3	598	90	0	1	598	81078	82871	0.0	931
ASA_P4G149	gi|514883893|gb|JX442976.1|	84.95	92.14	0	3	598	90	0	1	598	118359	120152	0.0	931
ASA_P4G149	gi|327536433|gb|JF267651.1|	84.95	92.14	0	3	598	90	0	1	598	105465	107258	0.0	931
ASA_P4G149	gi|685456237|gb|CP009413.1|	84.95	92.14	0	-3	598	90	0	1	598	62590	60797	0.0	931
ASA_P4G149	gi|133905002|gb|CP000604.1|	84.95	92.14	0	2	598	90	0	1	598	99821	101614	0.0	931
ASA_P4G149	gi|374413489|gb|JN687470.1|	84.95	92.14	0	1	598	90	0	1	598	88135	89928	0.0	931
ASA_P4G149	gi|685454021|gb|CP009409.1|	84.95	92.14	0	1	598	90	0	1	598	99802	101595	0.0	931
ASA_P4G149	gi|345468041|dbj|AP012208.1|	84.95	92.14	0	1	598	90	0	1	598	86896	88689	0.0	931
ASA_P4G149	gi|723759024|gb|KP056256.1|	84.95	92.14	0	3	598	90	0	1	598	87063	88856	0.0	931
ASA_P4G149	gi|661245796|dbj|AP014565.1|	84.95	92.14	0	-2	598	90	0	1	598	1014293	1012500	0.0	931
ASA_P4G149	gi|409729032|gb|JX141473.1|	84.95	91.97	0	2	598	90	0	1	598	79940	81733	0.0	930
ASA_P4G149	gi|118596907|dbj|AB277724.1|	84.78	91.97	0	2	598	91	0	1	598	64661	66454	0.0	929
ASA_P4G149	gi|305670530|gb|HQ023861.1|	84.78	91.97	0	1	598	91	0	1	598	88603	90396	0.0	929
ASA_P4G149	gi|749800011|gb|KM506769.1|	84.78	91.97	0	2	598	91	0	1	598	60983	62776	0.0	929
ASA_P4G149	gi|118596719|dbj|AB277723.1|	84.78	91.97	0	1	598	91	0	1	598	70207	72000	0.0	929
ASA_P4G149	gi|133904815|gb|CP000602.1|	84.78	91.97	0	1	598	91	0	1	598	87172	88965	0.0	929
ASA_P4G149	gi|704486155|gb|KM083064.1|	84.78	91.97	0	1	598	91	0	1	598	76537	78330	0.0	929
ASA_P4G149	gi|443900801|emb|FO203354.1|	84.78	91.97	0	1	598	91	0	1	598	83659	85452	0.0	929
ASA_P4G149	gi|723243434|gb|CP009868.1|	84.78	91.97	0	-2	598	91	0	1	598	145657	143864	0.0	929
ASA_P4G149	gi|662862580|ref|NC_022522.2|	84.78	91.97	0	1	598	91	0	1	598	81856	83649	0.0	929
ASA_P4G149	gi|657224404|gb|KF056330.2|	84.78	91.97	0	1	598	91	0	1	598	81856	83649	0.0	929
ASA_P4G149	gi|752502612|dbj|AP014611.1|	84.78	91.97	0	1	598	91	0	1	598	106135	107928	0.0	929
ASA_P4G149	gi|377806473|gb|JQ010984.1|	84.78	91.97	0	1	598	91	0	1	598	91006	92799	0.0	929
ASA_P4G149	gi|698038887|gb|KM670336.1|	84.78	91.97	0	2	598	91	0	1	598	97406	99199	0.0	929
ASA_P4G149	gi|742994109|gb|CP010391.1|	84.78	91.97	0	-2	598	91	0	1	598	81751	79958	0.0	929
ASA_P4G149	gi|407810043|gb|JQ824049.1|	84.78	91.97	0	-2	598	91	0	1	598	53808	52015	0.0	929
ASA_P4G149	gi|133905277|gb|CP000603.1|	84.78	91.97	0	1	598	91	0	1	598	101575	103368	0.0	929
ASA_P4G149	gi|660573358|gb|CP008790.1|	84.78	91.97	0	1	598	91	0	1	598	109441	111234	0.0	929
ASA_P4G149	gi|742954201|gb|CP010373.1|	84.78	91.97	0	-2	598	91	0	1	598	49968	48175	0.0	929
ASA_P4G149	gi|523811284|gb|CP006050.1|	84.78	91.97	0	3	598	91	0	1	598	104169	105962	0.0	929
ASA_P4G149	gi|640855459|gb|CP007732.1|	84.78	91.97	0	3	598	91	0	1	598	126087	127880	0.0	929
ASA_P4G149	gi|619739382|gb|CP007558.1|	84.78	91.97	0	1	598	91	0	1	598	126076	127869	0.0	929
ASA_P4G149	gi|662716651|gb|CP008824.1|	84.78	91.97	0	1	598	91	0	1	598	126076	127869	0.0	929
ASA_P4G149	gi|544169431|gb|KF152885.1|	84.62	91.81	0	3	598	92	0	1	598	82827	84620	0.0	926
ASA_P4G149	gi|566131152|gb|KF551948.1|	85.12	92.14	0	1	598	89	0	1	598	72457	74250	0.0	925
ASA_P4G149	gi|672365395|gb|CP006665.1|	73.91	84.85	0	2	594	154	1	1	594	105623	107401	0.0	792
ASA_P4G149	gi|577007824|dbj|AB856327.1|	63.94	76.79	0	3	599	202	2	1	598	78141	79898	0.0	734
ASA_P4G149	gi|370986822|dbj|AB571865.1|	63.94	76.79	0	3	599	202	2	1	598	98781	100538	0.0	734
ASA_P4G149	gi|685455476|gb|CP009411.1|	81.97	91.80	0	2	305	55	0	234	538	100472	101386	0.0	460
ASA_P4G149	gi|685455476|gb|CP009411.1|	84.67	88.00	0	3	150	23	0	46	195	99909	100358	0.0	274
ASA_P4G149	gi|685455476|gb|CP009411.1|	78.46	86.15	0	1	65	14	0	534	598	101371	101565	0.0	104
ASA_P4G149	gi|685455476|gb|CP009411.1|	96.49	98.25	0	1	57	2	0	1	57	99775	99945	2e-23	116
ASA_P4G149	gi|696581286|gb|CP009560.1|	82.77	90.85	0	1	470	81	0	129	598	34129	35538	0.0	671
ASA_P4G149	gi|696581286|gb|CP009560.1|	80.39	85.62	0	2	153	30	0	1	153	33746	34204	2e-71	265
ASA_P4G149	gi|224831756|gb|FJ705807.1|	82.34	91.62	0	1	334	54	1	265	598	81304	82290	3e-170	552
ASA_P4G149	gi|224831756|gb|FJ705807.1|	92.82	95.38	0	1	195	14	0	1	195	80512	81096	1e-113	388
ASA_P4G149	gi|94317689|gb|DQ472408.1|	94.12	98.04	0	-1	102	6	0	1	102	306	1	8e-61	213
ASA_P4G149	gi|259156080|gb|GQ463139.1|	36.42	58.61	0	3	302	175	5	299	593	77175	78050	3e-46	188
ASA_P4G149	gi|259156080|gb|GQ463139.1|	40.41	57.51	0	3	193	110	3	7	195	76416	76991	1e-31	142
ASA_P4G149	gi|594708731|gb|KC886258.1|	36.09	58.61	0	3	302	176	5	299	593	78399	79274	6e-46	187
ASA_P4G149	gi|594708731|gb|KC886258.1|	40.41	57.51	0	3	193	110	3	7	195	77640	78215	1e-31	142
ASA_P4G149	gi|358442166|gb|JN648379.1|	36.09	58.61	0	3	302	176	5	299	593	78399	79274	6e-46	187
ASA_P4G149	gi|358442166|gb|JN648379.1|	40.41	57.51	0	3	193	110	3	7	195	77640	78215	1e-31	142
ASA_P4G149	gi|259156371|gb|GQ463142.1|	36.09	58.61	0	1	302	176	5	299	593	78436	79311	6e-46	187
ASA_P4G149	gi|259156371|gb|GQ463142.1|	40.41	57.51	0	1	193	110	3	7	195	77677	78252	1e-31	142
ASA_P4G149	gi|594708630|gb|KC886257.1|	36.09	58.61	0	1	302	176	5	299	593	78706	79581	6e-46	187
ASA_P4G149	gi|594708630|gb|KC886257.1|	40.41	57.51	0	1	193	110	3	7	195	77947	78522	1e-31	142
ASA_P4G149	gi|259156180|gb|GQ463140.1|	36.09	58.61	0	1	302	176	5	299	593	82570	83445	6e-46	187
ASA_P4G149	gi|259156180|gb|GQ463140.1|	40.41	57.51	0	1	193	110	3	7	195	81811	82386	1e-31	142
ASA_P4G149	gi|462293505|gb|AJFN02000021.1|	36.09	58.61	0	-3	302	176	5	299	593	77983	77108	6e-46	187
ASA_P4G149	gi|462293505|gb|AJFN02000021.1|	40.41	57.51	0	-3	193	110	3	7	195	78742	78167	1e-31	142
ASA_P4G149	gi|356645562|gb|CP003069.1|	36.09	58.61	0	1	302	176	5	299	593	161944	162819	6e-46	187
ASA_P4G149	gi|356645562|gb|CP003069.1|	40.41	57.51	0	1	193	110	3	7	195	161185	161760	1e-31	142
ASA_P4G149	gi|695931389|gb|CP007634.1|	36.09	58.61	0	1	302	176	5	299	593	156868	157743	6e-46	187
ASA_P4G149	gi|695931389|gb|CP007634.1|	40.41	57.51	0	1	193	110	3	7	195	156109	156684	1e-31	142
ASA_P4G149	gi|229368777|gb|CP001485.1|	36.09	58.61	0	-1	302	176	5	299	593	2979364	2978489	6e-46	187
ASA_P4G149	gi|229368777|gb|CP001485.1|	40.41	57.51	0	-1	193	110	3	7	195	2980123	2979548	1e-31	142
ASA_P4G149	gi|684200017|gb|CP008920.1|	36.75	58.94	0	3	302	174	5	299	593	1921983	1922858	3e-41	173
ASA_P4G149	gi|684200017|gb|CP008920.1|	40.41	57.51	0	3	193	110	3	7	195	1921224	1921799	2e-31	142
ASA_P4G149	gi|20095128|gb|AY090559.1|	36.42	58.94	0	1	302	175	5	299	593	68968	69843	4e-41	172
ASA_P4G149	gi|20095128|gb|AY090559.1|	40.41	57.51	0	1	193	110	3	7	195	68209	68784	8e-32	143
ASA_P4G149	gi|259156281|gb|GQ463141.1|	36.75	58.61	0	3	302	174	5	299	593	75078	75953	4e-41	172
ASA_P4G149	gi|259156281|gb|GQ463141.1|	40.41	57.51	0	3	193	110	3	7	195	74319	74894	3e-31	141
ASA_P4G149	gi|21885263|gb|AY055428.1|	36.75	58.61	0	2	302	174	5	299	593	79271	80146	4e-41	172
ASA_P4G149	gi|21885263|gb|AY055428.1|	40.41	57.51	0	2	193	110	3	7	195	78512	79087	3e-31	141
ASA_P4G149	gi|172051539|emb|AJ870986.2|	36.63	58.75	0	2	303	175	5	299	594	78680	79558	6e-41	172
ASA_P4G149	gi|172051539|emb|AJ870986.2|	40.41	57.51	0	2	193	110	3	7	195	77921	78496	9e-32	142
ASA_P4G149	gi|172046403|emb|AM942759.1|	36.42	58.94	0	-1	302	175	5	299	593	2670142	2669267	7e-41	172
ASA_P4G149	gi|172046403|emb|AM942759.1|	40.41	57.51	0	-1	193	110	3	7	195	2670901	2670326	2e-31	141
ASA_P4G149	gi|120556926|gb|CP000503.1|	36.42	58.94	0	3	302	175	5	299	593	1309812	1310687	7e-41	172
ASA_P4G149	gi|120556926|gb|CP000503.1|	40.41	58.03	0	3	193	110	3	7	195	1309053	1309628	2e-31	141
ASA_P4G149	gi|386270271|gb|CP003380.1|	36.42	58.94	0	-1	302	175	5	299	593	548004	547129	8e-41	171
ASA_P4G149	gi|386270271|gb|CP003380.1|	39.90	57.51	0	-1	193	111	3	7	195	548763	548188	5e-31	140
ASA_P4G149	gi|380005181|gb|JQ345361.1|	36.42	58.94	0	2	302	175	5	299	593	91019	91894	1e-40	171
ASA_P4G149	gi|380005181|gb|JQ345361.1|	40.41	57.51	0	2	193	110	3	7	195	90266	90841	2e-31	141
ASA_P4G149	gi|259156468|gb|GQ463143.1|	36.30	58.42	0	3	303	176	5	299	594	59211	60089	1e-40	171
ASA_P4G149	gi|259156468|gb|GQ463143.1|	40.41	56.99	0	3	193	110	3	7	195	58452	59027	3e-31	141
ASA_P4G149	gi|440497646|gb|JX888897.1|	36.42	58.61	0	1	302	175	5	299	593	3910	4785	1e-40	171
ASA_P4G149	gi|440497646|gb|JX888897.1|	40.41	57.51	0	1	193	110	3	7	195	3151	3726	4e-31	140
ASA_P4G149	gi|521348694|gb|CP004855.1|	36.42	58.61	0	3	302	175	5	299	593	1354347	1355222	1e-40	171
ASA_P4G149	gi|521348694|gb|CP004855.1|	40.41	57.51	0	3	193	110	3	7	195	1353588	1354163	4e-31	140
ASA_P4G149	gi|521348694|gb|CP004855.1|	25.78	40.00	0	1	225	152	5	318	533	3214945	3215601	4e-07	64.3
ASA_P4G149	gi|521348694|gb|CP004855.1|	37.14	55.71	0	1	70	41	1	52	118	3214231	3214440	0.001	53.1
ASA_P4G149	gi|521343783|gb|CP004853.1|	36.42	58.61	0	2	302	175	5	299	593	1346012	1346887	1e-40	171
ASA_P4G149	gi|521343783|gb|CP004853.1|	40.41	57.51	0	2	193	110	3	7	195	1345253	1345828	4e-31	140
ASA_P4G149	gi|521343783|gb|CP004853.1|	25.78	40.00	0	2	225	152	5	318	533	3290381	3291037	4e-07	64.3
ASA_P4G149	gi|521343783|gb|CP004853.1|	37.14	55.71	0	2	70	41	1	52	118	3289667	3289876	0.001	53.1
ASA_P4G149	gi|410816915|gb|CP003917.1|	36.42	58.61	0	2	302	175	5	299	593	1359113	1359988	1e-40	171
ASA_P4G149	gi|410816915|gb|CP003917.1|	40.41	57.51	0	2	193	110	3	7	195	1358354	1358929	4e-31	140
ASA_P4G149	gi|410816915|gb|CP003917.1|	25.78	40.00	0	1	225	152	5	318	533	3304282	3304938	4e-07	64.3
ASA_P4G149	gi|410816915|gb|CP003917.1|	37.14	55.71	0	1	70	41	1	52	118	3303568	3303777	0.001	53.1
ASA_P4G149	gi|521325890|gb|CP004848.1|	36.09	58.94	0	2	302	176	5	299	593	1256198	1257073	1e-40	171
ASA_P4G149	gi|521325890|gb|CP004848.1|	40.41	58.03	0	2	193	110	3	7	195	1255439	1256014	1e-31	142
ASA_P4G149	gi|584468738|gb|CP007004.1|	36.42	58.61	0	1	302	175	5	299	593	830617	831492	2e-40	171
ASA_P4G149	gi|584468738|gb|CP007004.1|	39.90	56.99	0	1	193	111	3	7	195	829858	830433	3e-30	138
ASA_P4G149	gi|686466867|gb|KM213605.1|	36.33	59.00	0	2	300	174	5	299	591	79073	79942	2e-40	170
ASA_P4G149	gi|686466867|gb|KM213605.1|	40.41	57.51	0	2	193	110	3	7	195	78314	78889	9e-32	142
ASA_P4G149	gi|259156547|gb|GQ463144.1|	36.33	59.00	0	3	300	174	5	299	591	82884	83753	2e-40	170
ASA_P4G149	gi|259156547|gb|GQ463144.1|	40.41	57.51	0	3	193	110	3	7	195	82125	82700	9e-32	142
ASA_P4G149	gi|703564900|gb|CP009357.1|	34.23	54.35	0	1	333	195	8	265	588	48733	49686	5e-37	159
ASA_P4G149	gi|703564900|gb|CP009357.1|	36.98	59.90	0	1	192	118	2	1	189	47911	48486	6e-28	130
ASA_P4G149	gi|120326872|gb|CP000516.1|	37.50	60.71	0	-2	224	131	3	365	588	156955	156311	1e-36	159
ASA_P4G149	gi|120326872|gb|CP000516.1|	37.78	56.67	0	-2	180	110	1	3	180	158026	157487	7e-26	124
ASA_P4G149	gi|390425027|gb|CP003154.1|	35.55	56.15	0	-1	301	189	3	295	593	1626195	1625302	5e-36	156
ASA_P4G149	gi|390425027|gb|CP003154.1|	32.01	51.16	0	2	303	181	6	299	593	605315	606172	2e-31	142
ASA_P4G149	gi|390425027|gb|CP003154.1|	38.54	53.12	0	2	192	117	1	3	193	604583	605158	4e-27	128
ASA_P4G149	gi|390425027|gb|CP003154.1|	41.18	55.61	0	-3	187	106	1	5	187	1627093	1626533	7e-27	127
ASA_P4G149	gi|118501159|gb|CP000482.1|	33.45	52.07	0	3	290	180	4	304	593	208086	208916	8e-34	149
ASA_P4G149	gi|118501159|gb|CP000482.1|	40.00	59.23	0	3	130	77	1	8	137	207213	207599	7e-22	112
ASA_P4G149	gi|118501159|gb|CP000482.1|	29.39	49.12	0	2	228	151	3	364	590	2041835	2042491	1e-18	101
ASA_P4G149	gi|118501159|gb|CP000482.1|	27.10	42.99	0	2	107	74	2	14	118	2040983	2041297	0.059	47.8
ASA_P4G149	gi|459938263|gb|CP003470.1|	35.16	50.32	0	-1	310	171	7	304	597	2042573	2041686	5e-33	146
ASA_P4G149	gi|459938263|gb|CP003470.1|	32.04	53.40	0	-1	206	120	7	1	193	2043407	2042811	5e-18	99.8
ASA_P4G149	gi|582027004|gb|CP007152.1|	38.33	61.23	0	-2	227	125	4	365	588	4074755	4074111	6e-33	146
ASA_P4G149	gi|582027004|gb|CP007152.1|	38.46	59.34	0	-3	182	110	1	10	189	4075822	4075277	5e-28	130
ASA_P4G149	gi|311692891|gb|CP001978.1|	38.39	61.16	0	1	224	129	3	365	588	142237	142881	1e-32	145
ASA_P4G149	gi|311692891|gb|CP001978.1|	37.04	58.20	0	1	189	117	1	3	189	141148	141714	5e-28	130
ASA_P4G149	gi|189419341|gb|CP001089.1|	32.99	51.20	0	1	291	182	4	304	594	241534	242367	3e-32	144
ASA_P4G149	gi|189419341|gb|CP001089.1|	39.23	57.69	0	1	130	78	1	8	137	240661	241047	3e-20	107
ASA_P4G149	gi|749209907|gb|CP010312.1|	31.29	50.31	0	1	326	214	4	268	592	96538	97488	5e-32	143
ASA_P4G149	gi|749209907|gb|CP010312.1|	29.90	44.61	0	1	204	127	7	3	194	95506	96105	2e-11	78.2
ASA_P4G149	gi|288898310|gb|CP001898.1|	41.27	56.08	0	1	189	110	1	6	193	22603	23169	7e-30	136
ASA_P4G149	gi|288898310|gb|CP001898.1|	32.45	50.33	0	1	302	186	7	295	593	23530	24390	3e-29	134
ASA_P4G150	gi|142855988|gb|CP000645.1|	100.00	100.00	0	-1	425	0	0	1	425	135873	134599	0.0	815
ASA_P4G150	gi|566131152|gb|KF551948.1|	65.62	74.04	0	1	416	117	7	1	396	71095	72324	9e-151	488
ASA_P4G150	gi|696581286|gb|CP009560.1|	69.39	79.16	0	2	379	95	8	1	360	32384	33514	8e-150	485
ASA_P4G150	gi|685455476|gb|CP009411.1|	67.80	76.70	0	1	382	96	5	1	360	98413	99543	1e-149	484
ASA_P4G150	gi|118596907|dbj|AB277724.1|	68.06	76.70	0	2	382	95	5	1	360	63299	64429	2e-149	484
ASA_P4G150	gi|544169431|gb|KF152885.1|	68.06	76.70	0	3	382	95	5	1	360	81465	82595	2e-149	484
ASA_P4G150	gi|305670530|gb|HQ023861.1|	68.06	76.70	0	1	382	95	5	1	360	87241	88371	2e-149	484
ASA_P4G150	gi|749800011|gb|KM506769.1|	68.06	76.70	0	2	382	95	5	1	360	59621	60751	2e-149	484
ASA_P4G150	gi|118596719|dbj|AB277723.1|	68.06	76.70	0	1	382	95	5	1	360	68845	69975	2e-149	484
ASA_P4G150	gi|133904815|gb|CP000602.1|	68.06	76.70	0	1	382	95	5	1	360	85810	86940	2e-149	484
ASA_P4G150	gi|704486155|gb|KM083064.1|	68.06	76.70	0	1	382	95	5	1	360	75175	76305	2e-149	484
ASA_P4G150	gi|443900801|emb|FO203354.1|	68.06	76.70	0	1	382	95	5	1	360	82297	83427	2e-149	484
ASA_P4G150	gi|723243434|gb|CP009868.1|	68.06	76.70	0	-2	382	95	5	1	360	147019	145889	2e-149	484
ASA_P4G150	gi|662862580|ref|NC_022522.2|	68.06	76.70	0	1	382	95	5	1	360	80494	81624	2e-149	484
ASA_P4G150	gi|657224404|gb|KF056330.2|	68.06	76.70	0	1	382	95	5	1	360	80494	81624	2e-149	484
ASA_P4G150	gi|752502612|dbj|AP014611.1|	68.06	76.70	0	1	382	95	5	1	360	104773	105903	2e-149	484
ASA_P4G150	gi|377806473|gb|JQ010984.1|	68.06	76.70	0	1	382	95	5	1	360	89644	90774	2e-149	484
ASA_P4G150	gi|698038887|gb|KM670336.1|	68.06	76.70	0	2	382	95	5	1	360	96044	97174	2e-149	484
ASA_P4G150	gi|742994109|gb|CP010391.1|	68.06	76.70	0	-2	382	95	5	1	360	83113	81983	2e-149	484
ASA_P4G150	gi|407810043|gb|JQ824049.1|	68.06	76.70	0	-2	382	95	5	1	360	55170	54040	2e-149	484
ASA_P4G150	gi|133905277|gb|CP000603.1|	68.06	76.70	0	1	382	95	5	1	360	100213	101343	2e-149	484
ASA_P4G150	gi|660573358|gb|CP008790.1|	68.06	76.70	0	1	382	95	5	1	360	108079	109209	2e-149	484
ASA_P4G150	gi|742954201|gb|CP010373.1|	68.06	76.70	0	-2	382	95	5	1	360	51330	50200	2e-149	484
ASA_P4G150	gi|640855459|gb|CP007732.1|	68.06	76.70	0	3	382	95	5	1	360	124725	125855	3e-149	484
ASA_P4G150	gi|619739382|gb|CP007558.1|	68.06	76.70	0	1	382	95	5	1	360	124714	125844	3e-149	484
ASA_P4G150	gi|523811284|gb|CP006050.1|	68.06	76.70	0	3	382	95	5	1	360	102807	103937	3e-149	484
ASA_P4G150	gi|662716651|gb|CP008824.1|	68.06	76.70	0	1	382	95	5	1	360	124714	125844	3e-149	484
ASA_P4G150	gi|332144411|dbj|AB571791.1|	67.80	76.70	0	-3	382	96	5	1	360	33217	32087	4e-149	483
ASA_P4G150	gi|591389235|gb|KF992018.1|	67.80	76.70	0	2	382	96	5	1	360	84200	85330	4e-149	483
ASA_P4G150	gi|378705671|gb|JN861072.1|	67.80	76.70	0	2	382	96	5	1	360	84200	85330	4e-149	483
ASA_P4G150	gi|582035484|gb|CP006661.1|	67.80	76.70	0	3	382	96	5	1	360	98295	99425	4e-149	483
ASA_P4G150	gi|555235253|gb|KF250428.1|	67.80	76.70	0	1	382	96	5	1	360	74872	76002	4e-149	483
ASA_P4G150	gi|678222149|gb|KJ909290.1|	67.80	76.70	0	3	382	96	5	1	360	85653	86783	4e-149	483
ASA_P4G150	gi|229561581|gb|FJ621587.1|	67.80	76.70	0	2	382	96	5	1	360	98459	99589	4e-149	483
ASA_P4G150	gi|695935254|gb|CP009567.1|	67.80	76.70	0	-2	382	96	5	1	360	136647	135517	4e-149	483
ASA_P4G150	gi|305670679|gb|HQ023862.1|	67.80	76.70	0	1	382	96	5	1	360	86815	87945	4e-149	483
ASA_P4G150	gi|305670853|gb|HQ023863.1|	67.80	76.70	0	3	382	96	5	1	360	83067	84197	4e-149	483
ASA_P4G150	gi|358409925|gb|JN157804.1|	67.80	76.70	0	-2	382	96	5	1	360	136549	135419	4e-149	483
ASA_P4G150	gi|685456437|gb|CP009414.1|	67.80	76.70	0	3	382	96	5	1	360	89772	90902	4e-149	483
ASA_P4G150	gi|381287804|gb|JN983043.1|	67.80	76.70	0	-1	382	96	5	1	360	82187	81057	4e-149	483
ASA_P4G150	gi|409729032|gb|JX141473.1|	67.80	76.70	0	2	382	96	5	1	360	78578	79708	4e-149	483
ASA_P4G150	gi|430829327|gb|JF714412.2|	67.80	76.70	0	2	382	96	5	1	360	84200	85330	4e-149	483
ASA_P4G150	gi|229561762|gb|FJ621588.1|;gi|305671026|gb|HQ023864.1|	67.80	76.70	0	3	382	96	5	1	360	88515	89645	4e-149	483
ASA_P4G150	gi|345105136|gb|JF503991.1|	67.80	76.70	0	2	382	96	5	1	360	84200	85330	4e-149	483
ASA_P4G150	gi|695934953|gb|CP007636.1|	67.80	76.70	0	2	382	96	5	1	360	105719	106849	4e-149	483
ASA_P4G150	gi|596353652|gb|KF976462.2|	67.80	76.70	0	3	382	96	5	1	360	79716	80846	4e-149	483
ASA_P4G150	gi|514883893|gb|JX442976.1|	67.80	76.70	0	3	382	96	5	1	360	116997	118127	4e-149	483
ASA_P4G150	gi|327536433|gb|JF267651.1|	67.80	76.70	0	3	382	96	5	1	360	104103	105233	4e-149	483
ASA_P4G150	gi|685456237|gb|CP009413.1|	67.80	76.70	0	-3	382	96	5	1	360	63952	62822	4e-149	483
ASA_P4G150	gi|133905002|gb|CP000604.1|	67.80	76.70	0	2	382	96	5	1	360	98459	99589	4e-149	483
ASA_P4G150	gi|374413489|gb|JN687470.1|	67.80	76.70	0	1	382	96	5	1	360	86773	87903	4e-149	483
ASA_P4G150	gi|685454021|gb|CP009409.1|	67.80	76.70	0	1	382	96	5	1	360	98440	99570	4e-149	483
ASA_P4G150	gi|345468041|dbj|AP012208.1|	67.80	76.70	0	1	382	96	5	1	360	85534	86664	4e-149	483
ASA_P4G150	gi|723759024|gb|KP056256.1|	67.80	76.70	0	3	382	96	5	1	360	85701	86831	4e-149	483
ASA_P4G150	gi|661245796|dbj|AP014565.1|	67.80	76.70	0	-2	382	96	5	1	360	1015655	1014525	4e-149	483
ASA_P4G150	gi|733164884|emb|LN681228.1|	67.46	76.46	0	1	378	93	5	1	354	42046	43161	6e-148	480
ASA_P4G150	gi|289176709|emb|FN667743.1|	67.46	76.46	0	1	378	93	5	1	354	42046	43161	6e-148	480
ASA_P4G150	gi|224831756|gb|FJ705807.1|	65.01	73.95	0	1	403	102	8	1	367	79150	80349	1e-145	473
ASA_P4G150	gi|672365395|gb|CP006665.1|	72.82	84.14	0	3	309	80	2	1	308	104262	105179	4e-139	454
ASA_P4G150	gi|577007824|dbj|AB856327.1|	65.08	77.63	0	1	295	102	1	1	294	76768	77652	2e-114	383
ASA_P4G150	gi|370986822|dbj|AB571865.1|	65.08	77.63	0	1	295	102	1	1	294	97408	98292	2e-114	383
ASA_P4G150	gi|172046403|emb|AM942759.1|	32.82	55.73	0	-3	323	195	4	4	319	2672432	2671509	5e-47	187
ASA_P4G150	gi|120556926|gb|CP000503.1|	33.13	55.42	0	2	323	194	4	4	319	1307522	1308445	5e-47	187
ASA_P4G150	gi|259156080|gb|GQ463139.1|	32.82	55.42	0	2	323	195	4	4	319	74885	75808	1e-46	186
ASA_P4G150	gi|594708731|gb|KC886258.1|	32.82	55.42	0	2	323	195	4	4	319	76109	77032	1e-46	186
ASA_P4G150	gi|358442166|gb|JN648379.1|	32.82	55.42	0	2	323	195	4	4	319	76109	77032	1e-46	186
ASA_P4G150	gi|259156371|gb|GQ463142.1|	32.82	55.42	0	3	323	195	4	4	319	76146	77069	1e-46	186
ASA_P4G150	gi|594708630|gb|KC886257.1|	32.82	55.42	0	3	323	195	4	4	319	76416	77339	1e-46	186
ASA_P4G150	gi|259156180|gb|GQ463140.1|	32.82	55.42	0	3	323	195	4	4	319	80280	81203	1e-46	186
ASA_P4G150	gi|686466867|gb|KM213605.1|	32.82	55.42	0	1	323	195	4	4	319	76783	77706	1e-46	186
ASA_P4G150	gi|172051539|emb|AJ870986.2|	32.82	55.42	0	1	323	195	4	4	319	76390	77313	1e-46	186
ASA_P4G150	gi|380005181|gb|JQ345361.1|	32.82	55.42	0	1	323	195	4	4	319	88735	89658	1e-46	186
ASA_P4G150	gi|259156547|gb|GQ463144.1|	32.82	55.42	0	2	323	195	4	4	319	80594	81517	1e-46	186
ASA_P4G150	gi|462293505|gb|AJFN02000021.1|	32.82	55.42	0	-2	323	195	4	4	319	80273	79350	1e-46	186
ASA_P4G150	gi|356645562|gb|CP003069.1|	32.82	55.42	0	3	323	195	4	4	319	159654	160577	1e-46	186
ASA_P4G150	gi|695931389|gb|CP007634.1|	32.82	55.42	0	3	323	195	4	4	319	154578	155501	1e-46	186
ASA_P4G150	gi|229368777|gb|CP001485.1|	32.82	55.42	0	-3	323	195	4	4	319	2981654	2980731	1e-46	186
ASA_P4G150	gi|584468738|gb|CP007004.1|	32.82	55.42	0	3	323	195	4	4	319	828327	829250	1e-46	186
ASA_P4G150	gi|521325890|gb|CP004848.1|	32.82	55.42	0	1	323	195	4	4	319	1253908	1254831	1e-46	186
ASA_P4G150	gi|259156468|gb|GQ463143.1|	32.82	55.42	0	2	323	195	4	4	319	56921	57844	1e-46	185
ASA_P4G150	gi|259156281|gb|GQ463141.1|	32.82	55.42	0	2	323	195	4	4	319	72788	73711	1e-46	185
ASA_P4G150	gi|21885263|gb|AY055428.1|	32.82	55.42	0	1	323	195	4	4	319	76981	77904	1e-46	185
ASA_P4G150	gi|20095128|gb|AY090559.1|	32.51	55.11	0	3	323	196	4	4	319	66678	67601	3e-46	184
ASA_P4G150	gi|386270271|gb|CP003380.1|	32.51	55.42	0	-3	323	196	4	4	319	550294	549371	5e-46	184
ASA_P4G150	gi|684200017|gb|CP008920.1|	32.51	55.11	0	2	323	196	4	4	319	1919693	1920616	6e-46	184
ASA_P4G150	gi|440497646|gb|JX888897.1|	32.20	54.80	0	3	323	197	4	4	319	1620	2543	1e-45	182
ASA_P4G150	gi|521348694|gb|CP004855.1|	32.20	54.80	0	2	323	197	4	4	319	1352057	1352980	1e-45	182
ASA_P4G150	gi|521343783|gb|CP004853.1|	32.20	54.80	0	1	323	197	4	4	319	1343722	1344645	1e-45	182
ASA_P4G150	gi|410816915|gb|CP003917.1|	32.20	54.80	0	1	323	197	4	4	319	1356823	1357746	1e-45	182
ASA_P4G150	gi|325302554|dbj|AB458427.1|	90.48	95.24	0	-1	84	8	0	1	84	254	3	5e-35	139
ASA_P4G150	gi|749209907|gb|CP010312.1|	32.95	56.06	0	1	264	167	4	7	266	94387	95160	5e-34	147
ASA_P4G150	gi|288898310|gb|CP001898.1|	30.64	48.75	0	3	359	221	11	8	363	21561	22562	5e-33	144
ASA_P4G150	gi|118501159|gb|CP000482.1|	34.00	52.40	0	3	250	154	5	7	251	206325	207056	7e-33	144
ASA_P4G150	gi|118501159|gb|CP000482.1|	31.67	51.67	0	3	240	160	4	7	243	2039496	2040212	5e-23	113
ASA_P4G150	gi|189419341|gb|CP001089.1|	34.40	52.00	0	1	250	153	5	7	251	239773	240504	8e-33	144
ASA_P4G150	gi|390425027|gb|CP003154.1|	31.75	52.19	0	3	274	178	4	8	281	603576	604370	2e-31	140
ASA_P4G150	gi|390425027|gb|CP003154.1|	29.93	49.64	0	-1	274	183	5	9	281	1628241	1627444	2e-27	127
ASA_P4G150	gi|441492708|gb|CP004029.1|	31.54	56.02	0	3	241	157	3	2	237	233778	234491	4e-29	132
ASA_P4G150	gi|94730694|emb|AM180252.1|	31.54	56.02	0	3	241	157	3	2	237	233778	234491	4e-29	132
ASA_P4G150	gi|78217452|gb|CP000112.1|	30.98	51.37	0	2	255	170	4	2	250	3398198	3398962	2e-28	130
ASA_P4G150	gi|78217452|gb|CP000112.1|	30.74	50.58	0	-3	257	168	4	2	250	2901072	2900308	2e-28	130
ASA_P4G150	gi|451894361|emb|FO203427.1|	32.11	51.63	0	-2	246	159	2	2	242	2381099	2380371	9e-28	128
ASA_P4G150	gi|89347730|gb|CP000268.1|	28.72	51.21	0	-3	289	190	5	5	281	32016	31162	2e-27	127
