# Supplementary material for: The mosaic architecture of Aeromonas salmonicida subsp. salmonicida pAsa4 plasmid and its consequences on antibiotic resistance
Source: PeerJ. 2016 Oct 27;4:e2595. doi: 10.7717/peerj.2595 (PMC5088629; doi:10.7717/peerj.2595)
Supplement: Supplemental Information 5 [file peerj-04-2595-s005.zip › Data_S2/tblastn_pAsa4/tBlastn_ASAP4G160-006.csv]

ASA_P4JF006	gi|566131152|gb|KF551948.1|	73.51	86.63	0	2	419	111	0	1	419	57428	58684	0.0	640
ASA_P4JF006	gi|133904815|gb|CP000602.1|	73.51	86.63	0	3	419	111	0	1	419	72138	73394	0.0	639
ASA_P4JF006	gi|118596907|dbj|AB277724.1|	73.27	86.63	0	1	419	112	0	1	419	49627	50883	0.0	637
ASA_P4JF006	gi|544169431|gb|KF152885.1|	73.27	86.63	0	3	419	112	0	1	419	67794	69050	0.0	637
ASA_P4JF006	gi|305670530|gb|HQ023861.1|	73.27	86.63	0	3	419	112	0	1	419	73569	74825	0.0	637
ASA_P4JF006	gi|749800011|gb|KM506769.1|	73.27	86.63	0	1	419	112	0	1	419	45949	47205	0.0	637
ASA_P4JF006	gi|118596719|dbj|AB277723.1|	73.27	86.63	0	3	419	112	0	1	419	55173	56429	0.0	637
ASA_P4JF006	gi|704486155|gb|KM083064.1|	73.27	86.63	0	3	419	112	0	1	419	61503	62759	0.0	637
ASA_P4JF006	gi|443900801|emb|FO203354.1|	73.27	86.63	0	3	419	112	0	1	419	68625	69881	0.0	637
ASA_P4JF006	gi|723243434|gb|CP009868.1|	73.27	86.63	0	-1	419	112	0	1	419	160691	159435	0.0	637
ASA_P4JF006	gi|662862580|ref|NC_022522.2|	73.27	86.63	0	3	419	112	0	1	419	66822	68078	0.0	637
ASA_P4JF006	gi|657224404|gb|KF056330.2|	73.27	86.63	0	3	419	112	0	1	419	66822	68078	0.0	637
ASA_P4JF006	gi|752502612|dbj|AP014611.1|	73.27	86.63	0	3	419	112	0	1	419	91101	92357	0.0	637
ASA_P4JF006	gi|377806473|gb|JQ010984.1|	73.27	86.63	0	1	419	112	0	1	419	75973	77229	0.0	637
ASA_P4JF006	gi|698038887|gb|KM670336.1|	73.27	86.63	0	1	419	112	0	1	419	82372	83628	0.0	637
ASA_P4JF006	gi|742994109|gb|CP010391.1|	73.27	86.63	0	-1	419	112	0	1	419	96785	95529	0.0	637
ASA_P4JF006	gi|407810043|gb|JQ824049.1|	73.27	86.63	0	-1	419	112	0	1	419	68842	67586	0.0	637
ASA_P4JF006	gi|133905277|gb|CP000603.1|	73.27	86.63	0	3	419	112	0	1	419	86541	87797	0.0	637
ASA_P4JF006	gi|660573358|gb|CP008790.1|	73.27	86.63	0	2	419	112	0	1	419	80720	81976	0.0	637
ASA_P4JF006	gi|742954201|gb|CP010373.1|	73.27	86.63	0	-1	419	112	0	1	419	65002	63746	0.0	637
ASA_P4JF006	gi|640855459|gb|CP007732.1|	73.27	86.63	0	2	419	112	0	1	419	111053	112309	0.0	637
ASA_P4JF006	gi|619739382|gb|CP007558.1|	73.27	86.63	0	3	419	112	0	1	419	111042	112298	0.0	637
ASA_P4JF006	gi|662716651|gb|CP008824.1|	73.27	86.63	0	3	419	112	0	1	419	111042	112298	0.0	637
ASA_P4JF006	gi|685456019|gb|CP009412.1|	73.27	86.40	0	1	419	112	0	1	419	73975	75231	0.0	635
ASA_P4JF006	gi|332144411|dbj|AB571791.1|	73.27	86.40	0	-1	419	112	0	1	419	46887	45631	0.0	635
ASA_P4JF006	gi|591389235|gb|KF992018.1|	73.27	86.40	0	3	419	112	0	1	419	70530	71786	0.0	635
ASA_P4JF006	gi|378705671|gb|JN861072.1|	73.27	86.40	0	3	419	112	0	1	419	70530	71786	0.0	635
ASA_P4JF006	gi|582035484|gb|CP006661.1|	73.27	86.40	0	1	419	112	0	1	419	84625	85881	0.0	635
ASA_P4JF006	gi|555235253|gb|KF250428.1|	73.27	86.40	0	2	419	112	0	1	419	61202	62458	0.0	635
ASA_P4JF006	gi|678222149|gb|KJ909290.1|	73.27	86.40	0	1	419	112	0	1	419	71983	73239	0.0	635
ASA_P4JF006	gi|696581286|gb|CP009560.1|	73.27	86.40	0	2	419	112	0	1	419	18716	19972	0.0	635
ASA_P4JF006	gi|229561581|gb|FJ621587.1|	73.27	86.40	0	3	419	112	0	1	419	84789	86045	0.0	635
ASA_P4JF006	gi|695935254|gb|CP009567.1|	73.27	86.40	0	-3	419	112	0	1	419	150317	149061	0.0	635
ASA_P4JF006	gi|305670679|gb|HQ023862.1|	73.27	86.40	0	2	419	112	0	1	419	73145	74401	0.0	635
ASA_P4JF006	gi|305670853|gb|HQ023863.1|	73.27	86.40	0	1	419	112	0	1	419	69397	70653	0.0	635
ASA_P4JF006	gi|358409925|gb|JN157804.1|	73.27	86.40	0	-3	419	112	0	1	419	150219	148963	0.0	635
ASA_P4JF006	gi|685456437|gb|CP009414.1|	73.27	86.40	0	3	419	112	0	1	419	76110	77366	0.0	635
ASA_P4JF006	gi|381287804|gb|JN983043.1|	73.27	86.40	0	-2	419	112	0	1	419	95857	94601	0.0	635
ASA_P4JF006	gi|409729032|gb|JX141473.1|	73.27	86.40	0	3	419	112	0	1	419	64908	66164	0.0	635
ASA_P4JF006	gi|430829327|gb|JF714412.2|	73.27	86.40	0	3	419	112	0	1	419	70530	71786	0.0	635
ASA_P4JF006	gi|685455476|gb|CP009411.1|	73.27	86.40	0	2	419	112	0	1	419	84758	86014	0.0	635
ASA_P4JF006	gi|229561762|gb|FJ621588.1|;gi|305671026|gb|HQ023864.1|	73.27	86.40	0	1	419	112	0	1	419	74845	76101	0.0	635
ASA_P4JF006	gi|345105136|gb|JF503991.1|	73.27	86.40	0	3	419	112	0	1	419	70530	71786	0.0	635
ASA_P4JF006	gi|695934953|gb|CP007636.1|	73.27	86.40	0	3	419	112	0	1	419	92049	93305	0.0	635
ASA_P4JF006	gi|596353652|gb|KF976462.2|	73.27	86.40	0	1	419	112	0	1	419	66046	67302	0.0	635
ASA_P4JF006	gi|514883893|gb|JX442976.1|	73.27	86.40	0	1	419	112	0	1	419	103327	104583	0.0	635
ASA_P4JF006	gi|327536433|gb|JF267651.1|	73.27	86.40	0	1	419	112	0	1	419	90433	91689	0.0	635
ASA_P4JF006	gi|685456237|gb|CP009413.1|	73.27	86.40	0	-3	419	112	0	1	419	80329	79073	0.0	635
ASA_P4JF006	gi|133905002|gb|CP000604.1|	73.27	86.40	0	3	419	112	0	1	419	84789	86045	0.0	635
ASA_P4JF006	gi|374413489|gb|JN687470.1|	73.27	86.40	0	2	419	112	0	1	419	73103	74359	0.0	635
ASA_P4JF006	gi|685454021|gb|CP009409.1|	73.27	86.40	0	1	419	112	0	1	419	84775	86031	0.0	635
ASA_P4JF006	gi|345468041|dbj|AP012208.1|	73.27	86.40	0	2	419	112	0	1	419	71864	73120	0.0	635
ASA_P4JF006	gi|723759024|gb|KP056256.1|	73.27	86.40	0	3	419	112	0	1	419	72033	73289	0.0	635
ASA_P4JF006	gi|523811284|gb|CP006050.1|	73.27	86.40	0	1	419	112	0	1	419	83896	85152	0.0	635
ASA_P4JF006	gi|661245796|dbj|AP014565.1|	73.27	86.40	0	-3	419	112	0	1	419	1029325	1028069	0.0	635
ASA_P4JF006	gi|733160500|emb|LN681227.1|	71.26	85.27	0	-1	421	121	0	1	421	2302010	2300748	0.0	622
ASA_P4JF006	gi|297627574|emb|FN667742.1|	71.26	85.27	0	-1	421	121	0	1	421	2302275	2301013	0.0	622
ASA_P4JF006	gi|733164884|emb|LN681228.1|	71.02	85.04	0	1	421	122	0	1	421	28870	30132	0.0	619
ASA_P4JF006	gi|289176709|emb|FN667743.1|	71.02	85.04	0	1	421	122	0	1	421	28870	30132	0.0	619
ASA_P4JF006	gi|224831756|gb|FJ705807.1|	70.71	84.29	0	1	420	122	1	1	419	66010	67269	0.0	616
ASA_P4JF006	gi|672365395|gb|CP006665.1|	68.12	84.58	0	1	389	123	1	29	417	91615	92778	6e-179	569
ASA_P4JF006	gi|577007824|dbj|AB856327.1|	53.92	75.77	0	1	421	191	3	1	419	61459	62718	1e-147	479
ASA_P4JF006	gi|370986822|dbj|AB571865.1|	53.92	75.77	0	2	421	191	3	1	419	69815	71074	1e-147	479
ASA_P4JF006	gi|259156080|gb|GQ463139.1|	40.97	57.42	0	3	310	164	4	106	415	55731	56603	4e-61	228
ASA_P4JF006	gi|686466867|gb|KM213605.1|	40.00	57.10	0	3	310	167	4	106	415	63849	64721	2e-60	226
ASA_P4JF006	gi|259156547|gb|GQ463144.1|	40.00	57.10	0	1	310	167	4	106	415	67660	68532	2e-60	226
ASA_P4JF006	gi|229368777|gb|CP001485.1|	40.00	57.10	0	-1	310	167	4	106	415	2994589	2993717	2e-60	226
ASA_P4JF006	gi|521325890|gb|CP004848.1|	40.00	57.10	0	1	310	167	4	106	415	1240972	1241844	2e-60	226
ASA_P4JF006	gi|380005181|gb|JQ345361.1|	39.68	57.42	0	3	310	168	4	106	415	27585	28457	2e-60	226
ASA_P4JF006	gi|120556926|gb|CP000503.1|	40.32	56.77	0	1	310	166	4	106	415	1291780	1292652	3e-60	226
ASA_P4JF006	gi|20095128|gb|AY090559.1|	40.00	57.42	0	3	310	167	4	106	415	53742	54614	3e-60	225
ASA_P4JF006	gi|521348694|gb|CP004855.1|	40.00	57.42	0	3	310	167	4	106	415	1332945	1333817	4e-60	225
ASA_P4JF006	gi|521343783|gb|CP004853.1|	40.00	57.42	0	2	310	167	4	106	415	1324520	1325392	4e-60	225
ASA_P4JF006	gi|410816915|gb|CP003917.1|	40.00	57.42	0	2	310	167	4	106	415	1337621	1338493	4e-60	225
ASA_P4JF006	gi|386270271|gb|CP003380.1|	39.68	57.42	0	-3	310	168	4	106	415	568003	567131	5e-60	225
ASA_P4JF006	gi|684200017|gb|CP008920.1|	40.00	57.10	0	1	310	167	4	106	415	1905364	1906236	6e-60	224
ASA_P4JF006	gi|172046403|emb|AM942759.1|	39.68	57.42	0	-2	310	168	4	106	415	2688180	2687308	7e-60	224
ASA_P4JF006	gi|259156468|gb|GQ463143.1|	39.68	56.77	0	1	310	168	4	106	415	37726	38598	1e-59	224
ASA_P4JF006	gi|584468738|gb|CP007004.1|	40.00	56.77	0	1	310	167	4	106	415	812992	813864	1e-59	224
ASA_P4JF006	gi|594708731|gb|KC886258.1|	40.38	57.69	0	3	312	163	5	106	415	58344	59216	3e-59	222
ASA_P4JF006	gi|358442166|gb|JN648379.1|	40.38	57.69	0	3	312	163	5	106	415	58344	59216	3e-59	222
ASA_P4JF006	gi|259156371|gb|GQ463142.1|	40.38	57.69	0	1	312	163	5	106	415	58381	59253	3e-59	222
ASA_P4JF006	gi|259156180|gb|GQ463140.1|	40.38	57.69	0	1	312	163	5	106	415	62515	63387	3e-59	222
ASA_P4JF006	gi|259156281|gb|GQ463141.1|	39.68	57.10	0	1	310	168	4	106	415	57337	58209	3e-59	222
ASA_P4JF006	gi|462293505|gb|AJFN02000021.1|	40.38	57.69	0	-3	312	163	5	106	415	98038	97166	3e-59	222
ASA_P4JF006	gi|21885263|gb|AY055428.1|	39.68	57.10	0	1	310	168	4	106	415	61528	62400	3e-59	222
ASA_P4JF006	gi|356645562|gb|CP003069.1|	40.38	57.69	0	1	312	163	5	106	415	141889	142761	3e-59	222
ASA_P4JF006	gi|695931389|gb|CP007634.1|	40.38	57.69	0	1	312	163	5	106	415	136813	137685	3e-59	222
ASA_P4JF006	gi|512379920|dbj|AP013069.1|	35.01	53.40	0	2	397	222	9	34	419	149348	150463	3e-56	214
ASA_P4JF006	gi|219883500|dbj|AB088420.3|	35.01	53.40	0	3	397	222	9	34	419	149418	150533	3e-56	214
ASA_P4JF006	gi|219688841|dbj|AB474758.1|	35.01	53.40	0	2	397	222	9	34	419	150614	151729	3e-56	214
ASA_P4JF006	gi|172051539|emb|AJ870986.2|	40.32	57.42	0	1	310	166	4	106	415	63169	64041	4e-56	213
ASA_P4JF006	gi|295443534|dbj|AB434906.1|	34.58	52.99	0	1	402	218	9	34	419	55939	57057	2e-55	211
ASA_P4JF006	gi|390425027|gb|CP003154.1|	35.85	57.23	0	-3	318	181	5	105	416	1646005	1645103	1e-53	206
ASA_P4JF006	gi|635290508|gb|CP005961.1|	35.85	54.40	0	2	318	185	4	102	419	386960	387856	1e-48	191
ASA_P4JF006	gi|749209907|gb|CP010312.1|	27.57	51.38	0	1	399	255	10	34	420	48820	49950	9e-42	171
ASA_P4JF006	gi|594708630|gb|KC886257.1|	41.10	57.99	0	3	219	118	2	197	415	58782	59405	1e-40	167
ASA_P4JF006	gi|594708630|gb|KC886257.1|	43.04	58.23	0	1	79	44	1	105	183	58420	58653	6e-08	66.2
ASA_P4JF006	gi|695936401|gb|CP009570.1|	64.17	80.00	0	-1	120	43	0	1	120	108754	108395	3e-34	148
ASA_P4JF006	gi|696586546|gb|CP009564.1|	64.17	80.00	0	3	120	43	0	1	120	21417	21776	3e-34	148
ASA_P4JF006	gi|696585773|gb|CP009562.1|	64.17	80.00	0	2	120	43	0	1	120	21812	22171	3e-34	148
ASA_P4JF005	gi|566131152|gb|KF551948.1|	70.76	83.63	0	1	171	50	0	6	176	56950	57462	2e-72	250
ASA_P4JF005	gi|733160500|emb|LN681227.1|	69.89	81.82	0	-3	176	53	0	1	176	2302503	2301976	5e-72	249
ASA_P4JF005	gi|297627574|emb|FN667742.1|	69.89	81.82	0	-3	176	53	0	1	176	2302768	2302241	5e-72	249
ASA_P4JF005	gi|133904815|gb|CP000602.1|	70.18	83.04	0	2	171	51	0	6	176	71660	72172	1e-71	248
ASA_P4JF005	gi|695213009|ref|NG_036536.1|;gi|163644903|gb|EU315225.1|	70.18	83.04	0	3	171	51	0	6	176	10683	11195	2e-71	247
ASA_P4JF005	gi|685456019|gb|CP009412.1|	69.59	83.04	0	3	171	52	0	6	176	73497	74009	2e-71	248
ASA_P4JF005	gi|695936401|gb|CP009570.1|	69.59	83.04	0	-3	171	52	0	6	176	109232	108720	2e-71	248
ASA_P4JF005	gi|696586546|gb|CP009564.1|	69.59	83.04	0	2	171	52	0	6	176	20939	21451	2e-71	248
ASA_P4JF005	gi|696585773|gb|CP009562.1|	69.59	83.04	0	1	171	52	0	6	176	21334	21846	2e-71	248
ASA_P4JF005	gi|332144411|dbj|AB571791.1|	69.59	83.04	0	-3	171	52	0	6	176	47365	46853	2e-71	248
ASA_P4JF005	gi|591389235|gb|KF992018.1|	69.59	83.04	0	2	171	52	0	6	176	70052	70564	2e-71	248
ASA_P4JF005	gi|378705671|gb|JN861072.1|	69.59	83.04	0	2	171	52	0	6	176	70052	70564	2e-71	248
ASA_P4JF005	gi|582035484|gb|CP006661.1|	69.59	83.04	0	3	171	52	0	6	176	84147	84659	2e-71	248
ASA_P4JF005	gi|555235253|gb|KF250428.1|	69.59	83.04	0	1	171	52	0	6	176	60724	61236	2e-71	248
ASA_P4JF005	gi|678222149|gb|KJ909290.1|	69.59	83.04	0	3	171	52	0	6	176	71505	72017	2e-71	248
ASA_P4JF005	gi|696581286|gb|CP009560.1|	69.59	83.04	0	1	171	52	0	6	176	18238	18750	2e-71	248
ASA_P4JF005	gi|229561581|gb|FJ621587.1|	69.59	83.04	0	2	171	52	0	6	176	84311	84823	2e-71	248
ASA_P4JF005	gi|695935254|gb|CP009567.1|	69.59	83.04	0	-2	171	52	0	6	176	150795	150283	2e-71	248
ASA_P4JF005	gi|305670679|gb|HQ023862.1|	69.59	83.04	0	1	171	52	0	6	176	72667	73179	2e-71	248
ASA_P4JF005	gi|305670853|gb|HQ023863.1|	69.59	83.04	0	3	171	52	0	6	176	68919	69431	2e-71	248
ASA_P4JF005	gi|358409925|gb|JN157804.1|	69.59	83.04	0	-2	171	52	0	6	176	150697	150185	2e-71	248
ASA_P4JF005	gi|685456437|gb|CP009414.1|	69.59	83.04	0	2	171	52	0	6	176	75632	76144	2e-71	248
ASA_P4JF005	gi|381287804|gb|JN983043.1|	69.59	83.04	0	-1	171	52	0	6	176	96335	95823	2e-71	248
ASA_P4JF005	gi|409729032|gb|JX141473.1|	69.59	83.04	0	2	171	52	0	6	176	64430	64942	2e-71	248
ASA_P4JF005	gi|430829327|gb|JF714412.2|	69.59	83.04	0	2	171	52	0	6	176	70052	70564	2e-71	248
ASA_P4JF005	gi|685455476|gb|CP009411.1|	69.59	83.04	0	1	171	52	0	6	176	84280	84792	2e-71	248
ASA_P4JF005	gi|229561762|gb|FJ621588.1|;gi|305671026|gb|HQ023864.1|	69.59	83.04	0	3	171	52	0	6	176	74367	74879	2e-71	248
ASA_P4JF005	gi|345105136|gb|JF503991.1|	69.59	83.04	0	2	171	52	0	6	176	70052	70564	2e-71	248
ASA_P4JF005	gi|695934953|gb|CP007636.1|	69.59	83.04	0	2	171	52	0	6	176	91571	92083	2e-71	248
ASA_P4JF005	gi|596353652|gb|KF976462.2|	69.59	83.04	0	3	171	52	0	6	176	65568	66080	2e-71	248
ASA_P4JF005	gi|514883893|gb|JX442976.1|	69.59	83.04	0	3	171	52	0	6	176	102849	103361	2e-71	248
ASA_P4JF005	gi|327536433|gb|JF267651.1|	69.59	83.04	0	3	171	52	0	6	176	89955	90467	2e-71	248
ASA_P4JF005	gi|685456237|gb|CP009413.1|	69.59	83.04	0	-2	171	52	0	6	176	80807	80295	2e-71	248
ASA_P4JF005	gi|133905002|gb|CP000604.1|	69.59	83.04	0	2	171	52	0	6	176	84311	84823	2e-71	248
ASA_P4JF005	gi|374413489|gb|JN687470.1|	69.59	83.04	0	1	171	52	0	6	176	72625	73137	2e-71	248
ASA_P4JF005	gi|685454021|gb|CP009409.1|	69.59	83.04	0	3	171	52	0	6	176	84297	84809	2e-71	248
ASA_P4JF005	gi|345468041|dbj|AP012208.1|	69.59	83.04	0	1	171	52	0	6	176	71386	71898	2e-71	248
ASA_P4JF005	gi|723759024|gb|KP056256.1|	69.59	83.04	0	2	171	52	0	6	176	71555	72067	2e-71	248
ASA_P4JF005	gi|523811284|gb|CP006050.1|	69.59	83.04	0	3	171	52	0	6	176	83418	83930	2e-71	248
ASA_P4JF005	gi|661245796|dbj|AP014565.1|	69.59	83.04	0	-2	171	52	0	6	176	1029803	1029291	3e-71	248
ASA_P4JF005	gi|118596907|dbj|AB277724.1|	70.18	83.04	0	3	171	51	0	6	176	49149	49661	3e-71	247
ASA_P4JF005	gi|544169431|gb|KF152885.1|	70.18	83.04	0	2	171	51	0	6	176	67316	67828	3e-71	247
ASA_P4JF005	gi|305670530|gb|HQ023861.1|	70.18	83.04	0	2	171	51	0	6	176	73091	73603	3e-71	247
ASA_P4JF005	gi|749800011|gb|KM506769.1|	70.18	83.04	0	3	171	51	0	6	176	45471	45983	3e-71	247
ASA_P4JF005	gi|118596719|dbj|AB277723.1|	70.18	83.04	0	2	171	51	0	6	176	54695	55207	3e-71	247
ASA_P4JF005	gi|704486155|gb|KM083064.1|	70.18	83.04	0	2	171	51	0	6	176	61025	61537	3e-71	247
ASA_P4JF005	gi|443900801|emb|FO203354.1|	70.18	83.04	0	2	171	51	0	6	176	68147	68659	3e-71	247
ASA_P4JF005	gi|723243434|gb|CP009868.1|	70.18	83.04	0	-3	171	51	0	6	176	161169	160657	3e-71	247
ASA_P4JF005	gi|662862580|ref|NC_022522.2|	70.18	83.04	0	2	171	51	0	6	176	66344	66856	3e-71	247
ASA_P4JF005	gi|657224404|gb|KF056330.2|	70.18	83.04	0	2	171	51	0	6	176	66344	66856	3e-71	247
ASA_P4JF005	gi|752502612|dbj|AP014611.1|	70.18	83.04	0	2	171	51	0	6	176	90623	91135	3e-71	247
ASA_P4JF005	gi|377806473|gb|JQ010984.1|	70.18	83.04	0	3	171	51	0	6	176	75495	76007	3e-71	247
ASA_P4JF005	gi|698038887|gb|KM670336.1|	70.18	83.04	0	3	171	51	0	6	176	81894	82406	3e-71	247
ASA_P4JF005	gi|742994109|gb|CP010391.1|	70.18	83.04	0	-3	171	51	0	6	176	97263	96751	3e-71	247
ASA_P4JF005	gi|407810043|gb|JQ824049.1|	70.18	83.04	0	-3	171	51	0	6	176	69320	68808	3e-71	247
ASA_P4JF005	gi|133905277|gb|CP000603.1|	70.18	83.04	0	2	171	51	0	6	176	86063	86575	3e-71	247
ASA_P4JF005	gi|660573358|gb|CP008790.1|	70.18	83.04	0	1	171	51	0	6	176	80242	80754	3e-71	247
ASA_P4JF005	gi|742954201|gb|CP010373.1|	70.18	83.04	0	-3	171	51	0	6	176	65480	64968	3e-71	247
ASA_P4JF005	gi|640855459|gb|CP007732.1|	70.18	83.04	0	1	171	51	0	6	176	110575	111087	3e-71	247
ASA_P4JF005	gi|619739382|gb|CP007558.1|	70.18	83.04	0	2	171	51	0	6	176	110564	111076	3e-71	247
ASA_P4JF005	gi|662716651|gb|CP008824.1|	70.18	83.04	0	2	171	51	0	6	176	110564	111076	3e-71	247
ASA_P4JF005	gi|224831756|gb|FJ705807.1|	69.32	81.25	0	3	176	54	0	1	176	65517	66044	1e-70	246
ASA_P4JF005	gi|672365395|gb|CP006665.1|	66.27	84.02	0	3	169	57	0	8	176	91059	91565	6e-69	240
ASA_P4JF005	gi|733164884|emb|LN681228.1|	68.05	81.07	0	3	169	54	0	8	176	28398	28904	1e-67	236
ASA_P4JF005	gi|289176709|emb|FN667743.1|	68.05	81.07	0	3	169	54	0	8	176	28398	28904	1e-67	236
ASA_P4JF005	gi|577007824|dbj|AB856327.1|	61.31	75.60	0	3	168	65	0	9	176	60990	61493	7e-59	211
ASA_P4JF005	gi|370986822|dbj|AB571865.1|	61.31	75.60	0	1	168	65	0	9	176	69346	69849	7e-59	211
ASA_P4JF005	gi|386763270|gb|JQ612666.1|	49.70	64.67	0	1	167	83	1	9	175	595	1092	3e-43	159
ASA_P4JF005	gi|386763266|gb|JQ612665.1|	49.70	64.67	0	1	167	83	1	9	175	595	1092	3e-43	159
ASA_P4JF005	gi|386763262|gb|JQ612664.1|	49.70	64.67	0	1	167	83	1	9	175	595	1092	3e-43	159
ASA_P4JF005	gi|386763258|gb|JQ612663.1|	49.70	64.67	0	1	167	83	1	9	175	595	1092	3e-43	159
ASA_P4JF005	gi|386763254|gb|JQ612662.1|	49.70	64.67	0	1	167	83	1	9	175	595	1092	3e-43	159
ASA_P4JF005	gi|386763250|gb|JQ612661.1|	49.70	64.67	0	1	167	83	1	9	175	595	1092	3e-43	159
ASA_P4JF005	gi|386763246|gb|JQ612660.1|	49.70	64.67	0	1	167	83	1	9	175	595	1092	3e-43	159
ASA_P4JF005	gi|386763230|gb|JQ612656.1|	49.70	64.67	0	1	167	83	1	9	175	595	1092	3e-43	159
ASA_P4JF005	gi|386763278|gb|JQ612668.1|	49.70	64.67	0	1	167	83	1	9	175	595	1092	4e-43	159
ASA_P4JF005	gi|386763274|gb|JQ612667.1|	48.50	65.27	0	1	167	85	1	9	175	592	1089	9e-43	158
ASA_P4JF005	gi|386270271|gb|CP003380.1|	49.40	65.48	0	-2	168	84	1	9	176	568733	568233	1e-41	162
ASA_P4JF005	gi|386763238|gb|JQ612658.1|	47.90	64.07	0	1	167	86	1	9	175	592	1089	2e-41	154
ASA_P4JF005	gi|386763234|gb|JQ612657.1|;gi|386763242|gb|JQ612659.1|	47.90	64.07	0	1	167	86	1	9	175	592	1089	2e-41	154
ASA_P4JF005	gi|594708731|gb|KC886258.1|	49.70	65.27	0	2	167	83	1	9	175	57614	58111	4e-41	160
ASA_P4JF005	gi|358442166|gb|JN648379.1|	49.70	65.27	0	2	167	83	1	9	175	57614	58111	4e-41	160
ASA_P4JF005	gi|259156371|gb|GQ463142.1|	49.70	65.27	0	3	167	83	1	9	175	57651	58148	4e-41	160
ASA_P4JF005	gi|594708630|gb|KC886257.1|	49.70	65.27	0	3	167	83	1	9	175	57693	58190	4e-41	160
ASA_P4JF005	gi|259156180|gb|GQ463140.1|	49.70	65.27	0	3	167	83	1	9	175	61785	62282	4e-41	160
ASA_P4JF005	gi|462293505|gb|AJFN02000021.1|	49.70	65.27	0	-2	167	83	1	9	175	98768	98271	4e-41	160
ASA_P4JF005	gi|356645562|gb|CP003069.1|	49.70	65.27	0	3	167	83	1	9	175	141159	141656	4e-41	160
ASA_P4JF005	gi|695931389|gb|CP007634.1|	49.70	65.27	0	3	167	83	1	9	175	136083	136580	4e-41	160
ASA_P4JF005	gi|584468738|gb|CP007004.1|	50.30	65.87	0	3	167	82	1	9	175	812262	812759	4e-41	160
ASA_P4JF005	gi|259156281|gb|GQ463141.1|	49.70	65.27	0	3	167	83	1	9	175	56607	57104	5e-41	160
ASA_P4JF005	gi|21885263|gb|AY055428.1|	49.70	65.27	0	3	167	83	1	9	175	60798	61295	5e-41	160
ASA_P4JF005	gi|172046403|emb|AM942759.1|	49.10	64.67	0	-1	167	84	1	9	175	2688910	2688413	7e-41	159
ASA_P4JF005	gi|259156080|gb|GQ463139.1|	49.70	64.67	0	2	167	83	1	9	175	55001	55498	7e-41	159
ASA_P4JF005	gi|172051539|emb|AJ870986.2|	49.10	64.67	0	3	167	84	1	9	175	62439	62936	2e-40	158
ASA_P4JF005	gi|259156468|gb|GQ463143.1|	48.50	65.27	0	3	167	85	1	9	175	36996	37493	2e-40	158
ASA_P4JF005	gi|20095128|gb|AY090559.1|	48.50	65.27	0	2	167	85	1	9	175	53012	53509	2e-40	158
ASA_P4JF005	gi|521348694|gb|CP004855.1|	48.50	65.27	0	2	167	85	1	9	175	1332215	1332712	2e-40	158
ASA_P4JF005	gi|521343783|gb|CP004853.1|	48.50	65.27	0	1	167	85	1	9	175	1323790	1324287	2e-40	158
ASA_P4JF005	gi|410816915|gb|CP003917.1|	48.50	65.27	0	1	167	85	1	9	175	1336891	1337388	2e-40	158
ASA_P4JF005	gi|686466867|gb|KM213605.1|	48.50	65.27	0	2	167	85	1	9	175	63119	63616	3e-40	158
ASA_P4JF004	gi|733164884|emb|LN681228.1|	79.05	94.29	0	1	105	22	0	1	105	28063	28377	7e-38	147
ASA_P4JF004	gi|289176709|emb|FN667743.1|	79.05	94.29	0	1	105	22	0	1	105	28063	28377	7e-38	147
ASA_P4JF004	gi|695213009|ref|NG_036536.1|;gi|163644903|gb|EU315225.1|	81.90	95.24	0	1	105	19	0	1	105	10354	10668	7e-38	147
ASA_P4JF004	gi|685456019|gb|CP009412.1|	81.90	95.24	0	1	105	19	0	1	105	73168	73482	8e-38	147
ASA_P4JF004	gi|695936401|gb|CP009570.1|	81.90	95.24	0	-1	105	19	0	1	105	109561	109247	8e-38	147
ASA_P4JF004	gi|696586546|gb|CP009564.1|	81.90	95.24	0	3	105	19	0	1	105	20610	20924	8e-38	147
ASA_P4JF004	gi|696585773|gb|CP009562.1|	81.90	95.24	0	2	105	19	0	1	105	21005	21319	8e-38	147
ASA_P4JF004	gi|332144411|dbj|AB571791.1|	81.90	95.24	0	-1	105	19	0	1	105	47694	47380	8e-38	147
ASA_P4JF004	gi|118596907|dbj|AB277724.1|	81.90	95.24	0	1	105	19	0	1	105	48820	49134	8e-38	147
ASA_P4JF004	gi|544169431|gb|KF152885.1|	81.90	95.24	0	3	105	19	0	1	105	66987	67301	8e-38	147
ASA_P4JF004	gi|305670530|gb|HQ023861.1|	81.90	95.24	0	3	105	19	0	1	105	72762	73076	8e-38	147
ASA_P4JF004	gi|591389235|gb|KF992018.1|	81.90	95.24	0	3	105	19	0	1	105	69723	70037	8e-38	147
ASA_P4JF004	gi|378705671|gb|JN861072.1|	81.90	95.24	0	3	105	19	0	1	105	69723	70037	8e-38	147
ASA_P4JF004	gi|582035484|gb|CP006661.1|	81.90	95.24	0	1	105	19	0	1	105	83818	84132	8e-38	147
ASA_P4JF004	gi|749800011|gb|KM506769.1|	81.90	95.24	0	1	105	19	0	1	105	45142	45456	8e-38	147
ASA_P4JF004	gi|118596719|dbj|AB277723.1|	81.90	95.24	0	3	105	19	0	1	105	54366	54680	8e-38	147
ASA_P4JF004	gi|555235253|gb|KF250428.1|	81.90	95.24	0	2	105	19	0	1	105	60395	60709	8e-38	147
ASA_P4JF004	gi|678222149|gb|KJ909290.1|	81.90	95.24	0	1	105	19	0	1	105	71176	71490	8e-38	147
ASA_P4JF004	gi|696581286|gb|CP009560.1|	81.90	95.24	0	2	105	19	0	1	105	17909	18223	8e-38	147
ASA_P4JF004	gi|229561581|gb|FJ621587.1|	81.90	95.24	0	3	105	19	0	1	105	83982	84296	8e-38	147
ASA_P4JF004	gi|695935254|gb|CP009567.1|	81.90	95.24	0	-3	105	19	0	1	105	151124	150810	8e-38	147
ASA_P4JF004	gi|704486155|gb|KM083064.1|	81.90	95.24	0	3	105	19	0	1	105	60696	61010	8e-38	147
ASA_P4JF004	gi|305670679|gb|HQ023862.1|	81.90	95.24	0	2	105	19	0	1	105	72338	72652	8e-38	147
ASA_P4JF004	gi|305670853|gb|HQ023863.1|	81.90	95.24	0	1	105	19	0	1	105	68590	68904	8e-38	147
ASA_P4JF004	gi|443900801|emb|FO203354.1|	81.90	95.24	0	3	105	19	0	1	105	67818	68132	8e-38	147
ASA_P4JF004	gi|358409925|gb|JN157804.1|	81.90	95.24	0	-3	105	19	0	1	105	151026	150712	8e-38	147
ASA_P4JF004	gi|685456437|gb|CP009414.1|	81.90	95.24	0	3	105	19	0	1	105	75303	75617	8e-38	147
ASA_P4JF004	gi|381287804|gb|JN983043.1|	81.90	95.24	0	-2	105	19	0	1	105	96664	96350	8e-38	147
ASA_P4JF004	gi|723243434|gb|CP009868.1|	81.90	95.24	0	-1	105	19	0	1	105	161498	161184	8e-38	147
ASA_P4JF004	gi|409729032|gb|JX141473.1|	81.90	95.24	0	3	105	19	0	1	105	64101	64415	8e-38	147
ASA_P4JF004	gi|430829327|gb|JF714412.2|	81.90	95.24	0	3	105	19	0	1	105	69723	70037	8e-38	147
ASA_P4JF004	gi|685455476|gb|CP009411.1|	81.90	95.24	0	2	105	19	0	1	105	83951	84265	8e-38	147
ASA_P4JF004	gi|229561762|gb|FJ621588.1|;gi|305671026|gb|HQ023864.1|	81.90	95.24	0	1	105	19	0	1	105	74038	74352	8e-38	147
ASA_P4JF004	gi|345105136|gb|JF503991.1|	81.90	95.24	0	3	105	19	0	1	105	69723	70037	8e-38	147
ASA_P4JF004	gi|695934953|gb|CP007636.1|	81.90	95.24	0	3	105	19	0	1	105	91242	91556	8e-38	147
ASA_P4JF004	gi|662862580|ref|NC_022522.2|	81.90	95.24	0	3	105	19	0	1	105	66015	66329	8e-38	147
ASA_P4JF004	gi|657224404|gb|KF056330.2|	81.90	95.24	0	3	105	19	0	1	105	66015	66329	8e-38	147
ASA_P4JF004	gi|752502612|dbj|AP014611.1|	81.90	95.24	0	3	105	19	0	1	105	90294	90608	8e-38	147
ASA_P4JF004	gi|596353652|gb|KF976462.2|	81.90	95.24	0	1	105	19	0	1	105	65239	65553	8e-38	147
ASA_P4JF004	gi|377806473|gb|JQ010984.1|	81.90	95.24	0	1	105	19	0	1	105	75166	75480	8e-38	147
ASA_P4JF004	gi|514883893|gb|JX442976.1|	81.90	95.24	0	1	105	19	0	1	105	102520	102834	8e-38	147
ASA_P4JF004	gi|327536433|gb|JF267651.1|	81.90	95.24	0	1	105	19	0	1	105	89626	89940	8e-38	147
ASA_P4JF004	gi|698038887|gb|KM670336.1|	81.90	95.24	0	1	105	19	0	1	105	81565	81879	8e-38	147
ASA_P4JF004	gi|685456237|gb|CP009413.1|	81.90	95.24	0	-3	105	19	0	1	105	81136	80822	8e-38	147
ASA_P4JF004	gi|133905002|gb|CP000604.1|	81.90	95.24	0	3	105	19	0	1	105	83982	84296	8e-38	147
ASA_P4JF004	gi|742994109|gb|CP010391.1|	81.90	95.24	0	-1	105	19	0	1	105	97592	97278	8e-38	147
ASA_P4JF004	gi|374413489|gb|JN687470.1|	81.90	95.24	0	2	105	19	0	1	105	72296	72610	8e-38	147
ASA_P4JF004	gi|407810043|gb|JQ824049.1|	81.90	95.24	0	-1	105	19	0	1	105	69649	69335	8e-38	147
ASA_P4JF004	gi|133905277|gb|CP000603.1|	81.90	95.24	0	3	105	19	0	1	105	85734	86048	8e-38	147
ASA_P4JF004	gi|685454021|gb|CP009409.1|	81.90	95.24	0	1	105	19	0	1	105	83968	84282	8e-38	147
ASA_P4JF004	gi|660573358|gb|CP008790.1|	81.90	95.24	0	2	105	19	0	1	105	79913	80227	8e-38	147
ASA_P4JF004	gi|345468041|dbj|AP012208.1|	81.90	95.24	0	2	105	19	0	1	105	71057	71371	8e-38	147
ASA_P4JF004	gi|723759024|gb|KP056256.1|	81.90	95.24	0	3	105	19	0	1	105	71226	71540	8e-38	147
ASA_P4JF004	gi|742954201|gb|CP010373.1|	81.90	95.24	0	-1	105	19	0	1	105	65809	65495	8e-38	147
ASA_P4JF004	gi|523811284|gb|CP006050.1|	81.90	95.24	0	1	105	19	0	1	105	83089	83403	8e-38	147
ASA_P4JF004	gi|640855459|gb|CP007732.1|	81.90	95.24	0	2	105	19	0	1	105	110246	110560	8e-38	147
ASA_P4JF004	gi|619739382|gb|CP007558.1|	81.90	95.24	0	3	105	19	0	1	105	110235	110549	8e-38	147
ASA_P4JF004	gi|662716651|gb|CP008824.1|	81.90	95.24	0	3	105	19	0	1	105	110235	110549	8e-38	147
ASA_P4JF004	gi|661245796|dbj|AP014565.1|	81.90	95.24	0	-3	105	19	0	1	105	1030132	1029818	8e-38	147
ASA_P4JF004	gi|566131152|gb|KF551948.1|	80.95	94.29	0	2	105	20	0	1	105	56621	56935	4e-37	145
ASA_P4JF004	gi|133904815|gb|CP000602.1|	80.95	94.29	0	3	105	20	0	1	105	71331	71645	4e-37	145
ASA_P4JF004	gi|224831756|gb|FJ705807.1|	78.10	90.48	0	1	105	23	0	1	105	65203	65517	2e-36	143
ASA_P4JF004	gi|672365395|gb|CP006665.1|	72.38	90.48	0	1	105	29	0	1	105	90721	91035	1e-34	138
ASA_P4JF004	gi|733160500|emb|LN681227.1|	80.00	92.38	0	-1	105	21	0	1	105	2302817	2302503	2e-31	129
ASA_P4JF004	gi|297627574|emb|FN667742.1|	80.00	92.38	0	-1	105	21	0	1	105	2303082	2302768	2e-31	129
ASA_P4JF004	gi|577007824|dbj|AB856327.1|	62.75	85.29	0	1	102	38	0	1	102	60664	60969	1e-26	115
ASA_P4JF004	gi|370986822|dbj|AB571865.1|	62.75	85.29	0	2	102	38	0	1	102	69020	69325	1e-26	115
ASA_P4JF004	gi|386763246|gb|JQ612660.1|	40.00	63.75	0	3	80	48	0	21	100	324	563	9e-10	64.7
ASA_P4JF004	gi|172046403|emb|AM942759.1|	41.25	63.75	0	-3	80	47	0	21	100	2689181	2688942	2e-09	65.1
ASA_P4JF004	gi|386763278|gb|JQ612668.1|	40.00	62.50	0	3	80	48	0	21	100	324	563	3e-09	63.5
ASA_P4JF004	gi|386763270|gb|JQ612666.1|	40.00	62.50	0	3	80	48	0	21	100	324	563	3e-09	63.5
ASA_P4JF004	gi|386763266|gb|JQ612665.1|	40.00	62.50	0	3	80	48	0	21	100	324	563	3e-09	63.5
ASA_P4JF004	gi|386763258|gb|JQ612663.1|	40.00	62.50	0	3	80	48	0	21	100	324	563	3e-09	63.5
ASA_P4JF004	gi|386763254|gb|JQ612662.1|	40.00	62.50	0	3	80	48	0	21	100	324	563	3e-09	63.5
ASA_P4JF004	gi|386763250|gb|JQ612661.1|	40.00	62.50	0	3	80	48	0	21	100	324	563	3e-09	63.5
ASA_P4JF004	gi|386763274|gb|JQ612667.1|	40.00	62.50	0	3	80	48	0	21	100	321	560	3e-09	63.2
ASA_P4JF004	gi|380005181|gb|JQ345361.1|	40.00	63.75	0	1	80	48	0	21	100	26584	26823	3e-09	64.7
ASA_P4JF004	gi|386763238|gb|JQ612658.1|	40.00	62.50	0	3	80	48	0	21	100	321	560	4e-09	63.2
ASA_P4JF004	gi|386763234|gb|JQ612657.1|;gi|386763242|gb|JQ612659.1|	40.00	62.50	0	3	80	48	0	21	100	321	560	4e-09	63.2
ASA_P4JF004	gi|386270271|gb|CP003380.1|	40.00	62.50	0	-1	80	48	0	21	100	569004	568765	8e-09	63.2
ASA_P4JF004	gi|521348694|gb|CP004855.1|	40.00	62.50	0	1	80	48	0	21	100	1331944	1332183	8e-09	63.2
ASA_P4JF004	gi|521343783|gb|CP004853.1|	40.00	62.50	0	3	80	48	0	21	100	1323519	1323758	8e-09	63.2
ASA_P4JF004	gi|410816915|gb|CP003917.1|	40.00	62.50	0	3	80	48	0	21	100	1336620	1336859	8e-09	63.2
ASA_P4JF004	gi|259156468|gb|GQ463143.1|	40.00	62.50	0	2	80	48	0	21	100	36725	36964	1e-08	63.2
ASA_P4JF004	gi|259156281|gb|GQ463141.1|	40.00	62.50	0	2	80	48	0	21	100	56336	56575	1e-08	63.2
ASA_P4JF004	gi|259156080|gb|GQ463139.1|	40.00	62.50	0	1	80	48	0	21	100	54730	54969	1e-08	63.2
ASA_P4JF004	gi|594708731|gb|KC886258.1|	40.00	62.50	0	1	80	48	0	21	100	57343	57582	1e-08	63.2
ASA_P4JF004	gi|358442166|gb|JN648379.1|	40.00	62.50	0	1	80	48	0	21	100	57343	57582	1e-08	63.2
ASA_P4JF004	gi|259156371|gb|GQ463142.1|	40.00	62.50	0	2	80	48	0	21	100	57380	57619	1e-08	63.2
ASA_P4JF004	gi|594708630|gb|KC886257.1|	40.00	62.50	0	2	80	48	0	21	100	57422	57661	1e-08	63.2
ASA_P4JF004	gi|21885263|gb|AY055428.1|	40.00	62.50	0	2	80	48	0	21	100	60527	60766	1e-08	63.2
ASA_P4JF004	gi|259156180|gb|GQ463140.1|	40.00	62.50	0	2	80	48	0	21	100	61514	61753	1e-08	63.2
ASA_P4JF004	gi|686466867|gb|KM213605.1|	40.00	62.50	0	1	80	48	0	21	100	62848	63087	1e-08	63.2
ASA_P4JF004	gi|172051539|emb|AJ870986.2|	40.00	62.50	0	2	80	48	0	21	100	62168	62407	1e-08	63.2
ASA_P4JF004	gi|259156547|gb|GQ463144.1|	40.00	62.50	0	2	80	48	0	21	100	66659	66898	1e-08	63.2
ASA_P4JF004	gi|462293505|gb|AJFN02000021.1|	40.00	62.50	0	-1	80	48	0	21	100	99039	98800	1e-08	63.2
ASA_P4JF004	gi|695931389|gb|CP007634.1|	40.00	62.50	0	2	80	48	0	21	100	135812	136051	1e-08	63.2
ASA_P4JF004	gi|356645562|gb|CP003069.1|	40.00	62.50	0	2	80	48	0	21	100	140888	141127	1e-08	63.2
ASA_P4JF004	gi|229368777|gb|CP001485.1|	40.00	62.50	0	-2	80	48	0	21	100	2995590	2995351	1e-08	63.2
ASA_P4JF004	gi|584468738|gb|CP007004.1|	40.00	62.50	0	2	80	48	0	21	100	811991	812230	1e-08	63.2
ASA_P4JF003	gi|752502612|dbj|AP014611.1|	89.20	95.83	0	1	815	87	1	1	814	87832	90276	0.0	1508
ASA_P4JF003	gi|749800011|gb|KM506769.1|	89.20	95.83	0	2	815	87	1	1	814	42680	45124	0.0	1508
ASA_P4JF003	gi|742994109|gb|CP010391.1|	89.20	95.83	0	-2	815	87	1	1	814	100054	97610	0.0	1508
ASA_P4JF003	gi|742954201|gb|CP010373.1|	89.20	95.83	0	-2	815	87	1	1	814	68271	65827	0.0	1508
ASA_P4JF003	gi|662862580|ref|NC_022522.2|	89.20	95.83	0	1	815	87	1	1	814	63553	65997	0.0	1508
ASA_P4JF003	gi|704486155|gb|KM083064.1|	89.20	95.83	0	1	815	87	1	1	814	58234	60678	0.0	1508
ASA_P4JF003	gi|723759024|gb|KP056256.1|	89.20	95.83	0	1	815	87	1	1	814	68764	71208	0.0	1508
ASA_P4JF003	gi|723243434|gb|CP009868.1|	89.20	95.83	0	-2	815	87	1	1	814	163960	161516	0.0	1508
ASA_P4JF003	gi|698038887|gb|KM670336.1|	89.20	95.83	0	2	815	87	1	1	814	79103	81547	0.0	1508
ASA_P4JF003	gi|698038887|gb|KM670336.1|	21.07	37.60	0	-1	375	250	11	382	728	152630	151560	2.2	43.1
ASA_P4JF003	gi|696586546|gb|CP009564.1|	89.20	95.83	0	1	815	87	1	1	814	18148	20592	0.0	1508
ASA_P4JF003	gi|696586546|gb|CP009564.1|	82.91	93.59	0	-3	234	40	0	1	234	117776	117075	9e-126	431
ASA_P4JF003	gi|696585773|gb|CP009562.1|	89.20	95.83	0	3	815	87	1	1	814	18543	20987	0.0	1508
ASA_P4JF003	gi|696585773|gb|CP009562.1|	82.91	93.59	0	-1	234	40	0	1	234	118180	117479	9e-126	431
ASA_P4JF003	gi|696581286|gb|CP009560.1|	89.20	95.83	0	3	815	87	1	1	814	15447	17891	0.0	1508
ASA_P4JF003	gi|696581286|gb|CP009560.1|	82.91	93.59	0	-3	234	40	0	1	234	152946	152245	9e-126	431
ASA_P4JF003	gi|695936401|gb|CP009570.1|	89.20	95.83	0	-2	815	87	1	1	814	112023	109579	0.0	1508
ASA_P4JF003	gi|695936401|gb|CP009570.1|	82.91	93.59	0	2	234	40	0	1	234	12386	13087	9e-126	431
ASA_P4JF003	gi|695935254|gb|CP009567.1|	89.20	95.83	0	-1	815	87	1	1	814	153586	151142	0.0	1508
ASA_P4JF003	gi|695935254|gb|CP009567.1|	82.91	93.59	0	1	234	40	0	1	234	16084	16785	9e-126	431
ASA_P4JF003	gi|695934953|gb|CP007636.1|	89.20	95.83	0	1	815	87	1	1	814	88780	91224	0.0	1508
ASA_P4JF003	gi|678222149|gb|KJ909290.1|	89.20	95.83	0	2	815	87	1	1	814	68714	71158	0.0	1508
ASA_P4JF003	gi|685456437|gb|CP009414.1|	89.20	95.83	0	1	815	87	1	1	814	72841	75285	0.0	1508
ASA_P4JF003	gi|685456237|gb|CP009413.1|	89.20	95.83	0	-1	815	87	1	1	814	83598	81154	0.0	1508
ASA_P4JF003	gi|685454021|gb|CP009409.1|	89.20	95.83	0	2	815	87	1	1	814	81506	83950	0.0	1508
ASA_P4JF003	gi|685454021|gb|CP009409.1|	82.91	93.59	0	-3	234	40	0	1	234	60800	60099	9e-126	431
ASA_P4JF003	gi|662716651|gb|CP008824.1|	89.20	95.83	0	1	815	87	1	1	814	107773	110217	0.0	1508
ASA_P4JF003	gi|661245796|dbj|AP014565.1|	89.20	95.83	0	-1	815	87	1	1	814	1032594	1030150	0.0	1508
ASA_P4JF003	gi|660573358|gb|CP008790.1|	89.20	95.83	0	3	815	87	1	1	814	77451	79895	0.0	1508
ASA_P4JF003	gi|657224404|gb|KF056330.2|	89.20	95.83	0	1	815	87	1	1	814	63553	65997	0.0	1508
ASA_P4JF003	gi|640855459|gb|CP007732.1|	89.20	95.83	0	3	815	87	1	1	814	107784	110228	0.0	1508
ASA_P4JF003	gi|619739382|gb|CP007558.1|	89.20	95.83	0	1	815	87	1	1	814	107773	110217	0.0	1508
ASA_P4JF003	gi|596353652|gb|KF976462.2|	89.20	95.83	0	2	815	87	1	1	814	62777	65221	0.0	1508
ASA_P4JF003	gi|591389235|gb|KF992018.1|	89.20	95.83	0	1	815	87	1	1	814	67261	69705	0.0	1508
ASA_P4JF003	gi|582035484|gb|CP006661.1|	89.20	95.83	0	2	815	87	1	1	814	81356	83800	0.0	1508
ASA_P4JF003	gi|555235253|gb|KF250428.1|	89.20	95.83	0	3	815	87	1	1	814	57933	60377	0.0	1508
ASA_P4JF003	gi|544169431|gb|KF152885.1|	89.20	95.83	0	1	815	87	1	1	814	64525	66969	0.0	1508
ASA_P4JF003	gi|514883893|gb|JX442976.1|	89.20	95.83	0	2	815	87	1	1	814	100058	102502	0.0	1508
ASA_P4JF003	gi|443900801|emb|FO203354.1|	89.20	95.83	0	1	815	87	1	1	814	65356	67800	0.0	1508
ASA_P4JF003	gi|430829327|gb|JF714412.2|	89.20	95.83	0	1	815	87	1	1	814	67261	69705	0.0	1508
ASA_P4JF003	gi|409729032|gb|JX141473.1|	89.20	95.83	0	1	815	87	1	1	814	61639	64083	0.0	1508
ASA_P4JF003	gi|407810043|gb|JQ824049.1|	89.20	95.83	0	-2	815	87	1	1	814	72111	69667	0.0	1508
ASA_P4JF003	gi|381287804|gb|JN983043.1|	89.20	95.83	0	-3	815	87	1	1	814	99126	96682	0.0	1508
ASA_P4JF003	gi|378705671|gb|JN861072.1|	89.20	95.83	0	1	815	87	1	1	814	67261	69705	0.0	1508
ASA_P4JF003	gi|377806473|gb|JQ010984.1|	89.20	95.83	0	2	815	87	1	1	814	72704	75148	0.0	1508
ASA_P4JF003	gi|374413489|gb|JN687470.1|	89.20	95.83	0	3	815	87	1	1	814	69834	72278	0.0	1508
ASA_P4JF003	gi|358409925|gb|JN157804.1|	89.20	95.83	0	-1	815	87	1	1	814	153488	151044	0.0	1508
ASA_P4JF003	gi|345105136|gb|JF503991.1|	89.20	95.83	0	1	815	87	1	1	814	67261	69705	0.0	1508
ASA_P4JF003	gi|345468041|dbj|AP012208.1|	89.20	95.83	0	3	815	87	1	1	814	68595	71039	0.0	1508
ASA_P4JF003	gi|305670853|gb|HQ023863.1|	89.20	95.83	0	2	815	87	1	1	814	66128	68572	0.0	1508
ASA_P4JF003	gi|305670679|gb|HQ023862.1|	89.20	95.83	0	3	815	87	1	1	814	69876	72320	0.0	1508
ASA_P4JF003	gi|305670530|gb|HQ023861.1|	89.20	95.83	0	1	815	87	1	1	814	70300	72744	0.0	1508
ASA_P4JF003	gi|332144411|dbj|AB571791.1|	89.20	95.83	0	-2	815	87	1	1	814	50156	47712	0.0	1508
ASA_P4JF003	gi|229561762|gb|FJ621588.1|;gi|305671026|gb|HQ023864.1|	89.20	95.83	0	2	815	87	1	1	814	71576	74020	0.0	1508
ASA_P4JF003	gi|229561581|gb|FJ621587.1|	89.20	95.83	0	1	815	87	1	1	814	81520	83964	0.0	1508
ASA_P4JF003	gi|229561581|gb|FJ621587.1|	82.91	93.59	0	-1	234	40	0	1	234	60809	60108	9e-126	431
ASA_P4JF003	gi|133905277|gb|CP000603.1|	89.20	95.83	0	1	815	87	1	1	814	83272	85716	0.0	1508
ASA_P4JF003	gi|133905002|gb|CP000604.1|	89.20	95.83	0	1	815	87	1	1	814	81520	83964	0.0	1508
ASA_P4JF003	gi|133905002|gb|CP000604.1|	82.91	93.59	0	-3	234	40	0	1	234	60809	60108	9e-126	431
ASA_P4JF003	gi|118596907|dbj|AB277724.1|	89.20	95.83	0	2	815	87	1	1	814	46358	48802	0.0	1508
ASA_P4JF003	gi|118596719|dbj|AB277723.1|	89.20	95.83	0	1	815	87	1	1	814	51904	54348	0.0	1508
ASA_P4JF003	gi|523811284|gb|CP006050.1|	89.08	95.71	0	2	815	88	1	1	814	80627	83071	0.0	1505
ASA_P4JF003	gi|566131152|gb|KF551948.1|	89.08	95.83	0	3	815	88	1	1	814	54159	56603	0.0	1505
ASA_P4JF003	gi|133904815|gb|CP000602.1|	89.08	95.83	0	1	815	88	1	1	814	68869	71313	0.0	1505
ASA_P4JF003	gi|733164884|emb|LN681228.1|	88.57	95.33	0	2	814	93	0	1	814	25604	28045	0.0	1503
ASA_P4JF003	gi|289176709|emb|FN667743.1|	88.57	95.33	0	2	814	93	0	1	814	25604	28045	0.0	1503
ASA_P4JF003	gi|224831756|gb|FJ705807.1|	88.34	95.71	0	2	815	94	1	1	814	62741	65185	0.0	1498
ASA_P4JF003	gi|672365395|gb|CP006665.1|	83.27	93.48	0	1	813	135	1	1	812	88261	90699	0.0	1424
ASA_P4JF003	gi|577007824|dbj|AB856327.1|	73.71	88.57	0	2	814	213	1	2	814	58202	60643	0.0	1254
ASA_P4JF003	gi|370986822|dbj|AB571865.1|	73.71	88.57	0	3	814	213	1	2	814	66558	68999	0.0	1254
ASA_P4JF003	gi|327536433|gb|JF267651.1|	92.45	97.17	0	2	530	39	1	286	814	88019	89608	0.0	986
ASA_P4JF003	gi|327536433|gb|JF267651.1|	83.04	93.08	0	1	289	49	0	1	289	87163	88029	0.0	531
ASA_P4JF003	gi|327536433|gb|JF267651.1|	82.91	93.59	0	-3	234	40	0	1	234	66451	65750	9e-126	431
ASA_P4JF003	gi|685456019|gb|CP009412.1|	86.64	95.20	0	3	479	64	0	1	479	70707	72143	0.0	901
ASA_P4JF003	gi|685456019|gb|CP009412.1|	92.35	96.18	0	2	340	25	1	476	814	72131	73150	0.0	614
ASA_P4JF003	gi|685455476|gb|CP009411.1|	92.28	97.08	0	3	479	36	1	337	814	82497	83933	0.0	885
ASA_P4JF003	gi|685455476|gb|CP009411.1|	87.50	94.12	0	1	136	17	0	202	337	82093	82500	0.0	261
ASA_P4JF003	gi|685455476|gb|CP009411.1|	82.91	93.59	0	-1	234	40	0	1	234	60790	60089	9e-126	431
ASA_P4JF003	gi|685455476|gb|CP009411.1|	83.17	94.06	0	2	202	34	0	1	202	81491	82096	8e-105	370
ASA_P4JF003	gi|594708731|gb|KC886258.1|	50.68	71.06	0	3	805	386	3	11	810	54873	57269	0.0	830
ASA_P4JF003	gi|358442166|gb|JN648379.1|	50.68	71.06	0	3	805	386	3	11	810	54873	57269	0.0	830
ASA_P4JF003	gi|259156371|gb|GQ463142.1|	50.68	71.06	0	1	805	386	3	11	810	54910	57306	0.0	830
ASA_P4JF003	gi|594708630|gb|KC886257.1|	50.68	71.06	0	1	805	386	3	11	810	54952	57348	0.0	830
ASA_P4JF003	gi|259156180|gb|GQ463140.1|	50.68	71.06	0	1	805	386	3	11	810	59044	61440	0.0	830
ASA_P4JF003	gi|462293505|gb|AJFN02000021.1|	50.68	71.06	0	-3	805	386	3	11	810	101509	99113	0.0	830
ASA_P4JF003	gi|356645562|gb|CP003069.1|	50.68	71.06	0	1	805	386	3	11	810	138418	140814	0.0	830
ASA_P4JF003	gi|695931389|gb|CP007634.1|	50.68	71.06	0	1	805	386	3	11	810	133342	135738	0.0	830
ASA_P4JF003	gi|172051539|emb|AJ870986.2|	50.68	70.93	0	1	805	386	3	11	810	59698	62094	0.0	830
ASA_P4JF003	gi|684200017|gb|CP008920.1|	50.68	71.06	0	2	805	386	3	11	810	1901894	1904290	0.0	830
ASA_P4JF003	gi|521348694|gb|CP004855.1|	50.68	71.06	0	3	805	386	3	11	810	1329474	1331870	0.0	830
ASA_P4JF003	gi|521343783|gb|CP004853.1|	50.68	71.06	0	2	805	386	3	11	810	1321049	1323445	0.0	830
ASA_P4JF003	gi|410816915|gb|CP003917.1|	50.68	71.06	0	2	805	386	3	11	810	1334150	1336546	0.0	830
ASA_P4JF003	gi|386270271|gb|CP003380.1|	51.07	71.37	0	-3	793	381	2	19	810	571438	569078	0.0	830
ASA_P4JF003	gi|386270271|gb|CP003380.1|	21.33	40.21	0	1	286	209	7	446	728	994834	995652	0.003	52.4
ASA_P4JF003	gi|584468738|gb|CP007004.1|	50.68	70.93	0	1	805	386	3	11	810	809521	811917	0.0	830
ASA_P4JF003	gi|259156281|gb|GQ463141.1|	50.56	71.06	0	1	805	387	3	11	810	53866	56262	0.0	829
ASA_P4JF003	gi|21885263|gb|AY055428.1|	50.56	71.06	0	1	805	387	3	11	810	58057	60453	0.0	829
ASA_P4JF003	gi|259156080|gb|GQ463139.1|	50.68	70.93	0	3	805	386	3	11	810	52260	54656	0.0	829
ASA_P4JF003	gi|229368777|gb|CP001485.1|	50.68	70.93	0	-1	805	386	3	11	810	2998060	2995664	0.0	829
ASA_P4JF003	gi|521325890|gb|CP004848.1|	50.68	70.93	0	1	805	386	3	11	810	1237501	1239897	0.0	829
ASA_P4JF003	gi|259156468|gb|GQ463143.1|	51.07	71.37	0	1	793	381	2	19	810	34291	36651	0.0	828
ASA_P4JF003	gi|172046403|emb|AM942759.1|	50.56	71.06	0	-2	805	387	3	11	810	2691651	2689255	0.0	828
ASA_P4JF003	gi|172046403|emb|AM942759.1|	22.13	43.44	0	-3	244	171	7	267	496	2816153	2815437	0.70	44.7
ASA_P4JF003	gi|380005181|gb|JQ345361.1|	50.56	71.06	0	3	805	387	3	11	810	24114	26510	0.0	828
ASA_P4JF003	gi|686466867|gb|KM213605.1|	51.07	71.25	0	3	793	381	2	19	810	60414	62774	0.0	828
ASA_P4JF003	gi|259156547|gb|GQ463144.1|	51.07	71.25	0	1	793	381	2	19	810	64225	66585	0.0	828
ASA_P4JF003	gi|20095128|gb|AY090559.1|	50.56	70.81	0	3	805	387	3	11	810	50271	52667	0.0	827
ASA_P4JF003	gi|120556926|gb|CP000503.1|	50.43	71.06	0	1	805	388	3	11	810	1288309	1290705	0.0	825
ASA_P4JF003	gi|635290508|gb|CP005961.1|	46.77	67.93	0	3	789	413	2	23	810	383550	385898	0.0	739
ASA_P4JF003	gi|749209907|gb|CP010312.1|	44.18	66.83	0	1	799	430	7	20	812	44164	46530	0.0	697
ASA_P4JF003	gi|295443534|dbj|AB434906.1|	45.20	65.02	0	3	812	426	4	12	810	52824	55241	0.0	695
ASA_P4JF003	gi|512379920|dbj|AP013069.1|	44.95	64.90	0	1	812	428	4	12	810	146233	148650	0.0	693
ASA_P4JF003	gi|219883500|dbj|AB088420.3|	44.95	64.90	0	2	812	428	4	12	810	146303	148720	0.0	693
ASA_P4JF003	gi|219688841|dbj|AB474758.1|	44.95	64.90	0	1	812	428	4	12	810	147499	149916	0.0	693
ASA_P4JF003	gi|21202847|dbj|AP004237.1|	39.90	59.25	0	1	822	460	8	19	814	153001	155442	3e-171	564
ASA_P4JF003	gi|284007982|emb|FN545218.1|	38.27	57.04	0	-2	831	474	9	4	809	8164	5714	2e-160	533
ASA_P4JF003	gi|390425027|gb|CP003154.1|	49.72	69.16	0	-3	535	268	1	276	810	1648840	1647239	6e-159	528
ASA_P4JF002	gi|695224908|ref|NG_041188.1|;gi|318085413|gb|HQ203982.1|	72.08	87.08	0	2	240	65	1	2	241	44	757	1e-112	343
ASA_P4JF002	gi|733164884|emb|LN681228.1|	73.33	88.33	0	3	240	62	1	2	241	24891	25604	8e-105	347
ASA_P4JF002	gi|289176709|emb|FN667743.1|	73.33	88.33	0	3	240	62	1	2	241	24891	25604	8e-105	347
ASA_P4JF002	gi|224831756|gb|FJ705807.1|	73.33	86.25	0	3	240	62	1	2	241	62028	62741	1e-104	347
ASA_P4JF002	gi|695212645|ref|NG_036465.1|;gi|149850134|emb|AJ875405.3|	72.08	87.08	0	1	240	65	1	2	241	10498	11211	1e-103	343
ASA_P4JF002	gi|695224930|ref|NG_041194.1|;gi|318085435|gb|HQ203988.1|	72.08	87.08	0	3	240	65	1	2	241	11286	11999	1e-103	343
ASA_P4JF002	gi|73917032|gb|DQ164214.1|	72.08	87.08	0	3	240	65	1	2	241	10293	11006	1e-103	343
ASA_P4JF002	gi|262318115|dbj|AB525688.1|	72.08	87.08	0	2	240	65	1	2	241	20705	21418	2e-103	343
ASA_P4JF002	gi|685456019|gb|CP009412.1|	72.08	87.08	0	1	240	65	1	2	241	69994	70707	2e-103	343
ASA_P4JF002	gi|695936401|gb|CP009570.1|	72.08	87.08	0	-3	240	65	1	2	241	112736	112023	2e-103	343
ASA_P4JF002	gi|695936401|gb|CP009570.1|	72.08	87.08	0	3	240	65	1	2	241	11673	12386	2e-103	343
ASA_P4JF002	gi|696586546|gb|CP009564.1|	72.08	87.08	0	-1	240	65	1	2	241	118489	117776	2e-103	343
ASA_P4JF002	gi|696586546|gb|CP009564.1|	72.08	87.08	0	2	240	65	1	2	241	17435	18148	2e-103	343
ASA_P4JF002	gi|696585773|gb|CP009562.1|	72.08	87.08	0	-2	240	65	1	2	241	118893	118180	2e-103	343
ASA_P4JF002	gi|696585773|gb|CP009562.1|	72.08	87.08	0	1	240	65	1	2	241	17830	18543	2e-103	343
ASA_P4JF002	gi|544345850|dbj|AB591424.1|	72.08	87.08	0	2	240	65	1	2	241	58709	59422	2e-103	343
ASA_P4JF002	gi|332144411|dbj|AB571791.1|	72.08	87.08	0	-3	240	65	1	2	241	50869	50156	2e-103	343
ASA_P4JF002	gi|685455334|gb|CP009410.1|	72.08	87.08	0	-2	240	65	1	2	241	63178	62465	2e-103	343
ASA_P4JF002	gi|685455334|gb|CP009410.1|	70.95	85.89	0	3	241	68	1	1	241	82455	83171	1e-100	335
ASA_P4JF002	gi|381288102|gb|JN983045.1|	72.08	87.08	0	-2	240	65	1	2	241	63242	62529	2e-103	343
ASA_P4JF002	gi|381288102|gb|JN983045.1|	72.08	87.08	0	3	240	65	1	2	241	82527	83240	2e-103	343
ASA_P4JF002	gi|381288584|gb|JN983048.1|	72.08	87.08	0	-1	240	65	1	2	241	63183	62470	2e-103	343
ASA_P4JF002	gi|381288584|gb|JN983048.1|	72.08	87.08	0	2	240	65	1	2	241	82466	83179	2e-103	343
ASA_P4JF002	gi|591389235|gb|KF992018.1|	72.08	87.08	0	2	240	65	1	2	241	66548	67261	2e-103	343
ASA_P4JF002	gi|378705671|gb|JN861072.1|	72.08	87.08	0	2	240	65	1	2	241	66548	67261	2e-103	343
ASA_P4JF002	gi|582035484|gb|CP006661.1|	72.08	87.08	0	3	240	65	1	2	241	80643	81356	2e-103	343
ASA_P4JF002	gi|229561407|gb|FJ621586.1|	72.08	87.08	0	2	240	65	1	2	241	60380	61093	2e-103	343
ASA_P4JF002	gi|555235253|gb|KF250428.1|	72.08	87.08	0	1	240	65	1	2	241	57220	57933	2e-103	343
ASA_P4JF002	gi|678222149|gb|KJ909290.1|	72.08	87.08	0	3	240	65	1	2	241	68001	68714	2e-103	343
ASA_P4JF002	gi|696581286|gb|CP009560.1|	72.08	87.08	0	-1	240	65	1	2	241	153659	152946	2e-103	343
ASA_P4JF002	gi|696581286|gb|CP009560.1|	72.08	87.08	0	1	240	65	1	2	241	14734	15447	2e-103	343
ASA_P4JF002	gi|229561581|gb|FJ621587.1|	72.08	87.08	0	2	240	65	1	2	241	80807	81520	2e-103	343
ASA_P4JF002	gi|229561581|gb|FJ621587.1|	72.08	87.08	0	-2	240	65	1	2	241	61522	60809	2e-103	343
ASA_P4JF002	gi|695935254|gb|CP009567.1|	72.08	87.08	0	-2	240	65	1	2	241	154299	153586	2e-103	343
ASA_P4JF002	gi|695935254|gb|CP009567.1|	72.08	87.08	0	2	240	65	1	2	241	15371	16084	2e-103	343
ASA_P4JF002	gi|305670853|gb|HQ023863.1|	72.08	87.08	0	3	240	65	1	2	241	65415	66128	2e-103	343
ASA_P4JF002	gi|358409925|gb|JN157804.1|	72.08	87.08	0	-2	240	65	1	2	241	154201	153488	2e-103	343
ASA_P4JF002	gi|685456437|gb|CP009414.1|	72.08	87.08	0	2	240	65	1	2	241	72128	72841	2e-103	343
ASA_P4JF002	gi|381287804|gb|JN983043.1|	72.08	87.08	0	-1	240	65	1	2	241	99839	99126	2e-103	343
ASA_P4JF002	gi|409729032|gb|JX141473.1|	72.08	87.08	0	2	240	65	1	2	241	60926	61639	2e-103	343
ASA_P4JF002	gi|430829327|gb|JF714412.2|	72.08	87.08	0	2	240	65	1	2	241	66548	67261	2e-103	343
ASA_P4JF002	gi|685455476|gb|CP009411.1|	72.08	87.08	0	3	240	65	1	2	241	80778	81491	2e-103	343
ASA_P4JF002	gi|685455476|gb|CP009411.1|	69.70	85.35	0	-3	198	58	1	2	199	61502	60915	3e-87	265
ASA_P4JF002	gi|685455476|gb|CP009411.1|	82.22	93.33	0	-2	45	8	0	197	241	60924	60790	3e-87	87.0
ASA_P4JF002	gi|229561762|gb|FJ621588.1|;gi|305671026|gb|HQ023864.1|	72.08	87.08	0	3	240	65	1	2	241	70863	71576	2e-103	343
ASA_P4JF002	gi|345105136|gb|JF503991.1|	72.08	87.08	0	2	240	65	1	2	241	66548	67261	2e-103	343
ASA_P4JF002	gi|695934953|gb|CP007636.1|	72.08	87.08	0	2	240	65	1	2	241	88067	88780	2e-103	343
ASA_P4JF002	gi|596353652|gb|KF976462.2|	72.08	87.08	0	3	240	65	1	2	241	62064	62777	2e-103	343
ASA_P4JF002	gi|514883893|gb|JX442976.1|	72.08	87.08	0	3	240	65	1	2	241	99345	100058	2e-103	343
ASA_P4JF002	gi|327536433|gb|JF267651.1|	72.08	87.08	0	2	240	65	1	2	241	86450	87163	2e-103	343
ASA_P4JF002	gi|327536433|gb|JF267651.1|	72.08	87.08	0	-1	240	65	1	2	241	67164	66451	2e-103	343
ASA_P4JF002	gi|685456237|gb|CP009413.1|	72.08	87.08	0	-2	240	65	1	2	241	84311	83598	2e-103	343
ASA_P4JF002	gi|133905002|gb|CP000604.1|	72.08	87.08	0	2	240	65	1	2	241	80807	81520	2e-103	343
ASA_P4JF002	gi|133905002|gb|CP000604.1|	72.08	87.08	0	-1	240	65	1	2	241	61522	60809	2e-103	343
ASA_P4JF002	gi|374413489|gb|JN687470.1|	72.08	87.08	0	1	240	65	1	2	241	69121	69834	2e-103	343
ASA_P4JF002	gi|685454021|gb|CP009409.1|	72.08	87.08	0	3	240	65	1	2	241	80793	81506	2e-103	343
ASA_P4JF002	gi|685454021|gb|CP009409.1|	72.08	87.08	0	-1	240	65	1	2	241	61513	60800	2e-103	343
ASA_P4JF002	gi|345468041|dbj|AP012208.1|	72.08	87.08	0	1	240	65	1	2	241	67882	68595	2e-103	343
ASA_P4JF002	gi|523811284|gb|CP006050.1|	72.08	87.08	0	3	240	65	1	2	241	79914	80627	2e-103	343
ASA_P4JF002	gi|661245796|dbj|AP014565.1|	72.08	87.08	0	-2	240	65	1	2	241	1033307	1032594	2e-103	343
ASA_P4JF002	gi|661245796|dbj|AP014565.1|	29.27	47.32	0	-3	205	127	8	43	241	3336271	3335693	9e-10	68.9
ASA_P4JF002	gi|305670679|gb|HQ023862.1|	71.67	87.08	0	1	240	66	1	2	241	69163	69876	3e-103	342
ASA_P4JF002	gi|566131152|gb|KF551948.1|	71.67	86.67	0	1	240	66	1	2	241	53446	54159	6e-103	342
ASA_P4JF002	gi|118596907|dbj|AB277724.1|	71.67	86.67	0	3	240	66	1	2	241	45645	46358	6e-103	342
ASA_P4JF002	gi|544169431|gb|KF152885.1|	71.67	86.67	0	2	240	66	1	2	241	63812	64525	6e-103	342
ASA_P4JF002	gi|305670530|gb|HQ023861.1|	71.67	86.67	0	2	240	66	1	2	241	69587	70300	6e-103	342
ASA_P4JF002	gi|749800011|gb|KM506769.1|	71.67	86.67	0	3	240	66	1	2	241	41967	42680	6e-103	342
ASA_P4JF002	gi|118596719|dbj|AB277723.1|	71.67	86.67	0	2	240	66	1	2	241	51191	51904	6e-103	342
ASA_P4JF002	gi|133904815|gb|CP000602.1|	71.67	86.67	0	2	240	66	1	2	241	68156	68869	6e-103	342
ASA_P4JF002	gi|704486155|gb|KM083064.1|	71.67	86.67	0	2	240	66	1	2	241	57521	58234	6e-103	342
ASA_P4JF002	gi|443900801|emb|FO203354.1|	71.67	86.67	0	2	240	66	1	2	241	64643	65356	6e-103	342
ASA_P4JF002	gi|723243434|gb|CP009868.1|	71.67	86.67	0	-3	240	66	1	2	241	164673	163960	6e-103	342
ASA_P4JF002	gi|662862580|ref|NC_022522.2|	71.67	86.67	0	2	240	66	1	2	241	62840	63553	6e-103	342
ASA_P4JF002	gi|657224404|gb|KF056330.2|	71.67	86.67	0	2	240	66	1	2	241	62840	63553	6e-103	342
ASA_P4JF002	gi|752502612|dbj|AP014611.1|	71.67	86.67	0	2	240	66	1	2	241	87119	87832	6e-103	342
ASA_P4JF002	gi|377806473|gb|JQ010984.1|	71.67	86.67	0	3	240	66	1	2	241	71991	72704	6e-103	342
ASA_P4JF002	gi|698038887|gb|KM670336.1|	71.67	86.67	0	3	240	66	1	2	241	78390	79103	6e-103	342
ASA_P4JF002	gi|742994109|gb|CP010391.1|	71.67	86.67	0	-3	240	66	1	2	241	100767	100054	6e-103	342
ASA_P4JF002	gi|407810043|gb|JQ824049.1|	71.67	86.67	0	-3	240	66	1	2	241	72824	72111	6e-103	342
ASA_P4JF002	gi|133905277|gb|CP000603.1|	71.67	86.67	0	2	240	66	1	2	241	82559	83272	6e-103	342
ASA_P4JF002	gi|660573358|gb|CP008790.1|	71.67	86.67	0	1	240	66	1	2	241	76738	77451	6e-103	342
ASA_P4JF002	gi|742954201|gb|CP010373.1|	71.67	86.67	0	-3	240	66	1	2	241	68984	68271	6e-103	342
ASA_P4JF002	gi|640855459|gb|CP007732.1|	71.67	86.67	0	1	240	66	1	2	241	107071	107784	6e-103	342
ASA_P4JF002	gi|619739382|gb|CP007558.1|	71.67	86.67	0	2	240	66	1	2	241	107060	107773	6e-103	342
ASA_P4JF002	gi|662716651|gb|CP008824.1|	71.67	86.67	0	2	240	66	1	2	241	107060	107773	6e-103	342
ASA_P4JF002	gi|672365395|gb|CP006665.1|	67.50	83.33	0	2	240	75	1	2	241	87551	88261	8e-101	335
ASA_P4JF002	gi|723759024|gb|KP056256.1|	68.75	85.00	0	2	160	49	1	82	241	68288	68764	1e-80	213
ASA_P4JF002	gi|723759024|gb|KP056256.1|	69.88	84.34	0	3	83	23	1	2	84	68055	68297	1e-80	117
ASA_P4JF002	gi|577007824|dbj|AB856327.1|	53.97	72.38	0	3	239	103	3	3	239	57489	58190	2e-71	251
ASA_P4JF002	gi|370986822|dbj|AB571865.1|	53.97	72.38	0	1	239	103	3	3	239	65845	66546	2e-71	251
ASA_P4JF002	gi|386270271|gb|CP003380.1|	49.54	70.37	0	-1	216	108	1	23	238	572118	571474	2e-57	211
ASA_P4JF002	gi|259156468|gb|GQ463143.1|	49.54	70.37	0	1	216	108	1	23	238	33610	34254	2e-57	210
ASA_P4JF002	gi|259156080|gb|GQ463139.1|	49.07	70.37	0	1	216	109	1	23	238	51616	52260	3e-57	210
ASA_P4JF002	gi|594708731|gb|KC886258.1|	49.07	70.37	0	1	216	109	1	23	238	54229	54873	3e-57	210
ASA_P4JF002	gi|358442166|gb|JN648379.1|	49.07	70.37	0	1	216	109	1	23	238	54229	54873	3e-57	210
ASA_P4JF002	gi|259156371|gb|GQ463142.1|	49.07	70.37	0	2	216	109	1	23	238	54266	54910	3e-57	210
ASA_P4JF002	gi|594708630|gb|KC886257.1|	49.07	70.37	0	2	216	109	1	23	238	54308	54952	3e-57	210
ASA_P4JF002	gi|259156180|gb|GQ463140.1|	49.07	70.37	0	2	216	109	1	23	238	58400	59044	3e-57	210
ASA_P4JF002	gi|462293505|gb|AJFN02000021.1|	49.07	70.37	0	-1	216	109	1	23	238	102153	101509	3e-57	210
ASA_P4JF002	gi|356645562|gb|CP003069.1|	49.07	70.37	0	2	216	109	1	23	238	137774	138418	3e-57	210
ASA_P4JF002	gi|356645562|gb|CP003069.1|	24.31	41.74	0	-1	218	151	6	19	228	2063443	2062808	0.002	49.3
ASA_P4JF002	gi|695931389|gb|CP007634.1|	49.07	70.37	0	2	216	109	1	23	238	132698	133342	3e-57	210
ASA_P4JF002	gi|695931389|gb|CP007634.1|	24.31	41.74	0	-1	218	151	6	19	228	2063843	2063208	0.002	49.3
ASA_P4JF002	gi|20095128|gb|AY090559.1|	49.07	70.37	0	1	216	109	1	23	238	49627	50271	5e-57	209
ASA_P4JF002	gi|259156281|gb|GQ463141.1|	49.07	70.37	0	2	216	109	1	23	238	53222	53866	5e-57	209
ASA_P4JF002	gi|21885263|gb|AY055428.1|	49.07	70.37	0	2	216	109	1	23	238	57413	58057	5e-57	209
ASA_P4JF002	gi|686466867|gb|KM213605.1|	49.07	70.37	0	1	216	109	1	23	238	59734	60378	5e-57	209
ASA_P4JF002	gi|259156547|gb|GQ463144.1|	49.07	70.37	0	2	216	109	1	23	238	63545	64189	5e-57	209
ASA_P4JF002	gi|229368777|gb|CP001485.1|	49.07	70.37	0	-2	216	109	1	23	238	2998704	2998060	5e-57	209
ASA_P4JF002	gi|229368777|gb|CP001485.1|	24.31	41.74	0	3	218	151	6	19	228	1001376	1002011	0.002	49.3
ASA_P4JF002	gi|172046403|emb|AM942759.1|	49.07	70.37	0	-3	216	109	1	23	238	2692295	2691651	5e-57	209
ASA_P4JF002	gi|172046403|emb|AM942759.1|	22.84	45.69	0	-3	232	166	4	1	228	2152406	2151738	7e-07	60.1
ASA_P4JF002	gi|521325890|gb|CP004848.1|	49.07	70.37	0	2	216	109	1	23	238	1236857	1237501	5e-57	209
ASA_P4JF002	gi|521325890|gb|CP004848.1|	22.94	43.58	0	3	218	148	7	15	225	790467	791081	0.001	50.4
ASA_P4JF002	gi|120556926|gb|CP000503.1|	49.07	70.37	0	2	216	109	1	23	238	1287665	1288309	5e-57	209
ASA_P4JF002	gi|120556926|gb|CP000503.1|	22.89	41.37	0	-2	249	157	11	14	241	3747746	3747042	0.19	43.5
ASA_P4JF002	gi|380005181|gb|JQ345361.1|	48.61	70.37	0	1	216	110	1	23	238	23470	24114	2e-56	207
ASA_P4JF002	gi|172051539|emb|AJ870986.2|	49.07	69.91	0	2	216	109	1	23	238	59054	59698	2e-56	207
ASA_P4JF002	gi|684200017|gb|CP008920.1|	48.61	69.91	0	3	216	110	1	23	238	1901250	1901894	2e-56	207
ASA_P4JF002	gi|684200017|gb|CP008920.1|	25.00	53.79	0	-2	132	79	6	18	139	4164405	4164040	0.012	47.4
ASA_P4JF002	gi|584468738|gb|CP007004.1|	48.85	70.97	0	2	217	108	2	23	238	808877	809521	4e-56	207
ASA_P4JF002	gi|584468738|gb|CP007004.1|	24.35	43.52	0	1	193	122	9	49	228	540781	541326	0.59	42.4
ASA_P4JF002	gi|521348694|gb|CP004855.1|	47.22	68.98	0	1	216	113	1	23	238	1328830	1329474	2e-54	202
ASA_P4JF002	gi|521348694|gb|CP004855.1|	22.94	43.58	0	3	218	148	7	15	225	826560	827174	0.001	50.4
ASA_P4JF002	gi|521343783|gb|CP004853.1|	47.22	68.98	0	3	216	113	1	23	238	1320405	1321049	2e-54	202
ASA_P4JF002	gi|521343783|gb|CP004853.1|	22.94	43.58	0	3	218	148	7	15	225	820650	821264	0.001	50.4
ASA_P4JF001	gi|696586546|gb|CP009564.1|	71.51	84.24	0	1	1218	347	0	1	1218	13639	17292	0.0	1819
ASA_P4JF001	gi|696586546|gb|CP009564.1|	75.23	87.62	0	-3	646	160	0	1	646	1946	9	0.0	1004
ASA_P4JF001	gi|696586546|gb|CP009564.1|	67.14	80.32	0	-3	569	187	0	650	1218	120338	118632	0.0	808
ASA_P4JF001	gi|696585773|gb|CP009562.1|	71.51	84.24	0	3	1218	347	0	1	1218	14034	17687	0.0	1819
ASA_P4JF001	gi|696585773|gb|CP009562.1|	74.44	86.11	0	-2	763	195	0	19	781	2289	1	0.0	1171
ASA_P4JF001	gi|696585773|gb|CP009562.1|	65.90	80.55	0	-1	437	149	0	782	1218	120346	119036	0.0	619
ASA_P4JF001	gi|696581286|gb|CP009560.1|	71.51	84.24	0	3	1218	347	0	1	1218	10938	14591	0.0	1819
ASA_P4JF001	gi|696581286|gb|CP009560.1|	70.18	83.26	0	-1	1177	351	0	42	1218	157331	153801	0.0	1721
ASA_P4JF001	gi|696581286|gb|CP009560.1|	96.97	96.97	0	-2	33	1	0	19	51	157399	157301	2e-14	71.2
ASA_P4JF001	gi|696581286|gb|CP009560.1|	84.21	94.74	0	-3	19	3	0	1	19	157452	157396	2e-14	37.0
ASA_P4JF001	gi|695936401|gb|CP009570.1|	71.51	84.24	0	2	1218	347	0	1	1218	7877	11530	0.0	1819
ASA_P4JF001	gi|695936401|gb|CP009570.1|	70.00	83.39	0	-2	1150	345	0	69	1218	116328	112879	0.0	1680
ASA_P4JF001	gi|695936401|gb|CP009570.1|	86.67	93.33	0	-1	75	10	0	1	75	116533	116309	5e-30	141
ASA_P4JF001	gi|695935254|gb|CP009567.1|	71.51	84.24	0	1	1218	347	0	1	1218	11575	15228	0.0	1819
ASA_P4JF001	gi|695935254|gb|CP009567.1|	73.53	85.88	0	-2	680	180	0	42	721	157971	155932	0.0	1026
ASA_P4JF001	gi|695935254|gb|CP009567.1|	66.07	80.24	0	-1	501	170	0	718	1218	155944	154442	0.0	708
ASA_P4JF001	gi|695935254|gb|CP009567.1|	100.00	100.00	0	-3	27	0	0	19	45	158039	157959	3e-11	62.0
ASA_P4JF001	gi|695935254|gb|CP009567.1|	84.21	94.74	0	-1	19	3	0	1	19	158092	158036	3e-11	35.8
ASA_P4JF001	gi|695934953|gb|CP007636.1|	71.51	84.24	0	1	1218	347	0	1	1218	84271	87924	0.0	1819
ASA_P4JF001	gi|678222149|gb|KJ909290.1|	71.51	84.24	0	2	1218	347	0	1	1218	64205	67858	0.0	1819
ASA_P4JF001	gi|685456237|gb|CP009413.1|	71.51	84.24	0	-1	1218	347	0	1	1218	88107	84454	0.0	1819
ASA_P4JF001	gi|685455476|gb|CP009411.1|	71.51	84.24	0	3	1218	347	0	1	1218	76983	80636	0.0	1819
ASA_P4JF001	gi|685455476|gb|CP009411.1|	76.65	89.05	0	-1	484	113	0	19	502	65242	63791	0.0	774
ASA_P4JF001	gi|685455476|gb|CP009411.1|	70.12	80.50	0	-3	241	72	0	498	738	63806	63084	0.0	342
ASA_P4JF001	gi|685455476|gb|CP009411.1|	84.21	94.74	0	-2	19	3	0	1	19	65295	65239	0.0	36.6
ASA_P4JF001	gi|685455476|gb|CP009411.1|	64.39	78.67	0	-2	497	177	0	722	1218	63135	61645	0.0	682
ASA_P4JF001	gi|685455334|gb|CP009410.1|	71.51	84.24	0	-1	1218	347	0	1	1218	66974	63321	0.0	1819
ASA_P4JF001	gi|685455334|gb|CP009410.1|	67.16	80.40	0	1	944	308	1	272	1215	79483	82308	0.0	1300
ASA_P4JF001	gi|685455334|gb|CP009410.1|	79.34	90.77	0	2	271	56	0	19	289	78719	79531	3e-131	460
ASA_P4JF001	gi|685454021|gb|CP009409.1|	71.51	84.24	0	2	1218	347	0	1	1218	76997	80650	0.0	1819
ASA_P4JF001	gi|685454021|gb|CP009409.1|	71.33	84.08	0	-3	1200	344	0	19	1218	65255	61656	0.0	1787
ASA_P4JF001	gi|661245796|dbj|AP014565.1|	71.51	84.24	0	-1	1218	347	0	1	1218	1037103	1033450	0.0	1819
ASA_P4JF001	gi|596353652|gb|KF976462.2|	71.51	84.24	0	2	1218	347	0	1	1218	58268	61921	0.0	1819
ASA_P4JF001	gi|591389235|gb|KF992018.1|	71.51	84.24	0	1	1218	347	0	1	1218	62752	66405	0.0	1819
ASA_P4JF001	gi|582035484|gb|CP006661.1|	71.51	84.24	0	2	1218	347	0	1	1218	76847	80500	0.0	1819
ASA_P4JF001	gi|555235253|gb|KF250428.1|	71.51	84.24	0	3	1218	347	0	1	1218	53424	57077	0.0	1819
ASA_P4JF001	gi|544345850|dbj|AB591424.1|	71.51	84.24	0	1	1218	347	0	1	1218	54913	58566	0.0	1819
ASA_P4JF001	gi|523811284|gb|CP006050.1|	71.51	84.24	0	2	1218	347	0	1	1218	76118	79771	0.0	1819
ASA_P4JF001	gi|514883893|gb|JX442976.1|	71.51	84.24	0	2	1218	347	0	1	1218	95549	99202	0.0	1819
ASA_P4JF001	gi|430829327|gb|JF714412.2|	71.51	84.24	0	1	1218	347	0	1	1218	62752	66405	0.0	1819
ASA_P4JF001	gi|409729032|gb|JX141473.1|	71.51	84.24	0	1	1218	347	0	1	1218	57130	60783	0.0	1819
ASA_P4JF001	gi|381288584|gb|JN983048.1|	71.51	84.24	0	-3	1218	347	0	1	1218	66979	63326	0.0	1819
ASA_P4JF001	gi|381288584|gb|JN983048.1|	71.51	84.24	0	1	1218	347	0	1	1218	78670	82323	0.0	1819
ASA_P4JF001	gi|381288102|gb|JN983045.1|	71.51	84.24	0	-1	1218	347	0	1	1218	67038	63385	0.0	1819
ASA_P4JF001	gi|381288102|gb|JN983045.1|	71.51	84.24	0	2	1218	347	0	1	1218	78731	82384	0.0	1819
ASA_P4JF001	gi|381287804|gb|JN983043.1|	71.51	84.24	0	-3	1218	347	0	1	1218	103635	99982	0.0	1819
ASA_P4JF001	gi|378705671|gb|JN861072.1|	71.51	84.24	0	1	1218	347	0	1	1218	62752	66405	0.0	1819
ASA_P4JF001	gi|374413489|gb|JN687470.1|	71.51	84.24	0	3	1218	347	0	1	1218	65325	68978	0.0	1819
ASA_P4JF001	gi|358409925|gb|JN157804.1|	71.51	84.24	0	-1	1218	347	0	1	1218	157997	154344	0.0	1819
ASA_P4JF001	gi|345105136|gb|JF503991.1|	71.51	84.24	0	1	1218	347	0	1	1218	62752	66405	0.0	1819
ASA_P4JF001	gi|345468041|dbj|AP012208.1|	71.51	84.24	0	3	1218	347	0	1	1218	64086	67739	0.0	1819
ASA_P4JF001	gi|305670853|gb|HQ023863.1|	71.51	84.24	0	2	1218	347	0	1	1218	61619	65272	0.0	1819
ASA_P4JF001	gi|305670679|gb|HQ023862.1|	71.51	84.24	0	3	1218	347	0	1	1218	65367	69020	0.0	1819
ASA_P4JF001	gi|332144411|dbj|AB571791.1|	71.51	84.24	0	-2	1218	347	0	1	1218	54665	51012	0.0	1819
ASA_P4JF001	gi|327536433|gb|JF267651.1|	71.51	84.24	0	1	1218	347	0	1	1218	82654	86307	0.0	1819
ASA_P4JF001	gi|327536433|gb|JF267651.1|	71.51	84.24	0	-3	1218	347	0	1	1218	70960	67307	0.0	1819
ASA_P4JF001	gi|695224930|ref|NG_041194.1|;gi|318085435|gb|HQ203988.1|	71.51	84.24	0	2	1218	347	0	1	1218	7490	11143	0.0	1819
ASA_P4JF001	gi|262318115|dbj|AB525688.1|	71.51	84.24	0	1	1218	347	0	1	1218	16909	20562	0.0	1819
ASA_P4JF001	gi|229561762|gb|FJ621588.1|;gi|305671026|gb|HQ023864.1|	71.51	84.24	0	2	1218	347	0	1	1218	67067	70720	0.0	1819
ASA_P4JF001	gi|229561581|gb|FJ621587.1|	71.51	84.24	0	1	1218	347	0	1	1218	77011	80664	0.0	1819
ASA_P4JF001	gi|229561581|gb|FJ621587.1|	71.51	84.24	0	-1	1218	347	0	1	1218	65318	61665	0.0	1819
ASA_P4JF001	gi|229561407|gb|FJ621586.1|	71.51	84.24	0	1	1218	347	0	1	1218	56584	60237	0.0	1819
ASA_P4JF001	gi|229561407|gb|FJ621586.1|	78.60	88.84	0	2	215	45	1	1	214	68216	68860	4e-96	353
ASA_P4JF001	gi|133905002|gb|CP000604.1|	71.51	84.24	0	1	1218	347	0	1	1218	77011	80664	0.0	1819
ASA_P4JF001	gi|133905002|gb|CP000604.1|	71.51	84.24	0	-3	1218	347	0	1	1218	65318	61665	0.0	1819
ASA_P4JF001	gi|752502612|dbj|AP014611.1|	71.43	84.15	0	3	1218	348	0	1	1218	81393	85046	0.0	1816
ASA_P4JF001	gi|749800011|gb|KM506769.1|	71.43	84.15	0	1	1218	348	0	1	1218	36730	40383	0.0	1816
ASA_P4JF001	gi|742994109|gb|CP010391.1|	71.43	84.15	0	-2	1218	348	0	1	1218	104563	100910	0.0	1816
ASA_P4JF001	gi|742954201|gb|CP010373.1|	71.43	84.15	0	-2	1218	348	0	1	1218	72780	69127	0.0	1816
ASA_P4JF001	gi|662862580|ref|NC_022522.2|	71.43	84.15	0	1	1218	348	0	1	1218	59044	62697	0.0	1816
ASA_P4JF001	gi|704486155|gb|KM083064.1|	71.43	84.15	0	1	1218	348	0	1	1218	53725	57378	0.0	1816
ASA_P4JF001	gi|698038887|gb|KM670336.1|	71.43	84.15	0	2	1218	348	0	1	1218	74594	78247	0.0	1816
ASA_P4JF001	gi|662716651|gb|CP008824.1|	71.43	84.15	0	3	1218	348	0	1	1218	103263	106916	0.0	1816
ASA_P4JF001	gi|660573358|gb|CP008790.1|	71.43	84.15	0	3	1218	348	0	1	1218	72942	76595	0.0	1816
ASA_P4JF001	gi|657224404|gb|KF056330.2|	71.43	84.15	0	1	1218	348	0	1	1218	59044	62697	0.0	1816
ASA_P4JF001	gi|640855459|gb|CP007732.1|	71.43	84.15	0	2	1218	348	0	1	1218	103274	106927	0.0	1816
ASA_P4JF001	gi|619739382|gb|CP007558.1|	71.43	84.15	0	3	1218	348	0	1	1218	103263	106916	0.0	1816
ASA_P4JF001	gi|544169431|gb|KF152885.1|	71.43	84.15	0	1	1218	348	0	1	1218	60016	63669	0.0	1816
ASA_P4JF001	gi|443900801|emb|FO203354.1|	71.43	84.15	0	1	1218	348	0	1	1218	60847	64500	0.0	1816
ASA_P4JF001	gi|407810043|gb|JQ824049.1|	71.43	84.15	0	-2	1218	348	0	1	1218	76620	72967	0.0	1816
ASA_P4JF001	gi|377806473|gb|JQ010984.1|	71.43	84.15	0	2	1218	348	0	1	1218	68195	71848	0.0	1816
ASA_P4JF001	gi|305670530|gb|HQ023861.1|	71.43	84.15	0	1	1218	348	0	1	1218	65791	69444	0.0	1816
ASA_P4JF001	gi|133905277|gb|CP000603.1|	71.43	84.15	0	1	1218	348	0	1	1218	78763	82416	0.0	1816
ASA_P4JF001	gi|133904815|gb|CP000602.1|	71.43	84.15	0	1	1218	348	0	1	1218	64360	68013	0.0	1816
ASA_P4JF001	gi|118596907|dbj|AB277724.1|	71.43	84.15	0	2	1218	348	0	1	1218	41849	45502	0.0	1816
ASA_P4JF001	gi|118596719|dbj|AB277723.1|	71.43	84.15	0	1	1218	348	0	1	1218	47395	51048	0.0	1816
ASA_P4JF001	gi|566131152|gb|KF551948.1|	71.43	84.07	0	3	1218	348	0	1	1218	49650	53303	0.0	1811
ASA_P4JF001	gi|723759024|gb|KP056256.1|	71.28	84.03	0	3	1215	349	0	1	1215	64260	67904	0.0	1805
ASA_P4JF001	gi|224831756|gb|FJ705807.1|	70.20	83.99	0	2	1218	363	0	1	1218	58232	61885	0.0	1800
ASA_P4JF001	gi|733164884|emb|LN681228.1|	70.53	83.66	0	2	1218	359	0	1	1218	21095	24748	0.0	1800
ASA_P4JF001	gi|289176709|emb|FN667743.1|	70.53	83.66	0	2	1218	359	0	1	1218	21095	24748	0.0	1800
ASA_P4JF001	gi|685456437|gb|CP009414.1|	71.33	84.08	0	1	1200	344	0	19	1218	68386	71985	0.0	1787
ASA_P4JF001	gi|685456019|gb|CP009412.1|	71.09	83.88	0	1	1197	346	0	19	1215	66253	69843	0.0	1776
ASA_P4JF001	gi|672365395|gb|CP006665.1|	68.06	82.02	0	1	1218	388	1	1	1218	83746	87396	0.0	1737
ASA_P4JF001	gi|187369479|dbj|AB365867.1|	71.55	84.03	0	1	1146	326	0	1	1146	5497	8934	0.0	1705
ASA_P4JF001	gi|695212645|ref|NG_036465.1|;gi|149850134|emb|AJ875405.3|	67.81	81.13	0	3	1224	382	3	1	1218	6702	10355	0.0	1697
ASA_P4JF001	gi|577007824|dbj|AB856327.1|	52.55	70.03	0	1	1218	569	5	1	1217	53704	57333	0.0	1318
ASA_P4JF001	gi|370986822|dbj|AB571865.1|	52.55	70.03	0	2	1218	569	5	1	1217	62060	65689	0.0	1318
ASA_P4JF001	gi|723243434|gb|CP009868.1|	72.97	85.27	0	-1	862	233	0	1	862	2591	6	0.0	1297
ASA_P4JF001	gi|723243434|gb|CP009868.1|	67.80	81.64	0	-2	354	114	0	865	1218	165877	164816	2e-151	520
ASA_P4JF001	gi|73917032|gb|DQ164214.1|	68.41	80.91	0	3	440	139	0	476	915	7920	9239	0.0	617
ASA_P4JF001	gi|73917032|gb|DQ164214.1|	68.31	82.39	0	2	284	90	0	935	1218	9299	10150	0.0	424
ASA_P4JF001	gi|73917032|gb|DQ164214.1|	71.10	86.31	0	2	263	76	0	218	480	7145	7933	0.0	385
ASA_P4JF001	gi|73917032|gb|DQ164214.1|	83.82	91.91	0	3	173	28	0	1	173	6492	7010	2e-94	308
ASA_P4JF001	gi|73917032|gb|DQ164214.1|	69.57	84.78	0	1	46	14	0	172	217	7006	7143	2e-94	67.8
ASA_P4JF001	gi|295443534|dbj|AB434906.1|	32.28	51.63	0	2	1044	689	11	179	1216	48383	51478	6e-169	572
ASA_P4JF001	gi|295443534|dbj|AB434906.1|	36.47	54.81	0	2	447	278	4	1	447	45974	47296	3e-78	297
ASA_P4JF001	gi|635290508|gb|CP005961.1|	30.04	50.35	0	2	1132	756	16	91	1209	379358	382684	5e-160	545
ASA_P4JF001	gi|695200724|ref|NG_036171.1|;gi|81072712|gb|DQ249311.1|	81.30	90.46	0	2	262	49	0	9	270	2	787	5e-142	453
ASA_P4JF001	gi|749209907|gb|CP010312.1|	28.87	47.34	0	1	1240	807	32	1	1209	10450	14037	1e-134	470
ASA_P4JF001	gi|733160500|emb|LN681227.1|	77.34	85.16	0	-1	256	45	2	1	256	2304710	2303982	7e-111	399
ASA_P4JF001	gi|297627574|emb|FN667742.1|	77.34	85.16	0	-1	256	45	2	1	256	2304975	2304247	7e-111	399
ASA_P4JF001	gi|512379920|dbj|AP013069.1|	35.98	54.27	0	3	492	303	8	732	1216	143427	144887	3e-81	306
ASA_P4JF001	gi|512379920|dbj|AP013069.1|	36.24	53.69	0	2	447	279	4	1	447	136418	137740	2e-76	291
ASA_P4JF001	gi|512379920|dbj|AP013069.1|	26.46	46.27	0	2	737	492	15	93	805	138590	140722	8e-69	266
ASA_P4JF001	gi|219883500|dbj|AB088420.3|	35.98	54.27	0	1	492	303	8	732	1216	143497	144957	3e-81	306
ASA_P4JF001	gi|219883500|dbj|AB088420.3|	36.24	53.69	0	3	447	279	4	1	447	136488	137810	2e-76	291
ASA_P4JF001	gi|219883500|dbj|AB088420.3|	26.46	46.27	0	3	737	492	15	93	805	138660	140792	8e-69	266
ASA_P4JF001	gi|219688841|dbj|AB474758.1|	35.98	54.27	0	3	492	303	8	732	1216	144693	146153	3e-81	306
ASA_P4JF001	gi|219688841|dbj|AB474758.1|	36.24	53.69	0	2	447	279	4	1	447	137684	139006	2e-76	291
ASA_P4JF001	gi|219688841|dbj|AB474758.1|	26.46	46.27	0	2	737	492	15	93	805	139856	141988	8e-69	266
ASA_P4JF001	gi|117614903|gb|CP000470.1|	27.16	44.53	0	-2	869	584	22	375	1215	82762	80219	8e-71	273
ASA_P4JF001	gi|117614903|gb|CP000470.1|	32.98	49.74	0	1	191	112	4	1	186	165916	166455	3e-12	83.2
ASA_P4JF001	gi|117614903|gb|CP000470.1|	30.43	47.83	0	3	184	119	3	6	187	163500	164030	3e-12	83.2
ASA_P4JF001	gi|334865713|gb|CP002812.1|	25.72	43.51	0	-2	871	595	23	375	1215	14720	12174	3e-60	239
ASA_P4JF001	gi|334865713|gb|CP002812.1|	32.97	49.19	0	2	185	114	4	6	187	72776	73309	2e-13	86.7
ASA_P4JF001	gi|334865713|gb|CP002812.1|	30.11	45.16	0	2	186	114	4	6	186	75212	75736	2e-08	70.5
ASA_P4JF001	gi|381287545|gb|JN983042.1|	24.04	42.52	0	2	936	660	22	312	1209	24668	27436	1e-56	228
ASA_P4JF001	gi|381287545|gb|JN983042.1|	33.33	48.68	0	-2	189	116	5	1	187	212754	212212	4e-16	95.5
ASA_P4JF001	gi|381287545|gb|JN983042.1|	34.83	53.93	0	-3	178	110	4	11	187	200345	199827	2e-14	90.1
ASA_P4JF001	gi|381287545|gb|JN983042.1|	27.51	47.62	0	2	189	127	5	1	187	207677	208219	2e-10	77.4
ASA_P4JF001	gi|99867038|gb|DQ517526.1|	24.04	42.52	0	3	936	660	22	312	1209	27876	30644	1e-56	228
ASA_P4JF001	gi|99867038|gb|DQ517526.1|	33.33	48.68	0	3	189	116	5	1	187	206655	207197	4e-16	95.9
ASA_P4JF001	gi|99867038|gb|DQ517526.1|	34.83	53.37	0	1	178	110	4	11	187	221320	221838	4e-14	89.0
ASA_P4JF001	gi|99867038|gb|DQ517526.1|	27.51	47.62	0	-1	189	127	5	1	187	212056	211514	2e-10	77.4
ASA_P4JF001	gi|521325193|gb|CP004847.1|	25.72	42.76	0	3	863	586	27	378	1209	83307	85823	1e-56	228
ASA_P4JF001	gi|521325193|gb|CP004847.1|	28.75	47.02	0	1	487	296	18	16	479	80851	82227	2e-38	169
ASA_P4JF001	gi|521325193|gb|CP004847.1|	29.47	51.58	0	3	95	63	2	89	181	74784	75062	0.10	48.1
ASA_P4JF001	gi|682117285|gb|CP008906.1|	23.93	42.52	0	2	936	661	22	312	1209	26987	29755	2e-56	227
ASA_P4JF001	gi|682117285|gb|CP008906.1|	33.33	48.68	0	-3	189	116	5	1	187	165205	164663	5e-16	95.5
ASA_P4JF001	gi|682117285|gb|CP008906.1|	34.27	52.81	0	-1	178	111	4	11	187	150543	150025	1e-13	87.4
ASA_P4JF001	gi|682117285|gb|CP008906.1|	27.51	47.62	0	1	189	127	5	1	187	159805	160347	2e-10	77.4
ASA_P4JF001	gi|682112787|gb|CP008899.1|	23.93	42.52	0	2	936	661	22	312	1209	26987	29755	2e-56	227
ASA_P4JF001	gi|682112787|gb|CP008899.1|	33.33	48.68	0	-3	189	116	5	1	187	243275	242733	5e-16	95.5
ASA_P4JF001	gi|682112787|gb|CP008899.1|	34.27	52.81	0	-1	178	111	4	11	187	228613	228095	1e-13	87.4
ASA_P4JF001	gi|682112787|gb|CP008899.1|	27.51	47.62	0	2	189	127	5	1	187	237875	238417	2e-10	77.4
ASA_P4JF001	gi|146150962|gb|EF382672.1|	23.93	42.52	0	2	936	661	22	312	1209	25817	28585	2e-56	227
ASA_P4JF001	gi|146150962|gb|EF382672.1|	33.33	48.68	0	-3	189	116	5	1	187	255611	255069	5e-16	95.5
ASA_P4JF001	gi|146150962|gb|EF382672.1|	34.27	52.81	0	-2	178	111	4	11	187	240948	240430	1e-13	87.4
ASA_P4JF001	gi|146150962|gb|EF382672.1|	27.51	47.62	0	2	189	127	5	1	187	250211	250753	2e-10	77.4
ASA_P4JF001	gi|662716992|gb|CP008825.1|	23.93	42.52	0	1	936	661	22	312	1209	29119	31887	2e-56	227
ASA_P4JF001	gi|662716992|gb|CP008825.1|	33.33	48.68	0	-2	189	116	5	1	187	267336	266794	5e-16	95.5
ASA_P4JF001	gi|662716992|gb|CP008825.1|	34.27	52.81	0	-3	178	111	4	11	187	251441	250923	1e-13	87.4
ASA_P4JF001	gi|662716992|gb|CP008825.1|	27.51	47.62	0	3	189	127	5	1	187	261936	262478	2e-10	77.4
ASA_P4JF001	gi|752293012|emb|LN794248.1|	23.93	42.52	0	1	936	661	22	312	1209	143713	146481	2e-56	227
ASA_P4JF001	gi|752293012|emb|LN794248.1|	33.33	48.68	0	-1	189	116	5	1	187	104988	104446	5e-16	95.5
ASA_P4JF001	gi|752293012|emb|LN794248.1|	34.27	52.81	0	-1	178	111	4	11	187	90324	89806	2e-13	87.4
ASA_P4JF001	gi|752293012|emb|LN794248.1|	27.51	47.62	0	3	189	127	5	1	187	99588	100130	2e-10	77.4
ASA_P4JF001	gi|671685546|emb|LK056646.1|	23.93	42.52	0	2	936	661	22	312	1209	26987	29755	2e-56	227
ASA_P4JF001	gi|671685546|emb|LK056646.1|	33.33	48.68	0	-3	189	116	5	1	187	297668	297126	5e-16	95.5
ASA_P4JF001	gi|671685546|emb|LK056646.1|	34.27	52.81	0	-3	178	111	4	11	187	283004	282486	2e-13	87.4
ASA_P4JF001	gi|671685546|emb|LK056646.1|	27.51	47.62	0	2	189	127	5	1	187	292268	292810	2e-10	77.4
ASA_P4JF001	gi|226425792|gb|EU855787.1|	23.93	42.52	0	2	936	661	22	312	1209	26987	29755	2e-56	227
ASA_P4JF001	gi|226425792|gb|EU855787.1|	33.33	48.68	0	-3	189	116	5	1	187	307044	306502	5e-16	95.5
ASA_P4JF001	gi|226425792|gb|EU855787.1|	34.27	52.81	0	-2	178	111	4	11	187	292381	291863	1e-13	87.4
ASA_P4JF001	gi|226425792|gb|EU855787.1|	27.51	47.62	0	3	189	127	5	1	187	301644	302186	2e-10	77.4
ASA_P4JF001	gi|226426103|gb|EU855788.1|	23.93	42.52	0	2	936	661	22	312	1209	26987	29755	2e-56	227
ASA_P4JF001	gi|226426103|gb|EU855788.1|	33.33	48.68	0	-3	189	116	5	1	187	312765	312223	5e-16	95.5
ASA_P4JF001	gi|226426103|gb|EU855788.1|	34.27	52.81	0	-2	178	111	4	11	187	298102	297584	1e-13	87.4
ASA_P4JF001	gi|226426103|gb|EU855788.1|	27.51	47.62	0	3	189	127	5	1	187	307365	307907	2e-10	77.4
ASA_P4JF001	gi|742979654|gb|CP010376.1|	23.93	42.52	0	-2	936	661	22	312	1209	2481918	2479150	2e-56	227
ASA_P4JF001	gi|742979654|gb|CP010376.1|	33.33	48.68	0	1	189	116	5	1	187	2520643	2521185	5e-16	95.5
ASA_P4JF001	gi|742979654|gb|CP010376.1|	34.27	52.81	0	3	178	111	4	11	187	2535306	2535824	1e-13	87.4
ASA_P4JF001	gi|742979654|gb|CP010376.1|	27.51	47.62	0	-1	189	127	5	1	187	2526043	2525501	2e-10	77.4
ASA_P4JF001	gi|38259307|emb|BX664015.1|	23.93	42.52	0	1	936	661	22	312	1209	25921	28689	4e-56	226
ASA_P4JF001	gi|38259307|emb|BX664015.1|	33.33	48.68	0	-3	189	116	5	1	187	263024	262482	5e-16	95.5
ASA_P4JF001	gi|38259307|emb|BX664015.1|	34.27	52.81	0	-3	178	111	4	11	187	248735	248217	2e-13	87.4
ASA_P4JF001	gi|38259307|emb|BX664015.1|	27.51	47.62	0	2	189	127	5	1	187	257624	258166	2e-10	77.4
ASA_P4JF001	gi|523820642|gb|CP006056.1|	23.82	42.41	0	-3	936	662	22	312	1209	23902	21134	7e-56	225
ASA_P4JF001	gi|523820642|gb|CP006056.1|	33.33	48.68	0	3	189	116	5	1	187	61791	62333	4e-16	95.5
ASA_P4JF001	gi|523820642|gb|CP006056.1|	34.27	52.81	0	2	178	111	4	11	187	94025	94543	2e-13	87.0
ASA_P4JF001	gi|523820642|gb|CP006056.1|	27.51	47.62	0	-3	189	127	5	1	187	84760	84218	2e-10	77.0
ASA_P4JF001	gi|569555425|gb|CP004000.1|	23.18	43.71	0	-1	906	648	19	348	1218	82532	79854	3e-55	223
ASA_P4JF001	gi|569555425|gb|CP004000.1|	33.68	52.11	0	3	190	116	5	1	187	106356	106904	3e-17	99.8
ASA_P4JF001	gi|569555425|gb|CP004000.1|	34.21	52.63	0	-2	190	114	6	1	187	119701	119156	5e-16	95.5
ASA_P4JF001	gi|569555425|gb|CP004000.1|	32.11	51.05	0	-2	190	118	6	1	187	117160	116615	3e-14	89.7
ASA_P4JF001	gi|569555425|gb|CP004000.1|	32.63	50.53	0	-2	190	117	6	1	187	114616	114071	2e-13	86.7
ASA_P4G151	gi|451855|gb|L27156.1|AEOISEA	98.65	98.92	0	3	371	5	0	1	371	72	1184	0.0	761
ASA_P4G151	gi|142855988|gb|CP000645.1|	100.00	100.00	0	-2	371	0	0	1	371	148388	147276	0.0	773
ASA_P4G151	gi|142855988|gb|CP000645.1|	100.00	100.00	0	1	371	0	0	1	371	136879	137991	0.0	773
ASA_P4G151	gi|615550237|gb|CP007567.1|	100.00	100.00	0	3	371	0	0	1	371	1401633	1402745	0.0	773
ASA_P4G151	gi|615550237|gb|CP007567.1|	100.00	100.00	0	3	371	0	0	1	371	145893	147005	0.0	773
ASA_P4G151	gi|615550237|gb|CP007567.1|	100.00	100.00	0	2	371	0	0	1	371	1607828	1608940	0.0	773
ASA_P4G151	gi|615550237|gb|CP007567.1|	100.00	100.00	0	1	371	0	0	1	371	2758057	2759169	0.0	773
ASA_P4G151	gi|615550237|gb|CP007567.1|	100.00	100.00	0	1	371	0	0	1	371	3295183	3296295	0.0	773
ASA_P4G151	gi|615550237|gb|CP007567.1|	100.00	100.00	0	1	371	0	0	1	371	4704988	4706100	0.0	773
ASA_P4G151	gi|615550237|gb|CP007567.1|	100.00	100.00	0	2	371	0	0	1	371	4751492	4752604	0.0	773
ASA_P4G151	gi|615550237|gb|CP007567.1|	94.34	98.38	0	1	371	21	0	1	371	1036324	1037436	0.0	736
ASA_P4G151	gi|615550237|gb|CP007567.1|	94.34	98.38	0	-2	371	21	0	1	371	1492765	1491653	0.0	736
ASA_P4G151	gi|615550237|gb|CP007567.1|	99.69	99.69	0	1	318	1	0	54	371	4724704	4725657	0.0	662
ASA_P4G151	gi|615550237|gb|CP007567.1|	100.00	100.00	0	3	307	0	0	1	307	3292944	3293864	0.0	638
ASA_P4G151	gi|615550237|gb|CP007567.1|	100.00	100.00	0	3	290	0	0	1	290	2146371	2147240	0.0	601
ASA_P4G151	gi|615550237|gb|CP007567.1|	99.54	100.00	0	-1	219	1	0	1	219	928685	928029	4e-139	452
ASA_P4G151	gi|615550237|gb|CP007567.1|	96.91	98.77	0	-3	162	5	0	210	371	926607	926122	2e-97	332
ASA_P4G151	gi|615550237|gb|CP007567.1|	97.95	98.63	0	3	146	3	0	1	146	552597	553034	8e-87	301
ASA_P4G151	gi|615550237|gb|CP007567.1|	33.14	49.86	0	2	353	229	4	16	364	520175	521224	3e-51	197
ASA_P4G151	gi|615550237|gb|CP007567.1|	33.14	49.86	0	1	353	229	4	16	364	793831	794880	3e-51	197
ASA_P4G151	gi|615550237|gb|CP007567.1|	33.14	49.86	0	1	353	229	4	16	364	926911	927960	3e-51	197
ASA_P4G151	gi|615550237|gb|CP007567.1|	33.14	49.86	0	-1	353	229	4	16	364	3550784	3549735	3e-51	197
ASA_P4G151	gi|615550237|gb|CP007567.1|	33.14	49.86	0	2	353	229	4	16	364	1397954	1399003	3e-51	197
ASA_P4G151	gi|615550237|gb|CP007567.1|	33.14	49.86	0	-2	353	229	4	16	364	2408017	2406968	3e-51	197
ASA_P4G151	gi|615550237|gb|CP007567.1|	33.14	49.86	0	3	353	229	4	16	364	2402547	2403596	3e-51	197
ASA_P4G151	gi|615550237|gb|CP007567.1|	33.14	49.86	0	2	353	229	4	16	364	3043109	3044158	3e-51	197
ASA_P4G151	gi|615550237|gb|CP007567.1|	33.14	49.86	0	-2	353	229	4	16	364	1729048	1727999	3e-51	197
ASA_P4G151	gi|615550237|gb|CP007567.1|	33.14	49.86	0	-1	353	229	4	16	364	1439240	1438191	3e-51	197
ASA_P4G151	gi|615550237|gb|CP007567.1|	33.14	49.86	0	-1	353	229	4	16	364	1405607	1404558	3e-51	197
ASA_P4G151	gi|615550237|gb|CP007567.1|	33.14	49.86	0	3	353	229	4	16	364	3560520	3561569	3e-51	197
ASA_P4G151	gi|615550237|gb|CP007567.1|	33.14	49.86	0	3	353	229	4	16	364	3775896	3776945	3e-51	197
ASA_P4G151	gi|615550237|gb|CP007567.1|	33.14	49.86	0	1	353	229	4	16	364	3841765	3842814	3e-51	197
ASA_P4G151	gi|615550237|gb|CP007567.1|	33.14	49.86	0	1	353	229	4	16	364	4061389	4062438	3e-51	197
ASA_P4G151	gi|615550237|gb|CP007567.1|	33.14	49.86	0	3	353	229	4	16	364	4298643	4299692	3e-51	197
ASA_P4G151	gi|615550237|gb|CP007567.1|	31.86	52.35	0	2	361	239	4	8	364	420848	421921	1e-50	196
ASA_P4G151	gi|615550237|gb|CP007567.1|	31.86	52.35	0	-3	361	239	4	8	364	1101486	1100413	1e-50	196
ASA_P4G151	gi|615550237|gb|CP007567.1|	31.86	52.35	0	-2	361	239	4	8	364	88507	87434	1e-50	196
ASA_P4G151	gi|615550237|gb|CP007567.1|	31.86	52.35	0	-3	361	239	4	8	364	54159	53086	1e-50	196
ASA_P4G151	gi|615550237|gb|CP007567.1|	31.86	52.35	0	-3	361	239	4	8	364	4410156	4409083	2e-50	195
ASA_P4G151	gi|615550237|gb|CP007567.1|	29.95	51.65	0	2	364	245	4	8	364	2661602	2662684	4e-49	191
ASA_P4G151	gi|615550237|gb|CP007567.1|	29.95	51.65	0	-1	364	245	4	8	364	4459037	4457955	6e-49	191
ASA_P4G151	gi|615550237|gb|CP007567.1|	29.95	51.65	0	3	364	245	4	8	364	1468731	1469813	6e-49	191
ASA_P4G151	gi|615550237|gb|CP007567.1|	29.95	51.65	0	3	364	245	4	8	364	2422821	2423903	6e-49	191
ASA_P4G151	gi|615550237|gb|CP007567.1|	29.95	51.65	0	-2	364	245	4	8	364	1053034	1051952	6e-49	191
ASA_P4G151	gi|615550237|gb|CP007567.1|	29.95	51.65	0	-2	364	245	4	8	364	435757	434675	6e-49	191
ASA_P4G151	gi|615550237|gb|CP007567.1|	29.95	51.65	0	-1	364	245	4	8	364	129617	128535	6e-49	191
ASA_P4G151	gi|615550237|gb|CP007567.1|	29.95	51.65	0	2	364	245	4	8	364	1629629	1630711	7e-49	190
ASA_P4G151	gi|615550237|gb|CP007567.1|	100.00	100.00	0	2	83	0	0	289	371	2148773	2149021	1e-44	178
ASA_P4G151	gi|615550237|gb|CP007567.1|	28.49	49.26	0	-1	337	230	5	8	336	1486997	1485996	1e-38	160
ASA_P4G151	gi|615550237|gb|CP007567.1|	98.53	100.00	0	1	68	1	0	304	371	3294940	3295143	2e-33	145
ASA_P4G151	gi|615550237|gb|CP007567.1|	80.00	81.33	0	1	75	7	1	1	67	4722817	4723041	8e-25	118
ASA_P4G151	gi|615550237|gb|CP007567.1|	31.21	54.14	0	2	157	107	1	9	164	422126	422596	1e-18	98.6
ASA_P4G151	gi|615550237|gb|CP007567.1|	36.27	50.98	0	-1	102	56	2	272	364	3735464	3735159	1e-05	58.2
ASA_P4G151	gi|615550237|gb|CP007567.1|	34.92	57.14	0	-3	63	41	0	302	364	1485942	1485754	1.6	42.0
ASA_P4G151	gi|733160500|emb|LN681227.1|	74.79	87.95	0	-3	365	92	0	7	371	1868736	1867642	0.0	585
ASA_P4G151	gi|733160500|emb|LN681227.1|	74.52	87.95	0	2	365	93	0	7	371	628082	629176	0.0	583
ASA_P4G151	gi|733160500|emb|LN681227.1|	74.52	87.95	0	3	365	93	0	7	371	2596476	2597570	0.0	583
ASA_P4G151	gi|733160500|emb|LN681227.1|	71.71	84.87	0	3	357	101	0	7	363	2600121	2601191	2e-170	542
ASA_P4G151	gi|733160500|emb|LN681227.1|	72.60	86.48	0	-2	281	77	0	7	287	1812775	1811933	2e-151	435
ASA_P4G151	gi|733160500|emb|LN681227.1|	70.59	82.35	0	-1	85	25	0	287	371	1811936	1811682	2e-151	130
ASA_P4G151	gi|733160500|emb|LN681227.1|	70.33	83.52	0	-2	182	54	0	23	204	1894513	1893968	7e-126	271
ASA_P4G151	gi|733160500|emb|LN681227.1|	73.85	85.38	0	-3	130	34	0	242	371	1893984	1893595	7e-126	209
ASA_P4G151	gi|733160500|emb|LN681227.1|	71.94	86.22	0	-3	196	55	0	7	202	2515431	2514844	5e-86	299
ASA_P4G151	gi|733160500|emb|LN681227.1|	68.00	81.33	0	-3	150	48	0	222	371	4425765	4425316	4e-58	218
ASA_P4G151	gi|733160500|emb|LN681227.1|	32.78	51.94	0	1	360	234	5	9	364	2935819	2936886	8e-53	202
ASA_P4G151	gi|733160500|emb|LN681227.1|	31.27	50.99	0	-3	355	234	6	16	364	3613158	3612106	6e-46	182
ASA_P4G151	gi|733160500|emb|LN681227.1|	30.79	49.44	0	2	354	237	4	16	364	2374916	2375968	8e-45	178
ASA_P4G151	gi|733160500|emb|LN681227.1|	31.96	48.45	0	1	291	175	8	89	362	1726726	1727580	2e-31	138
ASA_P4G151	gi|733160500|emb|LN681227.1|	34.31	51.47	0	-2	204	129	3	96	294	2781463	2780852	1e-22	111
ASA_P4G151	gi|733160500|emb|LN681227.1|	31.43	50.00	0	3	210	139	3	1	209	1878558	1879175	2e-22	110
ASA_P4G151	gi|733160500|emb|LN681227.1|	35.42	51.39	0	2	144	80	4	229	364	1880228	1880644	4e-13	81.6
ASA_P4G151	gi|733160500|emb|LN681227.1|	68.42	80.70	0	-1	57	18	0	97	153	4425890	4425720	2e-12	79.7
ASA_P4G151	gi|733160500|emb|LN681227.1|	68.42	100.00	0	-3	38	12	0	7	44	4367796	4367683	1e-06	61.6
ASA_P4G151	gi|733160500|emb|LN681227.1|	55.10	71.43	0	-3	49	22	0	290	338	1751838	1751692	3e-04	53.5
ASA_P4G151	gi|733160500|emb|LN681227.1|	63.64	100.00	0	-2	11	4	0	275	285	1751884	1751852	3e-04	20.0
ASA_P4G151	gi|297627574|emb|FN667742.1|	74.79	87.95	0	-1	365	92	0	7	371	1869000	1867906	0.0	585
ASA_P4G151	gi|297627574|emb|FN667742.1|	74.52	87.95	0	3	365	93	0	7	371	628110	629204	0.0	583
ASA_P4G151	gi|297627574|emb|FN667742.1|	74.52	87.95	0	2	365	93	0	7	371	2596781	2597875	0.0	583
ASA_P4G151	gi|297627574|emb|FN667742.1|	71.71	84.87	0	2	357	101	0	7	363	2600426	2601496	2e-170	542
ASA_P4G151	gi|297627574|emb|FN667742.1|	72.60	86.48	0	-3	281	77	0	7	287	1813039	1812197	2e-151	435
ASA_P4G151	gi|297627574|emb|FN667742.1|	70.59	82.35	0	-2	85	25	0	287	371	1812200	1811946	2e-151	130
ASA_P4G151	gi|297627574|emb|FN667742.1|	70.33	83.52	0	-3	182	54	0	23	204	1894777	1894232	7e-126	271
ASA_P4G151	gi|297627574|emb|FN667742.1|	73.85	85.38	0	-1	130	34	0	242	371	1894248	1893859	7e-126	209
ASA_P4G151	gi|297627574|emb|FN667742.1|	71.94	86.22	0	-2	196	55	0	7	202	2515736	2515149	5e-86	299
ASA_P4G151	gi|297627574|emb|FN667742.1|	68.00	81.33	0	-1	150	48	0	222	371	4426251	4425802	4e-58	218
ASA_P4G151	gi|297627574|emb|FN667742.1|	32.78	51.94	0	2	360	234	5	9	364	2936153	2937220	8e-53	202
ASA_P4G151	gi|297627574|emb|FN667742.1|	31.27	50.99	0	-3	355	234	6	16	364	3613495	3612443	6e-46	182
ASA_P4G151	gi|297627574|emb|FN667742.1|	30.79	49.44	0	1	354	237	4	16	364	2375221	2376273	8e-45	178
ASA_P4G151	gi|297627574|emb|FN667742.1|	31.96	48.45	0	1	291	175	8	89	362	1726990	1727844	2e-31	138
ASA_P4G151	gi|297627574|emb|FN667742.1|	34.31	51.47	0	-1	204	129	3	96	294	2781768	2781157	1e-22	111
ASA_P4G151	gi|297627574|emb|FN667742.1|	31.43	50.00	0	3	210	139	3	1	209	1878822	1879439	2e-22	110
ASA_P4G151	gi|297627574|emb|FN667742.1|	35.42	51.39	0	2	144	80	4	229	364	1880492	1880908	4e-13	81.6
ASA_P4G151	gi|297627574|emb|FN667742.1|	68.42	80.70	0	-2	57	18	0	97	153	4426376	4426206	2e-12	79.7
ASA_P4G151	gi|297627574|emb|FN667742.1|	68.42	100.00	0	-1	38	12	0	7	44	4368282	4368169	1e-06	61.6
ASA_P4G151	gi|297627574|emb|FN667742.1|	55.10	71.43	0	-1	49	22	0	290	338	1752102	1751956	3e-04	53.5
ASA_P4G151	gi|297627574|emb|FN667742.1|	63.64	100.00	0	-3	11	4	0	275	285	1752148	1752116	3e-04	20.0
ASA_P4G151	gi|661563325|emb|FO704551.1|	74.52	86.85	0	-2	365	93	0	7	371	3609203	3608109	0.0	577
ASA_P4G151	gi|661563325|emb|FO704551.1|	34.36	54.47	0	-1	358	221	8	8	358	2046582	2045530	7e-54	205
ASA_P4G151	gi|661563325|emb|FO704551.1|	34.08	54.47	0	2	358	222	8	8	358	823238	824290	3e-53	203
ASA_P4G151	gi|661563325|emb|FO704551.1|	34.08	54.47	0	3	358	222	8	8	358	1836249	1837301	3e-53	203
ASA_P4G151	gi|661563325|emb|FO704551.1|	34.08	54.47	0	-3	358	222	8	8	358	785362	784310	3e-53	203
ASA_P4G151	gi|661563325|emb|FO704551.1|	34.08	54.47	0	3	358	222	8	8	358	3174078	3175130	3e-53	203
ASA_P4G151	gi|661563325|emb|FO704551.1|	34.38	54.02	0	-2	224	140	4	138	358	1831550	1830891	7e-45	126
ASA_P4G151	gi|661563325|emb|FO704551.1|	34.97	55.94	0	-3	143	84	5	8	144	1831942	1831523	7e-45	84.7
ASA_P4G151	gi|661563325|emb|FO704551.1|	35.14	57.30	0	-1	185	113	4	8	188	184533	183988	8e-44	120
ASA_P4G151	gi|661563325|emb|FO704551.1|	33.33	51.46	0	-3	171	107	4	191	358	183982	183482	8e-44	86.7
ASA_P4G151	gi|661563325|emb|FO704551.1|	33.51	53.09	0	2	194	122	4	168	358	831383	831952	4e-42	105
ASA_P4G151	gi|661563325|emb|FO704551.1|	34.62	55.13	0	1	156	95	4	8	159	830899	831357	4e-42	96.3
ASA_P4G151	gi|661563325|emb|FO704551.1|	51.88	72.93	0	3	133	64	0	13	145	2577207	2577605	9e-37	154
ASA_P4G151	gi|661563325|emb|FO704551.1|	30.40	49.60	0	3	125	80	2	242	364	1721082	1721441	1e-06	61.2
ASA_P4G151	gi|289172388|emb|FN667741.1|	73.15	85.75	0	-2	365	94	1	7	371	1473921	1472839	2e-177	562
ASA_P4G151	gi|289172388|emb|FN667741.1|	69.73	84.29	0	-2	261	76	2	7	265	3057759	3056980	2e-113	378
ASA_P4G151	gi|289172388|emb|FN667741.1|	33.52	53.19	0	3	361	230	7	9	364	1834407	1835474	2e-55	209
ASA_P4G151	gi|289172388|emb|FN667741.1|	33.06	52.50	0	-2	360	233	5	9	364	3250110	3249043	3e-55	209
ASA_P4G151	gi|289172388|emb|FN667741.1|	33.52	52.91	0	-1	361	230	7	9	364	1966189	1965122	4e-55	209
ASA_P4G151	gi|289172388|emb|FN667741.1|	33.24	53.19	0	3	361	231	7	9	364	2576277	2577344	2e-54	207
ASA_P4G151	gi|289172388|emb|FN667741.1|	33.24	52.91	0	3	361	231	7	9	364	2856144	2857211	2e-54	207
ASA_P4G151	gi|289172388|emb|FN667741.1|	33.06	51.94	0	-1	360	233	5	9	364	2553166	2552099	3e-54	206
ASA_P4G151	gi|289172388|emb|FN667741.1|	34.71	49.04	0	-1	314	192	7	66	370	3276904	3275975	4e-40	164
ASA_P4G151	gi|289172388|emb|FN667741.1|	38.71	61.83	0	-1	186	112	2	126	310	2098528	2097974	6e-33	143
ASA_P4G151	gi|289172388|emb|FN667741.1|	39.58	59.03	0	-2	144	85	2	203	345	2107539	2107111	9e-33	111
ASA_P4G151	gi|289172388|emb|FN667741.1|	41.18	61.76	0	-3	68	40	0	134	201	2107745	2107542	9e-33	58.5
ASA_P4G151	gi|289172388|emb|FN667741.1|	27.52	45.87	0	3	218	122	4	160	369	2173752	2174321	2e-12	79.7
ASA_P4G151	gi|289172388|emb|FN667741.1|	36.99	47.95	0	-2	146	72	6	229	369	1484184	1483792	3e-09	69.7
ASA_P4G151	gi|289172388|emb|FN667741.1|	40.35	73.68	0	-2	57	34	0	7	63	2098704	2098534	5e-07	62.8
ASA_P4G151	gi|289172388|emb|FN667741.1|	30.65	53.23	0	-3	62	43	0	17	78	148940	148755	0.49	43.5
ASA_P4G151	gi|333816640|gb|CP002767.1|	50.00	68.21	0	-2	368	181	3	6	371	821455	820355	4e-113	377
ASA_P4G151	gi|333816640|gb|CP002767.1|	46.45	67.49	0	3	366	195	1	6	371	168612	169706	7e-107	359
ASA_P4G151	gi|333816640|gb|CP002767.1|	46.45	67.49	0	3	366	195	1	6	371	572145	573239	7e-107	359
ASA_P4G151	gi|333816640|gb|CP002767.1|	46.45	67.49	0	-1	366	195	1	6	371	763613	762519	7e-107	359
ASA_P4G151	gi|333816640|gb|CP002767.1|	46.45	67.49	0	3	366	195	1	6	371	4843248	4844342	7e-107	359
ASA_P4G151	gi|333816640|gb|CP002767.1|	46.17	67.49	0	1	366	196	1	6	371	774592	775686	3e-106	357
ASA_P4G151	gi|333816640|gb|CP002767.1|	43.57	62.14	0	-2	280	157	1	92	371	772324	771488	2e-87	243
ASA_P4G151	gi|333816640|gb|CP002767.1|	56.96	83.54	0	-3	79	34	0	6	84	772581	772345	2e-87	110
ASA_P4G151	gi|333816640|gb|CP002767.1|	33.33	54.44	0	2	90	56	1	134	223	2634941	2635198	1e-21	55.5
ASA_P4G151	gi|333816640|gb|CP002767.1|	26.47	53.92	0	3	102	71	2	8	108	2634573	2634869	1e-21	48.1
ASA_P4G151	gi|333816640|gb|CP002767.1|	40.32	53.23	0	3	62	36	1	248	308	2635269	2635454	1e-21	46.6
ASA_P4G151	gi|333816640|gb|CP002767.1|	66.67	83.33	0	1	12	4	0	109	120	2634874	2634909	1e-21	22.3
ASA_P4G151	gi|333816640|gb|CP002767.1|	31.88	55.07	0	1	69	40	1	275	343	2635375	2635560	4.1	40.8
ASA_P4G151	gi|217496351|gb|CP001252.1|	50.00	68.21	0	-2	368	181	3	6	371	4960690	4959590	4e-113	377
ASA_P4G151	gi|217496351|gb|CP001252.1|	50.00	68.21	0	-2	368	181	3	6	371	1395697	1394597	4e-113	377
ASA_P4G151	gi|217496351|gb|CP001252.1|	50.00	68.21	0	3	368	181	3	6	371	4289043	4290143	4e-113	377
ASA_P4G151	gi|217496351|gb|CP001252.1|	50.00	68.21	0	-3	368	181	3	6	371	744387	743287	4e-113	377
ASA_P4G151	gi|217496351|gb|CP001252.1|	50.00	68.21	0	-3	368	181	3	6	371	335568	334468	4e-113	377
ASA_P4G151	gi|217496351|gb|CP001252.1|	46.45	67.49	0	2	366	195	1	6	371	115940	117034	7e-107	359
ASA_P4G151	gi|217496351|gb|CP001252.1|	46.45	67.49	0	-2	366	195	1	6	371	4951891	4950797	7e-107	359
ASA_P4G151	gi|217496351|gb|CP001252.1|	46.45	67.49	0	-3	366	195	1	6	371	4873968	4872874	7e-107	359
ASA_P4G151	gi|217496351|gb|CP001252.1|	46.45	67.49	0	1	366	195	1	6	371	630412	631506	7e-107	359
ASA_P4G151	gi|217496351|gb|CP001252.1|	46.45	67.49	0	2	366	195	1	6	371	750629	751723	7e-107	359
ASA_P4G151	gi|217496351|gb|CP001252.1|	46.45	67.49	0	2	366	195	1	6	371	766667	767761	7e-107	359
ASA_P4G151	gi|217496351|gb|CP001252.1|	46.45	67.49	0	-1	366	195	1	6	371	4281245	4280151	7e-107	359
ASA_P4G151	gi|217496351|gb|CP001252.1|	46.45	67.49	0	-3	366	195	1	6	371	4264128	4263034	7e-107	359
ASA_P4G151	gi|217496351|gb|CP001252.1|	46.45	67.49	0	-3	366	195	1	6	371	4029582	4028488	7e-107	359
ASA_P4G151	gi|217496351|gb|CP001252.1|	46.45	67.49	0	1	366	195	1	6	371	1171342	1172436	7e-107	359
ASA_P4G151	gi|217496351|gb|CP001252.1|	46.45	67.49	0	-3	366	195	1	6	371	3864372	3863278	7e-107	359
ASA_P4G151	gi|217496351|gb|CP001252.1|	46.45	67.49	0	2	366	195	1	6	371	1453427	1454521	7e-107	359
ASA_P4G151	gi|217496351|gb|CP001252.1|	46.45	67.49	0	1	366	195	1	6	371	1501072	1502166	7e-107	359
ASA_P4G151	gi|217496351|gb|CP001252.1|	46.45	67.49	0	3	366	195	1	6	371	1639644	1640738	7e-107	359
ASA_P4G151	gi|217496351|gb|CP001252.1|	46.45	67.49	0	-1	366	195	1	6	371	3092588	3091494	7e-107	359
ASA_P4G151	gi|217496351|gb|CP001252.1|	46.45	67.49	0	-1	366	195	1	6	371	2781635	2780541	7e-107	359
ASA_P4G151	gi|217496351|gb|CP001252.1|	46.45	67.49	0	2	366	195	1	6	371	3046934	3048028	7e-107	359
ASA_P4G151	gi|217496351|gb|CP001252.1|	46.45	67.49	0	3	366	195	1	6	371	3271839	3272933	7e-107	359
ASA_P4G151	gi|217496351|gb|CP001252.1|	46.45	67.49	0	1	366	195	1	6	371	3560680	3561774	7e-107	359
ASA_P4G151	gi|217496351|gb|CP001252.1|	46.45	67.49	0	-1	366	195	1	6	371	1537796	1536702	7e-107	359
ASA_P4G151	gi|217496351|gb|CP001252.1|	46.45	67.49	0	1	366	195	1	6	371	3820030	3821124	7e-107	359
ASA_P4G151	gi|217496351|gb|CP001252.1|	46.45	67.49	0	-3	366	195	1	6	371	896109	895015	7e-107	359
ASA_P4G151	gi|217496351|gb|CP001252.1|	46.45	67.49	0	-1	366	195	1	6	371	686711	685617	7e-107	359
ASA_P4G151	gi|217496351|gb|CP001252.1|	46.45	67.49	0	1	366	195	1	6	371	4853512	4854606	7e-107	359
ASA_P4G151	gi|217496351|gb|CP001252.1|	46.45	67.49	0	-3	366	195	1	6	371	196251	195157	7e-107	359
ASA_P4G151	gi|217496351|gb|CP001252.1|	46.45	67.49	0	-1	366	195	1	6	371	193898	192804	7e-107	359
ASA_P4G151	gi|217496351|gb|CP001252.1|	46.45	67.49	0	-1	366	195	1	6	371	111938	110844	7e-107	359
ASA_P4G151	gi|217496351|gb|CP001252.1|	46.17	67.49	0	1	366	196	1	6	371	697537	698631	3e-106	357
ASA_P4G151	gi|217496351|gb|CP001252.1|	46.17	67.49	0	3	366	196	1	6	371	4591842	4592936	3e-106	357
ASA_P4G151	gi|217496351|gb|CP001252.1|	48.05	69.16	0	-1	308	159	1	6	313	1170545	1169625	9e-92	315
ASA_P4G151	gi|217496351|gb|CP001252.1|	43.57	62.14	0	-3	280	157	1	92	371	4589574	4588738	2e-87	243
ASA_P4G151	gi|217496351|gb|CP001252.1|	43.57	62.14	0	-2	280	157	1	92	371	695269	694433	2e-87	243
ASA_P4G151	gi|217496351|gb|CP001252.1|	56.96	83.54	0	-1	79	34	0	6	84	4589831	4589595	2e-87	110
ASA_P4G151	gi|217496351|gb|CP001252.1|	56.96	83.54	0	-3	79	34	0	6	84	695526	695290	2e-87	110
ASA_P4G151	gi|217496351|gb|CP001252.1|	42.91	62.50	0	1	296	168	1	76	371	1454560	1455444	4e-71	255
ASA_P4G151	gi|217496351|gb|CP001252.1|	61.64	89.04	0	-3	73	28	0	6	78	1455702	1455484	8e-23	112
ASA_P4G151	gi|217496351|gb|CP001252.1|	38.71	59.68	0	-3	62	38	0	310	371	1168398	1168213	0.002	51.2
ASA_P4G151	gi|151363173|gb|CP000753.1|	50.00	68.21	0	-2	368	181	3	6	371	710350	709250	4e-113	377
ASA_P4G151	gi|151363173|gb|CP000753.1|	50.00	68.21	0	1	368	181	3	6	371	4955647	4956747	4e-113	377
ASA_P4G151	gi|151363173|gb|CP000753.1|	46.45	67.49	0	-1	366	195	1	6	371	652550	651456	7e-107	359
ASA_P4G151	gi|151363173|gb|CP000753.1|	46.17	67.49	0	1	366	196	1	6	371	663511	664605	3e-106	357
ASA_P4G151	gi|151363173|gb|CP000753.1|	46.17	67.49	0	-3	366	196	1	6	371	661500	660406	3e-106	357
ASA_P4G151	gi|151363173|gb|CP000753.1|	46.17	67.49	0	-1	366	196	1	6	371	505784	504690	3e-106	357
ASA_P4G151	gi|151363173|gb|CP000753.1|	46.17	67.49	0	-1	366	196	1	6	371	336698	335604	3e-106	357
ASA_P4G151	gi|151363173|gb|CP000753.1|	30.90	52.81	0	-1	178	120	3	11	186	3530450	3529920	5e-19	100
ASA_P4G151	gi|315265351|gb|CP002383.1|	50.00	68.21	0	2	368	181	3	6	371	2003054	2004154	4e-113	377
ASA_P4G151	gi|315265351|gb|CP002383.1|	50.00	68.21	0	-1	368	181	3	6	371	1925348	1924248	4e-113	377
ASA_P4G151	gi|315265351|gb|CP002383.1|	50.00	68.21	0	3	368	181	3	6	371	3521625	3522725	4e-113	377
ASA_P4G151	gi|315265351|gb|CP002383.1|	50.00	68.21	0	-1	368	181	3	6	371	741053	739953	4e-113	377
ASA_P4G151	gi|315265351|gb|CP002383.1|	46.45	67.49	0	2	366	195	1	6	371	899516	900610	7e-107	359
ASA_P4G151	gi|315265351|gb|CP002383.1|	46.45	67.49	0	-2	366	195	1	6	371	681982	680888	7e-107	359
ASA_P4G151	gi|315265351|gb|CP002383.1|	43.21	62.14	0	-1	280	158	1	92	371	690692	689856	3e-87	242
ASA_P4G151	gi|315265351|gb|CP002383.1|	56.96	83.54	0	-2	79	34	0	6	84	690949	690713	3e-87	110
ASA_P4G151	gi|315265351|gb|CP002383.1|	42.18	63.98	0	1	211	122	0	161	371	694660	695292	1e-47	187
ASA_P4G151	gi|315265351|gb|CP002383.1|	51.28	72.44	0	2	156	75	1	6	161	692960	693424	3e-43	174
ASA_P4G151	gi|315265351|gb|CP002383.1|	30.34	52.81	0	-1	178	121	3	11	186	3599309	3598779	1e-18	98.6
ASA_P4G151	gi|160858648|gb|CP000891.1|	50.00	68.21	0	2	368	181	3	6	371	2002466	2003566	4e-113	377
ASA_P4G151	gi|160858648|gb|CP000891.1|	50.00	68.21	0	-1	368	181	3	6	371	1924760	1923660	4e-113	377
ASA_P4G151	gi|160858648|gb|CP000891.1|	50.00	68.21	0	-1	368	181	3	6	371	744677	743577	4e-113	377
ASA_P4G151	gi|160858648|gb|CP000891.1|	50.00	68.21	0	-3	368	181	3	6	371	638196	637096	4e-113	377
ASA_P4G151	gi|160858648|gb|CP000891.1|	46.45	67.49	0	-3	366	195	1	6	371	686838	685744	7e-107	359
ASA_P4G151	gi|160858648|gb|CP000891.1|	46.17	67.49	0	2	366	196	1	6	371	697817	698911	3e-106	357
ASA_P4G151	gi|160858648|gb|CP000891.1|	43.57	62.14	0	3	280	157	1	92	371	512592	513428	2e-87	243
ASA_P4G151	gi|160858648|gb|CP000891.1|	43.57	62.14	0	2	280	157	1	92	371	539216	540052	2e-87	243
ASA_P4G151	gi|160858648|gb|CP000891.1|	43.57	62.14	0	-1	280	157	1	92	371	695549	694713	2e-87	243
ASA_P4G151	gi|160858648|gb|CP000891.1|	56.96	83.54	0	1	79	34	0	6	84	512335	512571	2e-87	110
ASA_P4G151	gi|160858648|gb|CP000891.1|	56.96	83.54	0	3	79	34	0	6	84	538959	539195	2e-87	110
ASA_P4G151	gi|160858648|gb|CP000891.1|	56.96	83.54	0	-2	79	34	0	6	84	695806	695570	2e-87	110
ASA_P4G151	gi|160858648|gb|CP000891.1|	30.34	52.81	0	-2	178	121	3	11	186	3651043	3650513	1e-18	98.6
ASA_P4G151	gi|217500742|gb|CP001253.1|	46.45	67.49	0	-2	366	195	1	6	371	70157	69063	6e-107	359
ASA_P4G151	gi|332171715|gb|CP002526.1|	44.38	66.58	0	-1	365	203	0	7	371	1950909	1949815	1e-102	347
ASA_P4G151	gi|299068436|emb|FP885896.1|	43.99	65.85	0	-2	366	204	1	6	371	1042908	1041814	6e-102	345
ASA_P4G151	gi|299068436|emb|FP885896.1|	43.99	65.85	0	-1	366	204	1	6	371	863953	862859	6e-102	345
ASA_P4G151	gi|299068436|emb|FP885896.1|	43.72	65.57	0	-3	366	205	1	6	371	213098	212004	2e-101	343
ASA_P4G151	gi|299068436|emb|FP885896.1|	45.54	67.52	0	1	314	170	1	8	321	101446	102384	7e-90	310
ASA_P4G151	gi|299068436|emb|FP885896.1|	45.99	69.20	0	-3	237	127	1	6	242	1008788	1008081	2e-86	237
ASA_P4G151	gi|299068436|emb|FP885896.1|	40.31	59.69	0	-2	129	77	0	243	371	1008081	1007695	2e-86	112
ASA_P4G151	gi|299068436|emb|FP885896.1|	56.00	78.00	0	-1	50	22	0	6	55	1604365	1604216	8e-09	68.6
ASA_P4G151	gi|299065054|emb|FP885895.1|	43.99	65.85	0	3	366	204	1	6	371	19305	20399	6e-102	345
ASA_P4G151	gi|299065054|emb|FP885895.1|	43.99	65.85	0	-3	366	204	1	6	371	3258456	3257362	6e-102	345
ASA_P4G151	gi|299065054|emb|FP885895.1|	43.99	65.85	0	-3	366	204	1	6	371	1488099	1487005	6e-102	345
ASA_P4G151	gi|299065054|emb|FP885895.1|	43.99	65.85	0	-2	366	204	1	6	371	1316254	1315160	6e-102	345
ASA_P4G151	gi|299065054|emb|FP885895.1|	43.99	65.85	0	2	366	204	1	6	371	2873714	2874808	6e-102	345
ASA_P4G151	gi|299065054|emb|FP885895.1|	43.99	65.85	0	-1	366	204	1	6	371	15605	14511	6e-102	345
ASA_P4G151	gi|299065054|emb|FP885895.1|	51.52	81.82	0	-3	33	16	0	6	38	2680959	2680861	0.66	43.1
ASA_P4G151	gi|145562801|gb|CP000681.1|	42.19	65.48	0	-1	365	210	1	7	371	263854	262763	5e-98	333
ASA_P4G151	gi|145562801|gb|CP000681.1|	26.32	51.32	0	2	76	53	1	2	74	272720	272947	0.056	46.6
ASA_P4G151	gi|46916349|emb|CR378679.1|	45.45	65.91	0	-3	352	191	1	7	358	165304	164252	1e-97	333
ASA_P4G151	gi|46916349|emb|CR378679.1|	33.46	52.63	0	-1	266	169	5	11	273	214947	214165	6e-35	149
ASA_P4G151	gi|46916349|emb|CR378679.1|	39.68	58.73	0	-1	63	37	1	280	342	212469	212284	8e-04	52.8
ASA_P4G151	gi|319424417|gb|CP002457.1|	43.40	64.69	0	-2	371	209	1	1	371	4297205	4296096	2e-97	332
ASA_P4G151	gi|319424417|gb|CP002457.1|	52.43	71.35	0	-3	185	87	1	7	190	4738960	4738406	5e-53	202
ASA_P4G151	gi|440497626|gb|JX888877.1|	45.14	62.16	0	2	370	195	4	7	371	18020	19120	4e-91	313
ASA_P4G151	gi|521348694|gb|CP004855.1|	45.14	62.16	0	-1	370	195	4	7	371	1112100	1111000	5e-91	313
ASA_P4G151	gi|521343783|gb|CP004853.1|	45.14	62.16	0	3	370	195	4	7	371	4561437	4562537	5e-91	313
ASA_P4G151	gi|521343783|gb|CP004853.1|	44.29	61.43	0	3	70	38	1	302	371	4593984	4594190	4e-07	63.2
ASA_P4G151	gi|410816915|gb|CP003917.1|	45.14	62.16	0	3	370	195	4	7	371	4579836	4580936	5e-91	313
ASA_P4G151	gi|410816915|gb|CP003917.1|	44.29	61.43	0	3	70	38	1	302	371	4612383	4612589	4e-07	63.2
ASA_P4G151	gi|543175329|gb|CP001103.3|	44.86	62.16	0	-3	370	196	4	7	371	2209242	2208142	1e-90	312
ASA_P4G151	gi|36786846|emb|BX571871.1|	41.10	64.66	0	-1	365	213	2	7	370	294162	293071	3e-90	311
ASA_P4G151	gi|395129037|emb|FQ958211.1|	39.89	61.46	0	-3	371	213	3	7	371	2991029	2989929	1e-83	291
ASA_P4G151	gi|395129037|emb|FQ958211.1|	39.62	61.46	0	2	371	214	3	7	371	731306	732406	3e-83	291
ASA_P4G151	gi|395129037|emb|FQ958211.1|	39.62	61.46	0	-3	371	214	3	7	371	2737262	2736162	3e-83	291
ASA_P4G151	gi|395129037|emb|FQ958211.1|	39.62	61.46	0	2	371	214	3	7	371	790955	792055	3e-83	291
ASA_P4G151	gi|395129037|emb|FQ958211.1|	39.62	61.46	0	3	371	214	3	7	371	903867	904967	3e-83	291
ASA_P4G151	gi|395129037|emb|FQ958211.1|	39.62	61.46	0	-3	371	214	3	7	371	877850	876750	3e-83	291
ASA_P4G151	gi|395129037|emb|FQ958211.1|	39.62	61.46	0	3	371	214	3	7	371	2919072	2920172	3e-83	291
ASA_P4G151	gi|395129037|emb|FQ958211.1|	39.62	61.19	0	-1	371	214	3	7	371	1708717	1707617	5e-83	290
ASA_P4G151	gi|395129037|emb|FQ958211.1|	39.62	61.19	0	1	371	214	3	7	371	1951591	1952691	5e-83	290
ASA_P4G151	gi|459683702|emb|HF678227.1|	39.62	61.46	0	-3	371	214	3	7	371	11994	10894	3e-83	291
ASA_P4G151	gi|295647398|gb|CP001828.1|	39.62	61.46	0	-3	371	214	3	7	371	1976930	1975830	3e-83	291
ASA_P4G151	gi|295647398|gb|CP001828.1|	39.62	61.46	0	2	371	214	3	7	371	1566257	1567357	3e-83	291
ASA_P4G151	gi|295647398|gb|CP001828.1|	39.62	61.46	0	1	371	214	3	7	371	3166939	3168039	3e-83	291
ASA_P4G151	gi|295647398|gb|CP001828.1|	39.62	61.46	0	1	371	214	3	7	371	3441670	3442770	3e-83	291
ASA_P4G151	gi|225791049|gb|CP000675.2|	39.62	61.46	0	2	371	214	3	7	371	1567730	1568830	3e-83	291
ASA_P4G151	gi|225791049|gb|CP000675.2|	39.62	61.46	0	-2	371	214	3	7	371	1981849	1980749	3e-83	291
ASA_P4G151	gi|225791049|gb|CP000675.2|	39.62	61.46	0	-3	371	214	3	7	371	1316370	1315270	3e-83	291
ASA_P4G151	gi|225791049|gb|CP000675.2|	39.62	61.46	0	-2	371	214	3	7	371	975595	974495	3e-83	291
ASA_P4G151	gi|225791049|gb|CP000675.2|	39.62	61.46	0	-1	371	214	3	7	371	673469	672369	3e-83	291
ASA_P4G151	gi|225791049|gb|CP000675.2|	39.62	61.46	0	-3	371	214	3	7	371	653835	652735	3e-83	291
ASA_P4G151	gi|674177996|gb|CP009237.1|	38.68	59.89	0	3	349	212	2	24	371	1817511	1818554	9e-73	260
ASA_P4G151	gi|674177996|gb|CP009237.1|	38.68	59.60	0	-1	349	212	2	24	371	761393	760350	2e-72	259
ASA_P4G151	gi|674177996|gb|CP009237.1|	38.68	59.60	0	1	349	212	2	24	371	1767358	1768401	2e-72	259
ASA_P4G151	gi|674177996|gb|CP009237.1|	38.68	59.60	0	-1	349	212	2	24	371	179642	178599	2e-72	259
ASA_P4G151	gi|674177996|gb|CP009237.1|	37.82	59.03	0	1	349	215	2	24	371	1265260	1266303	3e-70	253
ASA_P4G151	gi|674177996|gb|CP009237.1|	36.76	58.09	0	-2	136	85	1	236	371	1286398	1285994	1e-19	101
ASA_P4G151	gi|674177996|gb|CP009237.1|	36.23	57.97	0	1	138	87	1	234	371	1922476	1922886	6e-19	99.8
ASA_P4G151	gi|674177996|gb|CP009237.1|	47.46	79.66	0	2	59	31	0	24	82	1922252	1922428	5e-11	75.5
ASA_P4G151	gi|672935506|gb|CP009158.1|	38.40	59.60	0	-1	349	213	2	24	371	729249	728206	1e-72	259
ASA_P4G151	gi|672935506|gb|CP009158.1|	38.40	59.60	0	3	349	213	2	24	371	149976	151019	1e-72	259
ASA_P4G151	gi|672935506|gb|CP009158.1|	38.11	59.60	0	2	349	214	2	24	371	698135	699178	5e-72	258
ASA_P4G151	gi|672935506|gb|CP009158.1|	38.11	59.60	0	1	349	214	2	24	371	348790	349833	7e-72	258
ASA_P4G151	gi|672935506|gb|CP009158.1|	38.11	59.60	0	1	349	214	2	24	371	1589317	1590360	7e-72	258
ASA_P4G151	gi|672935506|gb|CP009158.1|	38.11	59.31	0	-3	349	214	2	24	371	131833	130790	2e-71	256
ASA_P4G151	gi|672935506|gb|CP009158.1|	38.17	59.34	0	-1	241	148	1	24	263	1854303	1853581	1e-61	177
ASA_P4G151	gi|672935506|gb|CP009158.1|	38.17	59.34	0	-1	241	148	1	24	263	717474	716752	1e-61	177
ASA_P4G151	gi|672935506|gb|CP009158.1|	38.18	59.09	0	-2	110	67	1	262	371	1853585	1853259	1e-61	89.7
ASA_P4G151	gi|672935506|gb|CP009158.1|	38.18	59.09	0	-2	110	67	1	262	371	716756	716430	1e-61	89.7
ASA_P4G151	gi|672935506|gb|CP009158.1|	37.76	59.34	0	-2	241	149	1	24	263	1952339	1951617	5e-61	175
ASA_P4G151	gi|672935506|gb|CP009158.1|	38.18	59.09	0	-3	110	67	1	262	371	1951621	1951295	5e-61	89.7
ASA_P4G151	gi|672935506|gb|CP009158.1|	37.50	58.82	0	3	136	84	1	236	371	1940142	1940546	3e-20	103
ASA_P4G151	gi|672935506|gb|CP009158.1|	35.04	56.93	0	-1	137	88	1	234	370	86784	86377	3e-17	94.0
ASA_P4G151	gi|672935506|gb|CP009158.1|	49.15	79.66	0	-2	59	30	0	24	82	87008	86832	1e-11	77.0
ASA_P4G151	gi|219690483|gb|CP001321.1|	38.40	59.60	0	3	349	213	2	24	371	1068774	1069817	3e-72	258
ASA_P4G151	gi|219690483|gb|CP001321.1|	38.11	59.60	0	3	349	214	2	24	371	1023735	1024778	5e-72	258
ASA_P4G151	gi|219690483|gb|CP001321.1|	38.11	59.60	0	-3	349	214	2	24	371	1140530	1139487	5e-72	258
ASA_P4G151	gi|219690483|gb|CP001321.1|	38.11	59.60	0	-1	349	214	2	24	371	842887	841844	5e-72	258
ASA_P4G151	gi|219690483|gb|CP001321.1|	38.74	59.60	0	3	302	184	1	24	324	1808817	1809722	5e-61	226
ASA_P4G151	gi|219690483|gb|CP001321.1|	38.41	59.60	0	3	302	185	1	24	324	1921788	1922693	9e-61	225
ASA_P4G151	gi|219690483|gb|CP001321.1|	36.76	57.35	0	1	136	85	1	236	371	1661827	1662231	4e-19	100
ASA_P4G151	gi|513127071|gb|CP005384.1|	38.11	59.60	0	-2	349	214	2	24	371	209751	208708	8e-72	258
ASA_P4G151	gi|513127071|gb|CP005384.1|	37.82	59.31	0	3	349	215	2	24	371	466323	467366	7e-71	254
ASA_P4G151	gi|513127071|gb|CP005384.1|	37.54	59.03	0	-3	349	216	2	24	371	300623	299580	1e-69	251
ASA_P4G151	gi|513127071|gb|CP005384.1|	34.12	54.50	0	3	211	137	2	162	371	1825929	1826558	1e-57	127
ASA_P4G151	gi|513127071|gb|CP005384.1|	45.97	66.94	0	1	124	67	0	24	147	1825513	1825884	1e-57	125
ASA_P4G151	gi|513127071|gb|CP005384.1|	37.68	58.70	0	-3	138	85	1	234	371	262241	261831	1e-20	105
ASA_P4G151	gi|513127071|gb|CP005384.1|	37.50	58.82	0	1	136	84	1	236	371	2183332	2183736	2e-20	104
ASA_P4G151	gi|513127071|gb|CP005384.1|	47.46	79.66	0	-1	59	31	0	24	82	262465	262289	4e-11	75.5
ASA_P4G151	gi|521321374|gb|CP004846.1|	47.57	65.53	0	-2	206	107	1	7	212	1205476	1204862	1e-71	181
ASA_P4G151	gi|521321374|gb|CP004846.1|	44.14	59.31	0	-3	145	76	3	229	371	1204806	1204381	1e-71	119
ASA_P4G151	gi|325052459|dbj|AP012036.1|	35.60	55.98	0	1	368	232	3	9	371	78967	80070	2e-69	250
ASA_P4G151	gi|325052459|dbj|AP012036.1|	35.60	55.98	0	-2	368	232	3	9	371	83166	82063	2e-69	250
ASA_P4G151	gi|325052459|dbj|AP012036.1|	35.60	55.98	0	1	368	232	3	9	371	188905	190008	2e-69	250
ASA_P4G151	gi|325052459|dbj|AP012036.1|	35.60	55.98	0	-1	368	232	3	9	371	27091	25988	2e-69	250
ASA_P4G151	gi|325052459|dbj|AP012036.1|	37.93	57.93	0	-3	145	88	1	229	371	202775	202341	3e-22	110
ASA_P4G151	gi|325049009|dbj|AP012035.1|	35.60	55.98	0	-1	368	232	3	9	371	2747669	2746566	2e-69	250
ASA_P4G151	gi|325049009|dbj|AP012035.1|	35.60	55.98	0	-1	368	232	3	9	371	2737226	2736123	2e-69	250
ASA_P4G151	gi|325049009|dbj|AP012035.1|	35.60	55.98	0	-2	368	232	3	9	371	2270935	2269832	2e-69	250
ASA_P4G151	gi|325049009|dbj|AP012035.1|	35.60	55.98	0	-3	368	232	3	9	371	2230194	2229091	2e-69	250
ASA_P4G151	gi|325049009|dbj|AP012035.1|	35.60	55.98	0	2	368	232	3	9	371	2018519	2019622	2e-69	250
ASA_P4G151	gi|325049009|dbj|AP012035.1|	35.60	55.98	0	1	368	232	3	9	371	2219158	2220261	2e-69	250
ASA_P4G151	gi|218174969|gb|CP001292.1|	35.68	54.77	0	-3	398	227	7	1	370	53209	52019	2e-67	244
ASA_P4G151	gi|218174969|gb|CP001292.1|	37.54	57.85	0	-2	325	194	6	48	364	43358	42387	5e-55	208
ASA_P4G151	gi|218174969|gb|CP001292.1|	32.61	56.25	0	-3	368	242	5	8	369	257095	255992	3e-49	191
ASA_P4G151	gi|218174969|gb|CP001292.1|	32.61	56.25	0	1	368	242	5	8	369	227623	228726	3e-49	191
ASA_P4G151	gi|218174969|gb|CP001292.1|	32.61	56.25	0	-1	368	242	5	8	369	35136	34033	3e-49	191
ASA_P4G151	gi|218174969|gb|CP001292.1|	32.61	56.25	0	-1	368	242	5	8	369	7326	6223	3e-49	191
ASA_P4G151	gi|431827765|gb|CP003051.1|	36.02	54.84	0	-3	372	229	5	6	371	2874860	2873754	2e-67	244
ASA_P4G151	gi|431827765|gb|CP003051.1|	34.29	71.43	0	2	70	46	0	12	81	2252240	2252449	7e-09	68.6
ASA_P4G151	gi|431827765|gb|CP003051.1|	44.78	65.67	0	3	67	36	1	108	173	2252772	2252972	2.7	41.2
ASA_P4G151	gi|413973172|gb|CP003287.1|	34.22	54.28	0	1	374	241	3	1	369	12949	14070	7e-66	240
ASA_P4G151	gi|413973172|gb|CP003287.1|	34.22	54.28	0	-1	374	241	3	1	369	41640	40519	7e-66	240
ASA_P4G151	gi|413972376|gb|CP003285.1|	34.22	54.28	0	2	374	241	3	1	369	191711	192832	7e-66	240
ASA_P4G151	gi|413968727|gb|CP003284.1|	34.22	54.28	0	1	374	241	3	1	369	2063089	2064210	7e-66	240
ASA_P4G151	gi|413968727|gb|CP003284.1|	34.22	54.28	0	1	374	241	3	1	369	3371302	3372423	7e-66	240
ASA_P4G151	gi|413968727|gb|CP003284.1|	34.22	54.28	0	-3	374	241	3	1	369	53233	52112	7e-66	240
ASA_P4G151	gi|237499037|gb|CP001616.1|	34.58	55.23	0	-1	373	236	4	6	371	1619566	1618451	8e-66	240
ASA_P4G151	gi|428015215|gb|CP003600.1|	36.51	54.50	0	-3	367	228	3	8	369	5853605	5852505	2e-65	238
ASA_P4G151	gi|428015215|gb|CP003600.1|	36.51	54.50	0	3	367	228	3	8	369	1012239	1013339	2e-65	238
ASA_P4G151	gi|428015215|gb|CP003600.1|	36.51	54.50	0	1	367	228	3	8	369	1064059	1065159	2e-65	238
ASA_P4G151	gi|428015215|gb|CP003600.1|	36.51	54.50	0	-1	367	228	3	8	369	4620877	4619777	2e-65	238
ASA_P4G151	gi|428015215|gb|CP003600.1|	36.51	54.50	0	-1	367	228	3	8	369	4302766	4301666	2e-65	238
ASA_P4G151	gi|428015215|gb|CP003600.1|	36.51	54.50	0	-2	367	228	3	8	369	4020639	4019539	2e-65	238
ASA_P4G151	gi|428015215|gb|CP003600.1|	36.51	54.50	0	2	367	228	3	8	369	4421228	4422328	2e-65	238
ASA_P4G151	gi|428015215|gb|CP003600.1|	36.51	54.50	0	2	367	228	3	8	369	5023496	5024596	2e-65	238
ASA_P4G151	gi|428015215|gb|CP003600.1|	36.51	54.50	0	-2	367	228	3	8	369	1245885	1244785	2e-65	238
ASA_P4G151	gi|428015215|gb|CP003600.1|	36.51	54.50	0	2	367	228	3	8	369	5974613	5975713	2e-65	238
ASA_P4G151	gi|428015215|gb|CP003600.1|	36.51	54.50	0	-1	367	228	3	8	369	278032	276932	2e-65	238
ASA_P4G151	gi|428015215|gb|CP003600.1|	33.52	53.35	0	-1	358	226	4	16	364	3664453	3663389	4e-55	209
ASA_P4G151	gi|428015215|gb|CP003600.1|	33.52	53.35	0	-3	358	226	4	16	364	3609020	3607956	4e-55	209
ASA_P4G151	gi|428015215|gb|CP003600.1|	33.52	53.35	0	3	358	226	4	16	364	3004743	3005807	4e-55	209
ASA_P4G151	gi|428015215|gb|CP003600.1|	33.52	53.35	0	-2	358	226	4	16	364	2854578	2853514	4e-55	209
ASA_P4G151	gi|428015215|gb|CP003600.1|	33.52	53.35	0	1	358	226	4	16	364	3638728	3639792	4e-55	209
ASA_P4G151	gi|428015215|gb|CP003600.1|	33.52	53.35	0	2	358	226	4	16	364	4862288	4863352	4e-55	209
ASA_P4G151	gi|428015215|gb|CP003600.1|	36.05	52.66	0	-1	319	199	3	56	369	5167504	5166548	6e-55	194
ASA_P4G151	gi|428015215|gb|CP003600.1|	42.55	68.09	0	-2	47	27	0	8	54	5167647	5167507	6e-55	50.1
ASA_P4G151	gi|428015215|gb|CP003600.1|	35.87	52.70	0	-1	315	197	3	60	369	715036	714092	3e-52	194
ASA_P4G151	gi|428015215|gb|CP003600.1|	50.00	76.67	0	-3	30	15	0	25	54	715139	715050	3e-52	41.6
ASA_P4G151	gi|428015215|gb|CP003600.1|	36.96	52.90	0	-1	138	85	1	229	364	3301060	3300647	6e-16	90.5
ASA_P4G151	gi|306986143|gb|CP002200.1|	34.26	54.57	0	2	394	235	6	1	371	167393	168571	4e-65	238
ASA_P4G151	gi|299538682|gb|CP002086.1|	36.07	53.01	0	-2	366	229	4	9	369	1708035	1706938	4e-65	238
ASA_P4G151	gi|299538682|gb|CP002086.1|	34.93	52.84	0	-2	229	146	3	9	234	3190107	3189421	6e-33	143
ASA_P4G151	gi|299538682|gb|CP002086.1|	42.22	60.00	0	-1	90	52	0	280	369	3189415	3189146	1e-12	80.1
ASA_P4G151	gi|316941978|gb|CP002431.1|	34.77	57.68	0	-3	371	229	6	8	371	3551929	3550835	9e-65	237
ASA_P4G151	gi|316941978|gb|CP002431.1|	34.75	57.06	0	3	354	218	6	25	371	124002	125045	8e-61	225
ASA_P4G151	gi|316941978|gb|CP002431.1|	35.16	57.42	0	2	256	154	5	122	371	3123944	3124693	1e-56	159
ASA_P4G151	gi|316941978|gb|CP002431.1|	36.28	61.06	0	3	113	72	0	8	120	3123600	3123938	1e-56	90.9
ASA_P4G151	gi|316941978|gb|CP002431.1|	35.45	57.46	0	3	268	161	5	8	268	92166	92954	1e-54	167
ASA_P4G151	gi|316941978|gb|CP002431.1|	36.96	63.04	0	2	92	57	1	280	371	92987	93259	1e-54	75.5
ASA_P4G151	gi|316941978|gb|CP002431.1|	32.46	54.85	0	-2	268	168	6	8	268	3316463	3315678	1e-33	145
ASA_P4G151	gi|316941978|gb|CP002431.1|	36.78	62.64	0	-3	174	109	1	8	180	356593	356072	2e-30	135
ASA_P4G151	gi|316941978|gb|CP002431.1|	32.08	52.36	0	-1	212	132	5	166	371	356115	355498	4e-21	107
ASA_P4G151	gi|316941978|gb|CP002431.1|	27.55	47.45	0	-3	196	120	4	187	371	3315925	3315371	5e-12	78.2
ASA_P4G151	gi|407188166|gb|JX523949.1|	34.26	54.32	0	1	359	232	2	15	369	9004	10080	5e-64	234
ASA_P4G151	gi|119862398|gb|CP000510.1|	34.60	54.50	0	2	367	238	2	7	371	993749	994849	6e-64	234
ASA_P4G151	gi|119862398|gb|CP000510.1|	34.06	55.31	0	3	367	240	2	7	371	986448	987548	1e-63	234
ASA_P4G151	gi|119862398|gb|CP000510.1|	34.06	55.31	0	-3	367	240	2	7	371	1006855	1005755	1e-63	234
ASA_P4G151	gi|119862398|gb|CP000510.1|	34.06	55.31	0	1	367	240	2	7	371	965851	966951	1e-63	233
ASA_P4G151	gi|119862398|gb|CP000510.1|	33.56	55.37	0	3	298	196	2	7	302	980760	981653	2e-55	191
ASA_P4G151	gi|119862398|gb|CP000510.1|	36.00	56.00	0	1	75	48	0	297	371	981664	981888	2e-55	54.3
ASA_P4G151	gi|119862398|gb|CP000510.1|	32.39	52.63	0	-1	247	166	1	126	371	2483958	2483218	7e-52	137
ASA_P4G151	gi|119862398|gb|CP000510.1|	38.74	61.26	0	-3	111	68	0	7	117	2484304	2483972	7e-52	96.7
ASA_P4G151	gi|119862398|gb|CP000510.1|	37.68	59.42	0	-3	207	128	1	7	212	2489164	2488544	3e-39	162
ASA_P4G151	gi|119862398|gb|CP000510.1|	33.33	58.89	0	1	90	56	2	114	199	980137	980406	0.056	46.6
ASA_P4G151	gi|119862398|gb|CP000510.1|	45.00	67.50	0	1	40	19	1	32	71	2482657	2482767	2.9	41.2
ASA_P4G151	gi|351716053|emb|FO082060.1|	36.14	53.80	0	2	368	230	3	8	371	3796142	3797242	9e-64	234
ASA_P4G151	gi|351716053|emb|FO082060.1|	36.22	54.05	0	3	370	227	5	8	371	3972507	3973607	3e-63	233
ASA_P4G151	gi|351716053|emb|FO082060.1|	35.89	53.70	0	3	365	225	5	10	368	3477444	3478529	1e-60	225
ASA_P4G151	gi|148529052|gb|AC202208.4|	41.37	57.65	0	3	307	168	3	67	371	78288	79178	2e-63	233
ASA_P4G151	gi|148529052|gb|AC202208.4|	36.36	65.91	0	1	44	28	0	3	46	78130	78261	2e-63	40.0
ASA_P4G151	gi|171701134|gb|CP000807.1|	35.64	56.91	0	2	362	227	3	9	364	349727	350812	5e-63	232
ASA_P4G151	gi|171701134|gb|CP000807.1|	35.64	56.91	0	-2	362	227	3	9	364	15082	13997	5e-63	232
ASA_P4G151	gi|171701134|gb|CP000807.1|	32.62	53.22	0	-2	233	152	3	7	238	420052	419366	6e-27	125
ASA_P4G151	gi|171701134|gb|CP000807.1|	34.04	55.32	0	-3	141	93	0	229	369	419325	418903	7e-18	96.3
ASA_P4G151	gi|171696371|gb|CP000806.1|	35.64	56.91	0	-3	362	227	3	9	364	3393820	3392735	5e-63	232
ASA_P4G151	gi|171696371|gb|CP000806.1|	35.64	56.91	0	-1	362	227	3	9	364	3012189	3011104	5e-63	232
ASA_P4G151	gi|171696371|gb|CP000806.1|	35.64	56.91	0	-3	362	227	3	9	364	1750438	1749353	5e-63	232
ASA_P4G151	gi|171696371|gb|CP000806.1|	35.64	56.91	0	1	362	227	3	9	364	3914914	3915999	5e-63	232
ASA_P4G151	gi|171696371|gb|CP000806.1|	35.64	56.91	0	1	362	227	3	9	364	3581281	3582366	7e-63	231
ASA_P4G151	gi|427363208|gb|CP003552.1|	34.25	55.89	0	3	365	231	5	7	364	3968997	3970085	8e-63	231
ASA_P4G151	gi|46912264|emb|CR378665.1|	35.14	55.95	0	-2	370	205	4	6	371	264538	263522	4e-62	229
ASA_P4G151	gi|193087197|gb|CP001100.1|	35.08	52.21	0	1	362	230	3	14	371	1700542	1701624	2e-61	227
ASA_P4G151	gi|193087197|gb|CP001100.1|	35.08	52.21	0	-1	362	230	3	14	371	2297201	2296119	2e-61	227
ASA_P4G151	gi|193087197|gb|CP001100.1|	35.08	52.21	0	-1	362	230	3	14	371	2755088	2754006	2e-61	227
ASA_P4G151	gi|685635399|gb|CP007746.1|	34.21	52.89	0	1	380	231	6	1	369	2914831	2915946	3e-60	223
ASA_P4G151	gi|685635399|gb|CP007746.1|	34.21	52.89	0	1	380	231	6	1	369	1087438	1088553	6e-60	223
ASA_P4G151	gi|685639957|gb|CP007748.1|	34.21	52.89	0	3	380	231	6	1	369	82716	83831	5e-60	223
ASA_P4G151	gi|685639957|gb|CP007748.1|	34.21	52.89	0	2	380	231	6	1	369	3037145	3038260	5e-60	223
ASA_P4G151	gi|147650|gb|L02372.1|ECORHSEA	31.64	53.89	0	3	373	241	7	9	371	180	1286	4e-59	209
ASA_P4G151	gi|326548208|gb|CP002584.1|	34.82	52.65	0	-1	359	224	3	10	364	5306942	5305884	7e-59	220
ASA_P4G151	gi|326548208|gb|CP002584.1|	34.82	52.65	0	1	359	224	3	10	364	1159795	1160853	7e-59	220
ASA_P4G151	gi|326548208|gb|CP002584.1|	34.82	52.65	0	1	359	224	3	10	364	5537317	5538375	7e-59	220
ASA_P4G151	gi|146400540|gb|CP000691.1|	36.22	54.18	0	2	323	201	3	26	343	12617	13585	1e-58	219
ASA_P4G151	gi|529162750|gb|JX999595.1|	35.33	54.35	0	-2	368	225	7	13	370	7118	6024	2e-58	218
ASA_P4G151	gi|595602589|gb|CP007393.1|	32.17	54.16	0	-2	373	239	6	9	371	1304181	1303075	2e-58	218
ASA_P4G151	gi|595602589|gb|CP007393.1|	31.54	52.29	0	2	371	244	4	9	371	904181	905287	7e-55	208
ASA_P4G151	gi|595602589|gb|CP007393.1|	34.87	56.70	0	2	261	154	5	9	260	99614	100375	3e-48	164
ASA_P4G151	gi|595602589|gb|CP007393.1|	30.43	47.83	0	1	115	75	1	257	371	100390	100719	3e-48	58.2
ASA_P4G151	gi|595602589|gb|CP007393.1|	33.33	59.39	0	3	165	109	1	9	172	2331855	2332349	1e-24	117
ASA_P4G151	gi|595602589|gb|CP007393.1|	38.39	63.39	0	2	112	69	0	9	120	4499714	4500049	2e-19	101
ASA_P4G151	gi|595597955|gb|CP007392.1|	32.17	54.16	0	-1	373	239	6	9	371	1293778	1292672	2e-58	218
ASA_P4G151	gi|595597955|gb|CP007392.1|	31.54	52.29	0	2	371	244	4	9	371	896639	897745	7e-55	208
ASA_P4G151	gi|595597955|gb|CP007392.1|	34.87	56.70	0	3	261	154	5	9	260	97749	98510	3e-48	164
ASA_P4G151	gi|595597955|gb|CP007392.1|	30.43	47.83	0	2	115	75	1	257	371	98525	98854	3e-48	58.2
ASA_P4G151	gi|595597955|gb|CP007392.1|	33.33	59.39	0	1	165	109	1	9	172	2338717	2339211	1e-24	117
ASA_P4G151	gi|595597955|gb|CP007392.1|	38.39	63.39	0	3	112	69	0	9	120	4506882	4507217	2e-19	101
ASA_P4G151	gi|595607150|gb|CP007394.1|	32.17	54.16	0	-3	373	239	6	9	371	1306297	1305191	2e-58	218
ASA_P4G151	gi|595607150|gb|CP007394.1|	31.54	52.29	0	2	371	244	4	9	371	905153	906259	7e-55	208
ASA_P4G151	gi|595607150|gb|CP007394.1|	34.87	56.70	0	1	261	154	5	9	260	103054	103815	3e-48	164
ASA_P4G151	gi|595607150|gb|CP007394.1|	30.43	47.83	0	3	115	75	1	257	371	103830	104159	3e-48	58.2
ASA_P4G151	gi|595607150|gb|CP007394.1|	33.33	59.39	0	3	165	109	1	9	172	2283384	2283878	1e-24	117
ASA_P4G151	gi|595607150|gb|CP007394.1|	38.39	63.39	0	1	112	69	0	9	120	4443730	4444065	2e-19	101
ASA_P4G151	gi|17134773|dbj|AP003603.1|	33.51	52.86	0	-2	367	231	5	7	364	72348	71260	2e-58	218
ASA_P4G151	gi|733166109|dbj|AB811604.1|	32.17	53.89	0	3	373	239	6	9	371	10386	11492	5e-58	217
ASA_P4G151	gi|723229079|gb|CP009859.1|	32.35	53.10	0	-3	371	241	4	9	371	636722	635616	1e-57	216
ASA_P4G151	gi|723229079|gb|CP009859.1|	31.54	52.83	0	3	371	244	4	9	371	1691244	1692350	1e-56	213
ASA_P4G151	gi|723229079|gb|CP009859.1|	36.26	63.19	0	1	182	115	1	9	189	1693585	1694130	2e-44	145
ASA_P4G151	gi|723229079|gb|CP009859.1|	26.34	43.55	0	3	186	128	3	193	371	1694139	1694690	2e-44	64.3
ASA_P4G151	gi|723229079|gb|CP009859.1|	35.14	61.49	0	1	148	95	1	9	155	4226665	4227108	3e-23	113
ASA_P4G151	gi|723229079|gb|CP009859.1|	27.85	48.52	0	2	237	158	5	144	371	4227083	4227781	4e-20	103
ASA_P4G151	gi|723229079|gb|CP009859.1|	40.00	63.64	0	3	55	32	1	29	83	4226376	4226537	0.084	46.2
ASA_P4G151	gi|675819893|emb|LM996456.1|	31.90	53.89	0	3	373	240	6	9	371	33141	34247	1e-57	216
ASA_P4G151	gi|675819893|emb|LM996456.1|	31.54	53.64	0	3	371	240	6	9	369	35571	36671	1e-54	207
ASA_P4G151	gi|56123303|gb|AY647261.1|	31.37	54.16	0	3	373	242	6	9	371	1230	2336	2e-57	215
ASA_P4G151	gi|332330813|gb|CP002691.1|	34.23	52.29	0	1	371	228	5	8	365	3263452	3264555	2e-57	216
ASA_P4G151	gi|753774531|gb|CP010816.1|	32.17	53.89	0	2	373	239	6	9	371	242831	243937	2e-57	215
ASA_P4G151	gi|753774531|gb|CP010816.1|	31.10	53.62	0	2	373	243	6	9	371	3455942	3457048	4e-56	211
ASA_P4G151	gi|753774531|gb|CP010816.1|	31.00	52.56	0	1	371	246	4	9	371	695512	696618	3e-54	206
ASA_P4G151	gi|753774531|gb|CP010816.1|	33.47	58.37	0	3	245	160	2	8	251	1455855	1456583	1e-46	159
ASA_P4G151	gi|753774531|gb|CP010816.1|	41.33	58.67	0	1	75	41	1	268	342	1456660	1456875	1e-46	57.4
ASA_P4G151	gi|753774531|gb|CP010816.1|	33.47	58.87	0	2	248	158	4	9	253	696779	697510	5e-40	164
ASA_P4G151	gi|753774531|gb|CP010816.1|	32.66	58.87	0	3	248	160	4	9	253	1457088	1457819	4e-39	161
ASA_P4G151	gi|751399318|gb|CP010585.1|	32.17	53.89	0	2	373	239	6	9	371	242831	243937	2e-57	215
ASA_P4G151	gi|751399318|gb|CP010585.1|	31.10	53.62	0	3	373	243	6	9	371	3486777	3487883	4e-56	211
ASA_P4G151	gi|751399318|gb|CP010585.1|	31.00	52.56	0	1	371	246	4	9	371	695512	696618	3e-54	206
ASA_P4G151	gi|751399318|gb|CP010585.1|	33.47	58.37	0	1	245	160	2	8	251	1486690	1487418	1e-46	159
ASA_P4G151	gi|751399318|gb|CP010585.1|	41.33	58.67	0	2	75	41	1	268	342	1487495	1487710	1e-46	57.4
ASA_P4G151	gi|751399318|gb|CP010585.1|	33.47	58.87	0	2	248	158	4	9	253	696779	697510	5e-40	164
ASA_P4G151	gi|751399318|gb|CP010585.1|	32.66	58.87	0	1	248	160	4	9	253	1487923	1488654	4e-39	161
ASA_P4G151	gi|313848522|emb|AM946981.2|	32.17	53.89	0	2	373	239	6	9	371	242825	243931	2e-57	215
ASA_P4G151	gi|313848522|emb|AM946981.2|	31.10	53.62	0	3	373	243	6	9	371	3486771	3487877	4e-56	211
ASA_P4G151	gi|313848522|emb|AM946981.2|	31.00	52.56	0	1	371	246	4	9	371	695506	696612	3e-54	206
ASA_P4G151	gi|313848522|emb|AM946981.2|	33.47	58.37	0	1	245	160	2	8	251	1486684	1487412	1e-46	159
ASA_P4G151	gi|313848522|emb|AM946981.2|	41.33	58.67	0	2	75	41	1	268	342	1487489	1487704	1e-46	57.4
ASA_P4G151	gi|313848522|emb|AM946981.2|	33.47	58.87	0	2	248	158	4	9	253	696773	697504	5e-40	164
ASA_P4G151	gi|313848522|emb|AM946981.2|	32.66	58.87	0	1	248	160	4	9	253	1487917	1488648	4e-39	161
ASA_P4G151	gi|296142109|gb|CP001509.3|	32.17	53.89	0	2	373	239	6	9	371	242831	243937	2e-57	215
ASA_P4G151	gi|296142109|gb|CP001509.3|	31.10	53.62	0	3	373	243	6	9	371	3486777	3487883	4e-56	211
ASA_P4G151	gi|296142109|gb|CP001509.3|	31.00	52.56	0	1	371	246	4	9	371	695512	696618	3e-54	206
ASA_P4G151	gi|296142109|gb|CP001509.3|	33.47	58.37	0	1	245	160	2	8	251	1486690	1487418	1e-46	159
ASA_P4G151	gi|296142109|gb|CP001509.3|	41.33	58.67	0	2	75	41	1	268	342	1487495	1487710	1e-46	57.4
ASA_P4G151	gi|296142109|gb|CP001509.3|	33.47	58.87	0	2	248	158	4	9	253	696779	697510	5e-40	164
ASA_P4G151	gi|296142109|gb|CP001509.3|	32.66	58.87	0	1	248	160	4	9	253	1487923	1488654	4e-39	161
ASA_P4G151	gi|253322479|gb|CP001665.1|	32.17	53.89	0	-1	373	239	6	9	371	3539553	3538447	2e-57	215
ASA_P4G151	gi|253322479|gb|CP001665.1|	31.10	53.62	0	-1	373	243	6	9	371	286095	284989	4e-56	211
ASA_P4G151	gi|253322479|gb|CP001665.1|	31.00	52.56	0	-2	371	246	4	9	371	3086873	3085767	3e-54	206
ASA_P4G151	gi|253322479|gb|CP001665.1|	33.47	58.37	0	-1	245	160	2	8	251	2295693	2294965	1e-46	159
ASA_P4G151	gi|253322479|gb|CP001665.1|	41.33	58.67	0	-2	75	41	1	268	342	2294888	2294673	1e-46	57.4
ASA_P4G151	gi|253322479|gb|CP001665.1|	33.47	58.87	0	-3	248	158	4	9	253	3085606	3084875	5e-40	164
ASA_P4G151	gi|253322479|gb|CP001665.1|	32.66	58.87	0	-1	248	160	4	9	253	2294460	2293729	4e-39	161
ASA_P4G151	gi|253972022|gb|CP000819.1|	32.17	53.89	0	2	373	239	6	9	371	242828	243934	2e-57	215
ASA_P4G151	gi|253972022|gb|CP000819.1|	31.10	53.62	0	3	373	243	6	9	371	3555081	3556187	4e-56	211
ASA_P4G151	gi|253972022|gb|CP000819.1|	31.00	52.56	0	1	371	246	4	9	371	717733	718839	3e-54	206
ASA_P4G151	gi|253972022|gb|CP000819.1|	30.73	52.56	0	-1	371	247	4	9	371	569921	568815	2e-53	204
ASA_P4G151	gi|253972022|gb|CP000819.1|	33.47	58.37	0	3	245	160	2	8	251	1505160	1505888	1e-46	159
ASA_P4G151	gi|253972022|gb|CP000819.1|	41.33	58.67	0	1	75	41	1	268	342	1505965	1506180	1e-46	57.4
ASA_P4G151	gi|253972022|gb|CP000819.1|	33.47	58.87	0	2	248	158	4	9	253	719000	719731	5e-40	164
ASA_P4G151	gi|253972022|gb|CP000819.1|	32.66	58.87	0	3	248	160	4	9	253	1506393	1507124	4e-39	161
ASA_P4G151	gi|635284334|gb|CP005960.1|	31.87	53.57	0	2	364	237	6	13	369	6575897	6576976	3e-57	215
ASA_P4G151	gi|675817938|emb|LK931551.1|	31.64	53.89	0	-1	373	241	6	9	371	27417	26311	4e-57	214
ASA_P4G151	gi|2920639|gb|AF044503.1|AF044503	31.90	53.35	0	3	373	240	6	9	371	9282	10388	6e-57	214
ASA_P4G151	gi|733166194|dbj|AB811610.1|	31.81	52.56	0	2	371	243	4	9	371	10175	11281	6e-57	214
ASA_P4G151	gi|73854091|gb|CP000038.1|	31.81	53.91	0	1	371	239	6	9	369	288403	289503	7e-57	214
ASA_P4G151	gi|73854091|gb|CP000038.1|	31.00	52.83	0	-1	371	246	4	9	371	1765049	1763943	2e-55	210
ASA_P4G151	gi|73854091|gb|CP000038.1|	31.27	52.56	0	1	371	245	4	9	371	285973	287079	2e-54	207
ASA_P4G151	gi|73854091|gb|CP000038.1|	28.52	50.00	0	-1	256	170	5	125	371	1763423	1762668	7e-48	120
ASA_P4G151	gi|73854091|gb|CP000038.1|	37.93	62.93	0	-2	116	72	0	9	124	1763773	1763426	7e-48	100
ASA_P4G151	gi|73854091|gb|CP000038.1|	30.12	50.93	0	-3	322	211	6	60	371	1776111	1775158	1e-39	163
ASA_P4G151	gi|374269796|emb|HE616528.1|	31.81	53.91	0	2	371	239	6	9	369	287255	288355	7e-57	214
ASA_P4G151	gi|374269796|emb|HE616528.1|	31.00	52.83	0	-3	371	246	4	9	371	1843035	1841929	2e-55	210
ASA_P4G151	gi|374269796|emb|HE616528.1|	31.27	52.56	0	1	371	245	4	9	371	283558	284664	2e-54	207
ASA_P4G151	gi|374269796|emb|HE616528.1|	28.52	50.00	0	-3	256	170	5	125	371	1841409	1840654	7e-48	120
ASA_P4G151	gi|374269796|emb|HE616528.1|	37.93	62.93	0	-1	116	72	0	9	124	1841759	1841412	7e-48	100
ASA_P4G151	gi|374269796|emb|HE616528.1|	30.12	50.93	0	-1	322	211	6	60	371	1854878	1853925	1e-39	163
ASA_P4G151	gi|374356928|gb|CP003109.1|	31.90	53.62	0	1	373	240	6	9	371	275116	276222	7e-57	214
ASA_P4G151	gi|374356928|gb|CP003109.1|	31.54	53.10	0	3	371	244	4	9	371	898077	899183	1e-56	213
ASA_P4G151	gi|374356928|gb|CP003109.1|	31.54	52.83	0	-3	371	244	4	9	371	749380	748274	6e-56	211
ASA_P4G151	gi|374356928|gb|CP003109.1|	33.33	57.10	0	3	345	215	5	8	342	278658	279677	5e-53	202
ASA_P4G151	gi|374356928|gb|CP003109.1|	32.08	54.72	0	2	265	174	3	9	269	1850042	1850830	2e-46	159
ASA_P4G151	gi|374356928|gb|CP003109.1|	32.61	48.91	0	3	92	62	0	280	371	1850898	1851173	2e-46	56.6
ASA_P4G151	gi|374356928|gb|CP003109.1|	29.29	47.93	0	-1	338	184	6	9	338	2512107	2511235	1e-39	163
ASA_P4G151	gi|290760697|gb|CP001846.1|	31.90	53.62	0	3	373	240	6	9	371	275139	276245	7e-57	214
ASA_P4G151	gi|290760697|gb|CP001846.1|	31.54	53.10	0	1	371	244	4	9	371	903841	904947	1e-56	213
ASA_P4G151	gi|290760697|gb|CP001846.1|	31.54	52.83	0	-1	371	244	4	9	371	755144	754038	1e-55	210
ASA_P4G151	gi|290760697|gb|CP001846.1|	33.62	57.39	0	2	345	214	5	8	342	278681	279700	5e-53	202
ASA_P4G151	gi|290760697|gb|CP001846.1|	32.08	54.72	0	3	265	174	3	9	269	1855506	1856294	2e-46	159
ASA_P4G151	gi|290760697|gb|CP001846.1|	32.61	48.91	0	1	92	62	0	280	371	1856362	1856637	2e-46	56.6
ASA_P4G151	gi|290760697|gb|CP001846.1|	29.29	47.93	0	-2	338	184	6	9	338	2553085	2552213	1e-39	163
ASA_P4G151	gi|734586714|gb|CP010304.1|	31.90	53.62	0	1	373	240	6	9	371	275227	276333	7e-57	214
ASA_P4G151	gi|734586714|gb|CP010304.1|	32.18	52.93	0	-1	376	235	5	9	371	668885	667779	2e-56	213
ASA_P4G151	gi|734586714|gb|CP010304.1|	31.37	53.89	0	2	373	242	6	9	371	817535	818641	3e-56	212
ASA_P4G151	gi|734586714|gb|CP010304.1|	30.83	52.55	0	2	373	244	6	9	371	1926803	1927909	2e-53	204
ASA_P4G151	gi|734586714|gb|CP010304.1|	33.62	57.39	0	3	345	214	5	8	342	278769	279788	5e-53	202
ASA_P4G151	gi|734586714|gb|CP010304.1|	24.46	44.57	0	-1	184	116	6	138	307	2700938	2700414	0.002	51.6
ASA_P4G151	gi|666001753|gb|CP008805.1|	31.90	53.62	0	2	373	240	6	9	371	275222	276328	7e-57	214
ASA_P4G151	gi|666001753|gb|CP008805.1|	32.18	52.93	0	-2	376	235	5	9	371	668027	666921	3e-56	212
ASA_P4G151	gi|666001753|gb|CP008805.1|	31.25	53.12	0	1	384	239	8	9	371	1963813	1964952	3e-53	203
ASA_P4G151	gi|666001753|gb|CP008805.1|	30.83	53.08	0	1	373	243	7	9	371	816667	817770	4e-53	202
ASA_P4G151	gi|666001753|gb|CP008805.1|	33.62	57.39	0	3	345	214	5	8	342	278763	279782	5e-53	202
ASA_P4G151	gi|666001753|gb|CP008805.1|	24.46	44.57	0	-1	184	116	6	138	307	2737779	2737255	0.002	51.6
ASA_P4G151	gi|254590536|gb|CP001368.1|	31.90	53.62	0	2	373	240	6	9	371	275228	276334	7e-57	214
ASA_P4G151	gi|254590536|gb|CP001368.1|	32.18	52.93	0	-3	376	235	5	9	371	670591	669485	3e-56	212
ASA_P4G151	gi|254590536|gb|CP001368.1|	31.37	53.89	0	2	373	242	6	9	371	819242	820348	3e-56	212
ASA_P4G151	gi|254590536|gb|CP001368.1|	31.25	53.12	0	1	384	239	8	9	371	1964611	1965750	3e-53	203
ASA_P4G151	gi|254590536|gb|CP001368.1|	33.62	57.39	0	1	345	214	5	8	342	278770	279789	5e-53	202
ASA_P4G151	gi|254590536|gb|CP001368.1|	24.46	44.57	0	-3	184	116	6	138	307	2738785	2738261	0.002	51.6
ASA_P4G151	gi|209157093|gb|CP001164.1|	31.90	53.62	0	2	373	240	6	9	371	275228	276334	7e-57	214
ASA_P4G151	gi|209157093|gb|CP001164.1|	32.18	52.93	0	-1	376	235	5	9	371	668998	667892	3e-56	212
ASA_P4G151	gi|209157093|gb|CP001164.1|	31.37	53.89	0	2	373	242	6	9	371	817649	818755	3e-56	212
ASA_P4G151	gi|209157093|gb|CP001164.1|	31.25	53.12	0	2	384	239	8	9	371	1965635	1966774	3e-53	203
ASA_P4G151	gi|209157093|gb|CP001164.1|	33.62	57.39	0	1	345	214	5	8	342	278770	279789	5e-53	202
ASA_P4G151	gi|209157093|gb|CP001164.1|	24.46	44.57	0	-2	184	116	6	138	307	2739804	2739280	0.002	51.6
ASA_P4G151	gi|281177210|dbj|AP009378.1|	31.64	53.89	0	3	373	241	6	9	371	1482765	1483871	7e-57	214
ASA_P4G151	gi|641682562|emb|HG941718.1|	31.64	53.89	0	1	373	241	6	9	371	1647688	1648794	7e-57	214
ASA_P4G151	gi|554510692|gb|CP006784.1|	31.64	53.89	0	1	373	241	6	9	371	1651102	1652208	7e-57	214
ASA_P4G151	gi|675820276|emb|LM996839.1|	31.37	53.89	0	2	373	242	6	9	371	144986	146092	7e-57	214
ASA_P4G151	gi|675820276|emb|LM996839.1|	31.00	52.29	0	-2	371	246	4	9	371	546549	545443	1e-53	204
ASA_P4G151	gi|675819901|emb|LM996464.1|	31.64	53.62	0	3	373	241	6	9	371	441354	442460	7e-57	214
ASA_P4G151	gi|675819901|emb|LM996464.1|	30.73	53.07	0	-2	358	234	6	9	356	296726	295665	6e-50	193
ASA_P4G151	gi|675819901|emb|LM996464.1|	33.47	59.27	0	-2	248	158	4	9	253	295508	294777	6e-41	167
ASA_P4G151	gi|675819901|emb|LM996464.1|	42.47	68.49	0	-3	73	42	0	9	81	297106	296888	5e-11	75.5
ASA_P4G151	gi|675819292|emb|LM995855.1|	31.90	53.62	0	-3	373	240	6	9	371	172486	171380	8e-57	214
ASA_P4G151	gi|169752989|gb|CP000946.1|	31.37	53.89	0	-2	373	242	6	9	371	2423275	2422169	8e-57	214
ASA_P4G151	gi|169752989|gb|CP000946.1|	31.54	52.83	0	-3	371	244	4	9	371	3218277	3217171	1e-56	213
ASA_P4G151	gi|169752989|gb|CP000946.1|	31.90	53.62	0	-2	373	240	6	9	371	3721525	3720419	2e-55	209
ASA_P4G151	gi|169752989|gb|CP000946.1|	31.00	52.56	0	3	371	246	4	9	371	3373125	3374231	4e-54	206
ASA_P4G151	gi|169752989|gb|CP000946.1|	31.00	52.02	0	-3	371	246	4	9	371	269067	267961	1e-53	204
ASA_P4G151	gi|169752989|gb|CP000946.1|	33.47	59.27	0	-1	248	158	4	9	253	3217010	3216279	5e-41	167
ASA_P4G151	gi|169752989|gb|CP000946.1|	33.06	58.87	0	-3	248	159	4	9	253	2411454	2410723	8e-40	164
ASA_P4G151	gi|169752989|gb|CP000946.1|	39.29	63.39	0	-2	112	68	0	9	120	3720343	3720008	2e-19	101
ASA_P4G151	gi|732673553|gb|CP009104.1|	31.37	53.89	0	2	373	242	6	9	371	1034849	1035955	8e-57	214
ASA_P4G151	gi|732673553|gb|CP009104.1|	31.37	53.89	0	-1	373	242	6	9	371	2467011	2465905	8e-57	214
ASA_P4G151	gi|732673553|gb|CP009104.1|	33.60	58.40	0	1	250	154	4	9	255	4705543	4706265	8e-41	167
ASA_P4G151	gi|742949482|gb|CP010371.1|	31.90	53.62	0	3	373	240	6	9	371	272535	273641	8e-57	214
ASA_P4G151	gi|742949482|gb|CP010371.1|	31.10	53.62	0	1	373	243	6	9	371	3664018	3665124	4e-56	211
ASA_P4G151	gi|742949482|gb|CP010371.1|	31.64	53.89	0	1	373	241	7	9	371	1554967	1556073	3e-55	209
ASA_P4G151	gi|742949482|gb|CP010371.1|	31.00	52.29	0	1	371	246	4	9	371	797590	798696	5e-54	205
ASA_P4G151	gi|742949482|gb|CP010371.1|	33.88	58.78	0	1	245	159	2	8	251	1553734	1554462	1e-43	149
ASA_P4G151	gi|742949482|gb|CP010371.1|	41.33	58.67	0	2	75	41	1	268	342	1554539	1554754	1e-43	57.4
ASA_P4G151	gi|742949482|gb|CP010371.1|	33.06	58.87	0	2	248	159	4	9	253	798857	799588	1e-39	163
ASA_P4G151	gi|742949482|gb|CP010371.1|	42.47	68.49	0	2	73	42	0	9	81	797210	797428	5e-11	75.5
ASA_P4G151	gi|356601232|gb|CP002797.2|	31.64	53.89	0	2	373	241	6	9	371	3721970	3723076	8e-57	214
ASA_P4G151	gi|218359353|emb|CU928160.2|	31.37	53.89	0	-2	373	242	6	9	371	587586	586480	9e-57	214
ASA_P4G151	gi|218359353|emb|CU928160.2|	31.90	53.62	0	1	373	240	6	9	371	268423	269529	2e-55	209
ASA_P4G151	gi|218359353|emb|CU928160.2|	30.62	52.03	0	1	369	246	4	9	369	276706	277806	3e-52	200
ASA_P4G151	gi|218359353|emb|CU928160.2|	33.88	59.18	0	2	245	159	2	8	251	275474	276202	4e-44	151
ASA_P4G151	gi|218359353|emb|CU928160.2|	41.33	58.67	0	3	75	41	1	268	342	276279	276494	4e-44	57.4
ASA_P4G151	gi|218359353|emb|CU928160.2|	32.66	58.47	0	1	248	160	4	9	253	738505	739236	2e-38	159
ASA_P4G151	gi|218359353|emb|CU928160.2|	32.66	58.47	0	2	248	160	4	9	253	1532795	1533526	1e-37	157
ASA_P4G151	gi|218359353|emb|CU928160.2|	29.63	47.74	0	2	243	162	3	136	371	1526036	1526758	2e-23	113
ASA_P4G151	gi|218359353|emb|CU928160.2|	42.47	68.49	0	2	73	42	0	9	81	738125	738343	5e-11	75.5
ASA_P4G151	gi|218359353|emb|CU928160.2|	41.18	68.63	0	2	51	30	0	9	59	1525880	1526032	4e-04	53.5
ASA_P4G151	gi|209910450|dbj|AP009240.1|	31.37	53.62	0	-3	373	242	6	9	371	2368347	2367241	1e-56	213
ASA_P4G151	gi|209910450|dbj|AP009240.1|	31.54	52.83	0	2	371	244	4	9	371	1621526	1622632	1e-56	213
ASA_P4G151	gi|209910450|dbj|AP009240.1|	30.83	53.35	0	-2	373	244	6	9	371	667135	666029	2e-55	209
ASA_P4G151	gi|209910450|dbj|AP009240.1|	30.89	52.30	0	2	369	245	4	9	369	271523	272623	3e-53	203
ASA_P4G151	gi|209910450|dbj|AP009240.1|	33.88	58.78	0	3	245	159	2	8	251	270291	271019	7e-44	150
ASA_P4G151	gi|209910450|dbj|AP009240.1|	41.33	58.67	0	1	75	41	1	268	342	271096	271311	7e-44	57.4
ASA_P4G151	gi|209910450|dbj|AP009240.1|	32.66	58.47	0	3	248	160	4	9	253	820677	821408	2e-38	160
ASA_P4G151	gi|209910450|dbj|AP009240.1|	32.66	58.47	0	2	248	160	4	9	253	1629665	1630396	1e-37	157
ASA_P4G151	gi|209910450|dbj|AP009240.1|	29.63	47.74	0	2	243	162	3	136	371	1622903	1623625	2e-23	114
ASA_P4G151	gi|209910450|dbj|AP009240.1|	42.47	68.49	0	1	73	42	0	9	81	820297	820515	5e-11	75.5
ASA_P4G151	gi|209910450|dbj|AP009240.1|	41.18	68.63	0	2	51	30	0	9	59	1622747	1622899	4e-04	53.5
ASA_P4G163	gi|142855988|gb|CP000645.1|	100.00	100.00	0	2	603	0	0	1	603	145457	147265	0.0	1207
ASA_P4G163	gi|187369479|dbj|AB365867.1|	75.34	88.26	0	1	596	147	0	1	596	3655	5442	0.0	948
ASA_P4G163	gi|695212645|ref|NG_036465.1|;gi|149850134|emb|AJ875405.3|	75.34	88.26	0	3	596	147	0	1	596	4860	6647	0.0	948
ASA_P4G163	gi|695224930|ref|NG_041194.1|;gi|318085435|gb|HQ203988.1|	75.34	88.26	0	2	596	147	0	1	596	5648	7435	0.0	948
ASA_P4G163	gi|73917032|gb|DQ164214.1|	75.17	88.09	0	3	596	148	0	1	596	4650	6437	0.0	946
ASA_P4G163	gi|262318115|dbj|AB525688.1|	75.34	88.26	0	1	596	147	0	1	596	15067	16854	0.0	948
ASA_P4G163	gi|695936401|gb|CP009570.1|	75.34	88.26	0	2	596	147	0	1	596	6035	7822	0.0	948
ASA_P4G163	gi|695936401|gb|CP009570.1|	78.33	91.00	0	-3	300	65	0	250	549	117629	116730	0.0	520
ASA_P4G163	gi|695936401|gb|CP009570.1|	71.14	83.22	0	-3	149	43	0	25	173	118304	117858	0.0	219
ASA_P4G163	gi|695936401|gb|CP009570.1|	70.13	87.01	0	-1	77	23	0	173	249	117859	117629	0.0	119
ASA_P4G163	gi|695936401|gb|CP009570.1|	85.11	91.49	0	-1	47	7	0	550	596	116728	116588	0.0	90.5
ASA_P4G163	gi|696586546|gb|CP009564.1|	75.34	88.26	0	1	596	147	0	1	596	11797	13584	0.0	948
ASA_P4G163	gi|696586546|gb|CP009564.1|	75.34	88.26	0	-3	596	147	0	1	596	3788	2001	0.0	948
ASA_P4G163	gi|696585773|gb|CP009562.1|	75.34	88.26	0	3	596	147	0	1	596	12192	13979	0.0	948
ASA_P4G163	gi|696585773|gb|CP009562.1|	72.24	86.79	0	-1	371	103	0	1	371	4183	3071	0.0	553
ASA_P4G163	gi|696585773|gb|CP009562.1|	79.57	90.00	0	-3	230	47	0	367	596	3086	2397	0.0	400
ASA_P4G163	gi|544345850|dbj|AB591424.1|	75.34	88.26	0	1	596	147	0	1	596	53071	54858	0.0	948
ASA_P4G163	gi|332144411|dbj|AB571791.1|	75.34	88.26	0	-2	596	147	0	1	596	56507	54720	0.0	948
ASA_P4G163	gi|685455334|gb|CP009410.1|	75.34	88.26	0	-1	596	147	0	1	596	68816	67029	0.0	948
ASA_P4G163	gi|685455334|gb|CP009410.1|	73.78	86.81	0	1	576	151	0	1	576	76825	78552	0.0	890
ASA_P4G163	gi|685455334|gb|CP009410.1|	77.78	86.11	0	3	36	8	0	561	596	78504	78611	1e-06	62.8
ASA_P4G163	gi|381288102|gb|JN983045.1|	75.34	88.26	0	-1	596	147	0	1	596	68880	67093	0.0	948
ASA_P4G163	gi|381288102|gb|JN983045.1|	75.34	88.26	0	2	596	147	0	1	596	76889	78676	0.0	948
ASA_P4G163	gi|381288584|gb|JN983048.1|	75.34	88.26	0	-3	596	147	0	1	596	68821	67034	0.0	948
ASA_P4G163	gi|381288584|gb|JN983048.1|	75.34	88.26	0	1	596	147	0	1	596	76828	78615	0.0	948
ASA_P4G163	gi|591389235|gb|KF992018.1|	75.34	88.26	0	1	596	147	0	1	596	60910	62697	0.0	948
ASA_P4G163	gi|378705671|gb|JN861072.1|	75.34	88.26	0	1	596	147	0	1	596	60910	62697	0.0	948
ASA_P4G163	gi|582035484|gb|CP006661.1|	75.34	88.26	0	2	596	147	0	1	596	75005	76792	0.0	948
ASA_P4G163	gi|229561407|gb|FJ621586.1|	75.34	88.26	0	1	596	147	0	1	596	54742	56529	0.0	948
ASA_P4G163	gi|229561407|gb|FJ621586.1|	75.34	88.26	0	2	596	147	0	1	596	66374	68161	0.0	948
ASA_P4G163	gi|555235253|gb|KF250428.1|	75.34	88.26	0	3	596	147	0	1	596	51582	53369	0.0	948
ASA_P4G163	gi|678222149|gb|KJ909290.1|	75.34	88.26	0	2	596	147	0	1	596	62363	64150	0.0	948
ASA_P4G163	gi|696581286|gb|CP009560.1|	75.34	88.26	0	3	596	147	0	1	596	9096	10883	0.0	948
ASA_P4G163	gi|696581286|gb|CP009560.1|	68.75	82.99	0	-1	288	89	1	53	340	944	84	6e-122	412
ASA_P4G163	gi|696581286|gb|CP009560.1|	78.95	89.91	0	-3	228	48	0	369	596	158190	157507	2e-116	396
ASA_P4G163	gi|696581286|gb|CP009560.1|	78.95	94.74	0	-2	38	8	0	330	367	115	2	3e-10	74.7
ASA_P4G163	gi|696581286|gb|CP009560.1|	59.46	67.57	0	-2	37	15	0	25	61	1027	917	0.089	47.0
ASA_P4G163	gi|229561581|gb|FJ621587.1|	75.34	88.26	0	1	596	147	0	1	596	75169	76956	0.0	948
ASA_P4G163	gi|229561581|gb|FJ621587.1|	75.34	88.26	0	-1	596	147	0	1	596	67160	65373	0.0	948
ASA_P4G163	gi|695935254|gb|CP009567.1|	75.34	88.26	0	1	596	147	0	1	596	9733	11520	0.0	948
ASA_P4G163	gi|695935254|gb|CP009567.1|	77.56	89.49	0	-2	352	79	0	224	575	1056	1	0.0	595
ASA_P4G163	gi|695935254|gb|CP009567.1|	67.61	82.59	0	-3	247	78	1	1	245	1724	984	2e-90	320
ASA_P4G163	gi|695935254|gb|CP009567.1|	75.68	93.24	0	-2	74	18	0	479	552	158502	158281	1e-46	132
ASA_P4G163	gi|695935254|gb|CP009567.1|	84.09	90.91	0	-3	44	7	0	553	596	158279	158148	1e-46	84.7
ASA_P4G163	gi|305670679|gb|HQ023862.1|	75.34	88.26	0	3	596	147	0	1	596	63525	65312	0.0	948
ASA_P4G163	gi|305670853|gb|HQ023863.1|	75.34	88.26	0	2	596	147	0	1	596	59777	61564	0.0	948
ASA_P4G163	gi|358409925|gb|JN157804.1|	75.34	88.26	0	-1	596	147	0	1	596	159839	158052	0.0	948
ASA_P4G163	gi|381287804|gb|JN983043.1|	75.34	88.26	0	-3	596	147	0	1	596	105477	103690	0.0	948
ASA_P4G163	gi|409729032|gb|JX141473.1|	75.34	88.26	0	1	596	147	0	1	596	55288	57075	0.0	948
ASA_P4G163	gi|430829327|gb|JF714412.2|	75.34	88.26	0	1	596	147	0	1	596	60910	62697	0.0	948
ASA_P4G163	gi|685455476|gb|CP009411.1|	75.34	88.26	0	3	596	147	0	1	596	75141	76928	0.0	948
ASA_P4G163	gi|685455476|gb|CP009411.1|	74.02	87.13	0	-1	435	113	0	1	435	67135	65831	0.0	661
ASA_P4G163	gi|685455476|gb|CP009411.1|	72.54	85.92	0	-3	142	39	0	435	576	65834	65409	0.0	232
ASA_P4G163	gi|685455476|gb|CP009411.1|	77.78	86.11	0	-2	36	8	0	561	596	65457	65350	1e-06	62.8
ASA_P4G163	gi|229561762|gb|FJ621588.1|;gi|305671026|gb|HQ023864.1|	75.34	88.26	0	2	596	147	0	1	596	65225	67012	0.0	948
ASA_P4G163	gi|345105136|gb|JF503991.1|	75.34	88.26	0	1	596	147	0	1	596	60910	62697	0.0	948
ASA_P4G163	gi|695934953|gb|CP007636.1|	75.34	88.26	0	1	596	147	0	1	596	82429	84216	0.0	948
ASA_P4G163	gi|596353652|gb|KF976462.2|	75.34	88.26	0	2	596	147	0	1	596	56426	58213	0.0	948
ASA_P4G163	gi|514883893|gb|JX442976.1|	75.34	88.26	0	2	596	147	0	1	596	93707	95494	0.0	948
ASA_P4G163	gi|327536433|gb|JF267651.1|	75.34	88.26	0	1	596	147	0	1	596	80812	82599	0.0	948
ASA_P4G163	gi|327536433|gb|JF267651.1|	75.34	88.26	0	-3	596	147	0	1	596	72802	71015	0.0	948
ASA_P4G163	gi|685456237|gb|CP009413.1|	75.34	88.26	0	-1	596	147	0	1	596	89949	88162	0.0	948
ASA_P4G163	gi|133905002|gb|CP000604.1|	75.34	88.26	0	1	596	147	0	1	596	75169	76956	0.0	948
ASA_P4G163	gi|133905002|gb|CP000604.1|	75.34	88.26	0	-3	596	147	0	1	596	67160	65373	0.0	948
ASA_P4G163	gi|374413489|gb|JN687470.1|	75.34	88.26	0	3	596	147	0	1	596	63483	65270	0.0	948
ASA_P4G163	gi|345468041|dbj|AP012208.1|	75.34	88.26	0	3	596	147	0	1	596	62244	64031	0.0	948
ASA_P4G163	gi|723759024|gb|KP056256.1|	75.34	88.26	0	3	596	147	0	1	596	62418	64205	0.0	948
ASA_P4G163	gi|523811284|gb|CP006050.1|	75.34	88.26	0	2	596	147	0	1	596	74276	76063	0.0	948
ASA_P4G163	gi|661245796|dbj|AP014565.1|	75.34	88.26	0	-1	596	147	0	1	596	1038945	1037158	0.0	948
ASA_P4G163	gi|685456019|gb|CP009412.1|	75.34	88.26	0	2	596	147	0	1	596	64358	66145	0.0	947
ASA_P4G163	gi|685454021|gb|CP009409.1|	75.34	88.26	0	-1	596	147	0	1	596	67150	65363	0.0	947
ASA_P4G163	gi|685454021|gb|CP009409.1|	77.03	89.86	0	2	444	102	0	153	596	75611	76942	0.0	754
ASA_P4G163	gi|685454021|gb|CP009409.1|	69.93	83.01	0	3	153	46	0	1	153	75156	75614	0.0	197
ASA_P4G163	gi|224831756|gb|FJ705807.1|	74.83	87.42	0	2	596	150	0	1	596	56390	58177	0.0	939
ASA_P4G163	gi|733160500|emb|LN681227.1|	73.66	87.08	0	-1	596	153	1	1	596	2306540	2304765	0.0	926
ASA_P4G163	gi|297627574|emb|FN667742.1|	73.66	87.08	0	-1	596	153	1	1	596	2306805	2305030	0.0	926
ASA_P4G163	gi|733164884|emb|LN681228.1|	73.66	87.25	0	2	596	157	0	1	596	19253	21040	0.0	910
ASA_P4G163	gi|289176709|emb|FN667743.1|	73.66	87.25	0	2	596	157	0	1	596	19253	21040	0.0	910
ASA_P4G163	gi|672365395|gb|CP006665.1|	69.24	84.54	0	1	595	183	0	1	595	81904	83688	0.0	893
ASA_P4G163	gi|728056680|gb|KP017243.1|	73.56	86.90	0	2	435	115	0	1	435	6365	7669	0.0	655
ASA_P4G163	gi|211639231|emb|FM246883.1|	73.56	86.90	0	3	435	115	0	1	435	7377	8681	0.0	655
ASA_P4G163	gi|571034806|gb|KF434766.1|	73.56	86.90	0	-1	435	115	0	1	435	67298	65994	0.0	655
ASA_P4G163	gi|685456437|gb|CP009414.1|	76.10	88.05	0	2	385	92	0	212	596	67124	68278	0.0	635
ASA_P4G163	gi|685456437|gb|CP009414.1|	68.94	83.83	0	3	235	73	0	1	235	65238	65942	4e-89	317
ASA_P4G163	gi|312019972|emb|FR719923.1|	71.68	86.43	0	3	339	96	0	1	339	4524	5540	7e-153	494
ASA_P4G163	gi|295443534|dbj|AB434906.1|	43.85	61.87	0	2	577	317	4	27	596	44189	45919	2e-151	498
ASA_P4G163	gi|512379920|dbj|AP013069.1|	42.98	61.35	0	2	577	322	4	27	596	134633	136363	1e-150	496
ASA_P4G163	gi|219883500|dbj|AB088420.3|	42.98	61.35	0	3	577	322	4	27	596	134703	136433	1e-150	496
ASA_P4G163	gi|219688841|dbj|AB474758.1|	42.98	61.35	0	2	577	322	4	27	596	135899	137629	1e-150	496
ASA_P4G163	gi|94317675|gb|DQ472400.1|	81.87	90.66	0	1	182	33	0	280	461	1	546	1e-103	323
ASA_P4G163	gi|381287545|gb|JN983042.1|	33.33	51.26	0	-2	597	365	15	26	596	214593	212824	5e-87	310
ASA_P4G163	gi|381287545|gb|JN983042.1|	32.54	51.11	0	2	587	368	11	27	595	205874	207604	8e-87	310
ASA_P4G163	gi|381287545|gb|JN983042.1|	26.58	43.14	0	-3	459	274	20	23	453	202160	200889	6e-18	99.4
ASA_P4G163	gi|682117285|gb|CP008906.1|	33.39	50.93	0	-3	593	364	14	26	593	167044	165284	6e-87	310
ASA_P4G163	gi|682117285|gb|CP008906.1|	32.54	51.11	0	1	587	368	11	27	595	158002	159732	8e-87	310
ASA_P4G163	gi|682117285|gb|CP008906.1|	26.80	43.14	0	-1	459	273	20	23	453	152358	151087	2e-18	100
ASA_P4G163	gi|682112787|gb|CP008899.1|	33.39	50.93	0	-3	593	364	14	26	593	245114	243354	7e-87	310
ASA_P4G163	gi|682112787|gb|CP008899.1|	32.54	51.11	0	2	587	368	11	27	595	236072	237802	8e-87	310
ASA_P4G163	gi|682112787|gb|CP008899.1|	26.80	43.14	0	-1	459	273	20	23	453	230428	229157	2e-18	100
ASA_P4G163	gi|146150962|gb|EF382672.1|	33.39	50.93	0	-3	593	364	14	26	593	257450	255690	7e-87	310
ASA_P4G163	gi|146150962|gb|EF382672.1|	32.54	51.11	0	2	587	368	11	27	595	248408	250138	8e-87	310
ASA_P4G163	gi|146150962|gb|EF382672.1|	26.80	43.14	0	-2	459	273	20	23	453	242763	241492	2e-18	100
ASA_P4G163	gi|38259307|emb|BX664015.1|	33.39	50.93	0	-3	593	364	14	26	593	264863	263103	7e-87	310
ASA_P4G163	gi|38259307|emb|BX664015.1|	32.54	51.11	0	2	587	368	11	27	595	255821	257551	8e-87	310
ASA_P4G163	gi|38259307|emb|BX664015.1|	26.80	43.14	0	-3	459	273	20	23	453	250550	249279	2e-18	100
ASA_P4G163	gi|662716992|gb|CP008825.1|	33.39	50.93	0	-2	593	364	14	26	593	269175	267415	7e-87	310
ASA_P4G163	gi|662716992|gb|CP008825.1|	32.54	51.11	0	3	587	368	11	27	595	260133	261863	8e-87	310
ASA_P4G163	gi|662716992|gb|CP008825.1|	26.80	43.14	0	-3	459	273	20	23	453	253256	251985	2e-18	100
ASA_P4G163	gi|752293012|emb|LN794248.1|	33.39	50.93	0	-1	593	364	14	26	593	106827	105067	7e-87	310
ASA_P4G163	gi|752293012|emb|LN794248.1|	32.54	51.11	0	3	587	368	11	27	595	97785	99515	8e-87	310
ASA_P4G163	gi|752293012|emb|LN794248.1|	26.80	43.14	0	-1	459	273	20	23	453	92139	90868	2e-18	100
ASA_P4G163	gi|671685546|emb|LK056646.1|	33.39	50.93	0	-3	593	364	14	26	593	299507	297747	7e-87	310
ASA_P4G163	gi|671685546|emb|LK056646.1|	32.54	51.11	0	2	587	368	11	27	595	290465	292195	8e-87	310
ASA_P4G163	gi|671685546|emb|LK056646.1|	26.80	43.14	0	-3	459	273	20	23	453	284819	283548	2e-18	100
ASA_P4G163	gi|226425792|gb|EU855787.1|	33.39	50.93	0	-3	593	364	14	26	593	308883	307123	7e-87	310
ASA_P4G163	gi|226425792|gb|EU855787.1|	32.54	51.11	0	3	587	368	11	27	595	299841	301571	8e-87	310
ASA_P4G163	gi|226425792|gb|EU855787.1|	26.80	43.14	0	-2	459	273	20	23	453	294196	292925	2e-18	100
ASA_P4G163	gi|226426103|gb|EU855788.1|	33.39	50.93	0	-3	593	364	14	26	593	314604	312844	7e-87	310
ASA_P4G163	gi|226426103|gb|EU855788.1|	32.54	51.11	0	3	587	368	11	27	595	305562	307292	8e-87	310
ASA_P4G163	gi|226426103|gb|EU855788.1|	26.80	43.14	0	-2	459	273	20	23	453	299917	298646	2e-18	100
ASA_P4G163	gi|742979654|gb|CP010376.1|	33.39	50.93	0	1	593	364	14	26	593	2518804	2520564	7e-87	310
ASA_P4G163	gi|742979654|gb|CP010376.1|	32.54	51.11	0	-1	587	368	11	27	595	2527846	2526116	8e-87	310
ASA_P4G163	gi|742979654|gb|CP010376.1|	26.80	43.14	0	3	459	273	20	23	453	2533491	2534762	2e-18	100
ASA_P4G163	gi|523820642|gb|CP006056.1|	33.05	51.01	0	3	596	368	14	26	596	59952	61721	7e-87	310
ASA_P4G163	gi|523820642|gb|CP006056.1|	32.54	50.94	0	-3	587	368	11	27	595	86563	84833	1e-86	309
ASA_P4G163	gi|523820642|gb|CP006056.1|	26.80	43.14	0	2	459	273	20	23	453	92210	93481	2e-18	100
ASA_P4G163	gi|99867038|gb|DQ517526.1|	32.54	51.11	0	-1	587	368	11	27	595	213859	212129	8e-87	310
ASA_P4G163	gi|99867038|gb|DQ517526.1|	33.33	51.44	0	3	486	296	11	133	596	205146	206585	9e-71	263
ASA_P4G163	gi|99867038|gb|DQ517526.1|	26.58	42.92	0	1	459	274	20	23	453	219505	220776	1e-17	98.6
ASA_P4G163	gi|7800243|gb|AF250878.1|	33.45	51.52	0	1	592	369	16	27	596	48982	50748	3e-85	305
ASA_P4G163	gi|7800243|gb|AF250878.1|	28.21	43.38	0	3	468	270	23	22	463	57546	58829	2e-17	97.8
ASA_P4G163	gi|7800243|gb|AF250878.1|	27.02	43.95	0	-2	248	173	4	27	268	57193	56456	3e-14	87.8
ASA_P4G163	gi|7800243|gb|AF250878.1|	40.48	58.33	0	-3	84	45	1	261	344	56484	56248	3e-08	68.6
ASA_P4G163	gi|374356693|gb|CP003279.1|	33.45	51.52	0	3	592	369	16	27	596	75675	77441	3e-85	305
ASA_P4G163	gi|374356693|gb|CP003279.1|	27.02	43.95	0	-3	248	173	4	27	268	82663	81926	8e-28	87.8
ASA_P4G163	gi|374356693|gb|CP003279.1|	39.29	57.14	0	-1	84	46	1	261	344	81954	81718	8e-28	65.5
ASA_P4G163	gi|374356693|gb|CP003279.1|	28.21	43.38	0	3	468	270	23	22	463	83016	84299	2e-17	97.4
ASA_P4G163	gi|257767482|dbj|AP010961.1|	33.45	51.52	0	-2	592	369	16	27	596	195978	194212	3e-85	305
ASA_P4G163	gi|257767482|dbj|AP010961.1|	26.91	44.65	0	3	327	228	5	27	351	189006	189959	5e-21	109
ASA_P4G163	gi|257767482|dbj|AP010961.1|	27.49	43.07	0	-1	462	272	20	22	458	188653	187382	5e-20	106
ASA_P4G163	gi|159885254|dbj|AB366440.1|	33.45	51.52	0	-2	592	369	16	27	596	184654	182888	3e-85	305
ASA_P4G163	gi|159885254|dbj|AB366440.1|	26.91	44.65	0	1	327	228	5	27	351	177682	178635	5e-21	109
ASA_P4G163	gi|159885254|dbj|AB366440.1|	27.49	43.07	0	-1	462	272	20	22	458	177329	176058	5e-20	106
ASA_P4G163	gi|145848882|emb|AM412236.1|	33.45	51.52	0	-3	592	369	16	27	596	31737	29971	3e-85	305
ASA_P4G163	gi|145848882|emb|AM412236.1|	28.21	43.38	0	-3	468	270	23	22	463	24396	23113	2e-17	97.4
ASA_P4G163	gi|145848882|emb|AM412236.1|	27.02	43.95	0	2	248	173	4	27	268	24749	25486	2e-14	87.8
ASA_P4G163	gi|145848882|emb|AM412236.1|	39.29	57.14	0	3	84	46	1	261	344	25458	25694	2e-07	65.5
ASA_P4G163	gi|16505740|emb|AL513383.1|	33.45	51.52	0	-2	592	369	16	27	596	33500	31734	3e-85	305
ASA_P4G163	gi|16505740|emb|AL513383.1|	26.33	43.89	0	3	319	225	4	27	344	26529	27458	4e-20	106
ASA_P4G163	gi|16505740|emb|AL513383.1|	28.21	43.38	0	-3	468	270	23	22	463	26176	24893	2e-17	97.4
ASA_P4G163	gi|612134625|ref|NC_023289.2|;gi|612065734|gb|KF362121.2|	33.45	51.52	0	-1	592	369	16	27	596	214764	212998	3e-85	305
ASA_P4G163	gi|612134625|ref|NC_023289.2|;gi|612065734|gb|KF362121.2|	26.91	44.95	0	3	327	228	5	27	351	207792	208745	2e-21	110
ASA_P4G163	gi|612134625|ref|NC_023289.2|;gi|612065734|gb|KF362121.2|	27.49	43.07	0	-3	462	272	20	22	458	207439	206168	5e-20	106
ASA_P4G163	gi|612134622|ref|NC_023277.2|;gi|612065739|gb|KF362122.2|	33.45	51.52	0	-1	592	369	16	27	596	263229	261463	3e-85	305
ASA_P4G163	gi|612134622|ref|NC_023277.2|;gi|612065739|gb|KF362122.2|	26.91	44.95	0	3	327	228	5	27	351	256257	257210	2e-21	110
ASA_P4G163	gi|612134622|ref|NC_023277.2|;gi|612065739|gb|KF362122.2|	27.49	43.07	0	-3	462	272	20	22	458	255904	254633	5e-20	106
ASA_P4G163	gi|703569903|gb|CP009619.1|	35.58	52.57	0	3	565	342	14	50	598	246600	248276	3e-85	305
ASA_P4G163	gi|703569903|gb|CP009619.1|	22.86	41.75	0	-1	503	325	19	22	498	317108	315711	1e-12	82.8
ASA_P4G163	gi|399573441|gb|JX182975.1|	32.54	50.85	0	-2	590	371	15	30	596	209116	207359	2e-84	303
ASA_P4G163	gi|399573441|gb|JX182975.1|	32.08	50.09	0	1	583	372	11	29	595	200113	201837	5e-81	293
ASA_P4G163	gi|399573441|gb|JX182975.1|	24.41	38.76	0	-1	467	296	18	23	464	211844	210540	7e-11	76.6
ASA_P4G163	gi|399573441|gb|JX182975.1|	32.31	48.46	0	-2	130	84	3	22	147	199780	199391	1e-05	60.1
ASA_P4G163	gi|723258375|gb|CP009883.1|	33.00	51.18	0	-3	594	369	16	27	596	49849	48083	3e-84	302
ASA_P4G163	gi|723258375|gb|CP009883.1|	32.08	50.09	0	1	583	372	11	29	595	324442	326166	5e-81	293
ASA_P4G163	gi|723258375|gb|CP009883.1|	24.41	38.97	0	-3	467	296	18	23	464	52570	51266	3e-11	77.8
ASA_P4G163	gi|723258375|gb|CP009883.1|	32.31	48.46	0	-3	130	84	3	22	147	324109	323720	1e-05	60.1
ASA_P4G163	gi|723243622|gb|CP009869.1|	33.00	51.18	0	1	594	369	16	27	596	7459	9225	3e-84	302
ASA_P4G163	gi|723243622|gb|CP009869.1|	32.08	50.09	0	-3	583	372	11	29	595	64136	62412	5e-81	293
ASA_P4G163	gi|723243622|gb|CP009869.1|	24.41	38.97	0	1	467	296	18	23	464	4738	6042	3e-11	77.8
ASA_P4G163	gi|723243622|gb|CP009869.1|	32.31	48.46	0	2	130	84	3	22	147	64469	64858	1e-05	60.1
ASA_P4G163	gi|742988715|gb|CP010380.1|	33.00	51.18	0	2	594	369	16	27	596	57689	59455	3e-84	302
ASA_P4G163	gi|742988715|gb|CP010380.1|	32.08	50.09	0	-3	583	372	11	29	595	113191	111467	5e-81	293
ASA_P4G163	gi|742988715|gb|CP010380.1|	24.63	39.40	0	2	467	295	19	23	464	54968	56272	4e-11	77.8
ASA_P4G163	gi|742988715|gb|CP010380.1|	32.31	48.46	0	1	130	84	3	22	147	113524	113913	1e-05	60.1
ASA_P4G163	gi|117614903|gb|CP000470.1|	31.30	50.93	0	1	591	381	16	22	596	164113	165858	9e-73	268
ASA_P4G163	gi|117614903|gb|CP000470.1|	25.49	41.78	0	3	608	364	28	27	595	161742	163415	1e-14	89.0
ASA_P4G163	gi|334865713|gb|CP002812.1|	31.45	51.28	0	2	585	376	15	27	596	73415	75139	1e-72	268
ASA_P4G163	gi|334865713|gb|CP002812.1|	24.36	43.43	0	2	624	351	30	27	595	71021	72694	4e-18	100
ASA_P4G163	gi|325302552|dbj|AB458425.1|	78.36	91.79	0	3	134	29	0	463	596	3	404	3e-71	239
ASA_P4G163	gi|667713100|gb|CP006799.1|	29.98	49.06	0	-3	587	382	11	27	596	202981	201257	3e-71	264
ASA_P4G163	gi|667713100|gb|CP006799.1|	27.77	47.87	0	1	587	396	14	23	595	192034	193752	8e-59	227
ASA_P4G163	gi|667713100|gb|CP006799.1|	27.40	46.58	0	1	584	399	11	26	596	189496	191211	2e-56	220
ASA_P4G163	gi|667713100|gb|CP006799.1|	25.79	44.64	0	2	504	349	10	28	518	186962	188437	4e-41	172
ASA_P4G163	gi|667713100|gb|CP006799.1|	33.33	51.11	0	1	90	60	0	504	593	188392	188661	0.007	50.8
ASA_P4G163	gi|633894420|emb|HG918041.1|	29.98	49.06	0	3	587	382	11	27	596	211716	213440	5e-71	263
ASA_P4G163	gi|633894420|emb|HG918041.1|	27.43	45.83	0	-2	587	385	13	28	593	228762	227062	5e-54	213
ASA_P4G163	gi|633894420|emb|HG918041.1|	27.15	46.85	0	-1	523	355	12	23	532	223690	222161	3e-49	198
ASA_P4G163	gi|633894420|emb|HG918041.1|	27.18	46.27	0	-2	482	327	10	26	495	226227	224818	5e-43	178
ASA_P4G163	gi|569555425|gb|CP004000.1|	29.98	49.06	0	3	587	382	11	27	596	104562	106286	5e-71	263
ASA_P4G163	gi|569555425|gb|CP004000.1|	27.77	47.87	0	-2	587	396	14	23	595	116407	114689	7e-59	227
ASA_P4G163	gi|569555425|gb|CP004000.1|	27.40	46.58	0	-2	584	399	11	26	596	118945	117230	2e-56	219
ASA_P4G163	gi|569555425|gb|CP004000.1|	27.43	45.83	0	-2	587	385	13	28	593	121480	119780	5e-54	212
ASA_P4G163	gi|516560780|gb|JX515588.1|	28.89	48.55	0	3	585	389	11	27	596	271848	273566	3e-64	243
ASA_P4G163	gi|516560780|gb|JX515588.1|	29.43	47.16	0	-2	581	385	11	29	596	7459	5753	2e-61	235
ASA_P4G163	gi|516560780|gb|JX515588.1|	27.98	47.15	0	-2	579	393	10	29	595	4915	3215	2e-60	231
ASA_P4G163	gi|516560780|gb|JX515588.1|	27.29	45.94	0	-1	579	396	10	28	593	10001	8301	3e-54	213
ASA_P4G163	gi|394348876|gb|CP003684.1|	28.89	48.55	0	2	585	389	11	27	596	220991	222709	3e-64	243
ASA_P4G163	gi|394348876|gb|CP003684.1|	29.43	47.16	0	-2	581	385	11	29	596	236225	234519	2e-61	235
ASA_P4G163	gi|394348876|gb|CP003684.1|	27.98	47.15	0	-2	579	393	10	29	595	233681	231981	2e-60	231
ASA_P4G163	gi|394348876|gb|CP003684.1|	27.29	45.94	0	-1	579	396	10	28	593	238767	237067	3e-54	213
ASA_P4G163	gi|118596907|dbj|AB277724.1|	38.51	53.17	0	2	457	232	11	1	430	39962	41266	3e-61	234
ASA_P4G163	gi|544169431|gb|KF152885.1|	38.51	53.17	0	1	457	232	11	1	430	58129	59433	3e-61	234
ASA_P4G163	gi|305670530|gb|HQ023861.1|	38.51	53.17	0	1	457	232	11	1	430	63904	65208	3e-61	234
ASA_P4G163	gi|749800011|gb|KM506769.1|	38.51	53.17	0	1	457	232	11	1	430	34843	36147	3e-61	234
ASA_P4G163	gi|118596719|dbj|AB277723.1|	38.51	53.17	0	1	457	232	11	1	430	45508	46812	3e-61	234
ASA_P4G162	gi|142855988|gb|CP000645.1|	100.00	100.00	0	1	132	0	0	1	132	144889	145284	6e-50	184
ASA_P4G162	gi|695224911|ref|NG_041189.1|;gi|318085416|gb|HQ203983.1|	89.58	93.75	0	1	96	10	0	36	131	628	915	1e-42	158
ASA_P4G162	gi|211639211|emb|FM246880.1|	89.58	93.75	0	2	96	10	0	36	131	1169	1456	1e-41	158
ASA_P4G162	gi|211639217|emb|FM246881.1|	89.58	93.75	0	2	96	10	0	36	131	1130	1417	2e-41	158
ASA_P4G162	gi|733164884|emb|LN681228.1|	89.58	93.75	0	1	96	10	0	36	131	17461	17748	2e-41	159
ASA_P4G162	gi|289176709|emb|FN667743.1|	89.58	93.75	0	1	96	10	0	36	131	17461	17748	2e-41	159
ASA_P4G162	gi|733160500|emb|LN681227.1|	89.58	93.75	0	-1	96	10	0	36	131	2307023	2306736	2e-41	159
ASA_P4G162	gi|297627574|emb|FN667742.1|	89.58	93.75	0	-1	96	10	0	36	131	2307288	2307001	2e-41	159
ASA_P4G162	gi|695224930|ref|NG_041194.1|;gi|318085435|gb|HQ203988.1|	89.58	93.75	0	1	96	10	0	36	131	682	969	3e-41	158
ASA_P4G162	gi|685456019|gb|CP009412.1|	89.58	93.75	0	1	96	10	0	36	131	59392	59679	4e-41	158
ASA_P4G162	gi|695936401|gb|CP009570.1|	89.58	93.75	0	-3	96	10	0	36	131	14624	14337	4e-41	158
ASA_P4G162	gi|696586546|gb|CP009564.1|	89.58	93.75	0	2	96	10	0	36	131	115538	115825	4e-41	158
ASA_P4G162	gi|696585773|gb|CP009562.1|	89.58	93.75	0	1	96	10	0	36	131	115942	116229	4e-41	158
ASA_P4G162	gi|544345850|dbj|AB591424.1|	89.58	93.75	0	3	96	10	0	36	131	48105	48392	4e-41	158
ASA_P4G162	gi|332144411|dbj|AB571791.1|	89.58	93.75	0	-1	96	10	0	36	131	61473	61186	4e-41	158
ASA_P4G162	gi|118596907|dbj|AB277724.1|	89.58	93.75	0	3	96	10	0	36	131	39480	39767	4e-41	158
ASA_P4G162	gi|685455334|gb|CP009410.1|	89.58	93.75	0	-1	96	10	0	36	131	85409	85122	4e-41	158
ASA_P4G162	gi|685455334|gb|CP009410.1|	89.58	93.75	0	2	96	10	0	36	131	60227	60514	4e-41	158
ASA_P4G162	gi|381288102|gb|JN983045.1|	89.58	93.75	0	-2	96	10	0	36	131	85478	85191	4e-41	158
ASA_P4G162	gi|381288102|gb|JN983045.1|	89.58	93.75	0	3	96	10	0	36	131	60291	60578	4e-41	158
ASA_P4G162	gi|381288584|gb|JN983048.1|	89.58	93.75	0	-3	96	10	0	36	131	85417	85130	4e-41	158
ASA_P4G162	gi|381288584|gb|JN983048.1|	89.58	93.75	0	1	96	10	0	36	131	60232	60519	4e-41	158
ASA_P4G162	gi|544169431|gb|KF152885.1|	89.58	93.75	0	2	96	10	0	36	131	57647	57934	4e-41	158
ASA_P4G162	gi|305670530|gb|HQ023861.1|	89.58	93.75	0	2	96	10	0	36	131	63422	63709	4e-41	158
ASA_P4G162	gi|591389235|gb|KF992018.1|	89.58	93.75	0	3	96	10	0	36	131	55944	56231	4e-41	158
ASA_P4G162	gi|378705671|gb|JN861072.1|	89.58	93.75	0	3	96	10	0	36	131	55944	56231	4e-41	158
ASA_P4G162	gi|582035484|gb|CP006661.1|	89.58	93.75	0	1	96	10	0	36	131	70039	70326	4e-41	158
ASA_P4G162	gi|229561407|gb|FJ621586.1|	89.58	93.75	0	3	96	10	0	36	131	49776	50063	4e-41	158
ASA_P4G162	gi|749800011|gb|KM506769.1|	89.58	93.75	0	2	96	10	0	36	131	34361	34648	4e-41	158
ASA_P4G162	gi|118596719|dbj|AB277723.1|	89.58	93.75	0	2	96	10	0	36	131	45026	45313	4e-41	158
ASA_P4G162	gi|555235253|gb|KF250428.1|	89.58	93.75	0	1	96	10	0	36	131	51100	51387	4e-41	158
ASA_P4G162	gi|678222149|gb|KJ909290.1|	89.58	93.75	0	1	96	10	0	36	131	57397	57684	4e-41	158
ASA_P4G162	gi|133904815|gb|CP000602.1|	89.58	93.75	0	2	96	10	0	36	131	61991	62278	4e-41	158
ASA_P4G162	gi|696581286|gb|CP009560.1|	89.58	93.75	0	3	96	10	0	36	131	150708	150995	4e-41	158
ASA_P4G162	gi|229561581|gb|FJ621587.1|	89.58	93.75	0	2	96	10	0	36	131	58571	58858	4e-41	158
ASA_P4G162	gi|695935254|gb|CP009567.1|	89.58	93.75	0	-1	96	10	0	36	131	18322	18035	4e-41	158
ASA_P4G162	gi|704486155|gb|KM083064.1|	89.58	93.75	0	2	96	10	0	36	131	51356	51643	4e-41	158
ASA_P4G162	gi|305670679|gb|HQ023862.1|	89.58	93.75	0	1	96	10	0	36	131	58570	58857	4e-41	158
ASA_P4G162	gi|443900801|emb|FO203354.1|	89.58	93.75	0	2	96	10	0	36	131	58478	58765	4e-41	158
ASA_P4G162	gi|358409925|gb|JN157804.1|	89.58	93.75	0	-1	96	10	0	36	131	4604	4317	4e-41	158
ASA_P4G162	gi|685456437|gb|CP009414.1|	89.58	93.75	0	2	96	10	0	36	131	60272	60559	4e-41	158
ASA_P4G162	gi|381287804|gb|JN983043.1|	89.58	93.75	0	-2	96	10	0	36	131	110443	110156	4e-41	158
ASA_P4G162	gi|723243434|gb|CP009868.1|	89.58	93.75	0	-2	96	10	0	36	131	4960	4673	4e-41	158
ASA_P4G162	gi|409729032|gb|JX141473.1|	89.58	93.75	0	2	96	10	0	36	131	54806	55093	4e-41	158
ASA_P4G162	gi|430829327|gb|JF714412.2|	89.58	93.75	0	3	96	10	0	36	131	55944	56231	4e-41	158
ASA_P4G162	gi|685455476|gb|CP009411.1|	89.58	93.75	0	2	96	10	0	36	131	58553	58840	4e-41	158
ASA_P4G162	gi|229561762|gb|FJ621588.1|;gi|305671026|gb|HQ023864.1|	89.58	93.75	0	1	96	10	0	36	131	60259	60546	4e-41	158
ASA_P4G162	gi|345105136|gb|JF503991.1|	89.58	93.75	0	3	96	10	0	36	131	55944	56231	4e-41	158
ASA_P4G162	gi|695934953|gb|CP007636.1|	89.58	93.75	0	3	96	10	0	36	131	77463	77750	4e-41	158
ASA_P4G162	gi|662862580|ref|NC_022522.2|	89.58	93.75	0	2	96	10	0	36	131	56675	56962	4e-41	158
ASA_P4G162	gi|657224404|gb|KF056330.2|	89.58	93.75	0	2	96	10	0	36	131	56675	56962	4e-41	158
ASA_P4G162	gi|752502612|dbj|AP014611.1|	89.58	93.75	0	1	96	10	0	36	131	79024	79311	4e-41	158
ASA_P4G162	gi|596353652|gb|KF976462.2|	89.58	93.75	0	3	96	10	0	36	131	55944	56231	4e-41	158
ASA_P4G162	gi|377806473|gb|JQ010984.1|	89.58	93.75	0	3	96	10	0	36	131	65826	66113	4e-41	158
ASA_P4G162	gi|514883893|gb|JX442976.1|	89.58	93.75	0	1	96	10	0	36	131	88741	89028	4e-41	158
ASA_P4G162	gi|698038887|gb|KM670336.1|	89.58	93.75	0	3	96	10	0	36	131	72225	72512	4e-41	158
ASA_P4G162	gi|685456237|gb|CP009413.1|	89.58	93.75	0	-3	96	10	0	36	131	94915	94628	4e-41	158
ASA_P4G162	gi|133905002|gb|CP000604.1|	89.58	93.75	0	2	96	10	0	36	131	58571	58858	4e-41	158
ASA_P4G162	gi|742994109|gb|CP010391.1|	89.58	93.75	0	-3	96	10	0	36	131	110160	109873	4e-41	158
ASA_P4G162	gi|374413489|gb|JN687470.1|	89.58	93.75	0	2	96	10	0	36	131	58517	58804	4e-41	158
ASA_P4G162	gi|407810043|gb|JQ824049.1|	89.58	93.75	0	-3	96	10	0	36	131	78989	78702	4e-41	158
ASA_P4G162	gi|133905277|gb|CP000603.1|	89.58	93.75	0	2	96	10	0	36	131	76394	76681	4e-41	158
ASA_P4G162	gi|685454021|gb|CP009409.1|	89.58	93.75	0	2	96	10	0	36	131	58562	58849	4e-41	158
ASA_P4G162	gi|660573358|gb|CP008790.1|	89.58	93.75	0	1	96	10	0	36	131	70573	70860	4e-41	158
ASA_P4G162	gi|345468041|dbj|AP012208.1|	89.58	93.75	0	3	96	10	0	36	131	55944	56231	4e-41	158
ASA_P4G162	gi|723759024|gb|KP056256.1|	89.58	93.75	0	2	96	10	0	36	131	57452	57739	4e-41	158
ASA_P4G162	gi|742954201|gb|CP010373.1|	89.58	93.75	0	-3	96	10	0	36	131	75149	74862	4e-41	158
ASA_P4G162	gi|523811284|gb|CP006050.1|	89.58	93.75	0	3	96	10	0	36	131	73794	74081	4e-41	158
ASA_P4G162	gi|640855459|gb|CP007732.1|	89.58	93.75	0	3	96	10	0	36	131	100905	101192	4e-41	158
ASA_P4G162	gi|619739382|gb|CP007558.1|	89.58	93.75	0	1	96	10	0	36	131	100894	101181	4e-41	158
ASA_P4G162	gi|662716651|gb|CP008824.1|	89.58	93.75	0	1	96	10	0	36	131	100894	101181	4e-41	158
ASA_P4G162	gi|661245796|dbj|AP014565.1|	89.58	93.75	0	-3	96	10	0	36	131	1043911	1043624	4e-41	158
ASA_P4G162	gi|566131152|gb|KF551948.1|	89.58	93.75	0	1	96	10	0	36	131	47281	47568	4e-41	158
ASA_P4G162	gi|672365395|gb|CP006665.1|	86.81	96.70	0	2	91	12	0	40	130	81437	81709	1e-37	148
ASA_P4G162	gi|577007824|dbj|AB856327.1|	83.16	92.63	0	3	95	16	0	37	131	50952	51236	2e-37	148
ASA_P4G162	gi|577007824|dbj|AB856327.1|	80.00	92.63	0	1	95	19	0	37	131	51421	51705	1e-36	145
ASA_P4G162	gi|370986822|dbj|AB571865.1|	83.16	92.63	0	1	95	16	0	37	131	59308	59592	2e-37	148
ASA_P4G162	gi|370986822|dbj|AB571865.1|	80.00	92.63	0	2	95	19	0	37	131	59777	60061	1e-36	145
ASA_P4G162	gi|224831756|gb|FJ705807.1|	82.29	90.62	0	3	96	17	0	36	131	55908	56195	2e-37	147
ASA_P4G162	gi|327536433|gb|JF267651.1|	95.59	95.59	0	1	68	3	0	36	103	64213	64416	3e-30	114
ASA_P4G162	gi|327536433|gb|JF267651.1|	75.00	89.29	0	2	28	7	0	104	131	64418	64501	3e-30	47.8
ASA_P4G162	gi|686466867|gb|KM213605.1|	76.67	82.22	0	3	90	14	1	40	122	57327	57596	3e-26	115
ASA_P4G162	gi|259156547|gb|GQ463144.1|	76.67	82.22	0	1	90	14	1	40	122	61138	61407	3e-26	115
ASA_P4G162	gi|521325890|gb|CP004848.1|	76.67	82.22	0	1	90	14	1	40	122	1234450	1234719	3e-26	115
ASA_P4G162	gi|440497571|gb|JX888822.1|	87.84	94.59	0	1	74	9	0	40	113	6988	7209	4e-26	115
ASA_P4G162	gi|380005181|gb|JQ345361.1|	87.84	94.59	0	1	74	9	0	40	113	19582	19803	4e-26	115
ASA_P4G162	gi|521330508|gb|CP004849.1|	87.84	94.59	0	-1	74	9	0	40	113	2227242	2227021	4e-26	115
ASA_P4G162	gi|521348694|gb|CP004855.1|	87.84	94.59	0	1	74	9	0	40	113	1306735	1306956	4e-26	115
ASA_P4G162	gi|521343783|gb|CP004853.1|	87.84	94.59	0	3	74	9	0	40	113	1298310	1298531	4e-26	115
ASA_P4G162	gi|410816915|gb|CP003917.1|	87.84	94.59	0	2	74	9	0	40	113	1311404	1311625	4e-26	115
ASA_P4G162	gi|120556926|gb|CP000503.1|	87.84	94.59	0	2	74	9	0	40	113	1258040	1258261	4e-26	115
ASA_P4G162	gi|259156468|gb|GQ463143.1|	87.84	94.59	0	2	74	9	0	40	113	29954	30175	4e-26	115
ASA_P4G162	gi|20095128|gb|AY090559.1|	87.84	94.59	0	1	74	9	0	40	113	42265	42486	4e-26	115
ASA_P4G162	gi|259156281|gb|GQ463141.1|	87.84	94.59	0	1	74	9	0	40	113	50812	51033	4e-26	115
ASA_P4G162	gi|259156080|gb|GQ463139.1|	87.84	94.59	0	3	74	9	0	40	113	49206	49427	4e-26	115
ASA_P4G162	gi|594708731|gb|KC886258.1|	87.84	94.59	0	3	74	9	0	40	113	51819	52040	4e-26	115
ASA_P4G162	gi|358442166|gb|JN648379.1|	87.84	94.59	0	3	74	9	0	40	113	51819	52040	4e-26	115
ASA_P4G162	gi|259156371|gb|GQ463142.1|	87.84	94.59	0	1	74	9	0	40	113	51856	52077	4e-26	115
ASA_P4G162	gi|594708630|gb|KC886257.1|	87.84	94.59	0	1	74	9	0	40	113	51898	52119	4e-26	115
ASA_P4G162	gi|21885263|gb|AY055428.1|	87.84	94.59	0	1	74	9	0	40	113	55003	55224	4e-26	115
ASA_P4G162	gi|259156180|gb|GQ463140.1|	87.84	94.59	0	1	74	9	0	40	113	55990	56211	4e-26	115
ASA_P4G162	gi|172051539|emb|AJ870986.2|	87.84	94.59	0	2	74	9	0	40	113	49223	49444	4e-26	115
ASA_P4G162	gi|462293505|gb|AJFN02000021.1|	87.84	94.59	0	-3	74	9	0	40	113	104563	104342	4e-26	115
ASA_P4G162	gi|386270271|gb|CP003380.1|	87.84	94.59	0	-1	74	9	0	40	113	574527	574306	4e-26	115
ASA_P4G162	gi|356645562|gb|CP003069.1|	87.84	94.59	0	1	74	9	0	40	113	135364	135585	4e-26	115
ASA_P4G162	gi|695931389|gb|CP007634.1|	87.84	94.59	0	1	74	9	0	40	113	130288	130509	4e-26	115
ASA_P4G161	gi|142855988|gb|CP000645.1|	100.00	100.00	0	1	180	0	0	1	180	144304	144843	5e-91	305
ASA_P4G161	gi|211639211|emb|FM246880.1|	70.21	83.51	0	2	188	53	1	1	185	497	1060	1e-74	254
ASA_P4G161	gi|695224911|ref|NG_041189.1|;gi|318085416|gb|HQ203983.1|	76.10	87.42	0	1	159	35	1	30	185	43	519	2e-74	246
ASA_P4G161	gi|211639217|emb|FM246881.1|	70.21	83.51	0	2	188	53	1	1	185	458	1021	6e-74	254
ASA_P4G161	gi|566131152|gb|KF551948.1|	70.21	83.51	0	1	188	53	1	1	185	46609	47172	2e-73	254
ASA_P4G161	gi|118596907|dbj|AB277724.1|	70.21	83.51	0	3	188	53	1	1	185	38808	39371	2e-73	254
ASA_P4G161	gi|544169431|gb|KF152885.1|	70.21	83.51	0	2	188	53	1	1	185	56975	57538	2e-73	254
ASA_P4G161	gi|305670530|gb|HQ023861.1|	70.21	83.51	0	2	188	53	1	1	185	62750	63313	2e-73	254
ASA_P4G161	gi|749800011|gb|KM506769.1|	70.21	83.51	0	2	188	53	1	1	185	33689	34252	2e-73	254
ASA_P4G161	gi|118596719|dbj|AB277723.1|	70.21	83.51	0	2	188	53	1	1	185	44354	44917	2e-73	254
ASA_P4G161	gi|133904815|gb|CP000602.1|	70.21	83.51	0	2	188	53	1	1	185	61319	61882	2e-73	254
ASA_P4G161	gi|704486155|gb|KM083064.1|	70.21	83.51	0	2	188	53	1	1	185	50684	51247	2e-73	254
ASA_P4G161	gi|443900801|emb|FO203354.1|	70.21	83.51	0	2	188	53	1	1	185	57806	58369	2e-73	254
ASA_P4G161	gi|723243434|gb|CP009868.1|	70.21	83.51	0	-2	188	53	1	1	185	5632	5069	2e-73	254
ASA_P4G161	gi|662862580|ref|NC_022522.2|	70.21	83.51	0	2	188	53	1	1	185	56003	56566	2e-73	254
ASA_P4G161	gi|657224404|gb|KF056330.2|	70.21	83.51	0	2	188	53	1	1	185	56003	56566	2e-73	254
ASA_P4G161	gi|752502612|dbj|AP014611.1|	70.21	83.51	0	1	188	53	1	1	185	78352	78915	2e-73	254
ASA_P4G161	gi|377806473|gb|JQ010984.1|	70.21	83.51	0	3	188	53	1	1	185	65154	65717	2e-73	254
ASA_P4G161	gi|698038887|gb|KM670336.1|	70.21	83.51	0	3	188	53	1	1	185	71553	72116	2e-73	254
ASA_P4G161	gi|742994109|gb|CP010391.1|	70.21	83.51	0	-3	188	53	1	1	185	110832	110269	2e-73	254
ASA_P4G161	gi|407810043|gb|JQ824049.1|	70.21	83.51	0	-3	188	53	1	1	185	79661	79098	2e-73	254
ASA_P4G161	gi|133905277|gb|CP000603.1|	70.21	83.51	0	2	188	53	1	1	185	75722	76285	2e-73	254
ASA_P4G161	gi|660573358|gb|CP008790.1|	70.21	83.51	0	1	188	53	1	1	185	69901	70464	2e-73	254
ASA_P4G161	gi|742954201|gb|CP010373.1|	70.21	83.51	0	-3	188	53	1	1	185	75821	75258	2e-73	254
ASA_P4G161	gi|640855459|gb|CP007732.1|	70.21	83.51	0	3	188	53	1	1	185	100233	100796	2e-73	254
ASA_P4G161	gi|619739382|gb|CP007558.1|	70.21	83.51	0	1	188	53	1	1	185	100222	100785	2e-73	254
ASA_P4G161	gi|662716651|gb|CP008824.1|	70.21	83.51	0	1	188	53	1	1	185	100222	100785	2e-73	254
ASA_P4G161	gi|685456019|gb|CP009412.1|	70.21	83.51	0	1	188	53	1	1	185	58720	59283	2e-73	254
ASA_P4G161	gi|695936401|gb|CP009570.1|	70.21	83.51	0	-3	188	53	1	1	185	15296	14733	2e-73	254
ASA_P4G161	gi|696586546|gb|CP009564.1|	70.21	83.51	0	2	188	53	1	1	185	114866	115429	2e-73	254
ASA_P4G161	gi|696585773|gb|CP009562.1|	70.21	83.51	0	1	188	53	1	1	185	115270	115833	2e-73	254
ASA_P4G161	gi|544345850|dbj|AB591424.1|	70.21	83.51	0	3	188	53	1	1	185	47433	47996	2e-73	254
ASA_P4G161	gi|332144411|dbj|AB571791.1|	70.21	83.51	0	-1	188	53	1	1	185	62145	61582	2e-73	254
ASA_P4G161	gi|685455334|gb|CP009410.1|	70.21	83.51	0	-1	188	53	1	1	185	86081	85518	2e-73	254
ASA_P4G161	gi|685455334|gb|CP009410.1|	70.21	83.51	0	2	188	53	1	1	185	59555	60118	2e-73	254
ASA_P4G161	gi|381288102|gb|JN983045.1|	70.21	83.51	0	-2	188	53	1	1	185	86150	85587	2e-73	254
ASA_P4G161	gi|381288102|gb|JN983045.1|	70.21	83.51	0	3	188	53	1	1	185	59619	60182	2e-73	254
ASA_P4G161	gi|381288584|gb|JN983048.1|	70.21	83.51	0	-3	188	53	1	1	185	86089	85526	2e-73	254
ASA_P4G161	gi|381288584|gb|JN983048.1|	70.21	83.51	0	1	188	53	1	1	185	59560	60123	2e-73	254
ASA_P4G161	gi|591389235|gb|KF992018.1|	70.21	83.51	0	3	188	53	1	1	185	55272	55835	2e-73	254
ASA_P4G161	gi|378705671|gb|JN861072.1|	70.21	83.51	0	3	188	53	1	1	185	55272	55835	2e-73	254
ASA_P4G161	gi|582035484|gb|CP006661.1|	70.21	83.51	0	1	188	53	1	1	185	69367	69930	2e-73	254
ASA_P4G161	gi|229561407|gb|FJ621586.1|	70.21	83.51	0	3	188	53	1	1	185	49104	49667	2e-73	254
ASA_P4G161	gi|555235253|gb|KF250428.1|	70.21	83.51	0	1	188	53	1	1	185	50428	50991	2e-73	254
ASA_P4G161	gi|678222149|gb|KJ909290.1|	70.21	83.51	0	1	188	53	1	1	185	56725	57288	2e-73	254
ASA_P4G161	gi|696581286|gb|CP009560.1|	70.21	83.51	0	3	188	53	1	1	185	150036	150599	2e-73	254
ASA_P4G161	gi|229561581|gb|FJ621587.1|	70.21	83.51	0	2	188	53	1	1	185	57899	58462	2e-73	254
ASA_P4G161	gi|695935254|gb|CP009567.1|	70.21	83.51	0	-1	188	53	1	1	185	18994	18431	2e-73	254
ASA_P4G161	gi|305670679|gb|HQ023862.1|	70.21	83.51	0	1	188	53	1	1	185	57898	58461	2e-73	254
ASA_P4G161	gi|358409925|gb|JN157804.1|	70.21	83.51	0	-1	188	53	1	1	185	5276	4713	2e-73	254
ASA_P4G161	gi|685456437|gb|CP009414.1|	70.21	83.51	0	2	188	53	1	1	185	59600	60163	2e-73	254
ASA_P4G161	gi|381287804|gb|JN983043.1|	70.21	83.51	0	-2	188	53	1	1	185	111115	110552	2e-73	254
ASA_P4G161	gi|409729032|gb|JX141473.1|	70.21	83.51	0	2	188	53	1	1	185	54134	54697	2e-73	254
ASA_P4G161	gi|430829327|gb|JF714412.2|	70.21	83.51	0	3	188	53	1	1	185	55272	55835	2e-73	254
ASA_P4G161	gi|685455476|gb|CP009411.1|	70.21	83.51	0	2	188	53	1	1	185	57881	58444	2e-73	254
ASA_P4G161	gi|229561762|gb|FJ621588.1|;gi|305671026|gb|HQ023864.1|	70.21	83.51	0	1	188	53	1	1	185	59587	60150	2e-73	254
ASA_P4G161	gi|345105136|gb|JF503991.1|	70.21	83.51	0	3	188	53	1	1	185	55272	55835	2e-73	254
ASA_P4G161	gi|695934953|gb|CP007636.1|	70.21	83.51	0	3	188	53	1	1	185	76791	77354	2e-73	254
ASA_P4G161	gi|596353652|gb|KF976462.2|	70.21	83.51	0	3	188	53	1	1	185	55272	55835	2e-73	254
ASA_P4G161	gi|514883893|gb|JX442976.1|	70.21	83.51	0	1	188	53	1	1	185	88069	88632	2e-73	254
ASA_P4G161	gi|327536433|gb|JF267651.1|	70.21	83.51	0	1	188	53	1	1	185	63541	64104	2e-73	254
ASA_P4G161	gi|685456237|gb|CP009413.1|	70.21	83.51	0	-3	188	53	1	1	185	95587	95024	2e-73	254
ASA_P4G161	gi|133905002|gb|CP000604.1|	70.21	83.51	0	2	188	53	1	1	185	57899	58462	2e-73	254
ASA_P4G161	gi|345468041|dbj|AP012208.1|	70.21	83.51	0	3	188	53	1	1	185	55272	55835	2e-73	254
ASA_P4G161	gi|723759024|gb|KP056256.1|	70.21	83.51	0	2	188	53	1	1	185	56780	57343	2e-73	254
ASA_P4G161	gi|523811284|gb|CP006050.1|	70.21	83.51	0	3	188	53	1	1	185	73122	73685	2e-73	254
ASA_P4G161	gi|661245796|dbj|AP014565.1|	70.21	83.51	0	-3	188	53	1	1	185	1044583	1044020	2e-73	254
ASA_P4G161	gi|685454021|gb|CP009409.1|	70.21	83.51	0	2	188	53	1	1	185	57890	58453	3e-73	254
ASA_P4G161	gi|695224930|ref|NG_041194.1|;gi|318085435|gb|HQ203988.1|	70.21	83.51	0	1	188	53	1	1	185	10	573	3e-73	253
ASA_P4G161	gi|325302551|dbj|AB458424.1|	75.84	87.25	0	1	149	33	1	30	175	250	696	2e-72	231
ASA_P4G161	gi|374413489|gb|JN687470.1|	69.68	82.98	0	2	188	54	1	1	185	57845	58408	6e-72	250
ASA_P4G161	gi|672365395|gb|CP006665.1|	69.57	81.52	0	2	184	55	1	1	183	80753	81304	2e-70	246
ASA_P4G161	gi|733164884|emb|LN681228.1|	68.62	81.38	0	1	188	56	1	1	185	16789	17352	4e-68	239
ASA_P4G161	gi|289176709|emb|FN667743.1|	68.62	81.38	0	1	188	56	1	1	185	16789	17352	4e-68	239
ASA_P4G161	gi|733160500|emb|LN681227.1|	68.62	81.38	0	-1	188	56	1	1	185	2307695	2307132	4e-68	239
ASA_P4G161	gi|297627574|emb|FN667742.1|	68.62	81.38	0	-1	188	56	1	1	185	2307960	2307397	4e-68	239
ASA_P4G161	gi|224831756|gb|FJ705807.1|	68.09	81.38	0	3	188	57	1	1	185	55236	55799	4e-67	236
ASA_P4G161	gi|577007824|dbj|AB856327.1|	59.34	76.37	0	1	182	65	4	4	184	50326	50847	7e-56	203
ASA_P4G161	gi|370986822|dbj|AB571865.1|	59.34	76.37	0	2	182	65	4	4	184	58682	59203	7e-56	203
ASA_P4G161	gi|94317714|gb|DQ472425.1|	58.40	76.00	0	-2	125	49	1	1	122	375	1	6e-34	130
ASA_P4G161	gi|380005181|gb|JQ345361.1|	47.59	62.07	0	2	145	65	3	34	175	19010	19420	3e-32	135
ASA_P4G161	gi|584468738|gb|CP007004.1|	47.59	62.76	0	2	145	65	3	34	175	806078	806488	4e-32	134
ASA_P4G161	gi|259156281|gb|GQ463141.1|	47.59	62.76	0	2	145	65	3	34	175	50240	50650	8e-32	134
ASA_P4G161	gi|21885263|gb|AY055428.1|	47.59	62.76	0	2	145	65	3	34	175	54431	54841	8e-32	134
ASA_P4G161	gi|686466867|gb|KM213605.1|	46.90	62.07	0	1	145	66	3	34	175	56755	57165	1e-31	133
ASA_P4G161	gi|259156547|gb|GQ463144.1|	46.90	62.07	0	2	145	66	3	34	175	60566	60976	1e-31	133
ASA_P4G161	gi|521325890|gb|CP004848.1|	46.90	62.07	0	2	145	66	3	34	175	1233878	1234288	1e-31	133
ASA_P4G161	gi|229368777|gb|CP001485.1|	46.90	62.07	0	-1	145	66	3	34	175	3009091	3008681	1e-31	133
ASA_P4G161	gi|259156468|gb|GQ463143.1|	46.90	62.07	0	3	145	66	3	34	175	29382	29792	1e-31	133
ASA_P4G161	gi|20095128|gb|AY090559.1|	46.90	62.07	0	2	145	66	3	34	175	41693	42103	1e-31	133
ASA_P4G161	gi|386270271|gb|CP003380.1|	46.90	62.07	0	-2	145	66	3	34	175	575099	574689	1e-31	133
ASA_P4G161	gi|172046403|emb|AM942759.1|	46.90	62.07	0	-1	145	66	3	34	175	2695276	2694866	1e-31	133
ASA_P4G161	gi|594708731|gb|KC886258.1|	46.90	62.07	0	1	145	66	3	34	175	51247	51657	1e-31	133
ASA_P4G161	gi|358442166|gb|JN648379.1|	46.90	62.07	0	1	145	66	3	34	175	51247	51657	1e-31	133
ASA_P4G161	gi|259156371|gb|GQ463142.1|	46.90	62.07	0	2	145	66	3	34	175	51284	51694	1e-31	133
ASA_P4G161	gi|594708630|gb|KC886257.1|	46.90	62.07	0	2	145	66	3	34	175	51326	51736	1e-31	133
ASA_P4G161	gi|259156180|gb|GQ463140.1|	46.90	62.07	0	2	145	66	3	34	175	55418	55828	1e-31	133
ASA_P4G161	gi|462293505|gb|AJFN02000021.1|	46.90	62.07	0	-1	145	66	3	34	175	105135	104725	2e-31	133
ASA_P4G161	gi|356645562|gb|CP003069.1|	46.90	62.07	0	2	145	66	3	34	175	134792	135202	2e-31	133
ASA_P4G161	gi|695931389|gb|CP007634.1|	46.90	62.07	0	2	145	66	3	34	175	129716	130126	2e-31	133
ASA_P4G161	gi|684200017|gb|CP008920.1|	46.90	64.14	0	3	145	66	4	34	175	1896789	1897199	2e-31	133
ASA_P4G161	gi|172051539|emb|AJ870986.2|	46.90	61.38	0	3	145	66	3	34	175	48651	49061	2e-31	132
ASA_P4G161	gi|259156080|gb|GQ463139.1|	46.21	62.07	0	1	145	67	3	34	175	48634	49044	3e-31	132
ASA_P4G160	gi|142855988|gb|CP000645.1|	100.00	100.00	0	2	441	0	0	1	441	142982	144304	0.0	856
ASA_P4G160	gi|733164884|emb|LN681228.1|	77.90	88.61	0	2	439	94	2	3	440	15470	16780	0.0	669
ASA_P4G160	gi|289176709|emb|FN667743.1|	77.90	88.61	0	2	439	94	2	3	440	15470	16780	0.0	669
ASA_P4G160	gi|733160500|emb|LN681227.1|	77.90	88.61	0	-2	439	94	2	3	440	2309014	2307704	0.0	669
ASA_P4G160	gi|297627574|emb|FN667742.1|	77.90	88.61	0	-2	439	94	2	3	440	2309279	2307969	0.0	669
ASA_P4G160	gi|685456019|gb|CP009412.1|	77.68	88.61	0	2	439	95	2	3	440	57401	58711	0.0	667
ASA_P4G160	gi|695936401|gb|CP009570.1|	77.68	88.61	0	-1	439	95	2	3	440	16615	15305	0.0	667
ASA_P4G160	gi|696586546|gb|CP009564.1|	77.68	88.61	0	3	439	95	2	3	440	113547	114857	0.0	667
ASA_P4G160	gi|696585773|gb|CP009562.1|	77.68	88.61	0	2	439	95	2	3	440	113951	115261	0.0	667
ASA_P4G160	gi|544345850|dbj|AB591424.1|	77.68	88.61	0	1	439	95	2	3	440	46114	47424	0.0	667
ASA_P4G160	gi|332144411|dbj|AB571791.1|	77.68	88.61	0	-2	439	95	2	3	440	63464	62154	0.0	667
ASA_P4G160	gi|118596907|dbj|AB277724.1|	77.68	88.61	0	1	439	95	2	3	440	37489	38799	0.0	667
ASA_P4G160	gi|685455334|gb|CP009410.1|	77.68	88.61	0	-2	439	95	2	3	440	87400	86090	0.0	667
ASA_P4G160	gi|685455334|gb|CP009410.1|	77.68	88.61	0	3	439	95	2	3	440	58236	59546	0.0	667
ASA_P4G160	gi|381288102|gb|JN983045.1|	77.68	88.61	0	-3	439	95	2	3	440	87469	86159	0.0	667
ASA_P4G160	gi|381288102|gb|JN983045.1|	77.68	88.61	0	1	439	95	2	3	440	58300	59610	0.0	667
ASA_P4G160	gi|381288584|gb|JN983048.1|	77.68	88.61	0	-1	439	95	2	3	440	87408	86098	0.0	667
ASA_P4G160	gi|381288584|gb|JN983048.1|	77.68	88.61	0	2	439	95	2	3	440	58241	59551	0.0	667
ASA_P4G160	gi|544169431|gb|KF152885.1|	77.68	88.61	0	3	439	95	2	3	440	55656	56966	0.0	667
ASA_P4G160	gi|305670530|gb|HQ023861.1|	77.68	88.61	0	3	439	95	2	3	440	61431	62741	0.0	667
ASA_P4G160	gi|591389235|gb|KF992018.1|	77.68	88.61	0	1	439	95	2	3	440	53953	55263	0.0	667
ASA_P4G160	gi|378705671|gb|JN861072.1|	77.68	88.61	0	1	439	95	2	3	440	53953	55263	0.0	667
ASA_P4G160	gi|582035484|gb|CP006661.1|	77.68	88.61	0	2	439	95	2	3	440	68048	69358	0.0	667
ASA_P4G160	gi|229561407|gb|FJ621586.1|	77.68	88.61	0	1	439	95	2	3	440	47785	49095	0.0	667
ASA_P4G160	gi|749800011|gb|KM506769.1|	77.68	88.61	0	3	439	95	2	3	440	32370	33680	0.0	667
ASA_P4G160	gi|118596719|dbj|AB277723.1|	77.68	88.61	0	3	439	95	2	3	440	43035	44345	0.0	667
ASA_P4G160	gi|555235253|gb|KF250428.1|	77.68	88.61	0	2	439	95	2	3	440	49109	50419	0.0	667
ASA_P4G160	gi|678222149|gb|KJ909290.1|	77.68	88.61	0	2	439	95	2	3	440	55406	56716	0.0	667
ASA_P4G160	gi|133904815|gb|CP000602.1|	77.68	88.61	0	3	439	95	2	3	440	60000	61310	0.0	667
ASA_P4G160	gi|696581286|gb|CP009560.1|	77.68	88.61	0	1	439	95	2	3	440	148717	150027	0.0	667
ASA_P4G160	gi|229561581|gb|FJ621587.1|	77.68	88.61	0	3	439	95	2	3	440	56580	57890	0.0	667
ASA_P4G160	gi|695935254|gb|CP009567.1|	77.68	88.61	0	-2	439	95	2	3	440	20313	19003	0.0	667
ASA_P4G160	gi|704486155|gb|KM083064.1|	77.68	88.61	0	3	439	95	2	3	440	49365	50675	0.0	667
ASA_P4G160	gi|305670679|gb|HQ023862.1|	77.68	88.61	0	2	439	95	2	3	440	56579	57889	0.0	667
ASA_P4G160	gi|443900801|emb|FO203354.1|	77.68	88.61	0	3	439	95	2	3	440	56487	57797	0.0	667
ASA_P4G160	gi|358409925|gb|JN157804.1|	77.68	88.61	0	-2	439	95	2	3	440	6595	5285	0.0	667
ASA_P4G160	gi|685456437|gb|CP009414.1|	77.68	88.61	0	3	439	95	2	3	440	58281	59591	0.0	667
ASA_P4G160	gi|381287804|gb|JN983043.1|	77.68	88.61	0	-3	439	95	2	3	440	112434	111124	0.0	667
ASA_P4G160	gi|409729032|gb|JX141473.1|	77.68	88.61	0	3	439	95	2	3	440	52815	54125	0.0	667
ASA_P4G160	gi|430829327|gb|JF714412.2|	77.68	88.61	0	1	439	95	2	3	440	53953	55263	0.0	667
ASA_P4G160	gi|685455476|gb|CP009411.1|	77.68	88.61	0	3	439	95	2	3	440	56562	57872	0.0	667
ASA_P4G160	gi|229561762|gb|FJ621588.1|;gi|305671026|gb|HQ023864.1|	77.68	88.61	0	2	439	95	2	3	440	58268	59578	0.0	667
ASA_P4G160	gi|345105136|gb|JF503991.1|	77.68	88.61	0	1	439	95	2	3	440	53953	55263	0.0	667
ASA_P4G160	gi|695934953|gb|CP007636.1|	77.68	88.61	0	1	439	95	2	3	440	75472	76782	0.0	667
ASA_P4G160	gi|662862580|ref|NC_022522.2|	77.68	88.61	0	3	439	95	2	3	440	54684	55994	0.0	667
ASA_P4G160	gi|657224404|gb|KF056330.2|	77.68	88.61	0	3	439	95	2	3	440	54684	55994	0.0	667
ASA_P4G160	gi|752502612|dbj|AP014611.1|	77.68	88.61	0	2	439	95	2	3	440	77033	78343	0.0	667
ASA_P4G160	gi|596353652|gb|KF976462.2|	77.68	88.61	0	1	439	95	2	3	440	53953	55263	0.0	667
ASA_P4G160	gi|377806473|gb|JQ010984.1|	77.68	88.61	0	1	439	95	2	3	440	63835	65145	0.0	667
ASA_P4G160	gi|514883893|gb|JX442976.1|	77.68	88.61	0	2	439	95	2	3	440	86750	88060	0.0	667
ASA_P4G160	gi|327536433|gb|JF267651.1|	77.68	88.61	0	2	439	95	2	3	440	62222	63532	0.0	667
ASA_P4G160	gi|698038887|gb|KM670336.1|	77.68	88.61	0	1	439	95	2	3	440	70234	71544	0.0	667
ASA_P4G160	gi|685456237|gb|CP009413.1|	77.68	88.61	0	-1	439	95	2	3	440	96906	95596	0.0	667
ASA_P4G160	gi|133905002|gb|CP000604.1|	77.68	88.61	0	3	439	95	2	3	440	56580	57890	0.0	667
ASA_P4G160	gi|742994109|gb|CP010391.1|	77.68	88.61	0	-1	439	95	2	3	440	112151	110841	0.0	667
ASA_P4G160	gi|374413489|gb|JN687470.1|	77.68	88.61	0	3	439	95	2	3	440	56526	57836	0.0	667
ASA_P4G160	gi|407810043|gb|JQ824049.1|	77.68	88.61	0	-1	439	95	2	3	440	80980	79670	0.0	667
ASA_P4G160	gi|133905277|gb|CP000603.1|	77.68	88.61	0	3	439	95	2	3	440	74403	75713	0.0	667
ASA_P4G160	gi|660573358|gb|CP008790.1|	77.68	88.61	0	2	439	95	2	3	440	68582	69892	0.0	667
ASA_P4G160	gi|345468041|dbj|AP012208.1|	77.68	88.61	0	1	439	95	2	3	440	53953	55263	0.0	667
ASA_P4G160	gi|723759024|gb|KP056256.1|	77.68	88.61	0	3	439	95	2	3	440	55461	56771	0.0	667
ASA_P4G160	gi|742954201|gb|CP010373.1|	77.68	88.61	0	-1	439	95	2	3	440	77140	75830	0.0	667
ASA_P4G160	gi|523811284|gb|CP006050.1|	77.68	88.61	0	1	439	95	2	3	440	71803	73113	0.0	667
ASA_P4G160	gi|640855459|gb|CP007732.1|	77.68	88.61	0	1	439	95	2	3	440	98914	100224	0.0	667
ASA_P4G160	gi|619739382|gb|CP007558.1|	77.68	88.61	0	2	439	95	2	3	440	98903	100213	0.0	667
ASA_P4G160	gi|662716651|gb|CP008824.1|	77.68	88.61	0	2	439	95	2	3	440	98903	100213	0.0	667
ASA_P4G160	gi|661245796|dbj|AP014565.1|	77.68	88.61	0	-1	439	95	2	3	440	1045902	1044592	0.0	667
ASA_P4G160	gi|566131152|gb|KF551948.1|	77.45	88.38	0	2	439	96	2	3	440	45290	46600	0.0	664
ASA_P4G160	gi|224831756|gb|FJ705807.1|	77.90	87.24	0	1	439	94	2	3	440	53917	55227	0.0	664
ASA_P4G160	gi|672365395|gb|CP006665.1|	69.48	83.37	0	3	439	127	4	4	440	79452	80753	0.0	591
ASA_P4G160	gi|723243434|gb|CP009868.1|	72.96	85.02	0	-1	307	80	2	3	308	6950	6036	0.0	426
ASA_P4G160	gi|723243434|gb|CP009868.1|	88.72	96.99	0	-3	133	15	0	308	440	6039	5641	0.0	245
ASA_P4G160	gi|685454021|gb|CP009409.1|	76.55	87.37	0	1	388	88	2	3	389	56572	57729	0.0	575
ASA_P4G160	gi|685454021|gb|CP009409.1|	63.41	75.61	0	3	82	17	1	359	440	57675	57881	7e-20	103
ASA_P4G160	gi|73532559|dbj|AB231507.1|	78.11	86.09	0	3	338	73	1	95	431	27	1040	5e-175	508
ASA_P4G160	gi|577007824|dbj|AB856327.1|	54.52	73.53	0	3	442	190	6	6	436	48972	50297	3e-138	453
ASA_P4G160	gi|370986822|dbj|AB571865.1|	54.52	73.53	0	3	442	190	6	6	436	57327	58652	3e-138	453
ASA_P4G160	gi|259156281|gb|GQ463141.1|	48.28	66.13	0	3	437	199	7	7	435	48801	50054	4e-112	377
ASA_P4G160	gi|21885263|gb|AY055428.1|	48.28	66.13	0	3	437	199	7	7	435	52992	54245	4e-112	377
ASA_P4G160	gi|380005181|gb|JQ345361.1|	48.74	66.59	0	3	437	197	8	7	435	17571	18824	4e-112	377
ASA_P4G160	gi|259156468|gb|GQ463143.1|	49.20	67.20	0	1	439	192	9	7	435	27943	29196	3e-111	375
ASA_P4G160	gi|172051539|emb|AJ870986.2|	48.51	66.13	0	1	437	198	8	7	435	47212	48465	4e-111	374
ASA_P4G160	gi|440497571|gb|JX888822.1|	49.20	66.29	0	3	439	192	9	7	435	4977	6230	1e-110	373
ASA_P4G160	gi|521330508|gb|CP004849.1|	49.20	66.29	0	-3	439	192	9	7	435	2229253	2228000	1e-110	373
ASA_P4G160	gi|410816915|gb|CP003917.1|	49.20	66.29	0	1	439	192	9	7	435	1309393	1310646	1e-110	373
ASA_P4G160	gi|120556926|gb|CP000503.1|	49.20	66.29	0	1	439	192	9	7	435	1256029	1257282	1e-110	373
ASA_P4G160	gi|686466867|gb|KM213605.1|	48.97	66.74	0	2	439	193	10	7	435	55316	56569	3e-110	372
ASA_P4G160	gi|521325890|gb|CP004848.1|	48.97	66.74	0	3	439	193	10	7	435	1232439	1233692	4e-110	372
ASA_P4G160	gi|386270271|gb|CP003380.1|	48.97	66.74	0	-3	439	193	10	7	435	576538	575285	4e-110	372
ASA_P4G160	gi|521348694|gb|CP004855.1|	48.75	66.97	0	3	439	194	10	7	435	1304724	1305977	4e-110	371
ASA_P4G160	gi|594708731|gb|KC886258.1|	48.97	66.74	0	2	439	193	10	7	435	49808	51061	5e-110	371
ASA_P4G160	gi|358442166|gb|JN648379.1|	48.97	66.74	0	2	439	193	10	7	435	49808	51061	5e-110	371
ASA_P4G160	gi|259156371|gb|GQ463142.1|	48.97	66.74	0	3	439	193	10	7	435	49845	51098	5e-110	371
ASA_P4G160	gi|594708630|gb|KC886257.1|	48.97	66.74	0	3	439	193	10	7	435	49887	51140	5e-110	371
ASA_P4G160	gi|259156180|gb|GQ463140.1|	48.97	66.74	0	3	439	193	10	7	435	53979	55232	5e-110	371
ASA_P4G160	gi|462293505|gb|AJFN02000021.1|	48.97	66.74	0	-2	439	193	10	7	435	106574	105321	5e-110	371
ASA_P4G160	gi|356645562|gb|CP003069.1|	48.97	66.74	0	3	439	193	10	7	435	133353	134606	5e-110	371
ASA_P4G160	gi|695931389|gb|CP007634.1|	48.97	66.74	0	3	439	193	10	7	435	128277	129530	5e-110	371
ASA_P4G160	gi|20095128|gb|AY090559.1|	48.75	66.74	0	3	439	194	10	7	435	40254	41507	7e-110	370
ASA_P4G160	gi|584468738|gb|CP007004.1|	48.51	66.13	0	3	437	198	8	7	435	804639	805892	7e-110	370
ASA_P4G160	gi|172046403|emb|AM942759.1|	48.52	66.74	0	-2	439	195	10	7	435	2696715	2695462	2e-109	370
ASA_P4G160	gi|259156080|gb|GQ463139.1|	48.52	66.51	0	2	439	195	10	7	435	47195	48448	3e-109	369
ASA_P4G160	gi|229368777|gb|CP001485.1|	48.17	66.06	0	-2	436	201	7	7	435	3010530	3009277	4e-109	369
ASA_P4G160	gi|684200017|gb|CP008920.1|	48.75	66.51	0	1	439	194	10	7	435	1895350	1896603	1e-108	367
ASA_P4G160	gi|259156547|gb|GQ463144.1|	59.35	75.54	0	3	278	104	5	164	435	59556	60380	3e-95	328
ASA_P4G160	gi|259156547|gb|GQ463144.1|	36.75	64.10	0	1	117	70	2	7	119	59131	59481	4e-05	57.0
