# Supplementary material for: The mosaic architecture of Aeromonas salmonicida subsp. salmonicida pAsa4 plasmid and its consequences on antibiotic resistance
Source: PeerJ. 2016 Oct 27;4:e2595. doi: 10.7717/peerj.2595 (PMC5088629; doi:10.7717/peerj.2595)
Supplement: Supplemental Information 5 [file peerj-04-2595-s005.zip › Data_S2/tblastn_pAsa4/tBlastn_ASAP4J007-015.csv]

putative	gi|224831756|gb|FJ705807.1|	86.31	94.35	0	1	336	46	0	1	336	77941	78948	0.0	583
putative	gi|566131152|gb|KF551948.1|	86.01	93.75	0	3	336	47	0	1	336	69885	70892	0.0	582
putative	gi|332144411|dbj|AB571791.1|	86.01	93.75	0	-2	336	47	0	1	336	34427	33420	0.0	581
putative	gi|118596907|dbj|AB277724.1|	86.01	93.75	0	1	336	47	0	1	336	62089	63096	0.0	581
putative	gi|305670530|gb|HQ023861.1|	86.01	93.75	0	3	336	47	0	1	336	86031	87038	0.0	581
putative	gi|591389235|gb|KF992018.1|	86.01	93.75	0	1	336	47	0	1	336	82990	83997	0.0	581
putative	gi|378705671|gb|JN861072.1|	86.01	93.75	0	1	336	47	0	1	336	82990	83997	0.0	581
putative	gi|582035484|gb|CP006661.1|	86.01	93.75	0	2	336	47	0	1	336	97085	98092	0.0	581
putative	gi|749800011|gb|KM506769.1|	86.01	93.75	0	1	336	47	0	1	336	58411	59418	0.0	581
putative	gi|118596719|dbj|AB277723.1|	86.01	93.75	0	3	336	47	0	1	336	67635	68642	0.0	581
putative	gi|555235253|gb|KF250428.1|	86.01	93.75	0	3	336	47	0	1	336	73662	74669	0.0	581
putative	gi|678222149|gb|KJ909290.1|	86.01	93.75	0	2	336	47	0	1	336	84443	85450	0.0	581
putative	gi|133904815|gb|CP000602.1|	86.01	93.75	0	3	336	47	0	1	336	84600	85607	0.0	581
putative	gi|696581286|gb|CP009560.1|	86.01	93.75	0	3	336	47	0	1	336	31176	32183	0.0	581
putative	gi|229561581|gb|FJ621587.1|	86.01	93.75	0	1	336	47	0	1	336	97249	98256	0.0	581
putative	gi|695935254|gb|CP009567.1|	86.01	93.75	0	-1	336	47	0	1	336	137857	136850	0.0	581
putative	gi|704486155|gb|KM083064.1|	86.01	93.75	0	3	336	47	0	1	336	73965	74972	0.0	581
putative	gi|305670679|gb|HQ023862.1|	86.01	93.75	0	3	336	47	0	1	336	85605	86612	0.0	581
putative	gi|305670853|gb|HQ023863.1|	86.01	93.75	0	2	336	47	0	1	336	81857	82864	0.0	581
putative	gi|443900801|emb|FO203354.1|	86.01	93.75	0	3	336	47	0	1	336	81087	82094	0.0	581
putative	gi|358409925|gb|JN157804.1|	86.01	93.75	0	-1	336	47	0	1	336	137759	136752	0.0	581
putative	gi|381287804|gb|JN983043.1|	86.01	93.75	0	-3	336	47	0	1	336	83397	82390	0.0	581
putative	gi|723243434|gb|CP009868.1|	86.01	93.75	0	-1	336	47	0	1	336	148229	147222	0.0	581
putative	gi|409729032|gb|JX141473.1|	86.01	93.75	0	1	336	47	0	1	336	77368	78375	0.0	581
putative	gi|430829327|gb|JF714412.2|	86.01	93.75	0	1	336	47	0	1	336	82990	83997	0.0	581
putative	gi|229561762|gb|FJ621588.1|;gi|305671026|gb|HQ023864.1|	86.01	93.75	0	2	336	47	0	1	336	87305	88312	0.0	581
putative	gi|345105136|gb|JF503991.1|	86.01	93.75	0	1	336	47	0	1	336	82990	83997	0.0	581
putative	gi|695934953|gb|CP007636.1|	86.01	93.75	0	1	336	47	0	1	336	104509	105516	0.0	581
putative	gi|662862580|ref|NC_022522.2|	86.01	93.75	0	3	336	47	0	1	336	79284	80291	0.0	581
putative	gi|657224404|gb|KF056330.2|	86.01	93.75	0	3	336	47	0	1	336	79284	80291	0.0	581
putative	gi|657224404|gb|KF056330.2|	86.01	93.75	0	3	336	47	0	1	336	79284	80291	0.0	581
putative	gi|752502612|dbj|AP014611.1|	86.01	93.75	0	3	336	47	0	1	336	103563	104570	0.0	581
putative	gi|596353652|gb|KF976462.2|	86.01	93.75	0	2	336	47	0	1	336	78506	79513	0.0	581
putative	gi|377806473|gb|JQ010984.1|	86.01	93.75	0	3	336	47	0	1	336	88434	89441	0.0	581
putative	gi|514883893|gb|JX442976.1|	86.01	93.75	0	2	336	47	0	1	336	115787	116794	0.0	581
putative	gi|327536433|gb|JF267651.1|	86.01	93.75	0	2	336	47	0	1	336	102893	103900	0.0	581
putative	gi|698038887|gb|KM670336.1|	86.01	93.75	0	1	336	47	0	1	336	94834	95841	0.0	581
putative	gi|685456237|gb|CP009413.1|	86.01	93.75	0	-2	336	47	0	1	336	65162	64155	0.0	581
putative	gi|133905002|gb|CP000604.1|	86.01	93.75	0	1	336	47	0	1	336	97249	98256	0.0	581
putative	gi|742994109|gb|CP010391.1|	86.01	93.75	0	-1	336	47	0	1	336	84323	83316	0.0	581
putative	gi|374413489|gb|JN687470.1|	86.01	93.75	0	3	336	47	0	1	336	85563	86570	0.0	581
putative	gi|407810043|gb|JQ824049.1|	86.01	93.75	0	-1	336	47	0	1	336	56380	55373	0.0	581
putative	gi|133905277|gb|CP000603.1|	86.01	93.75	0	3	336	47	0	1	336	99003	100010	0.0	581
putative	gi|660573358|gb|CP008790.1|	86.01	93.75	0	3	336	47	0	1	336	106869	107876	0.0	581
putative	gi|345468041|dbj|AP012208.1|	86.01	93.75	0	3	336	47	0	1	336	84324	85331	0.0	581
putative	gi|723759024|gb|KP056256.1|	86.01	93.75	0	2	336	47	0	1	336	84491	85498	0.0	581
putative	gi|742954201|gb|CP010373.1|	86.01	93.75	0	-1	336	47	0	1	336	52540	51533	0.0	581
putative	gi|523811284|gb|CP006050.1|	86.01	93.75	0	3	336	47	0	1	336	99063	100070	0.0	581
putative	gi|640855459|gb|CP007732.1|	86.01	93.75	0	2	336	47	0	1	336	123515	124522	0.0	581
putative	gi|619739382|gb|CP007558.1|	86.01	93.75	0	3	336	47	0	1	336	123504	124511	0.0	581
putative	gi|662716651|gb|CP008824.1|	86.01	93.75	0	3	336	47	0	1	336	123504	124511	0.0	581
putative	gi|661245796|dbj|AP014565.1|	86.01	93.75	0	-1	336	47	0	1	336	1016865	1015858	0.0	581
putative	gi|544169431|gb|KF152885.1|	86.01	93.75	0	2	336	47	0	1	336	80255	81262	0.0	581
putative	gi|685454021|gb|CP009409.1|	86.01	93.75	0	1	336	47	0	1	336	97231	98238	0.0	581
putative	gi|672365395|gb|CP006665.1|	75.00	86.31	0	2	336	84	0	1	336	103037	104044	9e-161	513
putative	gi|289176709|emb|FN667743.1|	83.27	92.19	0	1	269	45	0	68	336	41038	41844	9e-160	447
putative	gi|289176709|emb|FN667743.1|	90.79	96.05	0	3	76	7	0	1	76	40812	41039	9e-160	145
putative	gi|733164884|emb|LN681228.1|	83.27	92.19	0	1	269	45	0	68	336	41038	41844	9e-160	447
putative	gi|733164884|emb|LN681228.1|	90.79	96.05	0	3	76	7	0	1	76	40812	41039	9e-160	145
putative	gi|685455476|gb|CP009411.1|	84.90	93.23	0	1	192	29	0	145	336	97636	98211	3e-158	320
putative	gi|685455476|gb|CP009411.1|	84.11	91.39	0	2	151	24	0	1	151	97205	97657	3e-158	268
putative	gi|685456437|gb|CP009414.1|	83.94	92.70	0	3	274	44	0	63	336	88749	89570	4e-157	458
putative	gi|685456437|gb|CP009414.1|	95.24	98.41	0	1	63	3	0	1	63	88564	88752	4e-157	125
putative	gi|577007824|dbj|AB856327.1|	70.24	84.52	0	1	336	100	0	1	336	75082	76089	3e-149	479
putative	gi|370986822|dbj|AB571865.1|	70.24	84.52	0	1	336	100	0	1	336	95722	96729	3e-149	479
putative	gi|142855988|gb|CP000645.1|	83.01	85.90	0	-2	312	41	4	29	336	136991	136080	3e-148	477
putative	gi|584468738|gb|CP007004.1|	45.83	64.42	0	3	312	169	0	1	312	825270	826205	2e-79	278
putative	gi|259156080|gb|GQ463139.1|	45.83	64.10	0	2	312	169	0	1	312	71828	72763	4e-79	277
putative	gi|259156281|gb|GQ463141.1|	45.83	64.10	0	2	312	169	0	1	312	69731	70666	6e-79	277
putative	gi|21885263|gb|AY055428.1|	45.83	64.10	0	1	312	169	0	1	312	73921	74856	6e-79	277
putative	gi|686466867|gb|KM213605.1|	45.83	64.10	0	1	312	169	0	1	312	73726	74661	6e-79	277
putative	gi|172051539|emb|AJ870986.2|	45.83	64.10	0	1	312	169	0	1	312	73333	74268	6e-79	277
putative	gi|259156547|gb|GQ463144.1|	45.83	64.10	0	2	312	169	0	1	312	77537	78472	6e-79	277
putative	gi|229368777|gb|CP001485.1|	45.83	64.10	0	-3	312	169	0	1	312	2984711	2983776	6e-79	277
putative	gi|259156468|gb|GQ463143.1|	45.83	64.10	0	2	312	169	0	1	312	53864	54799	9e-79	276
putative	gi|521325890|gb|CP004848.1|	45.83	63.78	0	1	312	169	0	1	312	1250851	1251786	1e-78	276
putative	gi|521348694|gb|CP004855.1|	45.83	64.10	0	2	312	169	0	1	312	1349000	1349935	1e-78	276
putative	gi|521343783|gb|CP004853.1|	45.83	64.10	0	1	312	169	0	1	312	1340665	1341600	1e-78	276
putative	gi|410816915|gb|CP003917.1|	45.83	64.10	0	1	312	169	0	1	312	1353766	1354701	1e-78	276
putative	gi|120556926|gb|CP000503.1|	45.51	64.10	0	1	312	170	0	1	312	1304464	1305399	1e-78	276
putative	gi|20095128|gb|AY090559.1|	45.51	64.10	0	3	312	170	0	1	312	63621	64556	1e-78	276
putative	gi|684200017|gb|CP008920.1|	45.51	63.78	0	1	312	170	0	1	312	1916635	1917570	2e-78	275
putative	gi|594708731|gb|KC886258.1|	45.83	63.78	0	2	312	169	0	1	312	73052	73987	2e-78	275
putative	gi|358442166|gb|JN648379.1|	45.83	63.78	0	2	312	169	0	1	312	73052	73987	2e-78	275
putative	gi|259156371|gb|GQ463142.1|	45.83	63.78	0	3	312	169	0	1	312	73089	74024	2e-78	275
putative	gi|594708630|gb|KC886257.1|	45.83	63.78	0	3	312	169	0	1	312	73359	74294	2e-78	275
putative	gi|259156180|gb|GQ463140.1|	45.83	63.78	0	3	312	169	0	1	312	77223	78158	2e-78	275
putative	gi|462293505|gb|AJFN02000021.1|	45.83	63.78	0	-2	312	169	0	1	312	83330	82395	2e-78	275
putative	gi|356645562|gb|CP003069.1|	45.83	63.78	0	3	312	169	0	1	312	156597	157532	2e-78	275
putative	gi|695931389|gb|CP007634.1|	45.83	63.78	0	3	312	169	0	1	312	151521	152456	2e-78	275
putative	gi|380005181|gb|JQ345361.1|	45.51	64.10	0	1	312	170	0	1	312	85678	86613	3e-78	275
putative	gi|386270271|gb|CP003380.1|	45.51	63.78	0	-3	312	170	0	1	312	553351	552416	3e-78	275
putative	gi|172046403|emb|AM942759.1|	45.19	63.78	0	-3	312	171	0	1	312	2675489	2674554	6e-78	274
putative	gi|390425027|gb|CP003154.1|	45.48	61.29	0	-2	310	165	2	1	306	1631015	1630086	2e-71	255
putative	gi|390425027|gb|CP003154.1|	39.29	57.14	0	-2	56	34	0	251	306	1749206	1749039	0.63	43.1
putative	gi|288898310|gb|CP001898.1|	43.55	60.32	0	1	310	171	3	1	306	19075	20004	7e-65	236
putative	gi|703564900|gb|CP009357.1|	41.88	57.47	0	3	308	176	3	1	305	43185	44108	2e-58	217
putative	gi|635290508|gb|CP005961.1|	42.04	55.86	0	2	333	184	3	1	331	396743	397720	1e-57	215
putative	gi|582027004|gb|CP007152.1|	41.23	57.79	0	-2	308	178	3	1	305	4079864	4078941	7e-56	209
putative	gi|695213009|ref|NG_036536.1|;gi|163644903|gb|EU315225.1|	89.29	94.64	0	1	112	12	0	1	112	12694	13029	1e-55	208
putative	gi|311692891|gb|CP001978.1|	41.23	57.47	0	2	308	178	3	1	305	137123	138046	3e-55	208
putative	gi|311692891|gb|CP001978.1|	23.86	41.62	0	1	197	117	6	11	187	1116649	1117200	4.4	40.4
putative	gi|120326872|gb|CP000516.1|	40.58	57.79	0	-3	308	180	3	1	305	162057	161134	6e-55	207
putative	gi|295443534|dbj|AB434906.1|	38.39	57.10	0	1	310	190	1	1	309	32587	33516	2e-48	188
putative	gi|512379920|dbj|AP013069.1|	37.58	57.01	0	3	314	187	2	1	309	123015	123944	6e-48	186
putative	gi|219883500|dbj|AB088420.3|	37.58	57.01	0	1	314	187	2	1	309	123085	124014	6e-48	186
phage	gi|695224915|ref|NG_041190.1|;gi|318085420|gb|HQ203984.1|	78.16	85.67	0	1	293	57	4	4	296	1	858	4e-163	476
phage	gi|733164884|emb|LN681228.1|	75.72	82.75	0	1	313	67	4	1	311	39748	40665	1e-151	486
phage	gi|289176709|emb|FN667743.1|	75.72	82.75	0	1	313	67	4	1	311	39748	40665	1e-151	486
phage	gi|566131152|gb|KF551948.1|	79.05	85.81	0	1	296	55	4	1	296	68824	69690	5e-151	484
phage	gi|685455476|gb|CP009411.1|	78.38	85.81	0	2	296	57	4	1	296	96146	97012	5e-150	482
phage	gi|332144411|dbj|AB571791.1|	78.38	85.81	0	-3	296	57	4	1	296	35488	34622	6e-150	482
phage	gi|118596907|dbj|AB277724.1|	78.38	85.81	0	2	296	57	4	1	296	61028	61894	6e-150	482
phage	gi|544169431|gb|KF152885.1|	78.38	85.81	0	1	296	57	4	1	296	79195	80061	6e-150	482
phage	gi|305670530|gb|HQ023861.1|	78.38	85.81	0	1	296	57	4	1	296	84970	85836	6e-150	482
phage	gi|591389235|gb|KF992018.1|	78.38	85.81	0	2	296	57	4	1	296	81929	82795	6e-150	482
phage	gi|378705671|gb|JN861072.1|	78.38	85.81	0	2	296	57	4	1	296	81929	82795	6e-150	482
phage	gi|582035484|gb|CP006661.1|	78.38	85.81	0	3	296	57	4	1	296	96024	96890	6e-150	482
phage	gi|749800011|gb|KM506769.1|	78.38	85.81	0	2	296	57	4	1	296	57350	58216	6e-150	482
phage	gi|118596719|dbj|AB277723.1|	78.38	85.81	0	1	296	57	4	1	296	66574	67440	6e-150	482
phage	gi|555235253|gb|KF250428.1|	78.38	85.81	0	1	296	57	4	1	296	72601	73467	6e-150	482
phage	gi|678222149|gb|KJ909290.1|	78.38	85.81	0	3	296	57	4	1	296	83382	84248	6e-150	482
phage	gi|133904815|gb|CP000602.1|	78.38	85.81	0	1	296	57	4	1	296	83539	84405	6e-150	482
phage	gi|696581286|gb|CP009560.1|	78.38	85.81	0	1	296	57	4	1	296	30115	30981	6e-150	482
phage	gi|229561581|gb|FJ621587.1|	78.38	85.81	0	2	296	57	4	1	296	96188	97054	6e-150	482
phage	gi|695935254|gb|CP009567.1|	78.38	85.81	0	-2	296	57	4	1	296	138918	138052	6e-150	482
phage	gi|305670679|gb|HQ023862.1|	78.38	85.81	0	1	296	57	4	1	296	84544	85410	6e-150	482
phage	gi|305670853|gb|HQ023863.1|	78.38	85.81	0	3	296	57	4	1	296	80796	81662	6e-150	482
phage	gi|443900801|emb|FO203354.1|	78.38	85.81	0	1	296	57	4	1	296	80026	80892	6e-150	482
phage	gi|358409925|gb|JN157804.1|	78.38	85.81	0	-2	296	57	4	1	296	138820	137954	6e-150	482
phage	gi|381287804|gb|JN983043.1|	78.38	85.81	0	-1	296	57	4	1	296	84458	83592	6e-150	482
phage	gi|723243434|gb|CP009868.1|	78.38	85.81	0	-2	296	57	4	1	296	149290	148424	6e-150	482
phage	gi|409729032|gb|JX141473.1|	78.38	85.81	0	2	296	57	4	1	296	76307	77173	6e-150	482
phage	gi|430829327|gb|JF714412.2|	78.38	85.81	0	2	296	57	4	1	296	81929	82795	6e-150	482
phage	gi|229561762|gb|FJ621588.1|;gi|305671026|gb|HQ023864.1|	78.38	85.81	0	3	296	57	4	1	296	86244	87110	6e-150	482
phage	gi|345105136|gb|JF503991.1|	78.38	85.81	0	2	296	57	4	1	296	81929	82795	6e-150	482
phage	gi|695934953|gb|CP007636.1|	78.38	85.81	0	2	296	57	4	1	296	103448	104314	6e-150	482
phage	gi|662862580|ref|NC_022522.2|	78.38	85.81	0	1	296	57	4	1	296	78223	79089	6e-150	482
phage	gi|657224404|gb|KF056330.2|	78.38	85.81	0	1	296	57	4	1	296	78223	79089	6e-150	482
phage	gi|657224404|gb|KF056330.2|	78.38	85.81	0	1	296	57	4	1	296	78223	79089	6e-150	482
phage	gi|752502612|dbj|AP014611.1|	78.38	85.81	0	1	296	57	4	1	296	102502	103368	6e-150	482
phage	gi|596353652|gb|KF976462.2|	78.38	85.81	0	3	296	57	4	1	296	77445	78311	6e-150	482
phage	gi|377806473|gb|JQ010984.1|	78.38	85.81	0	1	296	57	4	1	296	87373	88239	6e-150	482
phage	gi|514883893|gb|JX442976.1|	78.38	85.81	0	3	296	57	4	1	296	114726	115592	6e-150	482
phage	gi|327536433|gb|JF267651.1|	78.38	85.81	0	3	296	57	4	1	296	101832	102698	6e-150	482
phage	gi|698038887|gb|KM670336.1|	78.38	85.81	0	2	296	57	4	1	296	93773	94639	6e-150	482
phage	gi|685456237|gb|CP009413.1|	78.38	85.81	0	-3	296	57	4	1	296	66223	65357	6e-150	482
phage	gi|133905002|gb|CP000604.1|	78.38	85.81	0	2	296	57	4	1	296	96188	97054	6e-150	482
phage	gi|742994109|gb|CP010391.1|	78.38	85.81	0	-2	296	57	4	1	296	85384	84518	6e-150	482
phage	gi|374413489|gb|JN687470.1|	78.38	85.81	0	1	296	57	4	1	296	84502	85368	6e-150	482
phage	gi|407810043|gb|JQ824049.1|	78.38	85.81	0	-2	296	57	4	1	296	57441	56575	6e-150	482
phage	gi|133905277|gb|CP000603.1|	78.38	85.81	0	1	296	57	4	1	296	97942	98808	6e-150	482
phage	gi|685454021|gb|CP009409.1|	78.38	85.81	0	3	296	57	4	1	296	96171	97037	6e-150	482
phage	gi|660573358|gb|CP008790.1|	78.38	85.81	0	1	296	57	4	1	296	105808	106674	6e-150	482
phage	gi|345468041|dbj|AP012208.1|	78.38	85.81	0	1	296	57	4	1	296	83263	84129	6e-150	482
phage	gi|723759024|gb|KP056256.1|	78.38	85.81	0	3	296	57	4	1	296	83430	84296	6e-150	482
phage	gi|742954201|gb|CP010373.1|	78.38	85.81	0	-2	296	57	4	1	296	53601	52735	6e-150	482
phage	gi|523811284|gb|CP006050.1|	78.38	85.81	0	1	296	57	4	1	296	98002	98868	6e-150	482
phage	gi|640855459|gb|CP007732.1|	78.38	85.81	0	3	296	57	4	1	296	122454	123320	6e-150	482
phage	gi|619739382|gb|CP007558.1|	78.38	85.81	0	1	296	57	4	1	296	122443	123309	6e-150	482
phage	gi|662716651|gb|CP008824.1|	78.38	85.81	0	1	296	57	4	1	296	122443	123309	6e-150	482
phage	gi|661245796|dbj|AP014565.1|	78.38	85.81	0	-2	296	57	4	1	296	1017926	1017060	6e-150	482
phage	gi|695213009|ref|NG_036536.1|;gi|163644903|gb|EU315225.1|	78.04	85.81	0	2	296	58	4	1	296	11633	12499	1e-149	480
phage	gi|704486155|gb|KM083064.1|	78.04	85.81	0	1	296	58	4	1	296	72904	73770	2e-149	481
phage	gi|224831756|gb|FJ705807.1|	70.75	78.51	0	2	335	80	5	1	334	76874	77827	3e-147	474
phage	gi|685456437|gb|CP009414.1|	74.59	82.16	0	3	185	41	3	112	296	87834	88370	3e-128	284
phage	gi|685456437|gb|CP009414.1|	84.82	91.96	0	1	112	16	1	1	112	87505	87837	3e-128	204
phage	gi|577007824|dbj|AB856327.1|	56.18	70.00	0	1	340	115	6	2	322	74011	74985	2e-115	382
phage	gi|370986822|dbj|AB571865.1|	56.18	70.00	0	2	340	115	6	2	322	94652	95626	2e-115	382
phage	gi|672365395|gb|CP006665.1|	58.82	73.01	0	2	289	102	7	10	284	102020	102877	3e-99	335
phage	gi|229368777|gb|CP001485.1|	55.68	72.16	0	-3	273	101	6	3	275	2985821	2985063	5e-92	315
phage	gi|521325890|gb|CP004848.1|	55.68	72.16	0	3	273	101	6	3	275	1249740	1250498	5e-92	315
phage	gi|521348694|gb|CP004855.1|	55.68	72.16	0	1	273	101	6	3	275	1347889	1348647	5e-92	315
phage	gi|521343783|gb|CP004853.1|	55.68	72.16	0	3	273	101	6	3	275	1339554	1340312	5e-92	315
phage	gi|410816915|gb|CP003917.1|	55.68	72.16	0	3	273	101	6	3	275	1352655	1353413	5e-92	315
phage	gi|259156468|gb|GQ463143.1|	56.57	72.26	0	1	274	98	7	2	275	52753	53511	5e-92	315
phage	gi|20095128|gb|AY090559.1|	56.57	72.26	0	1	274	98	7	2	275	62509	63267	5e-92	315
phage	gi|120556926|gb|CP000503.1|	57.14	72.93	0	3	266	94	6	10	275	1303374	1304111	5e-92	315
phage	gi|684200017|gb|CP008920.1|	55.68	72.16	0	1	273	101	6	3	275	1915525	1916283	6e-92	315
phage	gi|594708731|gb|KC886258.1|	57.14	72.93	0	2	266	94	6	10	275	71963	72700	6e-92	314
phage	gi|358442166|gb|JN648379.1|	57.14	72.93	0	2	266	94	6	10	275	71963	72700	6e-92	314
phage	gi|259156371|gb|GQ463142.1|	57.14	72.93	0	3	266	94	6	10	275	72000	72737	6e-92	314
phage	gi|594708630|gb|KC886257.1|	57.14	72.93	0	3	266	94	6	10	275	72270	73007	6e-92	314
phage	gi|259156180|gb|GQ463140.1|	57.14	72.93	0	3	266	94	6	10	275	76134	76871	6e-92	314
phage	gi|172051539|emb|AJ870986.2|	57.14	72.93	0	2	266	94	6	10	275	72242	72979	6e-92	314
phage	gi|172046403|emb|AM942759.1|	56.57	72.26	0	-1	274	98	7	2	275	2676601	2675843	6e-92	315
phage	gi|462293505|gb|AJFN02000021.1|	57.14	72.93	0	-2	266	94	6	10	275	84419	83682	6e-92	314
phage	gi|386270271|gb|CP003380.1|	56.57	72.26	0	-1	274	98	7	2	275	554463	553705	6e-92	314
phage	gi|356645562|gb|CP003069.1|	57.14	72.93	0	3	266	94	6	10	275	155508	156245	6e-92	314
phage	gi|695931389|gb|CP007634.1|	57.14	72.93	0	3	266	94	6	10	275	150432	151169	6e-92	314
phage	gi|259156281|gb|GQ463141.1|	56.57	72.26	0	2	274	98	7	2	275	68621	69379	9e-92	314
phage	gi|21885263|gb|AY055428.1|	56.57	72.26	0	1	274	98	7	2	275	72811	73569	9e-92	314
phage	gi|259156080|gb|GQ463139.1|	57.14	72.93	0	1	266	94	6	10	275	70738	71475	9e-92	314
phage	gi|686466867|gb|KM213605.1|	55.31	71.79	0	1	273	102	6	3	275	72616	73374	1e-91	313
phage	gi|259156547|gb|GQ463144.1|	55.31	71.79	0	2	273	102	6	3	275	76427	77185	1e-91	313
phage	gi|584468738|gb|CP007004.1|	56.39	71.43	0	2	266	96	5	10	275	824180	824917	2e-91	313
phage	gi|380005181|gb|JQ345361.1|	56.20	71.90	0	1	274	99	7	2	275	84568	85326	2e-91	313
phage	gi|126221798|gb|CP000571.1|	58.37	74.66	0	3	221	84	3	1	219	2303520	2304164	3e-79	278
phage	gi|62632918|gb|AY961483.1|	53.63	73.39	0	1	248	108	4	6	251	6049	6777	1e-76	270
phage	gi|94317690|gb|DQ472409.1|	71.05	79.61	0	-3	152	38	3	145	296	735	298	5e-65	218
phage	gi|556045773|gb|CP003977.1|	50.00	66.36	0	3	220	89	5	1	219	1106013	1106612	1e-60	223
phage	gi|701279297|gb|CP009163.1|	49.77	65.75	0	-1	219	91	4	1	219	2390898	2390299	3e-60	223
phage	gi|693578048|dbj|AP014649.1|	55.10	69.90	0	-1	196	79	4	11	203	1037933	1037364	5e-59	219
phage	gi|195964712|gb|EU876853.1|	46.51	62.79	0	-1	258	115	9	9	255	44039	43302	4e-56	211
phage	gi|375282020|gb|JN627917.1|	50.00	62.89	0	3	194	66	5	8	200	1101	1592	3e-49	184
phage	gi|15868122|emb|AJ323743.1|	52.41	65.24	0	1	187	68	6	20	206	1	498	3e-49	179
phage	gi|686507741|gb|CP006693.1|	48.88	59.64	0	-3	223	84	7	9	230	837771	837190	4e-49	190
hypothetical	gi|224831756|gb|FJ705807.1|	59.27	71.85	0	1	302	118	2	1	298	75808	76710	1e-107	358
hypothetical	gi|566131152|gb|KF551948.1|	58.61	71.52	0	3	302	120	2	1	298	67242	68144	6e-106	353
hypothetical	gi|332144411|dbj|AB571791.1|	58.82	70.92	0	-2	306	114	4	1	298	37073	36168	6e-104	347
hypothetical	gi|118596907|dbj|AB277724.1|	58.82	70.92	0	1	306	114	4	1	298	59443	60348	6e-104	347
hypothetical	gi|544169431|gb|KF152885.1|	58.82	70.92	0	3	306	114	4	1	298	77610	78515	6e-104	347
hypothetical	gi|305670530|gb|HQ023861.1|	58.82	70.92	0	3	306	114	4	1	298	83385	84290	6e-104	347
hypothetical	gi|591389235|gb|KF992018.1|	58.82	70.92	0	1	306	114	4	1	298	80344	81249	6e-104	347
hypothetical	gi|378705671|gb|JN861072.1|	58.82	70.92	0	1	306	114	4	1	298	80344	81249	6e-104	347
hypothetical	gi|582035484|gb|CP006661.1|	58.82	70.92	0	2	306	114	4	1	298	94439	95344	6e-104	347
hypothetical	gi|749800011|gb|KM506769.1|	58.82	70.92	0	1	306	114	4	1	298	55765	56670	6e-104	347
hypothetical	gi|118596719|dbj|AB277723.1|	58.82	70.92	0	3	306	114	4	1	298	64989	65894	6e-104	347
hypothetical	gi|555235253|gb|KF250428.1|	58.82	70.92	0	3	306	114	4	1	298	71016	71921	6e-104	347
hypothetical	gi|678222149|gb|KJ909290.1|	58.82	70.92	0	2	306	114	4	1	298	81797	82702	6e-104	347
hypothetical	gi|133904815|gb|CP000602.1|	58.82	70.92	0	3	306	114	4	1	298	81954	82859	6e-104	347
hypothetical	gi|696581286|gb|CP009560.1|	58.82	70.92	0	3	306	114	4	1	298	28530	29435	6e-104	347
hypothetical	gi|229561581|gb|FJ621587.1|	58.82	70.92	0	1	306	114	4	1	298	94603	95508	6e-104	347
hypothetical	gi|695935254|gb|CP009567.1|	58.82	70.92	0	-1	306	114	4	1	298	140503	139598	6e-104	347
hypothetical	gi|704486155|gb|KM083064.1|	58.82	70.92	0	3	306	114	4	1	298	71319	72224	6e-104	347
hypothetical	gi|305670679|gb|HQ023862.1|	58.82	70.92	0	3	306	114	4	1	298	82959	83864	6e-104	347
hypothetical	gi|305670853|gb|HQ023863.1|	58.82	70.92	0	2	306	114	4	1	298	79211	80116	6e-104	347
hypothetical	gi|443900801|emb|FO203354.1|	58.82	70.92	0	3	306	114	4	1	298	78441	79346	6e-104	347
hypothetical	gi|358409925|gb|JN157804.1|	58.82	70.92	0	-1	306	114	4	1	298	140405	139500	6e-104	347
hypothetical	gi|685456437|gb|CP009414.1|	58.82	70.92	0	1	306	114	4	1	298	85921	86826	6e-104	347
hypothetical	gi|381287804|gb|JN983043.1|	58.82	70.92	0	-3	306	114	4	1	298	86043	85138	6e-104	347
hypothetical	gi|723243434|gb|CP009868.1|	58.82	70.92	0	-1	306	114	4	1	298	150875	149970	6e-104	347
hypothetical	gi|409729032|gb|JX141473.1|	58.82	70.92	0	1	306	114	4	1	298	74722	75627	6e-104	347
hypothetical	gi|430829327|gb|JF714412.2|	58.82	70.92	0	1	306	114	4	1	298	80344	81249	6e-104	347
hypothetical	gi|229561762|gb|FJ621588.1|;gi|305671026|gb|HQ023864.1|	58.82	70.92	0	2	306	114	4	1	298	84659	85564	6e-104	347
hypothetical	gi|345105136|gb|JF503991.1|	58.82	70.92	0	1	306	114	4	1	298	80344	81249	6e-104	347
hypothetical	gi|695934953|gb|CP007636.1|	58.82	70.92	0	1	306	114	4	1	298	101863	102768	6e-104	347
hypothetical	gi|662862580|ref|NC_022522.2|	58.82	70.92	0	3	306	114	4	1	298	76638	77543	6e-104	347
hypothetical	gi|657224404|gb|KF056330.2|	58.82	70.92	0	3	306	114	4	1	298	76638	77543	6e-104	347
hypothetical	gi|657224404|gb|KF056330.2|	58.82	70.92	0	3	306	114	4	1	298	76638	77543	6e-104	347
hypothetical	gi|752502612|dbj|AP014611.1|	58.82	70.92	0	3	306	114	4	1	298	100917	101822	6e-104	347
hypothetical	gi|596353652|gb|KF976462.2|	58.82	70.92	0	2	306	114	4	1	298	75860	76765	6e-104	347
hypothetical	gi|377806473|gb|JQ010984.1|	58.82	70.92	0	3	306	114	4	1	298	85788	86693	6e-104	347
hypothetical	gi|514883893|gb|JX442976.1|	58.82	70.92	0	2	306	114	4	1	298	113141	114046	6e-104	347
hypothetical	gi|327536433|gb|JF267651.1|	58.82	70.92	0	2	306	114	4	1	298	100247	101152	6e-104	347
hypothetical	gi|698038887|gb|KM670336.1|	58.82	70.92	0	1	306	114	4	1	298	92188	93093	6e-104	347
hypothetical	gi|685456237|gb|CP009413.1|	58.82	70.92	0	-2	306	114	4	1	298	67808	66903	6e-104	347
hypothetical	gi|133905002|gb|CP000604.1|	58.82	70.92	0	1	306	114	4	1	298	94603	95508	6e-104	347
hypothetical	gi|742994109|gb|CP010391.1|	58.82	70.92	0	-1	306	114	4	1	298	86969	86064	6e-104	347
hypothetical	gi|374413489|gb|JN687470.1|	58.82	70.92	0	3	306	114	4	1	298	82917	83822	6e-104	347
hypothetical	gi|407810043|gb|JQ824049.1|	58.82	70.92	0	-1	306	114	4	1	298	59026	58121	6e-104	347
hypothetical	gi|133905277|gb|CP000603.1|	58.82	70.92	0	3	306	114	4	1	298	96357	97262	6e-104	347
hypothetical	gi|660573358|gb|CP008790.1|	58.82	70.92	0	2	306	114	4	1	298	90536	91441	7e-104	347
hypothetical	gi|345468041|dbj|AP012208.1|	58.82	70.92	0	3	306	114	4	1	298	81678	82583	7e-104	347
hypothetical	gi|742954201|gb|CP010373.1|	58.82	70.92	0	-1	306	114	4	1	298	55186	54281	7e-104	347
hypothetical	gi|523811284|gb|CP006050.1|	58.82	70.92	0	3	306	114	4	1	298	96417	97322	7e-104	347
hypothetical	gi|640855459|gb|CP007732.1|	58.82	70.92	0	2	306	114	4	1	298	120869	121774	7e-104	347
hypothetical	gi|619739382|gb|CP007558.1|	58.82	70.92	0	3	306	114	4	1	298	120858	121763	7e-104	347
hypothetical	gi|662716651|gb|CP008824.1|	58.82	70.92	0	3	306	114	4	1	298	120858	121763	7e-104	347
hypothetical	gi|661245796|dbj|AP014565.1|	58.82	70.92	0	-1	306	114	4	1	298	1019511	1018606	7e-104	347
hypothetical	gi|733164884|emb|LN681228.1|	57.62	70.86	0	1	302	123	2	1	298	38692	39594	4e-102	342
hypothetical	gi|289176709|emb|FN667743.1|	57.62	70.86	0	1	302	123	2	1	298	38692	39594	4e-102	342
hypothetical	gi|672365395|gb|CP006665.1|	45.28	58.96	0	3	307	149	6	1	298	100968	101858	1e-68	245
hypothetical	gi|685455476|gb|CP009411.1|	62.63	72.11	0	2	190	66	2	113	298	94901	95467	2e-62	227
hypothetical	gi|685455476|gb|CP009411.1|	49.30	65.49	0	3	142	58	4	1	132	94563	94976	8e-29	129
hypothetical	gi|685454021|gb|CP009409.1|	62.63	72.11	0	3	190	66	2	113	298	94926	95492	2e-62	227
hypothetical	gi|685454021|gb|CP009409.1|	49.30	65.49	0	1	142	58	4	1	132	94588	95001	8e-29	129
hypothetical	gi|723759024|gb|KP056256.1|	62.63	72.11	0	2	190	66	2	113	298	82184	82750	2e-62	227
hypothetical	gi|723759024|gb|KP056256.1|	49.30	65.49	0	3	142	58	4	1	132	81846	82259	8e-29	129
hypothetical	gi|577007824|dbj|AB856327.1|	39.27	55.12	0	2	303	169	7	1	298	73070	73948	7e-52	196
hypothetical	gi|370986822|dbj|AB571865.1|	39.27	55.12	0	3	303	169	7	1	298	93711	94589	7e-52	196
hypothetical	gi|94317712|gb|DQ472423.1|	51.52	68.69	0	-1	99	41	2	1	95	289	2	1e-23	107
ASA_P4JF012	gi|224831756|gb|FJ705807.1|	90.99	96.89	0	2	322	29	0	1	322	74828	75793	0.0	616
ASA_P4JF012	gi|118596907|dbj|AB277724.1|	90.37	96.89	0	3	322	31	0	1	322	58464	59429	0.0	611
ASA_P4JF012	gi|544169431|gb|KF152885.1|	90.37	96.89	0	2	322	31	0	1	322	76631	77596	0.0	611
ASA_P4JF012	gi|305670530|gb|HQ023861.1|	90.37	96.89	0	2	322	31	0	1	322	82406	83371	0.0	611
ASA_P4JF012	gi|749800011|gb|KM506769.1|	90.37	96.89	0	3	322	31	0	1	322	54786	55751	0.0	611
ASA_P4JF012	gi|118596719|dbj|AB277723.1|	90.37	96.89	0	2	322	31	0	1	322	64010	64975	0.0	611
ASA_P4JF012	gi|133904815|gb|CP000602.1|	90.37	96.89	0	2	322	31	0	1	322	80975	81940	0.0	611
ASA_P4JF012	gi|704486155|gb|KM083064.1|	90.37	96.89	0	2	322	31	0	1	322	70340	71305	0.0	611
ASA_P4JF012	gi|443900801|emb|FO203354.1|	90.37	96.89	0	2	322	31	0	1	322	77462	78427	0.0	611
ASA_P4JF012	gi|723243434|gb|CP009868.1|	90.37	96.89	0	-3	322	31	0	1	322	151854	150889	0.0	611
ASA_P4JF012	gi|662862580|ref|NC_022522.2|	90.37	96.89	0	2	322	31	0	1	322	75659	76624	0.0	611
ASA_P4JF012	gi|657224404|gb|KF056330.2|	90.37	96.89	0	2	322	31	0	1	322	75659	76624	0.0	611
ASA_P4JF012	gi|657224404|gb|KF056330.2|	90.37	96.89	0	2	322	31	0	1	322	75659	76624	0.0	611
ASA_P4JF012	gi|752502612|dbj|AP014611.1|	90.37	96.89	0	2	322	31	0	1	322	99938	100903	0.0	611
ASA_P4JF012	gi|377806473|gb|JQ010984.1|	90.37	96.89	0	2	322	31	0	1	322	84809	85774	0.0	611
ASA_P4JF012	gi|698038887|gb|KM670336.1|	90.37	96.89	0	3	322	31	0	1	322	91209	92174	0.0	611
ASA_P4JF012	gi|742994109|gb|CP010391.1|	90.37	96.89	0	-3	322	31	0	1	322	87948	86983	0.0	611
ASA_P4JF012	gi|407810043|gb|JQ824049.1|	90.37	96.89	0	-3	322	31	0	1	322	60005	59040	0.0	611
ASA_P4JF012	gi|133905277|gb|CP000603.1|	90.37	96.89	0	2	322	31	0	1	322	95378	96343	0.0	611
ASA_P4JF012	gi|660573358|gb|CP008790.1|	90.37	96.89	0	1	322	31	0	1	322	89557	90522	0.0	611
ASA_P4JF012	gi|742954201|gb|CP010373.1|	90.37	96.89	0	-3	322	31	0	1	322	56165	55200	0.0	611
ASA_P4JF012	gi|523811284|gb|CP006050.1|	90.37	96.89	0	2	322	31	0	1	322	95438	96403	0.0	611
ASA_P4JF012	gi|640855459|gb|CP007732.1|	90.37	96.89	0	1	322	31	0	1	322	119890	120855	0.0	611
ASA_P4JF012	gi|619739382|gb|CP007558.1|	90.37	96.89	0	2	322	31	0	1	322	119879	120844	0.0	611
ASA_P4JF012	gi|662716651|gb|CP008824.1|	90.37	96.89	0	2	322	31	0	1	322	119879	120844	0.0	611
ASA_P4JF012	gi|332144411|dbj|AB571791.1|	90.06	96.58	0	-1	322	32	0	1	322	38052	37087	0.0	610
ASA_P4JF012	gi|591389235|gb|KF992018.1|	90.06	96.58	0	3	322	32	0	1	322	79365	80330	0.0	610
ASA_P4JF012	gi|378705671|gb|JN861072.1|	90.06	96.58	0	3	322	32	0	1	322	79365	80330	0.0	610
ASA_P4JF012	gi|582035484|gb|CP006661.1|	90.06	96.58	0	1	322	32	0	1	322	93460	94425	0.0	610
ASA_P4JF012	gi|555235253|gb|KF250428.1|	90.06	96.58	0	2	322	32	0	1	322	70037	71002	0.0	610
ASA_P4JF012	gi|678222149|gb|KJ909290.1|	90.06	96.58	0	1	322	32	0	1	322	80818	81783	0.0	610
ASA_P4JF012	gi|696581286|gb|CP009560.1|	90.06	96.58	0	2	322	32	0	1	322	27551	28516	0.0	610
ASA_P4JF012	gi|229561581|gb|FJ621587.1|	90.06	96.58	0	3	322	32	0	1	322	93624	94589	0.0	610
ASA_P4JF012	gi|695935254|gb|CP009567.1|	90.06	96.58	0	-3	322	32	0	1	322	141482	140517	0.0	610
ASA_P4JF012	gi|305670679|gb|HQ023862.1|	90.06	96.58	0	2	322	32	0	1	322	81980	82945	0.0	610
ASA_P4JF012	gi|305670853|gb|HQ023863.1|	90.06	96.58	0	1	322	32	0	1	322	78232	79197	0.0	610
ASA_P4JF012	gi|358409925|gb|JN157804.1|	90.06	96.58	0	-3	322	32	0	1	322	141384	140419	0.0	610
ASA_P4JF012	gi|381287804|gb|JN983043.1|	90.06	96.58	0	-2	322	32	0	1	322	87022	86057	0.0	610
ASA_P4JF012	gi|409729032|gb|JX141473.1|	90.06	96.58	0	3	322	32	0	1	322	73743	74708	0.0	610
ASA_P4JF012	gi|430829327|gb|JF714412.2|	90.06	96.58	0	3	322	32	0	1	322	79365	80330	0.0	610
ASA_P4JF012	gi|229561762|gb|FJ621588.1|;gi|305671026|gb|HQ023864.1|	90.06	96.58	0	1	322	32	0	1	322	83680	84645	0.0	610
ASA_P4JF012	gi|345105136|gb|JF503991.1|	90.06	96.58	0	3	322	32	0	1	322	79365	80330	0.0	610
ASA_P4JF012	gi|695934953|gb|CP007636.1|	90.06	96.58	0	3	322	32	0	1	322	100884	101849	0.0	610
ASA_P4JF012	gi|596353652|gb|KF976462.2|	90.06	96.58	0	1	322	32	0	1	322	74881	75846	0.0	610
ASA_P4JF012	gi|514883893|gb|JX442976.1|	90.06	96.58	0	1	322	32	0	1	322	112162	113127	0.0	610
ASA_P4JF012	gi|327536433|gb|JF267651.1|	90.06	96.58	0	1	322	32	0	1	322	99268	100233	0.0	610
ASA_P4JF012	gi|685456237|gb|CP009413.1|	90.06	96.58	0	-1	322	32	0	1	322	68787	67822	0.0	610
ASA_P4JF012	gi|133905002|gb|CP000604.1|	90.06	96.58	0	3	322	32	0	1	322	93624	94589	0.0	610
ASA_P4JF012	gi|374413489|gb|JN687470.1|	90.06	96.58	0	2	322	32	0	1	322	81938	82903	0.0	610
ASA_P4JF012	gi|685454021|gb|CP009409.1|	90.06	96.58	0	3	322	32	0	1	322	93609	94574	0.0	610
ASA_P4JF012	gi|345468041|dbj|AP012208.1|	90.06	96.58	0	2	322	32	0	1	322	80699	81664	0.0	610
ASA_P4JF012	gi|723759024|gb|KP056256.1|	90.06	96.58	0	2	322	32	0	1	322	80867	81832	0.0	610
ASA_P4JF012	gi|661245796|dbj|AP014565.1|	90.06	96.58	0	-3	322	32	0	1	322	1020490	1019525	0.0	610
ASA_P4JF012	gi|566131152|gb|KF551948.1|	90.06	96.58	0	2	322	32	0	1	322	66263	67228	0.0	610
ASA_P4JF012	gi|733164884|emb|LN681228.1|	90.06	95.96	0	3	322	32	0	1	322	37713	38678	0.0	606
ASA_P4JF012	gi|289176709|emb|FN667743.1|	90.06	95.96	0	3	322	32	0	1	322	37713	38678	0.0	606
ASA_P4JF012	gi|672365395|gb|CP006665.1|	83.49	91.59	0	2	321	53	0	1	321	99995	100957	6e-179	564
ASA_P4JF012	gi|577007824|dbj|AB856327.1|	77.81	88.75	0	2	320	71	0	3	322	72098	73057	4e-169	536
ASA_P4JF012	gi|370986822|dbj|AB571865.1|	77.81	88.75	0	3	320	71	0	3	322	92739	93698	4e-169	536
ASA_P4JF012	gi|685456437|gb|CP009414.1|	90.43	96.81	0	1	188	18	0	1	188	84943	85506	4e-166	359
ASA_P4JF012	gi|685456437|gb|CP009414.1|	89.63	96.30	0	3	135	14	0	188	322	85503	85907	4e-166	255
ASA_P4JF012	gi|685455476|gb|CP009411.1|	90.91	96.97	0	1	198	18	0	1	198	93586	94179	2e-163	379
ASA_P4JF012	gi|685455476|gb|CP009411.1|	89.26	95.87	0	3	121	13	0	198	318	94176	94538	2e-163	226
ASA_P4JF012	gi|94317788|gb|DQ472460.1|	90.77	96.92	0	-2	195	18	0	1	195	586	2	2e-122	372
ASA_P4JF012	gi|20095128|gb|AY090559.1|	62.03	75.63	0	2	316	108	5	9	321	64877	65797	3e-118	389
ASA_P4JF012	gi|594708731|gb|KC886258.1|	62.03	75.63	0	1	316	108	5	9	321	74308	75228	5e-118	389
ASA_P4JF012	gi|358442166|gb|JN648379.1|	62.03	75.63	0	1	316	108	5	9	321	74308	75228	5e-118	389
ASA_P4JF012	gi|259156371|gb|GQ463142.1|	62.03	75.63	0	2	316	108	5	9	321	74345	75265	5e-118	389
ASA_P4JF012	gi|594708630|gb|KC886257.1|	62.03	75.63	0	2	316	108	5	9	321	74615	75535	5e-118	389
ASA_P4JF012	gi|259156180|gb|GQ463140.1|	62.03	75.63	0	2	316	108	5	9	321	78479	79399	5e-118	389
ASA_P4JF012	gi|462293505|gb|AJFN02000021.1|	62.03	75.63	0	-1	316	108	5	9	321	82074	81154	5e-118	389
ASA_P4JF012	gi|356645562|gb|CP003069.1|	62.03	75.63	0	2	316	108	5	9	321	157853	158773	5e-118	389
ASA_P4JF012	gi|695931389|gb|CP007634.1|	62.03	75.63	0	2	316	108	5	9	321	152777	153697	5e-118	389
ASA_P4JF012	gi|120556926|gb|CP000503.1|	62.03	75.63	0	3	316	108	5	9	321	1305720	1306640	5e-118	389
ASA_P4JF012	gi|172046403|emb|AM942759.1|	61.90	74.92	0	-2	315	110	3	9	321	2674233	2673313	7e-118	389
ASA_P4JF012	gi|172051539|emb|AJ870986.2|	61.90	74.92	0	3	315	110	3	9	321	74589	75509	8e-118	388
ASA_P4JF012	gi|521325890|gb|CP004848.1|	61.90	74.92	0	3	315	110	3	9	321	1252107	1253027	8e-118	388
ASA_P4JF012	gi|584468738|gb|CP007004.1|	61.59	74.92	0	2	315	111	3	9	321	826526	827446	9e-118	388
ASA_P4JF012	gi|386270271|gb|CP003380.1|	61.59	74.92	0	-2	315	111	3	9	321	552095	551175	1e-117	388
ASA_P4JF012	gi|259156281|gb|GQ463141.1|	61.59	74.92	0	1	315	111	3	9	321	70987	71907	1e-117	388
ASA_P4JF012	gi|21885263|gb|AY055428.1|	61.59	74.92	0	3	315	111	3	9	321	75177	76097	1e-117	388
ASA_P4JF012	gi|259156080|gb|GQ463139.1|	61.90	74.92	0	1	315	110	3	9	321	73084	74004	2e-117	387
ASA_P4JF012	gi|259156468|gb|GQ463143.1|	61.59	74.92	0	1	315	111	3	9	321	55120	56040	2e-117	387
ASA_P4JF012	gi|521348694|gb|CP004855.1|	61.71	75.63	0	1	316	109	5	9	321	1350256	1351176	2e-117	387
ASA_P4JF012	gi|521348694|gb|CP004855.1|	27.12	47.46	0	1	295	203	8	30	320	3215926	3216786	6e-19	99.4
ASA_P4JF012	gi|521343783|gb|CP004853.1|	61.71	75.63	0	3	316	109	5	9	321	1341921	1342841	2e-117	387
ASA_P4JF012	gi|521343783|gb|CP004853.1|	27.12	47.46	0	2	295	203	8	30	320	3291362	3292222	6e-19	99.4
ASA_P4JF012	gi|410816915|gb|CP003917.1|	61.71	75.63	0	3	316	109	5	9	321	1355022	1355942	2e-117	387
ASA_P4JF012	gi|410816915|gb|CP003917.1|	27.12	47.46	0	1	295	203	8	30	320	3305263	3306123	6e-19	99.4
ASA_P4JF012	gi|686466867|gb|KM213605.1|	61.59	74.60	0	3	315	111	3	9	321	74982	75902	5e-117	386
ASA_P4JF012	gi|259156547|gb|GQ463144.1|	61.59	74.60	0	1	315	111	3	9	321	78793	79713	5e-117	386
ASA_P4JF012	gi|684200017|gb|CP008920.1|	61.90	74.92	0	1	315	110	3	9	321	1917892	1918812	5e-117	386
ASA_P4JF012	gi|229368777|gb|CP001485.1|	61.59	74.60	0	-2	315	111	3	9	321	2983455	2982535	5e-117	386
ASA_P4JF012	gi|380005181|gb|JQ345361.1|	61.59	74.60	0	3	315	111	3	9	321	86934	87854	2e-116	384
ASA_P4JF012	gi|288898310|gb|CP001898.1|	55.87	73.02	0	1	315	131	3	7	321	20191	21111	1e-107	359
ASA_P4JF012	gi|390425027|gb|CP003154.1|	54.43	72.78	0	-1	316	135	4	6	321	1748562	1747642	8e-107	357
ASA_P4JF012	gi|390425027|gb|CP003154.1|	52.96	72.90	0	-3	321	142	4	1	321	1629664	1628729	2e-105	353
ASA_P4JF012	gi|390425027|gb|CP003154.1|	54.43	71.84	0	3	316	136	3	7	322	602220	603143	1e-104	350
ASA_P4JF012	gi|390425027|gb|CP003154.1|	25.94	46.70	0	3	212	135	6	68	278	1713804	1714376	1e-04	55.1
ASA_P4JF012	gi|390425027|gb|CP003154.1|	27.59	47.59	0	-1	145	90	3	68	212	4597743	4597354	1e-04	54.7
ASA_P4JF012	gi|390425027|gb|CP003154.1|	26.29	46.55	0	-1	232	147	8	68	297	3078534	3077905	2e-04	53.9
ASA_P4JF012	gi|311692891|gb|CP001978.1|	55.08	72.13	0	1	305	131	1	17	321	138469	139365	1e-106	356
ASA_P4JF012	gi|120326872|gb|CP000516.1|	54.14	70.70	0	-3	314	137	2	8	321	160728	159808	3e-105	352
ASA_P4JF012	gi|582027004|gb|CP007152.1|	54.43	71.80	0	-1	305	133	1	17	321	4078518	4077622	3e-105	352
ASA_P4JF012	gi|703564900|gb|CP009357.1|	53.65	70.79	0	2	315	139	2	8	322	45074	45997	4e-105	352
ASA_P4JF012	gi|440497646|gb|JX888897.1|	64.17	77.56	0	2	254	81	3	70	321	2	739	6e-97	328
ASA_P4JF012	gi|118501159|gb|CP000482.1|	47.00	65.30	0	3	317	152	4	6	318	204972	205886	8e-86	296
ASA_P4JF012	gi|118501159|gb|CP000482.1|	30.07	48.99	0	3	296	187	9	5	297	2038140	2038976	9e-27	123
ASA_P4JF012	gi|189419341|gb|CP001089.1|	46.69	65.30	0	1	317	153	4	6	318	238420	239334	2e-85	295
ASA_P4JF012	gi|311232317|gb|CP002297.1|	46.74	64.95	0	2	291	141	6	36	320	2120606	2121454	6e-74	261
ASA_P4JF012	gi|46451220|gb|AE017285.1|	46.74	64.95	0	2	291	141	6	36	320	2117087	2117935	6e-74	261
ASA_P4B522.4	gi|224831756|gb|FJ705807.1|	76.67	85.24	0	-3	210	43	2	1	208	73500	72883	2e-97	325
ASA_P4B522.4	gi|523811284|gb|CP006050.1|	76.62	87.06	0	-1	201	43	1	1	201	94115	93525	8e-96	320
ASA_P4B522.4	gi|332144411|dbj|AB571791.1|	72.02	83.49	0	1	218	55	2	1	218	39376	40011	2e-95	319
ASA_P4B522.4	gi|118596907|dbj|AB277724.1|	72.02	83.49	0	-1	218	55	2	1	218	57141	56506	2e-95	319
ASA_P4B522.4	gi|544169431|gb|KF152885.1|	72.02	83.49	0	-2	218	55	2	1	218	75308	74673	2e-95	319
ASA_P4B522.4	gi|305670530|gb|HQ023861.1|	72.02	83.49	0	-1	218	55	2	1	218	81083	80448	2e-95	319
ASA_P4B522.4	gi|591389235|gb|KF992018.1|	72.02	83.49	0	-2	218	55	2	1	218	78041	77406	2e-95	319
ASA_P4B522.4	gi|378705671|gb|JN861072.1|	72.02	83.49	0	-1	218	55	2	1	218	78041	77406	2e-95	319
ASA_P4B522.4	gi|582035484|gb|CP006661.1|	72.02	83.49	0	-3	218	55	2	1	218	92136	91501	2e-95	319
ASA_P4B522.4	gi|749800011|gb|KM506769.1|	72.02	83.49	0	-3	218	55	2	1	218	53463	52828	2e-95	319
ASA_P4B522.4	gi|118596719|dbj|AB277723.1|	72.02	83.49	0	-3	218	55	2	1	218	62687	62052	2e-95	319
ASA_P4B522.4	gi|555235253|gb|KF250428.1|	72.02	83.49	0	-1	218	55	2	1	218	68713	68078	2e-95	319
ASA_P4B522.4	gi|678222149|gb|KJ909290.1|	72.02	83.49	0	-3	218	55	2	1	218	79494	78859	2e-95	319
ASA_P4B522.4	gi|133904815|gb|CP000602.1|	72.02	83.49	0	-3	218	55	2	1	218	79652	79017	2e-95	319
ASA_P4B522.4	gi|696581286|gb|CP009560.1|	72.02	83.49	0	-2	218	55	2	1	218	26227	25592	2e-95	319
ASA_P4B522.4	gi|229561581|gb|FJ621587.1|	72.02	83.49	0	-1	218	55	2	1	218	92300	91665	2e-95	319
ASA_P4B522.4	gi|695935254|gb|CP009567.1|	72.02	83.49	0	3	218	55	2	1	218	142806	143441	2e-95	319
ASA_P4B522.4	gi|704486155|gb|KM083064.1|	72.02	83.49	0	-1	218	55	2	1	218	69017	68382	2e-95	319
ASA_P4B522.4	gi|305670679|gb|HQ023862.1|	72.02	83.49	0	-1	218	55	2	1	218	80656	80021	2e-95	319
ASA_P4B522.4	gi|305670853|gb|HQ023863.1|	72.02	83.49	0	-1	218	55	2	1	218	76907	76272	2e-95	319
ASA_P4B522.4	gi|443900801|emb|FO203354.1|	72.02	83.49	0	-3	218	55	2	1	218	76139	75504	2e-95	319
ASA_P4B522.4	gi|358409925|gb|JN157804.1|	72.02	83.49	0	1	218	55	2	1	218	142708	143343	2e-95	319
ASA_P4B522.4	gi|685456437|gb|CP009414.1|	72.02	83.49	0	-1	218	55	2	1	218	83619	82984	2e-95	319
ASA_P4B522.4	gi|381287804|gb|JN983043.1|	72.02	83.49	0	2	218	55	2	1	218	88346	88981	2e-95	319
ASA_P4B522.4	gi|723243434|gb|CP009868.1|	72.02	83.49	0	3	218	55	2	1	218	153177	153812	2e-95	319
ASA_P4B522.4	gi|409729032|gb|JX141473.1|	72.02	83.49	0	-2	218	55	2	1	218	72419	71784	2e-95	319
ASA_P4B522.4	gi|430829327|gb|JF714412.2|	72.02	83.49	0	-1	218	55	2	1	218	78041	77406	2e-95	319
ASA_P4B522.4	gi|685455476|gb|CP009411.1|	72.02	83.49	0	-2	218	55	2	1	218	92265	91630	2e-95	319
ASA_P4B522.4	gi|229561762|gb|FJ621588.1|;gi|305671026|gb|HQ023864.1|	72.02	83.49	0	-1	218	55	2	1	218	82356	81721	2e-95	319
ASA_P4B522.4	gi|345105136|gb|JF503991.1|	72.02	83.49	0	-3	218	55	2	1	218	78041	77406	2e-95	319
ASA_P4B522.4	gi|695934953|gb|CP007636.1|	72.02	83.49	0	-1	218	55	2	1	218	99560	98925	2e-95	319
ASA_P4B522.4	gi|662862580|ref|NC_022522.2|	72.02	83.49	0	-3	218	55	2	1	218	74336	73701	2e-95	319
ASA_P4B522.4	gi|657224404|gb|KF056330.2|	72.02	83.49	0	-3	218	55	2	1	218	74336	73701	2e-95	319
ASA_P4B522.4	gi|657224404|gb|KF056330.2|	72.02	83.49	0	-3	218	55	2	1	218	74336	73701	2e-95	319
ASA_P4B522.4	gi|752502612|dbj|AP014611.1|	72.02	83.49	0	-1	218	55	2	1	218	98615	97980	2e-95	319
ASA_P4B522.4	gi|596353652|gb|KF976462.2|	72.02	83.49	0	-1	218	55	2	1	218	73557	72922	2e-95	319
ASA_P4B522.4	gi|377806473|gb|JQ010984.1|	72.02	83.49	0	-1	218	55	2	1	218	83486	82851	2e-95	319
ASA_P4B522.4	gi|514883893|gb|JX442976.1|	72.02	83.49	0	-2	218	55	2	1	218	110838	110203	2e-95	319
ASA_P4B522.4	gi|327536433|gb|JF267651.1|	72.02	83.49	0	-1	218	55	2	1	218	97944	97309	2e-95	319
ASA_P4B522.4	gi|698038887|gb|KM670336.1|	72.02	83.49	0	-3	218	55	2	1	218	89886	89251	2e-95	319
ASA_P4B522.4	gi|685456237|gb|CP009413.1|	72.02	83.49	0	1	218	55	2	1	218	70111	70746	2e-95	319
ASA_P4B522.4	gi|133905002|gb|CP000604.1|	72.02	83.49	0	-3	218	55	2	1	218	92300	91665	2e-95	319
ASA_P4B522.4	gi|742994109|gb|CP010391.1|	72.02	83.49	0	3	218	55	2	1	218	89271	89906	2e-95	319
ASA_P4B522.4	gi|374413489|gb|JN687470.1|	72.02	83.49	0	-2	218	55	2	1	218	80614	79979	2e-95	319
ASA_P4B522.4	gi|407810043|gb|JQ824049.1|	72.02	83.49	0	2	218	55	2	1	218	61328	61963	2e-95	319
ASA_P4B522.4	gi|133905277|gb|CP000603.1|	72.02	83.49	0	-2	218	55	2	1	218	94055	93420	2e-95	319
ASA_P4B522.4	gi|685454021|gb|CP009409.1|	72.02	83.49	0	-3	218	55	2	1	218	92285	91650	2e-95	319
ASA_P4B522.4	gi|660573358|gb|CP008790.1|	72.02	83.49	0	-3	218	55	2	1	218	88234	87599	2e-95	319
ASA_P4B522.4	gi|345468041|dbj|AP012208.1|	72.02	83.49	0	-2	218	55	2	1	218	79375	78740	2e-95	319
ASA_P4B522.4	gi|723759024|gb|KP056256.1|	72.02	83.49	0	-2	218	55	2	1	218	79543	78908	2e-95	319
ASA_P4B522.4	gi|742954201|gb|CP010373.1|	72.02	83.49	0	2	218	55	2	1	218	57488	58123	2e-95	319
ASA_P4B522.4	gi|640855459|gb|CP007732.1|	72.02	83.49	0	-2	218	55	2	1	218	118567	117932	2e-95	319
ASA_P4B522.4	gi|619739382|gb|CP007558.1|	72.02	83.49	0	-1	218	55	2	1	218	118556	117921	2e-95	319
ASA_P4B522.4	gi|662716651|gb|CP008824.1|	72.02	83.49	0	-1	218	55	2	1	218	118556	117921	2e-95	319
ASA_P4B522.4	gi|661245796|dbj|AP014565.1|	72.02	83.49	0	2	218	55	2	1	218	1021814	1022449	2e-95	319
ASA_P4B522.4	gi|566131152|gb|KF551948.1|	72.48	83.03	0	-2	218	54	2	1	218	64942	64307	7e-95	317
ASA_P4B522.4	gi|733164884|emb|LN681228.1|	76.26	86.36	0	-2	198	43	1	1	198	36391	35810	2e-94	316
ASA_P4B522.4	gi|289176709|emb|FN667743.1|	76.26	86.36	0	-2	198	43	1	1	198	36391	35810	2e-94	316
ASA_P4B522.4	gi|672365395|gb|CP006665.1|	69.00	84.50	0	-1	200	55	3	1	198	99050	98466	1e-82	282
ASA_P4B522.4	gi|577007824|dbj|AB856327.1|	69.79	82.81	0	-2	192	56	1	21	212	69676	69107	2e-80	276
ASA_P4B522.4	gi|370986822|dbj|AB571865.1|	69.79	82.81	0	-2	192	56	1	21	212	90318	89749	2e-80	276
ASA_P4B522.4	gi|94317737|gb|DQ472438.1|	77.03	85.14	0	-1	148	30	1	1	148	434	3	4e-73	231
ASA_P4B522.4	gi|684200017|gb|CP008920.1|	55.28	76.88	0	-1	199	87	1	18	216	1914313	1913723	2e-64	229
ASA_P4B522.4	gi|259156080|gb|GQ463139.1|	55.28	76.38	0	-3	199	87	1	18	216	69506	68916	4e-64	229
ASA_P4B522.4	gi|584468738|gb|CP007004.1|	55.84	76.65	0	-1	197	85	1	18	214	822947	822363	5e-64	228
ASA_P4B522.4	gi|172046403|emb|AM942759.1|	55.33	75.63	0	1	197	86	1	18	214	2677813	2678397	2e-63	227
ASA_P4B522.4	gi|259156281|gb|GQ463141.1|	55.33	76.14	0	-3	197	86	1	18	214	67409	66825	2e-63	226
ASA_P4B522.4	gi|21885263|gb|AY055428.1|	55.33	76.14	0	-1	197	86	1	18	214	71601	71017	2e-63	226
ASA_P4B522.4	gi|172051539|emb|AJ870986.2|	55.33	76.14	0	-3	197	86	1	18	214	71009	70425	2e-63	226
ASA_P4B522.4	gi|20095128|gb|AY090559.1|	54.82	76.65	0	-2	197	87	1	18	214	61297	60713	4e-63	226
ASA_P4B522.4	gi|120556926|gb|CP000503.1|	54.82	75.63	0	-1	197	87	1	18	214	1302141	1301557	4e-63	226
ASA_P4B522.4	gi|386270271|gb|CP003380.1|	54.82	76.65	0	3	197	87	1	18	214	555675	556259	6e-63	225
ASA_P4B522.4	gi|358349590|emb|HE577621.1|	54.82	76.14	0	-3	197	87	1	18	214	12837	12253	7e-63	225
ASA_P4B522.4	gi|521348694|gb|CP004855.1|	55.33	75.63	0	-3	197	86	1	18	214	1346677	1346093	7e-63	225
ASA_P4B522.4	gi|521343783|gb|CP004853.1|	55.33	75.63	0	-3	197	86	1	18	214	1338342	1337758	7e-63	225
ASA_P4B522.4	gi|410816915|gb|CP003917.1|	55.33	75.63	0	-1	197	86	1	18	214	1351443	1350859	7e-63	225
ASA_P4B522.4	gi|594708731|gb|KC886258.1|	55.33	75.63	0	-3	197	86	1	18	214	70730	70146	8e-63	225
ASA_P4B522.4	gi|358442166|gb|JN648379.1|	55.33	75.63	0	-3	197	86	1	18	214	70730	70146	8e-63	225
ASA_P4B522.4	gi|259156371|gb|GQ463142.1|	55.33	75.63	0	-3	197	86	1	18	214	70767	70183	8e-63	225
ASA_P4B522.4	gi|594708630|gb|KC886257.1|	55.33	75.63	0	-3	197	86	1	18	214	71037	70453	8e-63	225
ASA_P4B522.4	gi|259156180|gb|GQ463140.1|	55.33	75.63	0	-3	197	86	1	18	214	74901	74317	8e-63	225
ASA_P4B522.4	gi|462293505|gb|AJFN02000021.1|	55.33	75.63	0	2	197	86	1	18	214	85652	86236	8e-63	225
ASA_P4B522.4	gi|356645562|gb|CP003069.1|	55.33	75.63	0	-2	197	86	1	18	214	154275	153691	8e-63	225
ASA_P4B522.4	gi|695931389|gb|CP007634.1|	55.33	75.63	0	-3	197	86	1	18	214	149199	148615	8e-63	225
ASA_P4B522.4	gi|358349603|emb|HE577622.1|	54.82	75.63	0	-3	197	87	1	18	214	10190	9606	1e-62	224
ASA_P4B522.4	gi|259156468|gb|GQ463143.1|	50.94	73.11	0	-1	212	97	1	18	222	51541	50906	1e-62	224
ASA_P4B522.4	gi|686466867|gb|KM213605.1|	54.82	75.63	0	-2	197	87	1	18	214	71404	70820	1e-62	224
ASA_P4B522.4	gi|259156547|gb|GQ463144.1|	54.82	75.63	0	-2	197	87	1	18	214	75215	74631	1e-62	224
ASA_P4B522.4	gi|229368777|gb|CP001485.1|	54.82	75.63	0	2	197	87	1	18	214	2987033	2987617	1e-62	224
ASA_P4B522.4	gi|521325890|gb|CP004848.1|	54.82	75.63	0	-3	197	87	1	18	214	1248528	1247944	1e-62	224
ASA_P4B522.4	gi|358349633|emb|HE577626.1|	55.67	75.77	0	-3	194	84	1	21	214	12097	11522	7e-62	222
ASA_P4B522.4	gi|358349568|emb|HE577619.1|	56.67	78.33	0	-1	180	78	0	18	197	9436	8897	4e-61	220
ASA_P4B522.4	gi|380005181|gb|JQ345361.1|	55.49	77.47	0	-2	182	81	0	18	199	83356	82811	2e-60	218
ASA_P4B522.4	gi|358349579|emb|HE577620.1|	53.30	74.11	0	-2	197	83	2	18	214	13007	12444	1e-58	213
ASA_P4B522.4	gi|358349614|emb|HE577623.1|	59.59	78.77	0	-3	146	59	0	53	198	16221	15784	4e-51	182
ASA_P4B522.4	gi|358349614|emb|HE577623.1|	55.56	83.33	0	-2	36	16	0	18	53	16327	16220	4e-51	48.9
ASA_P4B522.4	gi|358349650|emb|HE577628.1|	53.85	72.78	0	-2	169	76	1	46	214	9657	9157	1e-50	181
ASA_P4B522.4	gi|358349650|emb|HE577628.1|	55.56	80.56	0	-1	36	16	0	18	53	9742	9635	1e-50	48.5
ASA_P4B522.4	gi|358349664|emb|HE577630.1|	46.05	69.08	0	-3	152	75	2	18	162	22308	21853	3e-34	142
ASA_P4B522.4	gi|358349664|emb|HE577630.1|	55.70	70.89	0	-2	79	33	1	136	214	21955	21725	1e-15	87.4
ASA_P4B522.4	gi|572099409|dbj|AP012547.1|	33.33	59.31	0	3	204	127	3	15	217	2005812	2006399	1e-29	129
ASA_P4B522.4	gi|749209907|gb|CP010312.1|	32.53	63.86	0	-2	166	110	2	10	173	77010	76513	6e-24	112
ASA_P4B522.4	gi|390425027|gb|CP003154.1|	33.51	56.70	0	2	194	125	3	7	197	1573532	1574110	1e-23	111
ASA_P4B522.4	gi|390425027|gb|CP003154.1|	34.27	62.36	0	-3	178	115	2	22	197	1741573	1741040	4e-23	109
ASA_P4B522.3	gi|566131152|gb|KF551948.1|	75.17	88.46	0	-1	286	69	2	1	286	64178	63327	8e-147	470
ASA_P4B522.3	gi|332144411|dbj|AB571791.1|	75.17	88.46	0	3	286	69	2	1	286	40140	40991	8e-147	470
ASA_P4B522.3	gi|118596907|dbj|AB277724.1|	75.17	88.46	0	-3	286	69	2	1	286	56377	55526	8e-147	470
ASA_P4B522.3	gi|544169431|gb|KF152885.1|	75.17	88.46	0	-1	286	69	2	1	286	74544	73693	9e-147	470
ASA_P4B522.3	gi|305670530|gb|HQ023861.1|	75.17	88.46	0	-3	286	69	2	1	286	80319	79468	9e-147	470
ASA_P4B522.3	gi|591389235|gb|KF992018.1|	75.17	88.46	0	-1	286	69	2	1	286	77277	76426	9e-147	470
ASA_P4B522.3	gi|378705671|gb|JN861072.1|	75.17	88.46	0	-3	286	69	2	1	286	77277	76426	9e-147	470
ASA_P4B522.3	gi|582035484|gb|CP006661.1|	75.17	88.46	0	-2	286	69	2	1	286	91372	90521	9e-147	470
ASA_P4B522.3	gi|749800011|gb|KM506769.1|	75.17	88.46	0	-2	286	69	2	1	286	52699	51848	9e-147	470
ASA_P4B522.3	gi|118596719|dbj|AB277723.1|	75.17	88.46	0	-2	286	69	2	1	286	61923	61072	9e-147	470
ASA_P4B522.3	gi|678222149|gb|KJ909290.1|	75.17	88.46	0	-2	286	69	2	1	286	78730	77879	9e-147	470
ASA_P4B522.3	gi|133904815|gb|CP000602.1|	75.17	88.46	0	-2	286	69	2	1	286	78888	78037	9e-147	470
ASA_P4B522.3	gi|696581286|gb|CP009560.1|	75.17	88.46	0	-1	286	69	2	1	286	25463	24612	9e-147	470
ASA_P4B522.3	gi|229561581|gb|FJ621587.1|	75.17	88.46	0	-3	286	69	2	1	286	91536	90685	9e-147	470
ASA_P4B522.3	gi|695935254|gb|CP009567.1|	75.17	88.46	0	2	286	69	2	1	286	143570	144421	9e-147	470
ASA_P4B522.3	gi|704486155|gb|KM083064.1|	75.17	88.46	0	-3	286	69	2	1	286	68253	67402	9e-147	470
ASA_P4B522.3	gi|305670679|gb|HQ023862.1|	75.17	88.46	0	-3	286	69	2	1	286	79892	79041	9e-147	470
ASA_P4B522.3	gi|305670853|gb|HQ023863.1|	75.17	88.46	0	-3	286	69	2	1	286	76143	75292	9e-147	470
ASA_P4B522.3	gi|443900801|emb|FO203354.1|	75.17	88.46	0	-2	286	69	2	1	286	75375	74524	9e-147	470
ASA_P4B522.3	gi|358409925|gb|JN157804.1|	75.17	88.46	0	3	286	69	2	1	286	143472	144323	9e-147	470
ASA_P4B522.3	gi|685456437|gb|CP009414.1|	75.17	88.46	0	-3	286	69	2	1	286	82855	82004	9e-147	470
ASA_P4B522.3	gi|381287804|gb|JN983043.1|	75.17	88.46	0	1	286	69	2	1	286	89110	89961	9e-147	470
ASA_P4B522.3	gi|723243434|gb|CP009868.1|	75.17	88.46	0	2	286	69	2	1	286	153941	154792	9e-147	470
ASA_P4B522.3	gi|409729032|gb|JX141473.1|	75.17	88.46	0	-1	286	69	2	1	286	71655	70804	9e-147	470
ASA_P4B522.3	gi|430829327|gb|JF714412.2|	75.17	88.46	0	-3	286	69	2	1	286	77277	76426	9e-147	470
ASA_P4B522.3	gi|685455476|gb|CP009411.1|	75.17	88.46	0	-2	286	69	2	1	286	91503	90652	9e-147	470
ASA_P4B522.3	gi|229561762|gb|FJ621588.1|;gi|305671026|gb|HQ023864.1|	75.17	88.46	0	-3	286	69	2	1	286	81592	80741	9e-147	470
ASA_P4B522.3	gi|345105136|gb|JF503991.1|	75.17	88.46	0	-2	286	69	2	1	286	77277	76426	9e-147	470
ASA_P4B522.3	gi|695934953|gb|CP007636.1|	75.17	88.46	0	-3	286	69	2	1	286	98796	97945	9e-147	470
ASA_P4B522.3	gi|662862580|ref|NC_022522.2|	75.17	88.46	0	-2	286	69	2	1	286	73572	72721	9e-147	470
ASA_P4B522.3	gi|657224404|gb|KF056330.2|	75.17	88.46	0	-2	286	69	2	1	286	73572	72721	9e-147	470
ASA_P4B522.3	gi|657224404|gb|KF056330.2|	75.17	88.46	0	-2	286	69	2	1	286	73572	72721	9e-147	470
ASA_P4B522.3	gi|752502612|dbj|AP014611.1|	75.17	88.46	0	-3	286	69	2	1	286	97851	97000	9e-147	470
ASA_P4B522.3	gi|596353652|gb|KF976462.2|	75.17	88.46	0	-3	286	69	2	1	286	72793	71942	9e-147	470
ASA_P4B522.3	gi|377806473|gb|JQ010984.1|	75.17	88.46	0	-2	286	69	2	1	286	82723	81872	9e-147	470
ASA_P4B522.3	gi|514883893|gb|JX442976.1|	75.17	88.46	0	-1	286	69	2	1	286	110074	109223	9e-147	470
ASA_P4B522.3	gi|327536433|gb|JF267651.1|	75.17	88.46	0	-3	286	69	2	1	286	97180	96329	9e-147	470
ASA_P4B522.3	gi|698038887|gb|KM670336.1|	75.17	88.46	0	-2	286	69	2	1	286	89122	88271	9e-147	470
ASA_P4B522.3	gi|133905002|gb|CP000604.1|	75.17	88.46	0	-2	286	69	2	1	286	91536	90685	9e-147	470
ASA_P4B522.3	gi|742994109|gb|CP010391.1|	75.17	88.46	0	2	286	69	2	1	286	90035	90886	9e-147	470
ASA_P4B522.3	gi|374413489|gb|JN687470.1|	75.17	88.46	0	-1	286	69	2	1	286	79850	78999	9e-147	470
ASA_P4B522.3	gi|407810043|gb|JQ824049.1|	75.17	88.46	0	1	286	69	2	1	286	62092	62943	9e-147	470
ASA_P4B522.3	gi|133905277|gb|CP000603.1|	75.17	88.46	0	-1	286	69	2	1	286	93291	92440	9e-147	470
ASA_P4B522.3	gi|685454021|gb|CP009409.1|	75.17	88.46	0	-2	286	69	2	1	286	91521	90670	9e-147	470
ASA_P4B522.3	gi|660573358|gb|CP008790.1|	75.17	88.46	0	-2	286	69	2	1	286	87470	86619	9e-147	470
ASA_P4B522.3	gi|345468041|dbj|AP012208.1|	75.17	88.46	0	-1	286	69	2	1	286	78611	77760	9e-147	470
ASA_P4B522.3	gi|723759024|gb|KP056256.1|	75.17	88.46	0	-1	286	69	2	1	286	78779	77928	9e-147	470
ASA_P4B522.3	gi|742954201|gb|CP010373.1|	75.17	88.46	0	1	286	69	2	1	286	58252	59103	9e-147	470
ASA_P4B522.3	gi|661245796|dbj|AP014565.1|	75.17	88.46	0	1	286	69	2	1	286	1022578	1023429	9e-147	470
ASA_P4B522.3	gi|555235253|gb|KF250428.1|	74.83	88.46	0	-3	286	70	2	1	286	67949	67098	3e-146	469
ASA_P4B522.3	gi|640855459|gb|CP007732.1|	74.83	88.11	0	-1	286	70	2	1	286	117803	116952	1e-145	467
ASA_P4B522.3	gi|619739382|gb|CP007558.1|	74.83	88.11	0	-3	286	70	2	1	286	117792	116941	1e-145	467
ASA_P4B522.3	gi|662716651|gb|CP008824.1|	74.83	88.11	0	-3	286	70	2	1	286	117792	116941	1e-145	467
ASA_P4B522.3	gi|224831756|gb|FJ705807.1|	75.17	86.01	0	-3	286	69	2	1	286	72738	71887	7e-144	462
ASA_P4B522.3	gi|523811284|gb|CP006050.1|	73.43	86.71	0	-2	286	74	2	1	286	90643	89792	6e-143	459
ASA_P4B522.3	gi|733164884|emb|LN681228.1|	72.03	85.31	0	-3	286	79	1	1	286	35628	34774	1e-139	449
ASA_P4B522.3	gi|289176709|emb|FN667743.1|	72.03	85.31	0	-3	286	79	1	1	286	35628	34774	1e-139	449
ASA_P4B522.3	gi|685456237|gb|CP009413.1|	75.00	88.24	0	3	272	66	2	1	272	70875	71684	2e-138	446
ASA_P4B522.3	gi|661563325|emb|FO704551.1|	68.82	85.17	0	2	263	81	1	24	286	788861	789646	2e-123	403
ASA_P4B522.3	gi|672365395|gb|CP006665.1|	56.29	75.52	0	-1	286	121	3	1	286	98189	97344	3e-103	345
ASA_P4B522.3	gi|577007824|dbj|AB856327.1|	34.60	55.36	0	1	289	177	8	1	286	146089	146928	2e-44	174
ASA_P4B522.3	gi|370986822|dbj|AB571865.1|	34.60	55.36	0	1	289	177	8	1	286	189484	190323	2e-44	174
ASA_P4B522.3	gi|675334590|gb|CP009261.1|	32.12	50.73	0	-3	274	174	8	13	284	3290679	3289888	5e-33	141
ASA_P4B522.3	gi|746616518|gb|KF856624.1|	26.38	42.67	0	2	307	182	11	1	284	12299	13156	6e-17	92.4
ASA_P4B522.3	gi|667483963|gb|KJ439039.1|	26.38	42.67	0	1	307	182	11	1	284	14953	15810	6e-17	92.4
ASA_P4B522.3	gi|667483878|gb|KJ411925.1|	26.38	42.67	0	1	307	182	11	1	284	14953	15810	6e-17	92.4
ASA_P4B522.3	gi|194405610|gb|CP001120.1|	26.38	42.67	0	-1	307	182	11	1	284	1544455	1543598	6e-17	92.4
ASA_P4B522.3	gi|730910720|gb|KP054476.1|	25.87	45.10	0	1	286	187	9	7	283	16669	17478	6e-17	92.4
ASA_P4B522.3	gi|332000475|gb|HQ888851.1|	25.69	45.14	0	1	288	185	10	7	283	14002	14811	2e-16	90.9
ASA_P4B522.3	gi|120556926|gb|CP000503.1|	26.64	43.60	0	-3	289	181	10	7	283	4690726	4689917	5e-16	89.4
ASA_P4B522.3	gi|451313571|gb|JX089583.1|	25.35	44.79	0	3	288	186	10	7	283	11220	12029	8e-16	89.0
ASA_P4B522.3	gi|704485635|gb|KJ186149.1|	25.35	44.79	0	2	288	186	10	7	283	13697	14506	8e-16	89.0
ASA_P4B522.3	gi|481190182|gb|JX121638.1|	25.35	44.79	0	1	288	186	10	7	283	12481	13290	8e-16	89.0
ASA_P4B522.3	gi|704485683|gb|KJ186150.1|	25.35	44.79	0	1	288	186	10	7	283	13690	14499	8e-16	89.0
ASA_P4B522.3	gi|451313531|gb|JX089582.1|	25.35	44.79	0	1	288	186	10	7	283	14002	14811	8e-16	89.0
ASA_P4B522.3	gi|451313490|gb|JX089581.1|	25.35	44.79	0	1	288	186	10	7	283	14002	14811	8e-16	89.0
ASA_P4B522.3	gi|704485737|gb|KJ186151.1|	25.35	44.79	0	1	288	186	10	7	283	13684	14493	8e-16	89.0
ASA_P4B522.3	gi|704485899|gb|KJ186154.1|	25.35	44.79	0	1	288	186	10	7	283	13690	14499	8e-16	89.0
ASA_P4B522.3	gi|481190252|gb|JX121639.1|	25.35	44.79	0	1	288	186	10	7	283	12481	13290	8e-16	89.0
ASA_P4B522.3	gi|704485843|gb|KJ186153.1|	25.35	44.79	0	1	288	186	10	7	283	13690	14499	8e-16	89.0
ASA_P4B522.3	gi|704485786|gb|KJ186152.1|	25.35	44.79	0	1	288	186	10	7	283	13696	14505	8e-16	89.0
ASA_P4B522.3	gi|672940377|gb|AY963803.6|	25.35	44.79	0	2	288	186	10	7	283	14696	15505	8e-16	89.0
ASA_P4B522.3	gi|12719011|gb|AF261825.2|	25.35	44.79	0	2	288	186	10	7	283	13697	14506	8e-16	89.0
ASA_P4B522.3	gi|667714421|gb|AY463797.8|	25.35	44.79	0	3	288	186	10	7	283	13176	13985	8e-16	89.0
ASA_P4B522.3	gi|481190335|gb|JX121640.1|	25.35	44.79	0	1	288	186	10	7	283	12481	13290	8e-16	89.0
ASA_P4B522.3	gi|481190437|gb|JX121641.1|	25.35	44.79	0	1	288	186	10	7	283	12481	13290	8e-16	89.0
ASA_P4B522.3	gi|618631222|gb|CP007581.1|	25.35	44.79	0	1	288	186	10	7	283	4096987	4097796	8e-16	89.0
ASA_P4B522.3	gi|545006446|emb|HF937208.1|	25.35	44.79	0	1	288	186	10	7	283	4096987	4097796	8e-16	89.0
ASA_P4B522.3	gi|145562801|gb|CP000681.1|	25.85	41.16	0	2	294	185	8	6	287	4624862	4625680	2e-15	87.8
ASA_P4B522.3	gi|319424417|gb|CP002457.1|	25.17	40.82	0	3	294	187	8	6	287	4812657	4813475	1e-13	81.6
ASA_P4B522.3	gi|627771689|gb|CP007509.1|	29.03	43.73	0	-3	279	166	13	18	287	2095458	2094691	1e-11	75.5
ASA_P4B522.3	gi|733160500|emb|LN681227.1|	86.11	91.67	0	2	36	5	0	42	77	2291864	2291971	8e-08	63.9
ASA_P4B522.3	gi|297627574|emb|FN667742.1|	86.11	91.67	0	3	36	5	0	42	77	2292129	2292236	8e-08	63.9
ASA_P4B522.3	gi|749209907|gb|CP010312.1|	22.79	39.12	0	-3	294	192	7	5	286	55862	55050	3e-07	62.4
ASA_P4B522.3	gi|288913175|dbj|AP010948.1|	25.56	40.26	0	1	313	198	14	1	284	93703	94623	1e-04	54.3
ASA_P4B522.1	gi|723249485|gb|CP009876.1|	64.48	78.84	0	-3	794	281	1	11	803	2191462	2189081	0.0	1081
ASA_P4B522.1	gi|723249485|gb|CP009876.1|	31.87	46.15	0	-2	91	45	4	308	381	3312812	3312540	0.76	44.7
ASA_P4B522.1	gi|745831697|gb|CP006877.1|	40.07	57.21	0	2	811	450	13	16	801	2333285	2335684	5e-173	569
ASA_P4B522.1	gi|685652887|gb|CP007781.1|	37.71	58.30	0	-2	777	469	8	16	783	21844	19532	6e-166	548
ASA_P4B522.1	gi|537382758|gb|CP003911.1|	37.61	57.43	0	-1	787	461	13	17	783	4937963	4935633	8e-161	533
ASA_P4B522.1	gi|157910316|gb|CP000830.1|	37.35	54.79	0	3	814	470	11	7	788	379653	382070	2e-157	523
ASA_P4B522.1	gi|445210138|gb|CP003959.1|	37.93	58.91	0	3	348	197	8	17	352	1004871	1005893	7e-63	243
ASA_P4B522.1	gi|445210138|gb|CP003959.1|	39.13	49.28	0	2	69	31	3	319	381	2959724	2959915	7.1	41.6
ASA_P4B522.1	gi|736032532|gb|CP010313.1|	29.43	49.43	0	-1	350	215	11	366	698	2602866	2601862	1e-32	147
ASA_P4B522.1	gi|354952622|dbj|AP012206.1|	29.43	49.43	0	-1	350	215	11	366	698	2582466	2581462	1e-32	147
ASA_P4B522.1	gi|745807430|gb|CP004388.1|	29.50	46.04	0	-1	139	77	5	260	381	2083879	2083475	0.005	52.0
ASA_P4B522.1	gi|109705048|gb|DQ774699.1|	25.64	41.67	0	1	156	88	6	242	381	19	450	0.008	47.8
ASA_P4B522.1	gi|662031761|emb|LK932465.1|	60.00	71.43	0	1	35	11	1	347	381	39259	39354	0.018	50.1
ASA_P4B522.1	gi|662027802|emb|LK932347.1|	60.00	71.43	0	1	35	11	1	347	381	39328	39423	0.018	50.1
ASA_P4B522.1	gi|662237161|emb|LK932861.1|	60.00	71.43	0	3	35	11	1	347	381	39666	39761	0.018	50.1
ASA_P4B522.1	gi|291482251|emb|FN668941.1|	60.00	71.43	0	2	35	11	1	347	381	199613	199708	0.018	50.1
ASA_P4B522.1	gi|291482251|emb|FN668941.1|	78.95	84.21	0	-2	19	4	0	363	381	3691105	3691049	7.9	41.2
ASA_P4B522.1	gi|260207932|emb|FN538970.1|	60.00	71.43	0	1	35	11	1	347	381	189955	190050	0.018	50.1
ASA_P4B522.1	gi|260207932|emb|FN538970.1|	78.95	84.21	0	-3	19	4	0	363	381	3683085	3683029	7.9	41.2
ASA_P4B522.1	gi|291482254|emb|FN668944.1|	60.00	71.43	0	2	35	11	1	347	381	147116	147211	0.018	50.1
ASA_P4B522.1	gi|291482254|emb|FN668944.1|	78.95	84.21	0	-3	19	4	0	363	381	3541376	3541320	7.9	41.2
ASA_P4B522.1	gi|291482101|emb|FN665654.1|	60.00	71.43	0	2	35	11	1	347	381	183146	183241	0.018	50.1
ASA_P4B522.1	gi|291482101|emb|FN665654.1|	78.95	84.21	0	-2	19	4	0	363	381	3702557	3702501	7.9	41.2
ASA_P4B522.1	gi|291482099|emb|FN665652.1|	60.00	71.43	0	2	35	11	1	347	381	179141	179236	0.018	50.1
ASA_P4B522.1	gi|291482099|emb|FN665652.1|	78.95	84.21	0	-1	19	4	0	363	381	3773462	3773406	7.9	41.2
ASA_P4B522.1	gi|260211391|emb|FN545816.1|	60.00	71.43	0	3	35	11	1	347	381	187380	187475	0.018	50.1
ASA_P4B522.1	gi|260211391|emb|FN545816.1|	78.95	84.21	0	-1	19	4	0	363	381	3763860	3763804	7.9	41.2
ASA_P4B522.1	gi|733567460|emb|LN614756.1|	60.00	71.43	0	3	35	11	1	347	381	197142	197237	0.018	50.1
ASA_P4B522.1	gi|733567460|emb|LN614756.1|	78.95	84.21	0	-3	19	4	0	363	381	3811163	3811107	7.6	41.2
ASA_P4B522.1	gi|291482250|emb|FN668375.1|	60.00	71.43	0	2	35	11	1	347	381	137555	137650	0.018	50.1
ASA_P4B522.1	gi|291482250|emb|FN668375.1|	78.95	84.21	0	-1	19	4	0	363	381	3750529	3750473	7.9	41.2
ASA_P4B522.1	gi|115249003|emb|AM180355.1|	60.00	71.43	0	3	35	11	1	347	381	191847	191942	0.018	50.1
ASA_P4B522.1	gi|115249003|emb|AM180355.1|	78.95	84.21	0	-1	19	4	0	363	381	3853941	3853885	7.6	41.2
ASA_P4B522.1	gi|619741558|gb|CP007587.1|	44.44	60.00	0	-2	45	25	0	337	381	1689970	1689836	0.022	49.7
ASA_P4B522.1	gi|619739685|gb|CP007586.1|	44.44	60.00	0	-1	45	25	0	337	381	1690512	1690378	0.022	49.7
ASA_P4B522.1	gi|752322470|gb|CP010783.1|	44.44	60.00	0	-3	45	25	0	337	381	1729726	1729592	0.022	49.7
ASA_P4B522.1	gi|507917371|gb|CP005941.1|	44.44	60.00	0	-1	45	25	0	337	381	1737227	1737093	0.022	49.7
ASA_P4B522.1	gi|291482100|emb|FN665653.1|	60.00	71.43	0	1	35	11	1	347	381	194965	195060	0.031	49.3
ASA_P4B522.1	gi|291482100|emb|FN665653.1|	78.95	84.21	0	-2	19	4	0	363	381	3664955	3664899	7.9	41.2
ASA_P4B522.1	gi|302199227|gb|CP002131.1|	36.84	47.37	0	-1	76	33	2	321	381	1700759	1700532	0.036	48.9
ASA_P4B522.1	gi|570729119|gb|CP007030.1|	37.65	47.06	0	3	85	35	4	341	420	246723	246938	0.040	48.9
ASA_P4B522.1	gi|291532143|emb|FP929048.1|	42.00	66.00	0	-3	50	21	2	332	381	1019842	1019717	0.048	48.5
ASA_P4B522.1	gi|745824008|gb|CP006907.1|	77.27	86.36	0	-1	22	5	0	360	381	1713354	1713289	0.075	48.1
ASA_P4B522.1	gi|229260409|gb|CP001083.1|	77.27	86.36	0	3	22	5	0	360	381	207009	207074	0.075	48.1
ASA_P4B522.1	gi|747119251|gb|CP006908.1|	77.27	86.36	0	-3	22	5	0	360	381	212025	211960	0.075	48.1
ASA_P4B522.1	gi|747119251|gb|CP006908.1|	78.95	84.21	0	-1	19	4	0	363	381	3846086	3846030	9.9	40.8
ASA_P4B522.1	gi|28204652|gb|AE015927.1|	56.10	68.29	0	3	41	14	2	345	384	313128	313241	0.077	47.8
ASA_P4B522.1	gi|152930382|gb|CP000727.1|	77.27	86.36	0	3	22	5	0	360	381	202485	202550	0.079	47.8
ASA_P4B522.1	gi|152930382|gb|CP000727.1|	78.95	89.47	0	2	19	4	0	363	381	3687980	3688036	9.3	41.2
ASA_P4B522.1	gi|152926829|gb|CP000726.1|	77.27	86.36	0	1	22	5	0	360	381	202483	202548	0.079	47.8
ASA_P4B522.1	gi|152926829|gb|CP000726.1|	78.95	89.47	0	1	19	4	0	363	381	3790870	3790926	9.3	41.2
ASA_P4B522.1	gi|148287495|emb|AM412317.1|	77.27	86.36	0	2	22	5	0	360	381	209681	209746	0.079	47.8
ASA_P4B522.1	gi|148287495|emb|AM412317.1|	78.95	89.47	0	1	19	4	0	363	381	3814336	3814392	9.3	41.2
ASA_P4B522.1	gi|322804278|emb|FR773526.1|	77.27	86.36	0	3	22	5	0	360	381	203055	203120	0.080	47.8
ASA_P4B522.1	gi|322804278|emb|FR773526.1|	78.95	89.47	0	2	19	4	0	363	381	3846746	3846802	9.2	41.2
ASA_P4B522.1	gi|150834967|gb|CP000749.1|	22.34	40.21	0	1	291	166	10	5	258	4544275	4545078	0.081	47.8
ASA_P4B522.1	gi|118133308|gb|CP000382.1|	77.27	81.82	0	-1	22	5	0	360	381	2195904	2195839	0.082	47.8
ASA_P4B522.1	gi|554508411|gb|CP006812.1|	42.86	53.06	0	2	49	28	0	332	380	274979	275125	0.083	47.8
ASA_P4B522.1	gi|745827960|gb|CP006902.1|	77.27	86.36	0	1	22	5	0	360	381	2929294	2929359	0.085	47.8
ASA_P4B522.1	gi|226840737|gb|CP001581.1|	77.27	86.36	0	2	22	5	0	360	381	204137	204202	0.086	47.8
ASA_P4B522.1	gi|226840737|gb|CP001581.1|	78.95	89.47	0	3	19	4	0	363	381	4082724	4082780	9.3	41.2
ASA_P4B522.1	gi|169119423|gb|CP000939.1|	77.27	86.36	0	2	22	5	0	360	381	210221	210286	0.086	47.8
ASA_P4B522.1	gi|169119423|gb|CP000939.1|	78.95	89.47	0	2	19	4	0	363	381	3886139	3886195	9.3	41.2
ASA_P4B522.1	gi|743960172|dbj|AP014696.1|	77.27	86.36	0	2	22	5	0	360	381	215855	215920	0.087	47.8
ASA_P4B522.1	gi|743960172|dbj|AP014696.1|	78.95	89.47	0	3	19	4	0	363	381	3829158	3829214	9.3	41.2
ASA_P4B522.1	gi|295317476|gb|CP002011.1|	77.27	86.36	0	2	22	5	0	360	381	204992	205057	0.087	47.8
ASA_P4B522.1	gi|295317476|gb|CP002011.1|	65.22	78.26	0	2	23	8	0	359	381	667925	667993	8.2	41.2
ASA_P4B522.1	gi|295317476|gb|CP002011.1|	78.95	89.47	0	1	19	4	0	363	381	3915874	3915930	9.3	41.2
ASA_P4B522.1	gi|169405180|gb|CP000962.1|	77.27	86.36	0	1	22	5	0	360	381	202897	202962	0.087	47.8
ASA_P4B522.1	gi|152933790|gb|CP000728.1|	77.27	86.36	0	3	22	5	0	360	381	204732	204797	0.087	47.8
ASA_P4B522.1	gi|152933790|gb|CP000728.1|	65.22	78.26	0	3	23	8	0	359	381	667650	667718	8.2	41.2
ASA_P4B522.1	gi|152933790|gb|CP000728.1|	78.95	89.47	0	2	19	4	0	363	381	3917531	3917587	9.3	41.2
ASA_P4B522.1	gi|222420101|emb|AM295250.1|	46.00	60.00	0	1	50	22	2	332	381	413017	413151	0.088	47.8
ASA_P4B522.1	gi|499333|emb|X79725.1|	46.00	60.00	0	1	50	22	2	332	381	3265	3399	0.089	47.4
ASA_P4B522.1	gi|219567067|dbj|AP009049.1|	77.27	81.82	0	-1	22	5	0	360	381	3602628	3602563	0.090	47.8
ASA_P4B522.1	gi|152206095|gb|CP000673.1|	77.27	81.82	0	-3	22	5	0	360	381	3671126	3671061	0.090	47.8
ASA_P4B522.1	gi|557254711|emb|HG530135.1|	56.76	67.57	0	3	37	13	1	345	381	309591	309692	0.092	47.8
ASA_P4B522.1	gi|557254711|emb|HG530135.1|	76.19	85.71	0	-3	21	5	0	361	381	448009	447947	1.9	43.5
ASA_P4B522.1	gi|223558102|gb|FJ529694.1|	47.17	56.60	0	2	53	25	2	332	381	1259	1417	0.095	47.4
ASA_P4B522.1	gi|328672706|gb|CP002563.1|	42.86	53.06	0	1	49	28	0	332	380	368296	368442	0.096	47.8
ASA_P4B522.1	gi|288895136|gb|CP001896.1|	27.88	48.08	0	3	104	63	3	282	384	152754	153032	0.11	47.4
ASA_P4B522.1	gi|753369882|gb|CP009692.1|	80.00	85.00	0	3	20	4	0	362	381	859893	859952	0.12	47.4
ASA_P4B522.1	gi|163860210|gb|CP000903.1|	80.00	85.00	0	-1	20	4	0	362	381	4941007	4940948	0.12	47.4
ASA_P4B522.1	gi|719642273|gb|CP009746.1|	80.00	85.00	0	1	20	4	0	362	381	4375945	4376004	0.12	47.4
ASA_P4B522.1	gi|698841544|emb|LN614827.1|	38.78	59.18	0	3	49	30	0	332	380	1553238	1553384	0.13	47.0
ASA_P4B522.1	gi|1865698|emb|X99401.1|	42.55	59.57	0	1	47	24	1	335	381	1276	1407	0.14	46.6
ASA_P4B522.1	gi|689257448|gb|CP009450.1|	32.38	44.76	0	3	105	52	5	296	381	3012702	3013016	0.14	47.0
ASA_P4B522.1	gi|686566537|gb|CP009288.1|	32.52	43.90	0	2	123	64	5	301	406	3117101	3117463	0.16	47.0
ASA_P4B522.1	gi|686566537|gb|CP009288.1|	78.95	84.21	0	3	19	4	0	363	381	768615	768671	3.8	42.4
ASA_P4B522.1	gi|326682110|emb|FR720602.1|	57.58	69.70	0	3	33	14	0	348	380	498621	498719	0.16	47.0
ASA_P4B522.1	gi|664791652|gb|CP008846.1|	80.00	85.00	0	-3	20	4	0	362	381	4894533	4894474	0.17	47.0
ASA_P4B522.1	gi|663077479|gb|CP008712.1|	80.00	85.00	0	-2	20	4	0	362	381	4880746	4880687	0.17	47.0
ASA_P4B522.1	gi|661906951|gb|CP004870.1|	80.00	85.00	0	-3	20	4	0	362	381	5284234	5284175	0.17	47.0
ASA_P4B522.1	gi|485078131|gb|CP004409.1|	57.58	69.70	0	1	33	14	0	348	380	339985	340083	0.17	46.6
ASA_P4B522.1	gi|312441806|gb|CP002345.1|	57.58	66.67	0	1	33	11	1	363	392	1356916	1357014	0.18	46.6
ASA_P4B522.1	gi|312441806|gb|CP002345.1|	76.19	80.95	0	-1	21	5	0	360	380	458833	458771	3.1	42.7
ASA_P4B522.1	gi|744780029|gb|CP008747.1|	37.68	50.72	0	-3	69	38	1	328	396	2054491	2054300	0.19	46.6
ASA_P4B522.1	gi|652789639|emb|LK391695.1|	37.14	50.00	0	3	70	30	2	352	413	1360518	1360709	0.19	46.6
ASA_P4B522.1	gi|582002523|emb|HG916826.1|	37.14	50.00	0	1	70	30	2	352	413	1352746	1352937	0.19	46.6
ASA_P4B522.1	gi|326405597|gb|CP002365.1|	40.32	51.61	0	3	62	27	1	329	380	106299	106484	0.20	46.6
ASA_P4B522.1	gi|13400022|gb|AE005176.1|	40.32	51.61	0	2	62	27	1	329	380	118754	118939	0.21	46.6
ASA_P4B522.1	gi|374672113|dbj|AP012281.1|	40.32	51.61	0	2	62	27	1	329	380	85466	85651	0.21	46.6
ASA_P4B522.1	gi|736044414|gb|CP010050.1|	40.32	51.61	0	1	62	27	1	329	380	121723	121908	0.21	46.6
ASA_P4B522.1	gi|669185047|gb|CP009054.1|	40.32	51.61	0	1	62	27	1	329	380	88519	88704	0.21	46.6
ASA_P4B522.1	gi|552063405|gb|CP006766.1|	40.32	51.61	0	1	62	27	1	329	380	125128	125313	0.21	46.6
ASA_P4B522.1	gi|281374316|gb|CP001834.1|	40.32	51.61	0	3	62	27	1	329	380	88521	88706	0.21	46.6
ASA_P4B522.1	gi|633274572|gb|CP007628.1|	57.58	69.70	0	2	33	14	0	348	380	476159	476257	0.21	46.6
ASA_P4B522.1	gi|291517792|emb|FP929036.1|	50.00	58.33	0	2	48	22	1	360	405	1663856	1663999	0.22	46.2
ASA_P4B522.1	gi|302575779|gb|CP002160.1|	73.91	82.61	0	-3	23	6	0	359	381	3727624	3727556	0.23	46.2
ASA_P4B522.1	gi|329124738|gb|CP002410.1|	84.21	89.47	0	-3	19	3	0	363	381	2445042	2444986	0.23	46.2
ASA_P4B522.1	gi|686555520|gb|CP009287.1|	47.06	52.94	0	-1	51	20	1	360	410	7103926	7103795	0.23	46.2
ASA_P4B522.1	gi|686555520|gb|CP009287.1|	66.67	70.37	0	1	27	9	0	355	381	849868	849948	0.51	45.1
ASA_P4B522.1	gi|686555520|gb|CP009287.1|	78.95	84.21	0	1	19	4	0	363	381	998914	998970	8.9	41.2
ASA_P4B522.1	gi|686555520|gb|CP009287.1|	71.43	85.71	0	-1	21	6	0	360	380	6575515	6575453	9.7	41.2
ASA_P4B522.1	gi|736021990|gb|CP009268.1|	77.27	81.82	0	-1	22	5	0	360	381	3803263	3803198	0.25	46.2
ASA_P4B522.1	gi|736016007|gb|CP009267.1|	77.27	81.82	0	-1	22	5	0	360	381	3803055	3802990	0.25	46.2
ASA_P4B522.1	gi|346984887|dbj|AP012210.1|	59.38	78.12	0	-2	32	10	1	350	381	1257792	1257706	0.26	46.2
ASA_P4B522.1	gi|692326398|gb|CP009472.1|	40.32	51.61	0	3	62	27	1	329	380	96090	96275	0.27	46.2
ASA_P4B522.1	gi|744784319|gb|CP006929.1|	26.49	44.37	0	-3	151	94	6	242	381	2062339	2061905	0.27	46.2
ASA_P4B522.1	gi|307346916|gb|CP001850.2|	73.91	86.96	0	2	23	6	0	359	381	664709	664777	0.27	46.2
ASA_P4B522.1	gi|395129037|emb|FQ958211.1|	28.57	45.11	0	2	133	77	5	262	380	2226077	2226463	0.29	46.2
ASA_P4B522.1	gi|333805788|gb|CP002738.1|	30.50	46.81	0	-3	141	74	7	257	381	2291280	2290882	0.29	45.8
ASA_P4B522.1	gi|445198867|gb|CP004045.1|	46.00	62.00	0	-2	50	25	1	359	406	3548338	3548189	0.29	45.8
ASA_P4B522.1	gi|116696516|gb|CP000478.1|	52.38	59.52	0	2	42	12	1	354	387	4611440	4611565	0.30	45.8
ASA_P4B522.1	gi|223470167|gb|FJ154822.1|	68.00	84.00	0	3	25	8	0	356	380	2661	2735	0.30	45.8
ASA_P4B522.1	gi|223470163|gb|FJ154820.1|	68.00	84.00	0	2	25	8	0	356	380	2600	2674	0.30	45.8
ASA_P4B522.1	gi|223470161|gb|FJ154819.1|	68.00	84.00	0	3	25	8	0	356	380	2607	2681	0.30	45.8
ASA_P4B522.1	gi|223470169|gb|FJ154823.1|	68.00	84.00	0	2	25	8	0	356	380	2636	2710	0.30	45.8
ASA_P4B522.1	gi|223470175|gb|FJ154826.1|	68.00	84.00	0	1	25	8	0	356	380	2653	2727	0.30	45.8
ASA_P4B522.1	gi|223470171|gb|FJ154824.1|	68.00	84.00	0	2	25	8	0	356	380	2660	2734	0.30	45.8
ASA_P4JF009	gi|672365395|gb|CP006665.1|	79.76	90.26	0	2	924	185	2	1	923	94478	97246	0.0	1518
ASA_P4JF009	gi|696581286|gb|CP009560.1|	72.92	87.06	0	1	927	246	2	1	923	21769	24546	0.0	1389
ASA_P4JF009	gi|695935254|gb|CP009567.1|	72.92	87.06	0	-2	927	246	2	1	923	147264	144487	0.0	1389
ASA_P4JF009	gi|695934953|gb|CP007636.1|	72.92	87.06	0	2	927	246	2	1	923	95102	97879	0.0	1389
ASA_P4JF009	gi|678222149|gb|KJ909290.1|	72.92	87.06	0	3	927	246	2	1	923	75036	77813	0.0	1389
ASA_P4JF009	gi|685456437|gb|CP009414.1|	72.92	87.06	0	1	927	246	2	1	923	79162	81939	0.0	1389
ASA_P4JF009	gi|685456237|gb|CP009413.1|	72.92	87.06	0	-2	927	246	2	1	923	77276	74499	0.0	1389
ASA_P4JF009	gi|685455476|gb|CP009411.1|	72.92	87.06	0	1	927	246	2	1	923	87811	90588	0.0	1389
ASA_P4JF009	gi|685454021|gb|CP009409.1|	72.92	87.06	0	3	927	246	2	1	923	87828	90605	0.0	1389
ASA_P4JF009	gi|661245796|dbj|AP014565.1|	72.92	87.06	0	-2	927	246	2	1	923	1026272	1023495	0.0	1389
ASA_P4JF009	gi|596353652|gb|KF976462.2|	72.92	87.06	0	3	927	246	2	1	923	69099	71876	0.0	1389
ASA_P4JF009	gi|591389235|gb|KF992018.1|	72.92	87.06	0	2	927	246	2	1	923	73583	76360	0.0	1389
ASA_P4JF009	gi|582035484|gb|CP006661.1|	72.92	87.06	0	3	927	246	2	1	923	87678	90455	0.0	1389
ASA_P4JF009	gi|566131152|gb|KF551948.1|	72.92	87.06	0	1	927	246	2	1	923	60481	63258	0.0	1389
ASA_P4JF009	gi|555235253|gb|KF250428.1|	72.92	87.06	0	1	927	246	2	1	923	64255	67032	0.0	1389
ASA_P4JF009	gi|514883893|gb|JX442976.1|	72.92	87.06	0	3	927	246	2	1	923	106380	109157	0.0	1389
ASA_P4JF009	gi|430829327|gb|JF714412.2|	72.92	87.06	0	2	927	246	2	1	923	73583	76360	0.0	1389
ASA_P4JF009	gi|409729032|gb|JX141473.1|	72.92	87.06	0	2	927	246	2	1	923	67961	70738	0.0	1389
ASA_P4JF009	gi|381287804|gb|JN983043.1|	72.92	87.06	0	-1	927	246	2	1	923	92804	90027	0.0	1389
ASA_P4JF009	gi|378705671|gb|JN861072.1|	72.92	87.06	0	2	927	246	2	1	923	73583	76360	0.0	1389
ASA_P4JF009	gi|374413489|gb|JN687470.1|	72.92	87.06	0	1	927	246	2	1	923	76156	78933	0.0	1389
ASA_P4JF009	gi|358409925|gb|JN157804.1|	72.92	87.06	0	-2	927	246	2	1	923	147166	144389	0.0	1389
ASA_P4JF009	gi|345105136|gb|JF503991.1|	72.92	87.06	0	2	927	246	2	1	923	73583	76360	0.0	1389
ASA_P4JF009	gi|345468041|dbj|AP012208.1|	72.92	87.06	0	1	927	246	2	1	923	74917	77694	0.0	1389
ASA_P4JF009	gi|305670853|gb|HQ023863.1|	72.92	87.06	0	3	927	246	2	1	923	72450	75227	0.0	1389
ASA_P4JF009	gi|305670679|gb|HQ023862.1|	72.92	87.06	0	1	927	246	2	1	923	76198	78975	0.0	1389
ASA_P4JF009	gi|332144411|dbj|AB571791.1|	72.92	87.06	0	-3	927	246	2	1	923	43834	41057	0.0	1389
ASA_P4JF009	gi|327536433|gb|JF267651.1|	72.92	87.06	0	3	927	246	2	1	923	93486	96263	0.0	1389
ASA_P4JF009	gi|229561762|gb|FJ621588.1|;gi|305671026|gb|HQ023864.1|	72.92	87.06	0	3	927	246	2	1	923	77898	80675	0.0	1389
ASA_P4JF009	gi|229561581|gb|FJ621587.1|	72.92	87.06	0	2	927	246	2	1	923	87842	90619	0.0	1389
ASA_P4JF009	gi|133905002|gb|CP000604.1|	72.92	87.06	0	2	927	246	2	1	923	87842	90619	0.0	1389
ASA_P4JF009	gi|752502612|dbj|AP014611.1|	72.71	87.16	0	2	927	248	2	1	923	94154	96931	0.0	1387
ASA_P4JF009	gi|749800011|gb|KM506769.1|	72.71	87.16	0	3	927	248	2	1	923	49002	51779	0.0	1387
ASA_P4JF009	gi|742994109|gb|CP010391.1|	72.71	87.16	0	-3	927	248	2	1	923	93732	90955	0.0	1387
ASA_P4JF009	gi|662862580|ref|NC_022522.2|	72.71	87.16	0	2	927	248	2	1	923	69875	72652	0.0	1387
ASA_P4JF009	gi|733164884|emb|LN681228.1|	72.60	87.06	0	3	927	249	2	1	923	31923	34700	0.0	1387
ASA_P4JF009	gi|704486155|gb|KM083064.1|	72.71	87.16	0	2	927	248	2	1	923	64556	67333	0.0	1387
ASA_P4JF009	gi|723243434|gb|CP009868.1|	72.71	87.16	0	-3	927	248	2	1	923	157638	154861	0.0	1387
ASA_P4JF009	gi|698038887|gb|KM670336.1|	72.71	87.16	0	3	927	248	2	1	923	85425	88202	0.0	1387
ASA_P4JF009	gi|662716651|gb|CP008824.1|	72.71	87.16	0	2	927	248	2	1	923	114095	116872	0.0	1387
ASA_P4JF009	gi|660573358|gb|CP008790.1|	72.71	87.16	0	1	927	248	2	1	923	83773	86550	0.0	1387
ASA_P4JF009	gi|657224404|gb|KF056330.2|	72.71	87.16	0	2	927	248	2	1	923	69875	72652	0.0	1387
ASA_P4JF009	gi|657224404|gb|KF056330.2|	72.71	87.16	0	2	927	248	2	1	923	69875	72652	0.0	1387
ASA_P4JF009	gi|640855459|gb|CP007732.1|	72.71	87.16	0	1	927	248	2	1	923	114106	116883	0.0	1387
ASA_P4JF009	gi|619739382|gb|CP007558.1|	72.71	87.16	0	2	927	248	2	1	923	114095	116872	0.0	1387
ASA_P4JF009	gi|544169431|gb|KF152885.1|	72.71	87.16	0	2	927	248	2	1	923	70847	73624	0.0	1387
ASA_P4JF009	gi|443900801|emb|FO203354.1|	72.71	87.16	0	2	927	248	2	1	923	71678	74455	0.0	1387
ASA_P4JF009	gi|407810043|gb|JQ824049.1|	72.71	87.16	0	-3	927	248	2	1	923	65789	63012	0.0	1387
ASA_P4JF009	gi|377806473|gb|JQ010984.1|	72.71	87.16	0	3	927	248	2	1	923	79026	81803	0.0	1387
ASA_P4JF009	gi|305670530|gb|HQ023861.1|	72.71	87.16	0	2	927	248	2	1	923	76622	79399	0.0	1387
ASA_P4JF009	gi|289176709|emb|FN667743.1|	72.60	87.06	0	3	927	249	2	1	923	31923	34700	0.0	1387
ASA_P4JF009	gi|133905277|gb|CP000603.1|	72.71	87.16	0	2	927	248	2	1	923	89594	92371	0.0	1387
ASA_P4JF009	gi|133904815|gb|CP000602.1|	72.71	87.16	0	2	927	248	2	1	923	75191	77968	0.0	1387
ASA_P4JF009	gi|118596907|dbj|AB277724.1|	72.71	87.16	0	3	927	248	2	1	923	52680	55457	0.0	1387
ASA_P4JF009	gi|118596719|dbj|AB277723.1|	72.71	87.16	0	2	927	248	2	1	923	58226	61003	0.0	1387
ASA_P4JF009	gi|523811284|gb|CP006050.1|	72.71	86.95	0	3	927	248	2	1	923	86949	89726	0.0	1385
ASA_P4JF009	gi|742954201|gb|CP010373.1|	72.60	87.06	0	-3	927	249	2	1	923	61949	59172	0.0	1382
ASA_P4JF009	gi|672940377|gb|AY963803.6|	65.75	80.51	0	-3	908	297	6	6	910	7365	4675	0.0	1227
ASA_P4JF009	gi|730910720|gb|KP054476.1|	65.64	80.51	0	-1	908	298	6	6	910	9338	6648	0.0	1224
ASA_P4JF009	gi|704485899|gb|KJ186154.1|	65.64	80.51	0	-1	908	298	6	6	910	6359	3669	0.0	1224
ASA_P4JF009	gi|704485843|gb|KJ186153.1|	65.64	80.51	0	-2	908	298	6	6	910	6359	3669	0.0	1224
ASA_P4JF009	gi|704485786|gb|KJ186152.1|	65.64	80.51	0	-2	908	298	6	6	910	6365	3675	0.0	1224
ASA_P4JF009	gi|704485737|gb|KJ186151.1|	65.64	80.51	0	-2	908	298	6	6	910	6353	3663	0.0	1224
ASA_P4JF009	gi|704485683|gb|KJ186150.1|	65.64	80.51	0	-2	908	298	6	6	910	6359	3669	0.0	1224
ASA_P4JF009	gi|704485635|gb|KJ186149.1|	65.64	80.51	0	-2	908	298	6	6	910	6366	3676	0.0	1224
ASA_P4JF009	gi|618631222|gb|CP007581.1|	65.64	80.51	0	-3	908	298	6	6	910	4089656	4086966	0.0	1224
ASA_P4JF009	gi|545006446|emb|HF937208.1|	65.64	80.51	0	-1	908	298	6	6	910	4089656	4086966	0.0	1224
ASA_P4JF009	gi|451313531|gb|JX089582.1|	65.64	80.51	0	-3	908	298	6	6	910	6671	3981	0.0	1224
ASA_P4JF009	gi|451313490|gb|JX089581.1|	65.64	80.51	0	-3	908	298	6	6	910	6671	3981	0.0	1224
ASA_P4JF009	gi|12719011|gb|AF261825.2|	65.64	80.51	0	-3	908	298	6	6	910	6366	3676	0.0	1224
ASA_P4JF009	gi|332000475|gb|HQ888851.1|	65.42	80.40	0	-3	908	300	6	6	910	6671	3981	0.0	1222
ASA_P4JF009	gi|120556926|gb|CP000503.1|	63.44	79.30	0	2	908	318	6	6	910	4698041	4700731	0.0	1189
ASA_P4JF009	gi|120556926|gb|CP000503.1|	43.67	62.03	0	1	474	252	4	453	917	1295977	1297380	2e-110	390
ASA_P4JF009	gi|120556926|gb|CP000503.1|	39.66	56.32	0	1	522	242	11	9	525	1293724	1295085	2e-110	390
ASA_P4JF009	gi|577007824|dbj|AB856327.1|	61.51	77.95	0	2	925	352	4	1	923	64628	67396	0.0	1182
ASA_P4JF009	gi|370986822|dbj|AB571865.1|	61.51	77.95	0	3	925	352	4	1	923	72984	75752	0.0	1182
ASA_P4JF009	gi|723759024|gb|KP056256.1|	75.33	89.27	0	1	531	130	1	393	923	76273	77862	0.0	800
ASA_P4JF009	gi|723759024|gb|KP056256.1|	69.17	83.96	0	2	399	119	1	1	395	75086	76282	0.0	589
ASA_P4JF009	gi|224831756|gb|FJ705807.1|	57.73	70.77	0	2	951	329	13	1	923	69101	71818	0.0	986
ASA_P4JF009	gi|685456019|gb|CP009412.1|	70.07	84.26	0	3	578	168	2	1	574	77028	78758	0.0	855
ASA_P4JF009	gi|481190182|gb|JX121638.1|	67.50	82.14	0	-1	560	181	1	351	910	5657	3981	0.0	777
ASA_P4JF009	gi|481190252|gb|JX121639.1|	67.50	82.14	0	-1	560	181	1	351	910	5657	3981	0.0	777
ASA_P4JF009	gi|667714421|gb|AY463797.8|	67.50	82.14	0	-3	560	181	1	351	910	6352	4676	0.0	777
ASA_P4JF009	gi|481190335|gb|JX121640.1|	67.50	82.14	0	-2	560	181	1	351	910	5657	3981	0.0	777
ASA_P4JF009	gi|481190437|gb|JX121641.1|	67.50	82.14	0	-1	560	181	1	351	910	5657	3981	0.0	777
ASA_P4JF009	gi|451313571|gb|JX089583.1|	67.75	82.34	0	-3	555	178	1	356	910	5642	3981	0.0	774
ASA_P4JF009	gi|746616518|gb|KF856624.1|	63.75	78.93	0	-2	560	190	6	367	917	5956	4289	0.0	700
ASA_P4JF009	gi|746616518|gb|KF856624.1|	57.89	77.19	0	-2	228	92	1	1	224	6997	6314	6e-75	283
ASA_P4JF009	gi|667483963|gb|KJ439039.1|	63.75	78.93	0	-2	560	190	6	367	917	8610	6943	0.0	700
ASA_P4JF009	gi|667483963|gb|KJ439039.1|	57.89	77.19	0	-2	228	92	1	1	224	9651	8968	6e-75	283
ASA_P4JF009	gi|667483878|gb|KJ411925.1|	63.75	78.93	0	-3	560	190	6	367	917	8610	6943	0.0	700
ASA_P4JF009	gi|667483878|gb|KJ411925.1|	57.89	77.19	0	-3	228	92	1	1	224	9651	8968	6e-75	283
ASA_P4JF009	gi|194405610|gb|CP001120.1|	63.75	78.93	0	2	560	190	6	367	917	1550798	1552465	0.0	700
ASA_P4JF009	gi|194405610|gb|CP001120.1|	57.89	77.19	0	2	228	92	1	1	224	1549757	1550440	6e-75	283
ASA_P4JF009	gi|747129563|gb|CP010421.1|	40.58	57.96	0	3	823	457	14	101	913	140241	142643	0.0	617
ASA_P4JF009	gi|733160500|emb|LN681227.1|	77.34	88.67	0	-3	203	46	0	201	403	2296896	2296288	0.0	344
ASA_P4JF009	gi|733160500|emb|LN681227.1|	72.65	87.00	0	-1	223	60	1	405	627	2296286	2295621	0.0	339
ASA_P4JF009	gi|733160500|emb|LN681227.1|	72.82	90.27	0	-2	298	81	0	626	923	2292934	2292041	9e-125	432
ASA_P4JF009	gi|297627574|emb|FN667742.1|	77.34	88.67	0	-3	203	46	0	201	403	2297161	2296553	0.0	344
ASA_P4JF009	gi|297627574|emb|FN667742.1|	72.65	87.00	0	-1	223	60	1	405	627	2296551	2295886	0.0	339
ASA_P4JF009	gi|297627574|emb|FN667742.1|	72.82	90.27	0	-2	298	81	0	626	923	2293199	2292306	9e-125	432
ASA_P4JF009	gi|198286382|gb|EU664602.1|	67.19	81.80	0	-3	445	145	1	351	795	1337	6	0.0	603
ASA_P4JF009	gi|295443534|dbj|AB434906.1|	39.30	55.58	0	3	860	462	18	76	917	21558	24011	3e-180	594
ASA_P4JF009	gi|512379920|dbj|AP013069.1|	39.32	57.18	0	3	829	470	15	101	917	109443	111866	5e-176	582
ASA_P4JF009	gi|219883500|dbj|AB088420.3|	39.32	57.18	0	3	829	470	15	101	917	110709	113132	5e-176	582
ASA_P4JF009	gi|219688841|dbj|AB474758.1|	39.32	57.18	0	3	829	470	15	101	917	110709	113132	5e-176	582
ASA_P4JF009	gi|21202847|dbj|AP004237.1|	33.83	51.28	0	2	940	539	19	7	919	181172	183823	1e-145	493
ASA_P4JF009	gi|440685600|gb|JQ996150.1|	33.72	51.28	0	-2	940	540	19	7	919	5319	2668	3e-145	492
ASA_P4JF009	gi|284006940|emb|FN545175.1|	31.71	49.95	0	2	943	573	18	11	919	5423	8140	7e-139	473
ASA_P4JF009	gi|550601969|gb|KF295828.1|	32.51	51.29	0	-1	889	527	21	63	919	2571	28	5e-134	459
ASA_P4JF009	gi|94317710|gb|DQ472422.1|	73.00	84.39	0	-1	237	63	1	271	507	708	1	2e-118	373
ASA_P4JF008	gi|672365395|gb|CP006665.1|	86.35	91.92	0	2	359	49	0	1	359	93386	94462	0.0	585
ASA_P4JF008	gi|685456019|gb|CP009412.1|	85.47	91.62	0	2	358	52	0	1	358	75833	76906	0.0	584
ASA_P4JF008	gi|332144411|dbj|AB571791.1|	85.47	91.62	0	-2	358	52	0	1	358	45029	43956	0.0	584
ASA_P4JF008	gi|591389235|gb|KF992018.1|	85.47	91.62	0	1	358	52	0	1	358	72388	73461	0.0	584
ASA_P4JF008	gi|378705671|gb|JN861072.1|	85.47	91.62	0	1	358	52	0	1	358	72388	73461	0.0	584
ASA_P4JF008	gi|582035484|gb|CP006661.1|	85.47	91.62	0	2	358	52	0	1	358	86483	87556	0.0	584
ASA_P4JF008	gi|555235253|gb|KF250428.1|	85.47	91.62	0	3	358	52	0	1	358	63060	64133	0.0	584
ASA_P4JF008	gi|678222149|gb|KJ909290.1|	85.47	91.62	0	2	358	52	0	1	358	73841	74914	0.0	584
ASA_P4JF008	gi|696581286|gb|CP009560.1|	85.47	91.62	0	3	358	52	0	1	358	20574	21647	0.0	584
ASA_P4JF008	gi|229561581|gb|FJ621587.1|	85.47	91.62	0	1	358	52	0	1	358	86647	87720	0.0	584
ASA_P4JF008	gi|695935254|gb|CP009567.1|	85.47	91.62	0	-1	358	52	0	1	358	148459	147386	0.0	584
ASA_P4JF008	gi|305670679|gb|HQ023862.1|	85.47	91.62	0	3	358	52	0	1	358	75003	76076	0.0	584
ASA_P4JF008	gi|305670853|gb|HQ023863.1|	85.47	91.62	0	2	358	52	0	1	358	71255	72328	0.0	584
ASA_P4JF008	gi|358409925|gb|JN157804.1|	85.47	91.62	0	-1	358	52	0	1	358	148361	147288	0.0	584
ASA_P4JF008	gi|381287804|gb|JN983043.1|	85.47	91.62	0	-3	358	52	0	1	358	93999	92926	0.0	584
ASA_P4JF008	gi|409729032|gb|JX141473.1|	85.47	91.62	0	1	358	52	0	1	358	66766	67839	0.0	584
ASA_P4JF008	gi|430829327|gb|JF714412.2|	85.47	91.62	0	1	358	52	0	1	358	72388	73461	0.0	584
ASA_P4JF008	gi|685455476|gb|CP009411.1|	85.47	91.62	0	3	358	52	0	1	358	86616	87689	0.0	584
ASA_P4JF008	gi|229561762|gb|FJ621588.1|;gi|305671026|gb|HQ023864.1|	85.47	91.62	0	2	358	52	0	1	358	76703	77776	0.0	584
ASA_P4JF008	gi|345105136|gb|JF503991.1|	85.47	91.62	0	1	358	52	0	1	358	72388	73461	0.0	584
ASA_P4JF008	gi|695934953|gb|CP007636.1|	85.47	91.62	0	1	358	52	0	1	358	93907	94980	0.0	584
ASA_P4JF008	gi|596353652|gb|KF976462.2|	85.47	91.62	0	2	358	52	0	1	358	67904	68977	0.0	584
ASA_P4JF008	gi|514883893|gb|JX442976.1|	85.47	91.62	0	2	358	52	0	1	358	105185	106258	0.0	584
ASA_P4JF008	gi|327536433|gb|JF267651.1|	85.47	91.62	0	2	358	52	0	1	358	92291	93364	0.0	584
ASA_P4JF008	gi|685456237|gb|CP009413.1|	85.47	91.62	0	-1	358	52	0	1	358	78471	77398	0.0	584
ASA_P4JF008	gi|133905002|gb|CP000604.1|	85.47	91.62	0	1	358	52	0	1	358	86647	87720	0.0	584
ASA_P4JF008	gi|374413489|gb|JN687470.1|	85.47	91.62	0	3	358	52	0	1	358	74961	76034	0.0	584
ASA_P4JF008	gi|685454021|gb|CP009409.1|	85.47	91.62	0	2	358	52	0	1	358	86633	87706	0.0	584
ASA_P4JF008	gi|345468041|dbj|AP012208.1|	85.47	91.62	0	3	358	52	0	1	358	73722	74795	0.0	584
ASA_P4JF008	gi|723759024|gb|KP056256.1|	85.47	91.62	0	1	358	52	0	1	358	73891	74964	0.0	584
ASA_P4JF008	gi|523811284|gb|CP006050.1|	85.47	91.62	0	2	358	52	0	1	358	85754	86827	0.0	584
ASA_P4JF008	gi|661245796|dbj|AP014565.1|	85.47	91.62	0	-1	358	52	0	1	358	1027467	1026394	0.0	584
ASA_P4JF008	gi|566131152|gb|KF551948.1|	85.47	91.34	0	3	358	52	0	1	358	59286	60359	0.0	583
ASA_P4JF008	gi|118596907|dbj|AB277724.1|	85.75	91.06	0	2	358	51	0	1	358	51485	52558	0.0	581
ASA_P4JF008	gi|544169431|gb|KF152885.1|	85.75	91.06	0	1	358	51	0	1	358	69652	70725	0.0	581
ASA_P4JF008	gi|305670530|gb|HQ023861.1|	85.75	91.06	0	1	358	51	0	1	358	75427	76500	0.0	581
ASA_P4JF008	gi|749800011|gb|KM506769.1|	85.75	91.06	0	2	358	51	0	1	358	47807	48880	0.0	581
ASA_P4JF008	gi|118596719|dbj|AB277723.1|	85.75	91.06	0	1	358	51	0	1	358	57031	58104	0.0	581
ASA_P4JF008	gi|133904815|gb|CP000602.1|	85.75	91.06	0	1	358	51	0	1	358	73996	75069	0.0	581
ASA_P4JF008	gi|704486155|gb|KM083064.1|	85.75	91.06	0	1	358	51	0	1	358	63361	64434	0.0	581
ASA_P4JF008	gi|443900801|emb|FO203354.1|	85.75	91.06	0	1	358	51	0	1	358	70483	71556	0.0	581
ASA_P4JF008	gi|723243434|gb|CP009868.1|	85.75	91.06	0	-2	358	51	0	1	358	158833	157760	0.0	581
ASA_P4JF008	gi|662862580|ref|NC_022522.2|	85.75	91.06	0	1	358	51	0	1	358	68680	69753	0.0	581
ASA_P4JF008	gi|657224404|gb|KF056330.2|	85.75	91.06	0	1	358	51	0	1	358	68680	69753	0.0	581
ASA_P4JF008	gi|657224404|gb|KF056330.2|	85.75	91.06	0	1	358	51	0	1	358	68680	69753	0.0	581
ASA_P4JF008	gi|752502612|dbj|AP014611.1|	85.75	91.06	0	1	358	51	0	1	358	92959	94032	0.0	581
ASA_P4JF008	gi|377806473|gb|JQ010984.1|	85.75	91.06	0	2	358	51	0	1	358	77831	78904	0.0	581
ASA_P4JF008	gi|698038887|gb|KM670336.1|	85.75	91.06	0	2	358	51	0	1	358	84230	85303	0.0	581
ASA_P4JF008	gi|742994109|gb|CP010391.1|	85.75	91.06	0	-2	358	51	0	1	358	94927	93854	0.0	581
ASA_P4JF008	gi|407810043|gb|JQ824049.1|	85.75	91.06	0	-2	358	51	0	1	358	66984	65911	0.0	581
ASA_P4JF008	gi|133905277|gb|CP000603.1|	85.75	91.06	0	1	358	51	0	1	358	88399	89472	0.0	581
ASA_P4JF008	gi|660573358|gb|CP008790.1|	85.75	91.06	0	3	358	51	0	1	358	82578	83651	0.0	581
ASA_P4JF008	gi|742954201|gb|CP010373.1|	85.75	91.06	0	-2	358	51	0	1	358	63144	62071	0.0	581
ASA_P4JF008	gi|640855459|gb|CP007732.1|	85.75	91.06	0	3	358	51	0	1	358	112911	113984	0.0	581
ASA_P4JF008	gi|619739382|gb|CP007558.1|	85.75	91.06	0	1	358	51	0	1	358	112900	113973	0.0	581
ASA_P4JF008	gi|662716651|gb|CP008824.1|	85.75	91.06	0	1	358	51	0	1	358	112900	113973	0.0	581
ASA_P4JF008	gi|733164884|emb|LN681228.1|	84.08	90.50	0	2	358	57	0	1	358	30728	31801	0.0	572
ASA_P4JF008	gi|289176709|emb|FN667743.1|	84.08	90.50	0	2	358	57	0	1	358	30728	31801	0.0	572
ASA_P4JF008	gi|224831756|gb|FJ705807.1|	80.73	88.83	0	2	358	69	0	1	358	67871	68944	4e-171	543
ASA_P4JF008	gi|685456437|gb|CP009414.1|	83.80	90.14	0	1	284	46	0	1	284	77968	78819	2e-158	436
ASA_P4JF008	gi|685456437|gb|CP009414.1|	92.00	97.33	0	3	75	6	0	284	358	78816	79040	2e-158	153
ASA_P4JF008	gi|577007824|dbj|AB856327.1|	77.98	87.80	0	2	336	73	1	25	359	63422	64429	1e-153	493
ASA_P4JF008	gi|370986822|dbj|AB571865.1|	77.98	87.80	0	3	336	73	1	25	359	71778	72785	1e-153	493
ASA_P4JF008	gi|733160500|emb|LN681227.1|	90.77	94.62	0	-2	130	12	0	229	358	2299594	2299205	2e-141	252
ASA_P4JF008	gi|733160500|emb|LN681227.1|	75.69	86.11	0	-2	144	35	0	1	144	2300152	2299721	2e-141	237
ASA_P4JF008	gi|733160500|emb|LN681227.1|	84.38	87.50	0	-3	32	5	0	158	189	2299680	2299585	2e-141	65.1
ASA_P4JF008	gi|297627574|emb|FN667742.1|	90.77	94.62	0	-2	130	12	0	229	358	2299859	2299470	2e-141	252
ASA_P4JF008	gi|297627574|emb|FN667742.1|	75.69	86.11	0	-2	144	35	0	1	144	2300417	2299986	2e-141	237
ASA_P4JF008	gi|297627574|emb|FN667742.1|	84.38	87.50	0	-3	32	5	0	158	189	2299945	2299850	2e-141	65.1
ASA_P4JF008	gi|386270271|gb|CP003380.1|	57.62	71.47	0	-1	361	143	5	5	358	567168	566095	9e-116	384
ASA_P4JF008	gi|521348694|gb|CP004855.1|	57.89	71.19	0	1	361	142	5	5	358	1333780	1334853	9e-116	384
ASA_P4JF008	gi|521343783|gb|CP004853.1|	57.89	71.19	0	3	361	142	5	5	358	1325355	1326428	9e-116	384
ASA_P4JF008	gi|410816915|gb|CP003917.1|	57.89	71.19	0	3	361	142	5	5	358	1338456	1339529	9e-116	384
ASA_P4JF008	gi|172051539|emb|AJ870986.2|	59.82	73.31	0	2	341	131	4	21	358	64064	65077	1e-115	384
ASA_P4JF008	gi|584468738|gb|CP007004.1|	57.89	71.19	0	2	361	142	5	5	358	813827	814900	1e-115	384
ASA_P4JF008	gi|120556926|gb|CP000503.1|	57.89	71.19	0	2	361	142	5	5	358	1292615	1293688	2e-115	384
ASA_P4JF008	gi|259156281|gb|GQ463141.1|	57.62	71.19	0	2	361	143	5	5	358	58172	59245	2e-115	383
ASA_P4JF008	gi|21885263|gb|AY055428.1|	57.62	71.19	0	2	361	143	5	5	358	62363	63436	2e-115	383
ASA_P4JF008	gi|380005181|gb|JQ345361.1|	57.89	71.19	0	1	361	142	5	5	358	28420	29493	2e-115	383
ASA_P4JF008	gi|259156468|gb|GQ463143.1|	57.78	70.83	0	2	360	144	4	5	358	38561	39634	3e-115	383
ASA_P4JF008	gi|686466867|gb|KM213605.1|	60.00	72.65	0	1	340	132	3	21	358	64744	65757	4e-115	382
ASA_P4JF008	gi|259156547|gb|GQ463144.1|	60.00	72.65	0	2	340	132	3	21	358	68555	69568	4e-115	382
ASA_P4JF008	gi|229368777|gb|CP001485.1|	60.00	72.65	0	-2	340	132	3	21	358	2993694	2992681	4e-115	382
ASA_P4JF008	gi|521325890|gb|CP004848.1|	60.00	72.65	0	2	340	132	3	21	358	1241867	1242880	4e-115	382
ASA_P4JF008	gi|172046403|emb|AM942759.1|	57.34	71.19	0	-3	361	144	5	5	358	2687345	2686272	5e-115	382
ASA_P4JF008	gi|259156080|gb|GQ463139.1|	57.34	71.19	0	1	361	144	5	5	358	56566	57639	6e-115	382
ASA_P4JF008	gi|684200017|gb|CP008920.1|	59.82	73.02	0	2	341	131	4	21	358	1906259	1907272	7e-115	382
ASA_P4JF008	gi|30172212|dbj|AB085762.1|	79.68	85.66	0	1	251	42	1	1	251	1	726	1e-114	346
ASA_P4JF008	gi|594708731|gb|KC886258.1|	57.62	70.91	0	1	361	143	5	5	358	59179	60252	1e-114	380
ASA_P4JF008	gi|358442166|gb|JN648379.1|	57.62	70.91	0	1	361	143	5	5	358	59179	60252	1e-114	380
ASA_P4JF008	gi|259156371|gb|GQ463142.1|	57.62	70.91	0	2	361	143	5	5	358	59216	60289	1e-114	380
ASA_P4JF008	gi|594708630|gb|KC886257.1|	57.62	70.91	0	1	361	143	5	5	358	59368	60441	1e-114	380
ASA_P4JF008	gi|259156180|gb|GQ463140.1|	57.62	70.91	0	2	361	143	5	5	358	63350	64423	1e-114	380
ASA_P4JF008	gi|462293505|gb|AJFN02000021.1|	57.62	70.91	0	-1	361	143	5	5	358	97203	96130	2e-114	380
ASA_P4JF008	gi|356645562|gb|CP003069.1|	57.62	70.91	0	2	361	143	5	5	358	142724	143797	2e-114	380
ASA_P4JF008	gi|695931389|gb|CP007634.1|	57.62	70.91	0	2	361	143	5	5	358	137648	138721	2e-114	380
ASA_P4JF008	gi|20095128|gb|AY090559.1|	60.36	73.57	0	1	333	126	4	29	358	54661	55650	7e-114	379
ASA_P4JF008	gi|390425027|gb|CP003154.1|	49.85	64.99	0	-2	337	160	4	23	357	1645034	1644045	2e-89	308
ASA_P4JF008	gi|635290508|gb|CP005961.1|	46.41	63.26	0	3	362	168	8	16	358	388533	389597	4e-83	290
ASA_P4JF008	gi|749209907|gb|CP010312.1|	44.39	58.75	0	2	383	171	6	17	359	51044	52186	1e-82	288
ASA_P4JF008	gi|21202847|dbj|AP004237.1|	44.13	58.38	0	3	358	179	7	19	357	157500	158567	6e-80	281
ASA_P4JF008	gi|550601969|gb|KF295828.1|	46.18	62.42	0	-1	314	159	5	52	357	20478	19543	2e-76	270
ASA_P4JF008	gi|512379920|dbj|AP013069.1|	42.54	61.13	0	3	355	178	9	26	359	150477	151526	7e-73	260
ASA_P4JF008	gi|219883500|dbj|AB088420.3|	42.54	61.13	0	1	355	178	9	26	359	150547	151596	7e-73	260
ASA_P4JF008	gi|219688841|dbj|AB474758.1|	42.54	61.13	0	3	355	178	9	26	359	151743	152792	7e-73	260
ASA_P4JF007	gi|566131152|gb|KF551948.1|	65.32	80.18	0	1	222	77	0	1	222	58690	59355	1e-90	305
ASA_P4JF007	gi|685456019|gb|CP009412.1|	65.32	79.73	0	3	222	77	0	1	222	75237	75902	2e-90	305
ASA_P4JF007	gi|332144411|dbj|AB571791.1|	65.32	79.73	0	-3	222	77	0	1	222	45625	44960	2e-90	305
ASA_P4JF007	gi|591389235|gb|KF992018.1|	65.32	79.73	0	2	222	77	0	1	222	71792	72457	2e-90	305
ASA_P4JF007	gi|378705671|gb|JN861072.1|	65.32	79.73	0	2	222	77	0	1	222	71792	72457	2e-90	305
ASA_P4JF007	gi|582035484|gb|CP006661.1|	65.32	79.73	0	3	222	77	0	1	222	85887	86552	2e-90	305
ASA_P4JF007	gi|555235253|gb|KF250428.1|	65.32	79.73	0	1	222	77	0	1	222	62464	63129	2e-90	305
ASA_P4JF007	gi|555235253|gb|KF250428.1|	26.29	41.71	0	-2	175	105	7	7	165	118470	117970	5.8	38.9
ASA_P4JF007	gi|678222149|gb|KJ909290.1|	65.32	79.73	0	3	222	77	0	1	222	73245	73910	2e-90	305
ASA_P4JF007	gi|678222149|gb|KJ909290.1|	25.68	40.99	0	-1	222	143	7	7	209	118487	117831	0.064	45.1
ASA_P4JF007	gi|696581286|gb|CP009560.1|	65.32	79.73	0	1	222	77	0	1	222	19978	20643	2e-90	305
ASA_P4JF007	gi|696581286|gb|CP009560.1|	25.68	40.99	0	-3	222	143	7	7	209	59583	58927	0.064	45.1
ASA_P4JF007	gi|229561581|gb|FJ621587.1|	65.32	79.73	0	2	222	77	0	1	222	86051	86716	2e-90	305
ASA_P4JF007	gi|229561581|gb|FJ621587.1|	25.68	40.99	0	-2	222	143	7	7	209	125659	125003	0.064	45.1
ASA_P4JF007	gi|695935254|gb|CP009567.1|	65.32	79.73	0	-2	222	77	0	1	222	149055	148390	2e-90	305
ASA_P4JF007	gi|695935254|gb|CP009567.1|	25.68	40.99	0	1	222	143	7	7	209	109447	110103	0.064	45.1
ASA_P4JF007	gi|305670679|gb|HQ023862.1|	65.32	79.73	0	1	222	77	0	1	222	74407	75072	2e-90	305
ASA_P4JF007	gi|305670679|gb|HQ023862.1|	25.68	40.99	0	-1	222	143	7	7	209	128017	127361	0.064	45.1
ASA_P4JF007	gi|305670853|gb|HQ023863.1|	65.32	79.73	0	3	222	77	0	1	222	70659	71324	2e-90	305
ASA_P4JF007	gi|305670853|gb|HQ023863.1|	25.68	40.99	0	-1	222	143	7	7	209	128525	127869	0.064	45.1
ASA_P4JF007	gi|358409925|gb|JN157804.1|	65.32	79.73	0	-2	222	77	0	1	222	148957	148292	2e-90	305
ASA_P4JF007	gi|685456437|gb|CP009414.1|	65.32	79.73	0	2	222	77	0	1	222	77372	78037	2e-90	305
ASA_P4JF007	gi|685456437|gb|CP009414.1|	26.29	41.71	0	3	175	105	7	7	165	127182	127682	5.8	38.9
ASA_P4JF007	gi|685456437|gb|CP009414.1|	27.06	42.35	0	-3	170	110	6	7	165	132346	131846	7.4	38.5
ASA_P4JF007	gi|381287804|gb|JN983043.1|	65.32	79.73	0	-1	222	77	0	1	222	94595	93930	2e-90	305
ASA_P4JF007	gi|381287804|gb|JN983043.1|	25.68	40.99	0	1	222	143	7	7	209	52468	53124	0.064	45.1
ASA_P4JF007	gi|409729032|gb|JX141473.1|	65.32	79.73	0	2	222	77	0	1	222	66170	66835	2e-90	305
ASA_P4JF007	gi|409729032|gb|JX141473.1|	25.68	40.99	0	-1	222	143	7	7	209	132240	131584	0.064	45.1
ASA_P4JF007	gi|430829327|gb|JF714412.2|	65.32	79.73	0	2	222	77	0	1	222	71792	72457	2e-90	305
ASA_P4JF007	gi|685455476|gb|CP009411.1|	65.32	79.73	0	1	222	77	0	1	222	86020	86685	2e-90	305
ASA_P4JF007	gi|685455476|gb|CP009411.1|	25.68	40.99	0	-2	222	143	7	7	209	133890	133234	0.064	45.1
ASA_P4JF007	gi|229561762|gb|FJ621588.1|;gi|305671026|gb|HQ023864.1|	65.32	79.73	0	3	222	77	0	1	222	76107	76772	2e-90	305
ASA_P4JF007	gi|229561762|gb|FJ621588.1|;gi|305671026|gb|HQ023864.1|	25.68	40.99	0	-3	222	143	7	7	209	133975	133319	0.064	45.1
ASA_P4JF007	gi|345105136|gb|JF503991.1|	65.32	79.73	0	2	222	77	0	1	222	71792	72457	2e-90	305
ASA_P4JF007	gi|695934953|gb|CP007636.1|	65.32	79.73	0	2	222	77	0	1	222	93311	93976	2e-90	305
ASA_P4JF007	gi|596353652|gb|KF976462.2|	65.32	79.73	0	3	222	77	0	1	222	67308	67973	2e-90	305
ASA_P4JF007	gi|596353652|gb|KF976462.2|	25.68	40.99	0	-3	222	143	7	7	209	140443	139787	0.064	45.1
ASA_P4JF007	gi|596353652|gb|KF976462.2|	26.29	41.71	0	-1	175	105	7	7	165	124092	123592	5.8	38.9
ASA_P4JF007	gi|514883893|gb|JX442976.1|	65.32	79.73	0	3	222	77	0	1	222	104589	105254	2e-90	305
ASA_P4JF007	gi|514883893|gb|JX442976.1|	26.29	41.71	0	-2	175	105	7	7	165	166527	166027	5.8	38.9
ASA_P4JF007	gi|327536433|gb|JF267651.1|	65.32	79.73	0	3	222	77	0	1	222	91695	92360	2e-90	305
ASA_P4JF007	gi|327536433|gb|JF267651.1|	26.29	41.71	0	-3	175	105	7	7	165	142309	141809	5.8	38.9
ASA_P4JF007	gi|685456237|gb|CP009413.1|	65.32	79.73	0	-2	222	77	0	1	222	79067	78402	2e-90	305
ASA_P4JF007	gi|685456237|gb|CP009413.1|	25.68	40.99	0	-3	222	143	7	7	209	142114	141458	0.064	45.1
ASA_P4JF007	gi|685456237|gb|CP009413.1|	26.29	41.71	0	-3	175	105	7	7	165	134407	133907	5.8	38.9
ASA_P4JF007	gi|133905002|gb|CP000604.1|	65.32	79.73	0	2	222	77	0	1	222	86051	86716	2e-90	305
ASA_P4JF007	gi|133905002|gb|CP000604.1|	25.68	40.99	0	-2	222	143	7	7	209	143919	143263	0.064	45.1
ASA_P4JF007	gi|374413489|gb|JN687470.1|	65.32	79.73	0	1	222	77	0	1	222	74365	75030	2e-90	305
ASA_P4JF007	gi|685454021|gb|CP009409.1|	65.32	79.73	0	3	222	77	0	1	222	86037	86702	2e-90	305
ASA_P4JF007	gi|685454021|gb|CP009409.1|	25.68	40.99	0	-2	222	143	7	7	209	158343	157687	0.064	45.1
ASA_P4JF007	gi|685454021|gb|CP009409.1|	26.29	41.71	0	-3	175	105	7	7	165	146171	145671	5.8	38.9
ASA_P4JF007	gi|345468041|dbj|AP012208.1|	65.32	79.73	0	1	222	77	0	1	222	73126	73791	2e-90	305
ASA_P4JF007	gi|723759024|gb|KP056256.1|	65.32	79.73	0	2	222	77	0	1	222	73295	73960	2e-90	305
ASA_P4JF007	gi|523811284|gb|CP006050.1|	65.32	79.73	0	3	222	77	0	1	222	85158	85823	2e-90	305
ASA_P4JF007	gi|523811284|gb|CP006050.1|	21.34	40.59	0	2	239	158	7	3	216	143534	144235	0.002	49.3
ASA_P4JF007	gi|523811284|gb|CP006050.1|	25.11	41.28	0	1	235	138	9	3	209	38938	39612	0.007	47.8
ASA_P4JF007	gi|661245796|dbj|AP014565.1|	65.32	79.73	0	-2	222	77	0	1	222	1028063	1027398	2e-90	305
ASA_P4JF007	gi|661245796|dbj|AP014565.1|	26.94	44.08	0	1	245	148	9	3	223	2481925	2482638	2e-07	61.2
ASA_P4JF007	gi|661245796|dbj|AP014565.1|	22.46	41.53	0	3	236	155	7	3	217	428586	429272	2e-04	52.0
ASA_P4JF007	gi|661245796|dbj|AP014565.1|	25.89	41.52	0	-3	224	147	8	8	214	2785807	2785142	0.009	47.4
ASA_P4JF007	gi|661245796|dbj|AP014565.1|	24.20	46.12	0	-3	219	146	7	7	209	565936	565292	0.021	46.2
ASA_P4JF007	gi|661245796|dbj|AP014565.1|	25.13	42.71	0	1	199	127	8	7	186	4698361	4698948	4.4	39.3
ASA_P4JF007	gi|661245796|dbj|AP014565.1|	22.27	39.50	0	1	238	151	8	1	214	3723610	3724293	5.4	38.9
ASA_P4JF007	gi|118596907|dbj|AB277724.1|	64.41	79.28	0	3	222	79	0	1	222	50889	51554	2e-88	299
ASA_P4JF007	gi|544169431|gb|KF152885.1|	64.41	79.28	0	2	222	79	0	1	222	69056	69721	2e-88	299
ASA_P4JF007	gi|749800011|gb|KM506769.1|	64.41	79.28	0	3	222	79	0	1	222	47211	47876	2e-88	299
ASA_P4JF007	gi|118596719|dbj|AB277723.1|	64.41	79.28	0	2	222	79	0	1	222	56435	57100	2e-88	299
ASA_P4JF007	gi|133904815|gb|CP000602.1|	64.41	79.28	0	2	222	79	0	1	222	73400	74065	2e-88	299
ASA_P4JF007	gi|704486155|gb|KM083064.1|	64.41	79.28	0	2	222	79	0	1	222	62765	63430	2e-88	299
ASA_P4JF007	gi|443900801|emb|FO203354.1|	64.41	79.28	0	2	222	79	0	1	222	69887	70552	2e-88	299
ASA_P4JF007	gi|443900801|emb|FO203354.1|	26.29	41.71	0	-2	175	105	7	7	165	140235	139735	5.8	38.9
ASA_P4JF007	gi|723243434|gb|CP009868.1|	64.41	79.28	0	-3	222	79	0	1	222	159429	158764	2e-88	299
ASA_P4JF007	gi|723243434|gb|CP009868.1|	26.29	41.71	0	1	175	105	7	7	165	105304	105804	5.8	38.9
ASA_P4JF007	gi|662862580|ref|NC_022522.2|	64.41	79.28	0	2	222	79	0	1	222	68084	68749	2e-88	299
ASA_P4JF007	gi|662862580|ref|NC_022522.2|	26.29	41.71	0	-1	175	105	7	7	165	136480	135980	5.8	38.9
ASA_P4JF007	gi|657224404|gb|KF056330.2|	64.41	79.28	0	2	222	79	0	1	222	68084	68749	2e-88	299
ASA_P4JF007	gi|657224404|gb|KF056330.2|	26.29	41.71	0	-1	175	105	7	7	165	136480	135980	5.8	38.9
ASA_P4JF007	gi|657224404|gb|KF056330.2|	64.41	79.28	0	2	222	79	0	1	222	68084	68749	2e-88	299
ASA_P4JF007	gi|657224404|gb|KF056330.2|	26.29	41.71	0	-1	175	105	7	7	165	136480	135980	5.8	38.9
ASA_P4JF007	gi|752502612|dbj|AP014611.1|	64.41	79.28	0	2	222	79	0	1	222	92363	93028	2e-88	299
ASA_P4JF007	gi|377806473|gb|JQ010984.1|	64.41	79.28	0	3	222	79	0	1	222	77235	77900	2e-88	299
ASA_P4JF007	gi|377806473|gb|JQ010984.1|	26.29	41.71	0	-2	175	105	7	7	165	149911	149411	5.8	38.9
ASA_P4JF007	gi|698038887|gb|KM670336.1|	64.41	79.28	0	3	222	79	0	1	222	83634	84299	2e-88	299
ASA_P4JF007	gi|742994109|gb|CP010391.1|	64.41	79.28	0	-3	222	79	0	1	222	95523	94858	2e-88	299
ASA_P4JF007	gi|742994109|gb|CP010391.1|	26.29	41.71	0	1	175	105	7	7	165	31861	32361	5.8	38.9
ASA_P4JF007	gi|407810043|gb|JQ824049.1|	64.41	79.28	0	-3	222	79	0	1	222	67580	66915	2e-88	299
ASA_P4JF007	gi|407810043|gb|JQ824049.1|	26.29	41.71	0	2	175	105	7	7	165	163367	163867	5.8	38.9
ASA_P4JF007	gi|133905277|gb|CP000603.1|	64.41	79.28	0	2	222	79	0	1	222	87803	88468	2e-88	299
ASA_P4JF007	gi|133905277|gb|CP000603.1|	26.29	41.71	0	3	175	105	7	7	165	130539	131039	5.8	38.9
ASA_P4JF007	gi|660573358|gb|CP008790.1|	64.41	79.28	0	1	222	79	0	1	222	81982	82647	2e-88	299
ASA_P4JF007	gi|742954201|gb|CP010373.1|	64.41	79.28	0	-3	222	79	0	1	222	63740	63075	2e-88	299
ASA_P4JF007	gi|742954201|gb|CP010373.1|	25.23	40.99	0	-3	222	144	7	7	209	129854	129198	0.080	44.7
ASA_P4JF007	gi|640855459|gb|CP007732.1|	64.41	79.28	0	1	222	79	0	1	222	112315	112980	2e-88	299
ASA_P4JF007	gi|640855459|gb|CP007732.1|	26.29	41.71	0	-1	175	105	7	7	165	232541	232041	5.8	38.9
ASA_P4JF007	gi|619739382|gb|CP007558.1|	64.41	79.28	0	2	222	79	0	1	222	112304	112969	2e-88	299
ASA_P4JF007	gi|619739382|gb|CP007558.1|	26.29	41.71	0	-1	175	105	7	7	165	236504	236004	5.8	38.9
ASA_P4JF007	gi|662716651|gb|CP008824.1|	64.41	79.28	0	2	222	79	0	1	222	112304	112969	2e-88	299
ASA_P4JF007	gi|662716651|gb|CP008824.1|	26.29	41.71	0	-1	175	105	7	7	165	284183	283683	5.8	38.9
ASA_P4JF007	gi|305670530|gb|HQ023861.1|	64.41	79.28	0	2	222	79	0	1	222	74831	75496	2e-88	299
ASA_P4JF007	gi|733164884|emb|LN681228.1|	64.86	75.68	0	3	222	78	0	1	222	30132	30797	4e-86	292
ASA_P4JF007	gi|289176709|emb|FN667743.1|	64.86	75.68	0	3	222	78	0	1	222	30132	30797	4e-86	292
ASA_P4JF007	gi|733160500|emb|LN681227.1|	64.41	77.48	0	-3	222	79	0	1	222	2300748	2300083	2e-85	290
ASA_P4JF007	gi|733160500|emb|LN681227.1|	24.89	40.93	0	-3	237	150	7	3	216	2836593	2835898	2e-06	58.2
ASA_P4JF007	gi|297627574|emb|FN667742.1|	64.41	77.48	0	-3	222	79	0	1	222	2301013	2300348	2e-85	290
ASA_P4JF007	gi|297627574|emb|FN667742.1|	24.89	40.93	0	-2	237	150	7	3	216	2836898	2836203	2e-06	58.2
ASA_P4JF007	gi|224831756|gb|FJ705807.1|	62.61	75.68	0	3	222	83	0	1	222	67275	67940	4e-84	286
ASA_P4JF007	gi|672365395|gb|CP006665.1|	49.32	66.06	0	3	221	110	2	1	221	92796	93452	8e-60	216
ASA_P4JF007	gi|577007824|dbj|AB856327.1|	38.81	57.99	0	3	219	133	1	1	219	62724	63377	1e-44	172
ASA_P4JF007	gi|370986822|dbj|AB571865.1|	38.81	57.99	0	1	219	133	1	1	219	71080	71733	1e-44	172
ASA_P4JF007	gi|299070035|emb|FP885897.1|	30.74	46.31	0	-2	244	129	9	7	223	1560124	1559432	1e-14	84.3
ASA_P4JF007	gi|299070035|emb|FP885897.1|	23.24	36.51	0	-3	241	150	7	7	221	83967	83272	0.062	45.1
ASA_P4JF007	gi|299070035|emb|FP885897.1|	24.02	40.17	0	-2	229	151	8	7	215	2825758	2825081	0.76	41.6
ASA_P4JF007	gi|635290508|gb|CP005961.1|	30.60	48.28	0	1	232	136	10	6	221	387874	388542	3e-14	83.2
ASA_P4JF007	gi|334194119|gb|CP002819.1|	31.43	45.71	0	-1	245	126	10	7	223	1662077	1661385	6e-14	82.0
ASA_P4JF007	gi|334194119|gb|CP002819.1|	23.24	37.76	0	-1	241	150	7	7	221	67433	66738	0.013	47.0
ASA_P4JF007	gi|334194119|gb|CP002819.1|	27.87	45.08	0	-2	122	77	3	105	215	2893312	2892947	4.9	38.9
ASA_P4JF007	gi|299076774|emb|FP885906.2|	31.56	46.31	0	-1	244	127	10	7	223	1611832	1611140	1e-13	80.9
ASA_P4JF007	gi|299076774|emb|FP885906.2|	27.00	40.08	0	-3	237	146	8	7	221	63197	62502	0.008	47.8
ASA_P4JF007	gi|299076774|emb|FP885906.2|	25.11	40.43	0	-1	235	141	9	7	215	2892967	2892290	0.10	44.3
ASA_P4JF007	gi|325064654|gb|CP002543.1|	25.55	47.58	0	3	227	146	8	4	213	512028	512690	3e-13	80.1
ASA_P4JF007	gi|325064654|gb|CP002543.1|	27.68	44.20	0	1	224	136	9	7	209	28612	29268	2e-06	58.2
ASA_P4JF007	gi|325064654|gb|CP002543.1|	24.66	43.50	0	2	223	140	10	5	209	537200	537838	7.5	38.5
ASA_P4JF007	gi|30407127|emb|AL646052.1|	31.40	46.28	0	-2	242	126	10	7	221	1651755	1651069	1e-12	78.2
ASA_P4JF007	gi|30407127|emb|AL646052.1|	25.86	43.10	0	3	232	143	10	7	215	633987	634664	0.003	48.9
ASA_P4JF007	gi|30407127|emb|AL646052.1|	26.69	39.41	0	3	236	148	8	7	221	3652641	3653336	0.10	44.3
ASA_P4JF007	gi|344170422|emb|FR854082.1|	31.15	45.90	0	2	244	128	10	7	223	360092	360784	1e-12	77.8
ASA_P4JF007	gi|344170422|emb|FR854082.1|	26.72	41.81	0	-2	232	139	8	5	213	700239	699568	2e-04	52.8
ASA_P4JF007	gi|71845263|gb|CP000089.1|	28.76	44.21	0	-2	233	141	6	7	216	3694052	3693360	2e-12	77.4
ASA_P4JF007	gi|71845263|gb|CP000089.1|	26.92	43.16	0	3	234	148	9	6	220	2298000	2298689	9e-08	62.4
ASA_P4JF007	gi|71845263|gb|CP000089.1|	25.86	43.53	0	2	232	150	7	5	216	2995673	2996362	9e-07	59.3
ASA_P4JF007	gi|71845263|gb|CP000089.1|	26.25	42.08	0	3	240	153	8	3	221	4013385	4014095	2e-06	58.5
ASA_P4JF007	gi|71845263|gb|CP000089.1|	22.73	42.27	0	3	220	145	7	18	215	1483956	1484606	5e-04	51.2
ASA_P4JF007	gi|71845263|gb|CP000089.1|	24.68	41.13	0	2	231	143	7	16	221	567032	567706	8e-04	50.4
ASA_P4JF007	gi|71845263|gb|CP000089.1|	24.57	40.09	0	-3	232	147	6	3	211	3972022	3971342	0.002	49.7
ASA_P4JF007	gi|71845263|gb|CP000089.1|	22.71	42.36	0	2	229	151	9	3	209	2125703	2126377	0.004	48.5
ASA_P4JF007	gi|71845263|gb|CP000089.1|	23.65	42.32	0	2	241	156	9	3	220	1155071	1155778	0.012	47.0
ASA_P4JF007	gi|71845263|gb|CP000089.1|	21.76	42.26	0	3	239	163	7	3	220	1649421	1650128	0.022	46.2
ASA_P4JF007	gi|71845263|gb|CP000089.1|	30.14	45.89	0	3	146	88	5	66	210	3549432	3549830	0.033	45.8
ASA_P4JF007	gi|71845263|gb|CP000089.1|	27.11	42.17	0	2	166	104	5	67	218	3342380	3342868	0.10	44.3
ASA_P4JF007	gi|71845263|gb|CP000089.1|	24.79	42.44	0	3	238	158	7	3	220	4290366	4291076	0.16	43.5
ASA_P4JF007	gi|71845263|gb|CP000089.1|	23.77	42.60	0	-2	223	139	8	18	215	4347863	4347213	0.23	43.1
ASA_P4JF007	gi|71845263|gb|CP000089.1|	23.28	39.66	0	-2	232	148	7	7	214	3595697	3595020	0.24	43.1
ASA_P4JF007	gi|71845263|gb|CP000089.1|	26.18	41.20	0	2	233	138	10	1	209	3844232	3844900	0.25	43.1
ASA_P4JF007	gi|71845263|gb|CP000089.1|	33.33	55.56	0	-2	72	40	1	123	186	1060172	1059957	0.42	42.4
ASA_P4JF007	gi|71845263|gb|CP000089.1|	24.14	40.09	0	1	232	147	7	7	215	2139139	2139816	0.66	41.6
ASA_P4JF007	gi|71845263|gb|CP000089.1|	24.48	43.15	0	-3	241	142	12	3	214	744628	743939	0.79	41.6
ASA_P4JF007	gi|126636230|gb|CP000606.1|	31.88	46.72	0	-1	229	137	9	7	217	4071024	4070341	6e-12	75.9
ASA_P4JF007	gi|126636230|gb|CP000606.1|	28.94	44.26	0	-3	235	142	12	3	215	3285466	3284771	5e-07	60.1
ASA_P4JF007	gi|126636230|gb|CP000606.1|	26.41	44.59	0	2	231	152	8	3	217	3347429	3348115	7e-07	59.7
ASA_P4JF007	gi|126636230|gb|CP000606.1|	28.09	44.68	0	1	235	143	8	3	214	49828	50523	3e-06	57.8
ASA_P4JF007	gi|126636230|gb|CP000606.1|	27.78	44.02	0	-3	234	146	10	3	215	4088464	4087769	8e-05	53.5
ASA_P4JF007	gi|126636230|gb|CP000606.1|	25.11	45.53	0	-1	235	141	12	7	215	1125018	1124341	4e-04	51.2
ASA_P4JF007	gi|126636230|gb|CP000606.1|	25.73	42.32	0	-2	241	152	8	3	221	2376185	2375478	6e-04	50.8
ASA_P4JF007	gi|126636230|gb|CP000606.1|	23.43	40.59	0	3	239	147	7	3	214	937521	938210	0.004	48.5
ASA_P4JF007	gi|126636230|gb|CP000606.1|	26.43	40.53	0	-1	227	133	8	7	209	487977	487327	0.046	45.4
ASA_P4JF007	gi|126636230|gb|CP000606.1|	24.57	43.10	0	-2	232	144	9	7	214	4432382	4431708	0.21	43.1
ASA_P4JF007	gi|126636230|gb|CP000606.1|	25.46	39.81	0	1	216	145	5	7	208	1041490	1042131	0.73	41.6
ASA_P4JF007	gi|126636230|gb|CP000606.1|	23.25	42.98	0	-3	228	150	8	7	212	3716680	3716006	0.79	41.6
ASA_P4JF007	gi|126636230|gb|CP000606.1|	25.86	40.80	0	3	174	105	7	2	158	2846988	2847488	1.3	40.8
ASA_P4JF007	gi|126636230|gb|CP000606.1|	29.79	45.39	0	2	141	75	5	103	221	4283390	4283806	1.6	40.4
ASA_P4JF007	gi|126636230|gb|CP000606.1|	25.70	44.86	0	-2	214	136	9	7	203	3290174	3289551	3.0	39.7
ASA_P4JF007	gi|351716053|emb|FO082060.1|	28.92	44.18	0	3	249	134	8	3	220	972471	973181	6e-12	75.9
ASA_P4JF007	gi|351716053|emb|FO082060.1|	28.12	44.20	0	3	224	141	7	5	209	1245639	1246307	1e-07	62.0
ASA_P4JF007	gi|351716053|emb|FO082060.1|	29.65	42.04	0	2	226	139	7	8	214	64637	65311	1e-06	58.9
ASA_P4JF007	gi|351716053|emb|FO082060.1|	28.45	44.40	0	-1	232	145	9	3	215	2309939	2309250	1e-06	58.9
ASA_P4JF007	gi|351716053|emb|FO082060.1|	27.63	44.74	0	1	228	146	7	3	212	1548871	1549551	2e-06	58.5
ASA_P4JF007	gi|351716053|emb|FO082060.1|	25.95	50.38	0	-1	131	86	2	101	220	2569082	2568690	5e-05	54.3
ASA_P4JF007	gi|351716053|emb|FO082060.1|	27.76	43.27	0	2	245	145	11	3	221	1162073	1162789	2e-04	52.4
ASA_P4JF007	gi|351716053|emb|FO082060.1|	25.11	44.59	0	-2	231	150	8	3	213	2812273	2811590	0.001	50.1
ASA_P4JF007	gi|351716053|emb|FO082060.1|	27.27	43.64	0	-1	220	126	11	16	209	3521354	3520719	0.003	48.9
ASA_P4JF007	gi|351716053|emb|FO082060.1|	24.50	42.17	0	3	249	138	11	7	221	2669532	2670230	0.005	48.1
ASA_P4JF007	gi|351716053|emb|FO082060.1|	23.93	38.89	0	1	234	154	6	3	215	1177462	1178154	0.036	45.8
ASA_P4JF007	gi|351716053|emb|FO082060.1|	28.44	44.00	0	-1	225	128	12	7	208	2921681	2921037	0.036	45.4
ASA_P4JF007	gi|351716053|emb|FO082060.1|	27.23	39.57	0	-3	235	128	10	5	210	1250262	1249600	0.066	44.7
ASA_P4JF007	gi|351716053|emb|FO082060.1|	25.85	39.83	0	1	236	129	9	7	211	4397437	4398099	0.12	43.9
ASA_P4JF007	gi|351716053|emb|FO082060.1|	26.29	41.81	0	3	232	131	9	3	209	1144074	1144724	0.14	43.9
ASA_P4JF007	gi|351716053|emb|FO082060.1|	24.29	40.08	0	-3	247	130	10	7	215	4132716	4132033	0.21	43.1
ASA_P4JF007	gi|351716053|emb|FO082060.1|	23.53	39.92	0	-1	238	155	9	3	215	4107890	4107183	1.1	41.2
ASA_P4JF007	gi|351716053|emb|FO082060.1|	24.35	44.78	0	3	230	150	9	7	215	997887	998567	1.6	40.4
ASA_P4JF007	gi|351716053|emb|FO082060.1|	24.31	39.91	0	2	218	115	10	3	186	4256441	4257046	2.7	40.0
ASA_P4JF007	gi|430001947|emb|FO082820.1|	27.98	43.58	0	1	218	141	5	7	209	452605	453255	7e-12	75.5
ASA_P4JF007	gi|430001947|emb|FO082820.1|	27.67	47.80	0	-2	159	107	5	7	158	2906614	2906141	5e-06	57.0
ASA_P4JF007	gi|430001947|emb|FO082820.1|	26.32	42.11	0	-3	228	147	8	7	217	847524	846853	3e-05	54.7
ASA_P4JF007	gi|430001947|emb|FO082820.1|	23.93	38.89	0	1	234	153	7	3	216	3645922	3646608	0.032	45.8
ASA_P4JF007	gi|430001947|emb|FO082820.1|	24.78	38.05	0	-1	226	149	7	7	213	1615301	1614630	0.062	45.1
ASA_P4JF007	gi|430001947|emb|FO082820.1|	25.00	43.18	0	1	220	145	8	7	209	153103	153753	0.12	43.9
ASA_P4JF007	gi|430001947|emb|FO082820.1|	22.41	42.74	0	-1	241	152	9	6	220	545621	544926	0.17	43.5
ASA_P4JF007	gi|430001947|emb|FO082820.1|	24.02	41.92	0	-3	229	148	9	15	223	2276340	2275672	0.25	43.1
ASA_P4JF007	gi|430001947|emb|FO082820.1|	24.37	42.13	0	3	197	129	8	7	186	2689518	2690099	0.44	42.4
ASA_P4JF007	gi|430001947|emb|FO082820.1|	24.44	40.00	0	-1	225	145	8	3	209	2724569	2723916	0.65	42.0
ASA_P4JF007	gi|430001947|emb|FO082820.1|	18.91	38.24	0	-2	238	158	6	3	215	522568	521885	0.71	41.6
ASA_P4JF007	gi|299065054|emb|FP885895.1|	30.99	45.87	0	-3	242	127	11	7	221	1566024	1565338	7e-12	75.5
ASA_P4JF007	gi|299065054|emb|FP885895.1|	25.97	42.42	0	-2	231	144	9	7	215	2967034	2966357	0.016	46.6
ASA_P4JF007	gi|299065054|emb|FP885895.1|	26.67	39.17	0	-3	240	143	9	7	221	95727	95032	0.080	44.7
ASA_P4JF007	gi|469772332|gb|CP004012.1|	30.99	46.28	0	2	242	127	11	7	221	1979135	1979821	1e-11	75.1
ASA_P4JF007	gi|469772332|gb|CP004012.1|	25.86	43.10	0	2	232	143	10	7	215	615710	616387	0.003	48.9
ASA_P4JF007	gi|469772332|gb|CP004012.1|	27.12	39.83	0	1	236	147	8	7	221	3650737	3651432	0.013	47.0
ASA_P4JF007	gi|554593721|gb|CP005990.1|	27.13	42.11	0	-3	247	135	7	3	217	179972	179271	2e-11	73.9
ASA_P4JF007	gi|554593721|gb|CP005990.1|	26.92	45.30	0	1	234	141	12	7	216	410929	411612	4e-05	54.3
ASA_P4JF007	gi|554593721|gb|CP005990.1|	30.30	46.97	0	1	132	78	4	92	209	1716805	1717200	0.002	49.7
ASA_P4JF007	gi|171696369|gb|CP000930.2|	30.77	47.01	0	-2	234	135	10	3	216	3040981	3040301	2e-11	73.9
ASA_P4JF007	gi|171696369|gb|CP000930.2|	23.38	40.69	0	2	231	143	8	3	209	2083640	2084302	0.57	42.0
ASA_P4JF007	gi|257777071|gb|CP001720.1|	28.38	46.40	0	-1	222	142	7	3	209	1762371	1761712	3e-11	73.6
ASA_P4JF007	gi|257777071|gb|CP001720.1|	27.19	41.67	0	3	228	139	9	3	210	781131	781793	6e-05	53.9
ASA_P4JF007	gi|257777071|gb|CP001720.1|	25.11	40.26	0	-3	231	139	7	7	211	1056118	1055450	0.20	43.5
ASA_P4JF007	gi|196476886|gb|CP000747.1|	28.38	45.50	0	-3	222	134	7	3	207	1042903	1042262	4e-11	73.2
ASA_P4JF007	gi|196476886|gb|CP000747.1|	31.22	45.99	0	-2	237	124	16	5	213	354455	353778	5e-06	57.4
ASA_P4JF007	gi|196476886|gb|CP000747.1|	24.43	39.37	0	-3	221	135	9	7	204	2493463	2492828	0.24	43.1
ASA_P4JF007	gi|316945283|gb|CP002432.1|	27.65	43.78	0	-1	217	144	4	5	209	2674655	2674008	5e-11	72.8
ASA_P4JF007	gi|316945283|gb|CP002432.1|	24.88	41.94	0	-3	217	148	5	5	209	2051571	2050930	4e-07	60.5
ASA_P4JF007	gi|316945283|gb|CP002432.1|	26.32	46.49	0	2	114	81	2	104	214	1385798	1386139	1.3	40.8
ASA_P4JF007	gi|34105712|gb|AE016825.1|	31.34	45.27	0	-3	201	118	7	3	186	3721295	3720702	9e-11	72.0
ASA_P4JF007	gi|34105712|gb|AE016825.1|	27.05	44.67	0	-2	244	142	9	3	220	126816	126115	1e-07	62.4
ASA_P4JF007	gi|34105712|gb|AE016825.1|	27.39	41.30	0	-2	230	139	9	5	210	4721748	4721071	7e-07	59.7
ASA_P4JF007	gi|34105712|gb|AE016825.1|	24.15	40.68	0	-3	236	160	5	3	220	2697803	2697099	1e-06	59.3
ASA_P4JF007	gi|34105712|gb|AE016825.1|	28.14	42.42	0	2	231	127	10	7	209	1083521	1084180	1e-05	55.8
ASA_P4JF007	gi|34105712|gb|AE016825.1|	23.38	46.75	0	-1	231	156	8	3	215	3167356	3166673	2e-05	55.8
ASA_P4JF007	gi|34105712|gb|AE016825.1|	29.24	45.76	0	3	236	126	14	3	209	1750788	1751459	1e-04	53.1
ASA_P4JF007	gi|34105712|gb|AE016825.1|	23.53	39.50	0	1	238	162	5	3	221	3548146	3548856	3e-04	52.0
ASA_P4JF007	gi|34105712|gb|AE016825.1|	26.07	44.02	0	2	234	151	7	7	220	874415	875110	8e-04	50.4
ASA_P4JF007	gi|34105712|gb|AE016825.1|	25.00	39.58	0	-2	240	147	8	3	217	3230871	3230176	0.002	49.7
ASA_P4JF007	gi|34105712|gb|AE016825.1|	24.89	43.67	0	-2	229	141	9	5	209	1047174	1046509	0.023	46.2
ASA_P4JF007	gi|34105712|gb|AE016825.1|	24.34	41.15	0	-3	226	147	8	7	211	579362	578694	0.054	45.1
ASA_P4JF007	gi|34105712|gb|AE016825.1|	25.88	39.91	0	2	228	147	6	3	212	150320	150991	0.064	45.1
ASA_P4JF007	gi|34105712|gb|AE016825.1|	22.08	37.50	0	-1	240	157	5	7	223	2769634	2768936	0.068	44.7
ASA_P4JF007	gi|34105712|gb|AE016825.1|	24.17	40.83	0	2	240	146	9	3	215	1207535	1208227	0.15	43.9
ASA_P4JF007	gi|34105712|gb|AE016825.1|	24.89	37.97	0	3	237	140	8	7	215	1449003	1449683	0.17	43.5
ASA_P4JF007	gi|34105712|gb|AE016825.1|	24.77	40.09	0	-3	222	143	7	7	209	686999	686349	0.20	43.5
ASA_P4JF007	gi|34105712|gb|AE016825.1|	24.56	40.79	0	-2	228	153	6	7	217	2499786	2499109	0.30	42.7
ASA_P4JF007	gi|34105712|gb|AE016825.1|	23.12	43.72	0	-1	199	135	7	5	186	2385907	2385314	0.34	42.7
ASA_P4JF007	gi|34105712|gb|AE016825.1|	23.25	39.91	0	1	228	147	7	5	211	1402399	1403061	0.71	41.6
ASA_P4JF007	gi|289181394|gb|CP001931.1|	31.08	47.75	0	-3	222	135	9	5	209	848597	847935	1e-10	72.0
ASA_P4JF007	gi|289181394|gb|CP001931.1|	31.97	47.54	0	-3	122	72	3	102	212	309077	308712	6e-04	50.8
ASA_P4JF007	gi|289181394|gb|CP001931.1|	26.48	40.18	0	2	219	145	6	5	209	912803	913453	0.45	42.4
ASA_P4JF007	gi|283951607|gb|CP001859.1|	27.31	42.29	0	3	227	143	6	7	214	794484	795155	1e-10	72.0
ASA_P4JF007	gi|283951607|gb|CP001859.1|	25.43	40.52	0	3	232	155	6	7	221	2324802	2325494	1e-06	58.9
ASA_P4JF007	gi|283951607|gb|CP001859.1|	26.01	40.81	0	3	223	141	7	7	209	1422120	1422776	0.002	49.7
ASA_P4JF007	gi|283951607|gb|CP001859.1|	25.00	40.91	0	-3	220	145	7	8	209	934632	933979	0.006	48.1
ASA_P4JF007	gi|283951607|gb|CP001859.1|	24.11	38.84	0	-1	224	150	7	7	212	1001042	1000377	0.041	45.4
ASA_P4JF007	gi|221725460|gb|CP000629.1|	29.91	44.64	0	1	224	141	7	5	214	558391	559056	1e-10	72.0
ASA_P4JF007	gi|221725460|gb|CP000629.1|	27.35	40.81	0	3	223	136	7	7	209	185784	186434	5e-05	54.3
ASA_P4JF007	gi|221725460|gb|CP000629.1|	28.33	44.21	0	3	233	133	11	3	209	80217	80891	1e-04	52.8
ASA_P4JF007	gi|440502955|gb|KC130084.1|	30.22	46.67	0	-1	225	136	7	5	209	25307	24636	1e-10	71.6
ASA_P4JF007	gi|440502955|gb|KC130084.1|	21.21	40.26	0	-1	231	157	7	14	222	29675	28992	0.034	45.8
ASA_P4JF007	gi|159889572|gb|CP000875.1|	27.71	48.48	0	2	231	140	9	7	213	1269902	1270585	1e-10	71.6
ASA_P4JF007	gi|159889572|gb|CP000875.1|	25.94	46.44	0	3	239	149	10	8	223	728472	729173	1e-06	58.9
ASA_P4JF007	gi|337757426|emb|FQ859181.1|	29.33	44.00	0	-3	225	143	6	5	214	41910	41239	2e-10	70.9
ASA_P4JF007	gi|337757426|emb|FQ859181.1|	26.43	41.85	0	1	227	149	7	7	217	293017	293691	2e-05	55.1
ASA_P4JF007	gi|337757426|emb|FQ859181.1|	25.22	43.36	0	-1	226	150	7	7	216	3931979	3931311	3e-05	54.7
ASA_P4JF007	gi|337757426|emb|FQ859181.1|	25.23	43.69	0	-2	222	150	7	3	209	1290262	1289600	8e-05	53.5
ASA_P4JF007	gi|337757426|emb|FQ859181.1|	25.96	40.85	0	2	235	120	7	3	204	4147823	4148464	1e-04	52.8
ASA_P4JF007	gi|337757426|emb|FQ859181.1|	25.55	37.44	0	-1	227	145	6	7	214	2647220	2646555	0.050	45.1
ASA_P4JF007	gi|337757426|emb|FQ859181.1|	26.89	38.66	0	3	238	148	8	6	223	4316982	4317677	0.078	44.7
ASA_P4JF007	gi|337757426|emb|FQ859181.1|	21.85	39.92	0	3	238	158	7	7	223	4011357	4012049	0.54	42.0
ASA_P4JF007	gi|685642980|gb|CP007782.1|	26.58	45.57	0	-3	237	148	9	3	217	762974	762276	2e-10	70.9
ASA_P4JF007	gi|685642980|gb|CP007782.1|	25.33	44.10	0	3	229	137	9	7	209	1062456	1063118	8e-06	56.6
ASA_P4JF007	gi|315447000|gb|CP002403.1|	29.18	45.92	0	-3	233	130	9	2	211	1486952	1486290	2e-10	70.9
ASA_P4JF007	gi|315447000|gb|CP002403.1|	24.37	45.38	0	1	238	151	8	3	216	2122030	2122728	9e-09	65.5
ASA_P4JF007	gi|315447000|gb|CP002403.1|	27.23	44.64	0	3	224	132	8	7	209	1817124	1817765	7e-08	62.8
ASA_P4JF007	gi|315447000|gb|CP002403.1|	25.22	42.92	0	-3	226	144	6	3	206	2398091	2397423	6e-05	53.9
ASA_P4JF007	gi|315447000|gb|CP002403.1|	20.63	41.70	0	-1	223	156	6	5	209	1482982	1482323	0.016	46.6
ASA_P4JF007	gi|315447000|gb|CP002403.1|	28.11	42.86	0	2	217	136	8	22	219	1206431	1207078	0.023	46.2
ASA_P4JF007	gi|563343116|gb|CP006912.1|	26.32	42.11	0	-1	228	153	4	7	220	2527418	2526738	3e-10	70.5
ASA_P4JF007	gi|563343116|gb|CP006912.1|	26.61	42.92	0	-3	233	147	9	7	220	2799177	2798494	3e-05	54.7
ASA_P4JF007	gi|563343116|gb|CP006912.1|	25.82	41.39	0	3	244	139	11	6	221	3263604	3264293	0.001	50.4
ASA_P4JF007	gi|563343116|gb|CP006912.1|	26.48	38.74	0	3	253	133	10	7	223	1865310	1866017	0.010	47.4
ASA_P4JF007	gi|563343116|gb|CP006912.1|	26.85	44.44	0	-3	216	132	8	7	203	147726	147100	0.020	46.2
ASA_P4JF007	gi|563343116|gb|CP006912.1|	25.33	40.17	0	-3	229	149	7	3	213	2898144	2897470	0.031	45.8
ASA_P4JF007	gi|563343116|gb|CP006912.1|	26.58	42.34	0	2	222	141	8	3	204	2523815	2524474	0.34	42.7
ASA_P4JF007	gi|563343116|gb|CP006912.1|	24.66	39.46	0	2	223	147	9	6	211	3166946	3167602	5.9	38.9
ASA_P4JF007	gi|34482852|emb|BX571659.1|	28.31	45.21	0	1	219	142	5	5	210	69529	70179	3e-10	70.5
ASA_P4JF007	gi|34482852|emb|BX571659.1|	24.07	40.28	0	1	216	153	4	5	209	231334	231981	4e-04	51.6
ASA_P4JF007	gi|34482852|emb|BX571659.1|	29.17	51.67	0	-2	120	74	3	102	210	201733	201374	0.019	46.6
ASA_P4JF007	gi|34482852|emb|BX571659.1|	23.86	44.89	0	1	176	116	5	47	210	293731	294240	0.053	45.1
ASA_P4JF007	gi|34482852|emb|BX571659.1|	23.73	40.68	0	2	236	150	8	7	217	110903	111595	0.100	44.3
ASA_P4JF007	gi|19172958|gb|AE005673.1|	25.33	46.22	0	-1	225	145	5	3	210	1218055	1217399	3e-10	70.5
ASA_P4JF007	gi|19172958|gb|AE005673.1|	28.12	42.41	0	2	224	141	9	6	213	953753	954412	9e-05	53.5
ASA_P4JF007	gi|19172958|gb|AE005673.1|	25.96	41.70	0	1	235	143	9	7	217	990334	991017	0.001	50.4
ASA_P4JF007	gi|19172958|gb|AE005673.1|	22.78	41.35	0	-1	237	158	8	5	217	3639508	3638801	0.024	46.2
ASA_P4JF007	gi|19172958|gb|AE005673.1|	23.46	39.51	0	1	243	155	8	3	222	724507	725211	0.062	45.1
ASA_P4JF007	gi|19172958|gb|AE005673.1|	23.71	45.26	0	-2	232	143	13	7	214	3326277	3325612	0.25	43.1
ASA_P4JF007	gi|220962111|gb|CP001340.1|	25.33	46.22	0	-3	225	145	5	3	210	1244032	1243376	3e-10	70.5
ASA_P4JF007	gi|220962111|gb|CP001340.1|	28.12	42.41	0	2	224	141	9	6	213	979784	980443	9e-05	53.5
ASA_P4JF007	gi|220962111|gb|CP001340.1|	25.96	41.70	0	1	235	143	9	7	217	1016365	1017048	0.001	50.4
ASA_P4JF007	gi|220962111|gb|CP001340.1|	22.78	41.35	0	-2	237	158	8	5	217	3665498	3664791	0.026	46.2
ASA_P4JF007	gi|220962111|gb|CP001340.1|	23.46	39.51	0	3	243	155	8	3	222	750537	751241	0.062	45.1
ASA_P4JF007	gi|220962111|gb|CP001340.1|	23.71	45.26	0	-1	232	143	13	7	214	3352263	3351598	0.25	43.1
ASA_P4JF007	gi|110283346|gb|CP000390.1|	28.96	43.89	0	1	221	141	7	5	210	3866551	3867210	3e-10	70.1
ASA_P4JF007	gi|110283346|gb|CP000390.1|	27.63	44.30	0	-1	228	126	13	7	207	3055675	3055028	5e-04	51.2
ASA_P4JF007	gi|110283346|gb|CP000390.1|	24.23	37.44	0	-2	227	151	6	7	214	3887880	3887206	0.11	44.3
ASA_P4JF007	gi|110283346|gb|CP000390.1|	23.24	42.74	0	-2	241	153	9	6	223	830715	830020	0.42	42.4
ASA_P4JF007	gi|110283346|gb|CP000390.1|	30.25	44.54	0	2	119	72	3	102	209	4291952	4292308	1.5	40.8
ASA_P4JF007	gi|110283346|gb|CP000390.1|	24.69	43.21	0	3	162	110	4	70	220	668676	669158	5.2	38.9
ASA_P4JF007	gi|221734005|gb|CP000633.1|	27.98	42.20	0	-3	218	141	6	7	209	753400	752750	3e-10	70.1
ASA_P4JF007	gi|221734005|gb|CP000633.1|	26.29	44.83	0	-2	232	148	8	5	216	2571356	2570670	4e-08	63.5
ASA_P4JF007	gi|221734005|gb|CP000633.1|	27.56	42.67	0	-2	225	144	8	7	215	1339643	1338978	5e-05	54.3
ASA_P4JF007	gi|221734005|gb|CP000633.1|	24.78	39.82	0	1	226	149	7	7	213	1719826	1720497	0.003	48.9
ASA_P4JF007	gi|221734005|gb|CP000633.1|	22.41	40.95	0	-3	232	149	6	7	215	862549	861878	0.009	47.4
ASA_P4JF007	gi|221734005|gb|CP000633.1|	20.85	43.40	0	-3	235	161	8	7	220	904213	903521	0.015	47.0
ASA_P4JF007	gi|221734005|gb|CP000633.1|	29.65	46.51	0	-3	172	105	8	2	162	272617	272117	0.093	44.3
ASA_P4JF007	gi|221734005|gb|CP000633.1|	26.47	42.35	0	2	170	111	6	7	164	2641271	2641774	2.1	40.0
ASA_P4JF007	gi|221734005|gb|CP000633.1|	25.78	39.11	0	2	225	144	7	7	211	1343798	1344463	3.9	39.3
ASA_P4JF007	gi|336024847|gb|CP002279.1|	26.84	45.02	0	-3	231	153	7	5	220	801771	801082	4e-10	70.1
ASA_P4JF007	gi|336024847|gb|CP002279.1|	27.88	38.05	0	2	226	146	7	7	217	3038966	3039637	2e-06	58.5
ASA_P4JF007	gi|336024847|gb|CP002279.1|	26.45	42.15	0	2	242	137	8	7	221	5406410	5407093	2e-06	58.5
ASA_P4JF007	gi|336024847|gb|CP002279.1|	27.43	43.88	0	-3	237	134	11	6	214	3889968	3889288	1e-05	55.8
ASA_P4JF007	gi|336024847|gb|CP002279.1|	26.94	42.01	0	1	219	143	7	7	210	2549494	2550144	7e-04	50.8
ASA_P4JF007	gi|336024847|gb|CP002279.1|	25.83	41.67	0	1	240	151	10	3	220	5730658	5731362	0.012	47.0
ASA_P4JF007	gi|336024847|gb|CP002279.1|	25.11	42.29	0	2	227	142	9	7	212	12590	13249	0.027	45.8
ASA_P4JF007	gi|336024847|gb|CP002279.1|	26.92	42.31	0	-2	234	139	12	7	216	2406943	2406266	0.095	44.3
ASA_P4JF007	gi|336024847|gb|CP002279.1|	29.66	43.22	0	2	118	73	2	102	209	2482187	2482540	0.92	41.2
ASA_P4JF007	gi|336024847|gb|CP002279.1|	23.32	42.60	0	-3	223	142	10	7	207	351414	350767	2.1	40.0
ASA_P4JF007	gi|336024847|gb|CP002279.1|	22.86	37.96	0	3	245	152	7	3	221	4503852	4504553	2.3	40.0
ASA_P4JF007	gi|336024847|gb|CP002279.1|	23.67	38.78	0	1	245	154	9	3	221	5140231	5140944	4.1	39.3
ASA_P4JF007	gi|407894523|gb|CP003872.1|	27.98	43.21	0	-1	243	137	8	3	217	2537180	2536482	4e-10	70.1
ASA_P4JF007	gi|407894523|gb|CP003872.1|	27.16	42.80	0	3	243	123	12	7	213	59928	60602	4e-06	57.4
ASA_P4JF007	gi|407894523|gb|CP003872.1|	25.53	40.00	0	-2	235	129	8	12	213	3278686	3278021	2e-05	55.5
ASA_P4JF007	gi|407894523|gb|CP003872.1|	28.33	43.33	0	-3	240	116	14	7	209	5186475	5185813	6e-05	53.9
ASA_P4JF007	gi|407894523|gb|CP003872.1|	30.40	46.40	0	-1	125	68	3	100	209	2666792	2666430	5e-04	51.2
ASA_P4JF007	gi|407894523|gb|CP003872.1|	26.24	43.89	0	-2	221	129	9	15	209	3650008	3649370	5e-04	51.2
ASA_P4JF007	gi|407894523|gb|CP003872.1|	23.89	38.06	0	-2	247	128	7	2	209	2741743	2741066	6e-04	50.8
ASA_P4JF007	gi|407894523|gb|CP003872.1|	28.96	43.44	0	-1	221	137	8	7	209	1186418	1185762	0.001	50.1
ASA_P4JF007	gi|407894523|gb|CP003872.1|	25.32	42.49	0	-2	233	144	8	7	215	2008177	2007497	0.006	48.1
ASA_P4JF007	gi|407894523|gb|CP003872.1|	24.32	42.79	0	3	222	137	9	19	216	592293	592937	0.008	47.8
ASA_P4JF007	gi|407894523|gb|CP003872.1|	27.72	43.56	0	-2	202	124	9	3	186	2897539	2896946	0.012	47.0
ASA_P4JF007	gi|407894523|gb|CP003872.1|	25.51	40.33	0	3	243	143	9	7	221	494466	495164	0.017	46.6
ASA_P4JF007	gi|407894523|gb|CP003872.1|	26.09	41.74	0	1	230	139	8	16	220	4168918	4169589	0.043	45.4
ASA_P4JF007	gi|407894523|gb|CP003872.1|	23.53	42.86	0	2	238	146	10	7	217	633794	634480	0.078	44.7
ASA_P4JF007	gi|407894523|gb|CP003872.1|	26.38	42.13	0	3	235	137	11	3	210	1429086	1429763	0.16	43.5
ASA_P4JF007	gi|407894523|gb|CP003872.1|	26.06	44.85	0	-1	165	106	6	7	158	2854643	2854158	0.16	43.5
ASA_P4JF007	gi|407894523|gb|CP003872.1|	30.25	43.70	0	3	119	66	3	105	209	4667151	4667498	0.56	42.0
ASA_P4JF007	gi|407894523|gb|CP003872.1|	22.13	42.13	0	-3	235	148	8	7	214	1954269	1953589	0.73	41.6
ASA_P4JF007	gi|407894523|gb|CP003872.1|	25.61	43.29	0	-2	164	108	4	69	220	2687194	2686709	0.94	41.2
ASA_P4JF007	gi|407894523|gb|CP003872.1|	22.71	41.92	0	-1	229	143	9	7	209	4075838	4075176	0.97	41.2
ASA_P4JF007	gi|407894523|gb|CP003872.1|	21.89	45.56	0	-1	169	122	5	7	165	2315222	2314716	1.6	40.4
ASA_P4JF007	gi|407894523|gb|CP003872.1|	23.35	40.09	0	-2	227	123	10	18	209	3849340	3848708	3.8	39.3
ASA_P4JF007	gi|407894523|gb|CP003872.1|	23.35	40.09	0	-2	227	123	10	18	209	4078369	4077737	3.9	39.3
ASA_P4JF007	gi|455439634|gb|CP004348.1|	27.16	46.12	0	3	232	148	9	3	215	622209	622898	4e-10	69.7
ASA_P4JF007	gi|455439634|gb|CP004348.1|	29.94	47.77	0	-1	157	90	5	72	213	598028	597573	3e-06	57.8
